# Supplementary material for: Into the Wild: A novel wild-derived inbred strain resource expands the genomic and phenotypic diversity of laboratory mouse models
Source: PLoS Genet. 2024 Apr 10;20(4):e1011228. doi: 10.1371/journal.pgen.1011228 (PMC11034653; doi:10.1371/journal.pgen.1011228)
Supplement: S5 Table — The first sheet (“SNPs”) summarizes the number of variants of different predicted functional classes in the Nachman strains. Numbers are presented for all variants in the Nachman strains and the subset of variants that are private to the Nachman strains and not observed in classical inbred strains included in the Mouse Genomes Project. The second spreadsheet (“HIGH Nachman Private”) lists SNPs private to the Nachman strains (i.e., not present in Mouse Genomes Project data) with HIGH predicted functional impact. Impacted genes, their associated Gene Ontology terms, and strains carrying the predicted deleterious allele are also included. The third spreadsheet (“GO Analysis”) presents the output of a GO enrichment analysis on genes in the “HIGH Nachman Private” spreadsheet against all genes in the M. musculus genome. (XLSX) [file pgen.1011228.s017.xlsx]

## Sheet: SNPs
TYPE	Present in Nachman Strains	Private to Nachman Panel
All SNPs	16312250	9465447
3_prime_UTR_variant	187219	78839
5_prime_UTR_variant	37335	15994
NMD_transcript_variant	1147409	485714
coding_sequence_variant	39	17
downstream_gene_variant	2298228	941840
incomplete_terminal_codon_variant	17	4
intergenic_variant	6927038	2854645
intron_variant	7260459	3033298
mature_miRNA_variant	6	3
missense_variant	46655	21121
non_coding_transcript_exon_variant	390876	164814
non_coding_transcript_variant	3680902	1526260
regulatory_region_variant	1749669	730946
splice_acceptor_variant	517	199
splice_donor_5th_base_variant	845	391
splice_donor_region_variant	2928	1191
splice_donor_variant	780	316
splice_polypyrimidine_tract_variant	17776	7500
splice_region_variant	14383	6184
start_lost	93	40
stop_gained	438	246
stop_lost	148	46
stop_retained_variant	95	42
synonymous_variant	79009	33215
upstream_gene_variant	2132605	876232
deleterious	11433	6734
deleterious_low_confidence	4393	2603
tolerated	34986	14474
tolerated_low_confidence	9091	3700
HIGH	1976	1319

## Sheet: HIGH Nachman Private
chr	pos	variant type	Gene	Ensemble ID	Strains with Alt Allele	GO Term	GO Description
1	10011144	stop_gained	Mcmdc2	ENSMUSG00000046101	MANE,MANF	ATP binding	Binding to ATP, adenosine 5'-triphosphate, a universally important coenzyme and enzyme regulator.
1	10011144	stop_gained	Mcmdc2	ENSMUSG00000046101	MANE,MANF	DNA binding	Any molecular function by which a gene product interacts selectively and non-covalently with DNA (deoxyribonucleic acid).
1	10011144	stop_gained	Mcmdc2	ENSMUSG00000046101	MANE,MANF	DNA duplex unwinding	The process in which interchain hydrogen bonds between two strands of DNA are broken or 'melted', generating a region of unpaired single strands.
1	10011144	stop_gained	Mcmdc2	ENSMUSG00000046101	MANE,MANF	DNA repair	The process of restoring DNA after damage. Genomes are subject to damage by chemical and physical agents in the environment (e.g. UV and ionizing radiations, chemical mutagens, fungal and bacterial toxins, etc.) and by free radicals or alkylating agents endogenously generated in metabolism. DNA is also damaged because of errors during its replication. A variety of different DNA repair pathways ha…
1	10011144	stop_gained	Mcmdc2	ENSMUSG00000046101	MANE,MANF	cellular response to DNA damage stimulus	Any process that results in a change in state or activity of a cell (in terms of movement, secretion, enzyme production, gene expression, etc.) as a result of a stimulus indicating damage to its DNA from environmental insults or errors during metabolism.
1	10011144	stop_gained	Mcmdc2	ENSMUSG00000046101	MANE,MANF	double-strand break repair involved in meiotic recombination	The repair of double-strand breaks in DNA via homologous and nonhomologous mechanisms to reform a continuous DNA helix that contributes to reciprocal meiotic recombination.
1	10011144	stop_gained	Mcmdc2	ENSMUSG00000046101	MANE,MANF	double-strand break repair via break-induced replication	The error-free repair of a double-strand break in DNA in which the centromere-proximal end of a broken chromosome searches for a homologous region in an intact chromosome. DNA synthesis initiates from the 3' end of the invading DNA strand, using the intact chromosome as the template, and progresses to the end of the chromosome.
1	10011144	stop_gained	Mcmdc2	ENSMUSG00000046101	MANE,MANF	late meiotic recombination nodule assembly	During meiosis, the aggregation, arrangement and bonding together of strand exchange proteins (recombinases) to form small, electron dense structures in association with meiotic chromosomes during pachytene. Involved in the catalysis crossing over.
1	10011144	stop_gained	Mcmdc2	ENSMUSG00000046101	MANE,MANF	meiotic cell cycle	Progression through the phases of the meiotic cell cycle, in which canonically a cell replicates to produce four offspring with half the chromosomal content of the progenitor cell via two nuclear divisions.
1	10011144	stop_gained	Mcmdc2	ENSMUSG00000046101	MANE,MANF	meiotic recombination nodule assembly	During meiosis, the aggregation, arrangement and bonding together of strand exchange proteins (recombinases) to form small, electron dense structures in association with meiotic chromosomes.
1	10011144	stop_gained	Mcmdc2	ENSMUSG00000046101	MANE,MANF	oogenesis	The complete process of formation and maturation of an ovum or female gamete from a primordial female germ cell. Examples of this process are found in Mus musculus and Drosophila melanogaster.
1	10011144	stop_gained	Mcmdc2	ENSMUSG00000046101	MANE,MANF	spermatogenesis	The developmental process by which male germ line stem cells self renew or give rise to successive cell types resulting in the development of a spermatozoa.
1	10011144	stop_gained	Mcmdc2	ENSMUSG00000046101	MANE,MANF	synaptonemal complex assembly	The cell cycle process in which the synaptonemal complex is formed. This is a structure that holds paired chromosomes together during prophase I of meiosis and that promotes genetic recombination.
1	104922107	stop_gained	Cdh20	ENSMUSG00000050840	MANF	adherens junction	A cell-cell junction composed of the epithelial cadherin-catenin complex. The epithelial cadherins, or E-cadherins, of each interacting cell extend through the plasma membrane into the extracellular space and bind to each other. The E-cadherins bind to catenins on the cytoplasmic side of the membrane, where the E-cadherin-catenin complex binds to cytoskeletal components and regulatory and signali…
1	104922107	stop_gained	Cdh20	ENSMUSG00000050840	MANF	adherens junction organization	A process that is carried out at the cellular level which results in the assembly, arrangement of constituent parts, or disassembly of an adherens junction. An adherens junction is a cell-cell junction composed of the epithelial cadherin-catenin complex at which the cytoplasmic face of the plasma membrane is attached to actin filaments.
1	104922107	stop_gained	Cdh20	ENSMUSG00000050840	MANF	cadherin binding	Binding to cadherin, a type I membrane protein involved in cell adhesion.
1	104922107	stop_gained	Cdh20	ENSMUSG00000050840	MANF	calcium ion binding	Binding to a calcium ion (Ca2+).
1	104922107	stop_gained	Cdh20	ENSMUSG00000050840	MANF	calcium-dependent cell-cell adhesion via plasma membrane cell adhesion molecules	The attachment of one cell to another cell via adhesion molecules that require the presence of calcium for the interaction.
1	104922107	stop_gained	Cdh20	ENSMUSG00000050840	MANF	catenin complex	Complex of peripheral cytoplasmic proteins (alpha-, beta- and gamma-catenin) that interact with the cytoplasmic region of uvomorulin/E-cadherin to connect it to the actin cytoskeleton.
1	104922107	stop_gained	Cdh20	ENSMUSG00000050840	MANF	cell adhesion	The attachment of a cell, either to another cell or to an underlying substrate such as the extracellular matrix, via cell adhesion molecules.
1	104922107	stop_gained	Cdh20	ENSMUSG00000050840	MANF	cell morphogenesis	The developmental process in which the size or shape of a cell is generated and organized.
1	104922107	stop_gained	Cdh20	ENSMUSG00000050840	MANF	cell-cell adhesion	The attachment of one cell to another cell via adhesion molecules.
1	104922107	stop_gained	Cdh20	ENSMUSG00000050840	MANF	cell-cell adhesion via plasma-membrane adhesion molecules	The attachment of one cell to another cell via adhesion molecules that are at least partially embedded in the plasma membrane.
1	104922107	stop_gained	Cdh20	ENSMUSG00000050840	MANF	cell-cell junction assembly	The aggregation, arrangement and bonding together of a set of components to form a junction between cells.
1	104922107	stop_gained	Cdh20	ENSMUSG00000050840	MANF	homophilic cell adhesion via plasma membrane adhesion molecules	The attachment of a plasma membrane adhesion molecule in one cell to an identical molecule in an adjacent cell.
1	104922107	stop_gained	Cdh20	ENSMUSG00000050840	MANF	membrane	A lipid bilayer along with all the proteins and protein complexes embedded in it an attached to it.
1	104922107	stop_gained	Cdh20	ENSMUSG00000050840	MANF	metal ion binding	Binding to a metal ion.
1	104922107	stop_gained	Cdh20	ENSMUSG00000050840	MANF	plasma membrane	The membrane surrounding a cell that separates the cell from its external environment. It consists of a phospholipid bilayer and associated proteins.
1	107460161	stop_lost	Serpinb10	ENSMUSG00000092572	EDMB,GAIC,MANB,MANE,MANF,SARC	cytosol	The part of the cytoplasm that does not contain organelles but which does contain other particulate matter, such as protein complexes.
1	107460161	stop_lost	Serpinb10	ENSMUSG00000092572	EDMB,GAIC,MANB,MANE,MANF,SARC	nucleoplasm	That part of the nuclear content other than the chromosomes or the nucleolus.
1	119400156	splice_acceptor_variant	Ralb	ENSMUSG00000004451	EDMB,GAIA,MANB,MANE,MANF,SARB,SARC,TUCA,TUCB	ATPase binding	Binding to an ATPase, any enzyme that catalyzes the hydrolysis of ATP.
1	119400156	splice_acceptor_variant	Ralb	ENSMUSG00000004451	EDMB,GAIA,MANB,MANE,MANF,SARB,SARC,TUCA,TUCB	G protein activity	A molecular function regulator that cycles between active GTP-bound and inactive GDP-bound states. In its active state, binds to a variety of effector proteins to regulate cellular processes. Intrinsic GTPase activity returns the G protein to its GDP-bound state. The return to the GDP-bound state can be accelerated by the action of a GTPase-activating protein (GAP).
1	119400156	splice_acceptor_variant	Ralb	ENSMUSG00000004451	EDMB,GAIA,MANB,MANE,MANF,SARB,SARC,TUCA,TUCB	GDP binding	Binding to GDP, guanosine 5'-diphosphate.
1	119400156	splice_acceptor_variant	Ralb	ENSMUSG00000004451	EDMB,GAIA,MANB,MANE,MANF,SARB,SARC,TUCA,TUCB	GTP binding	Binding to GTP, guanosine triphosphate.
1	119400156	splice_acceptor_variant	Ralb	ENSMUSG00000004451	EDMB,GAIA,MANB,MANE,MANF,SARB,SARC,TUCA,TUCB	GTPase activity	Catalysis of the reaction: GTP + H2O = GDP + H+ + phosphate.
1	119400156	splice_acceptor_variant	Ralb	ENSMUSG00000004451	EDMB,GAIA,MANB,MANE,MANF,SARB,SARC,TUCA,TUCB	Ras protein signal transduction	The series of molecular signals within the cell that are mediated by a member of the Ras superfamily of proteins switching to a GTP-bound active state.
1	119400156	splice_acceptor_variant	Ralb	ENSMUSG00000004451	EDMB,GAIA,MANB,MANE,MANF,SARB,SARC,TUCA,TUCB	apoptotic process	A programmed cell death process which begins when a cell receives an internal (e.g. DNA damage) or external signal (e.g. an extracellular death ligand), and proceeds through a series of biochemical events (signaling pathway phase) which trigger an execution phase. The execution phase is the last step of an apoptotic process, and is typically characterized by rounding-up of the cell, retraction of…
1	119400156	splice_acceptor_variant	Ralb	ENSMUSG00000004451	EDMB,GAIA,MANB,MANE,MANF,SARB,SARC,TUCA,TUCB	cell cycle	The progression of biochemical and morphological phases and events that occur in a cell during successive cell replication or nuclear replication events. Canonically, the cell cycle comprises the replication and segregation of genetic material followed by the division of the cell, but in endocycles or syncytial cells nuclear replication or nuclear division may not be followed by cell division.
1	119400156	splice_acceptor_variant	Ralb	ENSMUSG00000004451	EDMB,GAIA,MANB,MANE,MANF,SARB,SARC,TUCA,TUCB	cell division	The process resulting in division and partitioning of components of a cell to form more cells; may or may not be accompanied by the physical separation of a cell into distinct, individually membrane-bounded daughter cells.
1	119400156	splice_acceptor_variant	Ralb	ENSMUSG00000004451	EDMB,GAIA,MANB,MANE,MANF,SARB,SARC,TUCA,TUCB	cellular response to exogenous dsRNA	Any process that results in a change in state or activity of a cell (in terms of movement, secretion, enzyme production, gene expression, etc.) as a result of an exogenous double-stranded RNA stimulus.
1	119400156	splice_acceptor_variant	Ralb	ENSMUSG00000004451	EDMB,GAIA,MANB,MANE,MANF,SARB,SARC,TUCA,TUCB	cellular response to starvation	Any process that results in a change in state or activity of a cell (in terms of movement, secretion, enzyme production, gene expression, etc.) as a result of deprivation of nourishment.
1	119400156	splice_acceptor_variant	Ralb	ENSMUSG00000004451	EDMB,GAIA,MANB,MANE,MANF,SARB,SARC,TUCA,TUCB	hydrolase activity	Catalysis of the hydrolysis of various bonds, e.g. C-O, C-N, C-C, phosphoric anhydride bonds, etc.
1	119400156	splice_acceptor_variant	Ralb	ENSMUSG00000004451	EDMB,GAIA,MANB,MANE,MANF,SARB,SARC,TUCA,TUCB	membrane	A lipid bilayer along with all the proteins and protein complexes embedded in it an attached to it.
1	119400156	splice_acceptor_variant	Ralb	ENSMUSG00000004451	EDMB,GAIA,MANB,MANE,MANF,SARB,SARC,TUCA,TUCB	midbody	A thin cytoplasmic bridge formed between daughter cells at the end of cytokinesis. The midbody forms where the contractile ring constricts, and may persist for some time before finally breaking to complete cytokinesis.
1	119400156	splice_acceptor_variant	Ralb	ENSMUSG00000004451	EDMB,GAIA,MANB,MANE,MANF,SARB,SARC,TUCA,TUCB	negative regulation of protein binding	Any process that stops, prevents, or reduces the frequency, rate or extent of protein binding.
1	119400156	splice_acceptor_variant	Ralb	ENSMUSG00000004451	EDMB,GAIA,MANB,MANE,MANF,SARB,SARC,TUCA,TUCB	nucleotide binding	Binding to a nucleotide, any compound consisting of a nucleoside that is esterified with (ortho)phosphate or an oligophosphate at any hydroxyl group on the ribose or deoxyribose.
1	119400156	splice_acceptor_variant	Ralb	ENSMUSG00000004451	EDMB,GAIA,MANB,MANE,MANF,SARB,SARC,TUCA,TUCB	plasma membrane	The membrane surrounding a cell that separates the cell from its external environment. It consists of a phospholipid bilayer and associated proteins.
1	119400156	splice_acceptor_variant	Ralb	ENSMUSG00000004451	EDMB,GAIA,MANB,MANE,MANF,SARB,SARC,TUCA,TUCB	positive regulation of autophagosome assembly	Any process that activates or increases the frequency, rate or extent of autophagic vacuole assembly.
1	119400156	splice_acceptor_variant	Ralb	ENSMUSG00000004451	EDMB,GAIA,MANB,MANE,MANF,SARB,SARC,TUCA,TUCB	positive regulation of epidermal growth factor receptor signaling pathway	Any process that activates or increases the frequency, rate or extent of epidermal growth factor receptor signaling pathway activity.
1	119400156	splice_acceptor_variant	Ralb	ENSMUSG00000004451	EDMB,GAIA,MANB,MANE,MANF,SARB,SARC,TUCA,TUCB	positive regulation of protein binding	Any process that activates or increases the frequency, rate or extent of protein binding.
1	119400156	splice_acceptor_variant	Ralb	ENSMUSG00000004451	EDMB,GAIA,MANB,MANE,MANF,SARB,SARC,TUCA,TUCB	positive regulation of protein phosphorylation	Any process that activates or increases the frequency, rate or extent of addition of phosphate groups to amino acids within a protein.
1	119400156	splice_acceptor_variant	Ralb	ENSMUSG00000004451	EDMB,GAIA,MANB,MANE,MANF,SARB,SARC,TUCA,TUCB	positive regulation of protein serine/threonine kinase activity	Any process that increases the rate, frequency, or extent of protein serine/threonine kinase activity.
1	119400156	splice_acceptor_variant	Ralb	ENSMUSG00000004451	EDMB,GAIA,MANB,MANE,MANF,SARB,SARC,TUCA,TUCB	receptor internalization	A receptor-mediated endocytosis process that results in the movement of receptors from the plasma membrane to the inside of the cell. The process begins when cell surface receptors are monoubiquitinated following ligand-induced activation. Receptors are subsequently taken up into endocytic vesicles from where they are either targeted to the lysosome or vacuole for degradation or recycled back to …
1	119400156	splice_acceptor_variant	Ralb	ENSMUSG00000004451	EDMB,GAIA,MANB,MANE,MANF,SARB,SARC,TUCA,TUCB	regulation of exocyst assembly	Any process that modulates the frequency, rate or extent of exocyst assembly.
1	119400156	splice_acceptor_variant	Ralb	ENSMUSG00000004451	EDMB,GAIA,MANB,MANE,MANF,SARB,SARC,TUCA,TUCB	regulation of exocyst localization	Any process that modulates the localization of exocysts. An exocyst is a protein complex peripherally associated with the plasma membrane that determines where vesicles dock and fuse.
1	119400156	splice_acceptor_variant	Ralb	ENSMUSG00000004451	EDMB,GAIA,MANB,MANE,MANF,SARB,SARC,TUCA,TUCB	signal transduction	The cellular process in which a signal is conveyed to trigger a change in the activity or state of a cell. Signal transduction begins with reception of a signal (e.g. a ligand binding to a receptor or receptor activation by a stimulus such as light), or for signal transduction in the absence of ligand, signal-withdrawal or the activity of a constitutively active receptor. Signal transduction ends…
1	119400156	splice_acceptor_variant	Ralb	ENSMUSG00000004451	EDMB,GAIA,MANB,MANE,MANF,SARB,SARC,TUCA,TUCB	ubiquitin protein ligase binding	Binding to a ubiquitin protein ligase enzyme, any of the E3 proteins.
1	130860887	stop_lost	Il19	ENSMUSG00000016524	MANB,MANE,MANF	apoptotic process	A programmed cell death process which begins when a cell receives an internal (e.g. DNA damage) or external signal (e.g. an extracellular death ligand), and proceeds through a series of biochemical events (signaling pathway phase) which trigger an execution phase. The execution phase is the last step of an apoptotic process, and is typically characterized by rounding-up of the cell, retraction of…
1	130860887	stop_lost	Il19	ENSMUSG00000016524	MANB,MANE,MANF	cytokine activity	The activity of a soluble extracellular gene product that interacts with a receptor to effect a change in the activity of the receptor to control the survival, growth, differentiation and effector function of tissues and cells.
1	130860887	stop_lost	Il19	ENSMUSG00000016524	MANB,MANE,MANF	extracellular region	The space external to the outermost structure of a cell. For cells without external protective or external encapsulating structures this refers to space outside of the plasma membrane. This term covers the host cell environment outside an intracellular parasite.
1	130860887	stop_lost	Il19	ENSMUSG00000016524	MANB,MANE,MANF	extracellular space	That part of a multicellular organism outside the cells proper, usually taken to be outside the plasma membranes, and occupied by fluid.
1	130860887	stop_lost	Il19	ENSMUSG00000016524	MANB,MANE,MANF	membrane	A lipid bilayer along with all the proteins and protein complexes embedded in it an attached to it.
1	130860887	stop_lost	Il19	ENSMUSG00000016524	MANB,MANE,MANF	negative regulation of extrinsic apoptotic signaling pathway	Any process that stops, prevents or reduces the frequency, rate or extent of extrinsic apoptotic signaling pathway.
1	130860887	stop_lost	Il19	ENSMUSG00000016524	MANB,MANE,MANF	negative regulation of low-density lipoprotein particle clearance	Any process that decreases the rate, frequency or extent of low-density lipoprotein particle clearance. Low-density lipoprotein particle clearance is the process in which a low-density lipoprotein particle is removed from the blood via receptor-mediated endocytosis and its constituent parts degraded.
1	130860887	stop_lost	Il19	ENSMUSG00000016524	MANB,MANE,MANF	positive regulation of apoptotic signaling pathway	Any process that activates or increases the frequency, rate or extent of apoptotic signaling pathway.
1	130860887	stop_lost	Il19	ENSMUSG00000016524	MANB,MANE,MANF	positive regulation of intrinsic apoptotic signaling pathway	Any process that activates or increases the frequency, rate or extent of intrinsic apoptotic signaling pathway.
1	130860887	stop_lost	Il19	ENSMUSG00000016524	MANB,MANE,MANF	reactive oxygen species metabolic process	The chemical reactions and pathways involving a reactive oxygen species, any molecules or ions formed by the incomplete one-electron reduction of oxygen. They contribute to the microbicidal activity of phagocytes, regulation of signal transduction and gene expression, and the oxidative damage to biopolymers.
1	130860887	stop_lost	Il19	ENSMUSG00000016524	MANB,MANE,MANF	signal transduction	The cellular process in which a signal is conveyed to trigger a change in the activity or state of a cell. Signal transduction begins with reception of a signal (e.g. a ligand binding to a receptor or receptor activation by a stimulus such as light), or for signal transduction in the absence of ligand, signal-withdrawal or the activity of a constitutively active receptor. Signal transduction ends…
1	132413245	splice_donor_variant	Rbbp5	ENSMUSG00000026439	GAIA,GAIC,MANB,MANE,MANF,SARA,SARB,SARC,TUCA,TUCB	MLL1 complex	A protein complex that can methylate lysine-4 of histone H3. MLL1/MLL is the catalytic methyltransferase subunit, and the complex also contains the core components ASH2L, HCFC1/HCF1 WDR5 and RBBP5.
1	132413245	splice_donor_variant	Rbbp5	ENSMUSG00000026439	GAIA,GAIC,MANB,MANE,MANF,SARA,SARB,SARC,TUCA,TUCB	MLL1/2 complex	A protein complex that can methylate lysine-4 of histone H3, and which contains either of the protein subunits MLL1 or MLL2 in human, or equivalent in other species.
1	132413245	splice_donor_variant	Rbbp5	ENSMUSG00000026439	GAIA,GAIC,MANB,MANE,MANF,SARA,SARB,SARC,TUCA,TUCB	MLL3/4 complex	A protein complex that can methylate lysine-4 of histone H3, and which contains either of the protein subunits MLL3 or MLL4 in mammals, or equivalent in other species.
1	132413245	splice_donor_variant	Rbbp5	ENSMUSG00000026439	GAIA,GAIC,MANB,MANE,MANF,SARA,SARB,SARC,TUCA,TUCB	Set1C/COMPASS complex	A conserved protein complex that catalyzes methylation of histone H3. In Saccharomyces the complex contains Shg1p, Sdc1p, Swd1p, Swd2p, Swd3p, Spp1p, Bre2p, and the trithorax-related Set1p; in mammals it contains the catalytic subunit (SETD1A or SETD1B), WDR5, WDR82, RBBP5, ASH2L/ASH2, CXXC1/CFP1, HCFC1 and DPY30.
1	132413245	splice_donor_variant	Rbbp5	ENSMUSG00000026439	GAIA,GAIC,MANB,MANE,MANF,SARA,SARB,SARC,TUCA,TUCB	cellular response to DNA damage stimulus	Any process that results in a change in state or activity of a cell (in terms of movement, secretion, enzyme production, gene expression, etc.) as a result of a stimulus indicating damage to its DNA from environmental insults or errors during metabolism.
1	132413245	splice_donor_variant	Rbbp5	ENSMUSG00000026439	GAIA,GAIC,MANB,MANE,MANF,SARA,SARB,SARC,TUCA,TUCB	chromatin organization	The assembly or remodeling of chromatin composed of DNA complexed with histones, other associated proteins, and sometimes RNA.
1	132413245	splice_donor_variant	Rbbp5	ENSMUSG00000026439	GAIA,GAIC,MANB,MANE,MANF,SARA,SARB,SARC,TUCA,TUCB	epigenetic maintenance of chromatin in transcription-competent conformation	An epigenetic process that capacitates gene expression by remodelling of chromatin by either modifying the chromatin fiber, the nucleosomal histones, or the DNA.
1	132413245	splice_donor_variant	Rbbp5	ENSMUSG00000026439	GAIA,GAIC,MANB,MANE,MANF,SARA,SARB,SARC,TUCA,TUCB	histone H3-K4 methylation	The modification of histone H3 by addition of one or more methyl groups to lysine at position 4 of the histone.
1	132413245	splice_donor_variant	Rbbp5	ENSMUSG00000026439	GAIA,GAIC,MANB,MANE,MANF,SARA,SARB,SARC,TUCA,TUCB	histone binding	Binding to a histone, any of a group of water-soluble proteins found in association with the DNA of eukaryotic or archaeal chromosomes. They are involved in the condensation and coiling of chromosomes during cell division and have also been implicated in gene regulation and DNA replication. They may be chemically modified (methylated, acetlyated and others) to regulate gene transcription.
1	132413245	splice_donor_variant	Rbbp5	ENSMUSG00000026439	GAIA,GAIC,MANB,MANE,MANF,SARA,SARB,SARC,TUCA,TUCB	histone methyltransferase complex	A multimeric complex that is able to catalyze the addition of methyl groups to histone proteins.
1	132413245	splice_donor_variant	Rbbp5	ENSMUSG00000026439	GAIA,GAIC,MANB,MANE,MANF,SARA,SARB,SARC,TUCA,TUCB	nucleolus	A small, dense body one or more of which are present in the nucleus of eukaryotic cells. It is rich in RNA and protein, is not bounded by a limiting membrane, and is not seen during mitosis. Its prime function is the transcription of the nucleolar DNA into 45S ribosomal-precursor RNA, the processing of this RNA into 5.8S, 18S, and 28S components of ribosomal RNA, and the association of these comp…
1	132413245	splice_donor_variant	Rbbp5	ENSMUSG00000026439	GAIA,GAIC,MANB,MANE,MANF,SARA,SARB,SARC,TUCA,TUCB	nucleoplasm	That part of the nuclear content other than the chromosomes or the nucleolus.
1	132413245	splice_donor_variant	Rbbp5	ENSMUSG00000026439	GAIA,GAIC,MANB,MANE,MANF,SARA,SARB,SARC,TUCA,TUCB	nucleus	A membrane-bounded organelle of eukaryotic cells in which chromosomes are housed and replicated. In most cells, the nucleus contains all of the cell's chromosomes except the organellar chromosomes, and is the site of RNA synthesis and processing. In some species, or in specialized cell types, RNA metabolism or DNA replication may be absent.
1	132413245	splice_donor_variant	Rbbp5	ENSMUSG00000026439	GAIA,GAIC,MANB,MANE,MANF,SARA,SARB,SARC,TUCA,TUCB	protein binding	Binding to a protein.
1	132413245	splice_donor_variant	Rbbp5	ENSMUSG00000026439	GAIA,GAIC,MANB,MANE,MANF,SARA,SARB,SARC,TUCA,TUCB	response to estrogen	Any process that results in a change in state or activity of a cell or an organism (in terms of movement, secretion, enzyme production, gene expression, etc.) as a result of stimulus by an estrogen, C18 steroid hormones that can stimulate the development of female sexual characteristics.
1	132413245	splice_donor_variant	Rbbp5	ENSMUSG00000026439	GAIA,GAIC,MANB,MANE,MANF,SARA,SARB,SARC,TUCA,TUCB	transcription cis-regulatory region binding	Binding to a specific sequence of DNA that is part of a regulatory region that controls transcription of that section of the DNA. The transcribed region might be described as a gene, cistron, or operon.
1	132899957	splice_donor_variant&non_coding_transcript_variant	Mdm4	ENSMUSG00000054387	EDMB,MANB,MANE	DNA damage response, signal transduction by p53 class mediator	A cascade of processes induced by the cell cycle regulator phosphoprotein p53, or an equivalent protein, in response to the detection of DNA damage.
1	132899957	splice_donor_variant&non_coding_transcript_variant	Mdm4	ENSMUSG00000054387	EDMB,MANB,MANE	atrial septum development	The progression of the atrial septum over time, from its initial formation to the mature structure.
1	132899957	splice_donor_variant&non_coding_transcript_variant	Mdm4	ENSMUSG00000054387	EDMB,MANB,MANE	atrioventricular valve morphogenesis	The process in which the structure of the atrioventricular valve is generated and organized.
1	132899957	splice_donor_variant&non_coding_transcript_variant	Mdm4	ENSMUSG00000054387	EDMB,MANB,MANE	cellular response to hypoxia	Any process that results in a change in state or activity of a cell (in terms of movement, secretion, enzyme production, gene expression, etc.) as a result of a stimulus indicating lowered oxygen tension. Hypoxia, defined as a decline in O2 levels below normoxic levels of 20.8 - 20.95%, results in metabolic adaptation at both the cellular and organismal level.
1	132899957	splice_donor_variant&non_coding_transcript_variant	Mdm4	ENSMUSG00000054387	EDMB,MANB,MANE	endocardial cushion morphogenesis	The process in which the anatomical structure of the endocardial cushion is generated and organized. The endocardial cushion is a specialized region of mesenchymal cells that will give rise to the heart septa and valves.
1	132899957	splice_donor_variant&non_coding_transcript_variant	Mdm4	ENSMUSG00000054387	EDMB,MANB,MANE	enzyme binding	Binding to an enzyme, a protein with catalytic activity.
1	132899957	splice_donor_variant&non_coding_transcript_variant	Mdm4	ENSMUSG00000054387	EDMB,MANB,MANE	heart valve development	The progression of a heart valve over time, from its formation to the mature structure. A heart valve is a structure that restricts the flow of blood to different regions of the heart and forms from an endocardial cushion.
1	132899957	splice_donor_variant&non_coding_transcript_variant	Mdm4	ENSMUSG00000054387	EDMB,MANB,MANE	metal ion binding	Binding to a metal ion.
1	132899957	splice_donor_variant&non_coding_transcript_variant	Mdm4	ENSMUSG00000054387	EDMB,MANB,MANE	negative regulation of DNA-templated transcription	Any process that stops, prevents, or reduces the frequency, rate or extent of cellular DNA-templated transcription.
1	132899957	splice_donor_variant&non_coding_transcript_variant	Mdm4	ENSMUSG00000054387	EDMB,MANB,MANE	negative regulation of apoptotic process	Any process that stops, prevents, or reduces the frequency, rate or extent of cell death by apoptotic process.
1	132899957	splice_donor_variant&non_coding_transcript_variant	Mdm4	ENSMUSG00000054387	EDMB,MANB,MANE	negative regulation of intrinsic apoptotic signaling pathway by p53 class mediator	Any process that stops, prevents or reduces the frequency, rate or extent of intrinsic apoptotic signaling pathway by p53 class mediator.
1	132899957	splice_donor_variant&non_coding_transcript_variant	Mdm4	ENSMUSG00000054387	EDMB,MANB,MANE	negative regulation of protein catabolic process	Any process that stops, prevents or reduces the frequency, rate or extent of protein catabolic process.
1	132899957	splice_donor_variant&non_coding_transcript_variant	Mdm4	ENSMUSG00000054387	EDMB,MANB,MANE	negative regulation of transcription by RNA polymerase II	Any process that stops, prevents, or reduces the frequency, rate or extent of transcription mediated by RNA polymerase II.
1	132899957	splice_donor_variant&non_coding_transcript_variant	Mdm4	ENSMUSG00000054387	EDMB,MANB,MANE	nucleoplasm	That part of the nuclear content other than the chromosomes or the nucleolus.
1	132899957	splice_donor_variant&non_coding_transcript_variant	Mdm4	ENSMUSG00000054387	EDMB,MANB,MANE	nucleus	A membrane-bounded organelle of eukaryotic cells in which chromosomes are housed and replicated. In most cells, the nucleus contains all of the cell's chromosomes except the organellar chromosomes, and is the site of RNA synthesis and processing. In some species, or in specialized cell types, RNA metabolism or DNA replication may be absent.
1	132899957	splice_donor_variant&non_coding_transcript_variant	Mdm4	ENSMUSG00000054387	EDMB,MANB,MANE	p53 binding	Binding to one of the p53 family of proteins.
1	132899957	splice_donor_variant&non_coding_transcript_variant	Mdm4	ENSMUSG00000054387	EDMB,MANB,MANE	positive regulation of cell population proliferation	Any process that activates or increases the rate or extent of cell proliferation.
1	132899957	splice_donor_variant&non_coding_transcript_variant	Mdm4	ENSMUSG00000054387	EDMB,MANB,MANE	protein binding	Binding to a protein.
1	132899957	splice_donor_variant&non_coding_transcript_variant	Mdm4	ENSMUSG00000054387	EDMB,MANB,MANE	protein stabilization	Any process involved in maintaining the structure and integrity of a protein and preventing it from degradation or aggregation.
1	132899957	splice_donor_variant&non_coding_transcript_variant	Mdm4	ENSMUSG00000054387	EDMB,MANB,MANE	protein-containing complex assembly	The aggregation, arrangement and bonding together of a set of macromolecules to form a protein-containing complex.
1	132899957	splice_donor_variant&non_coding_transcript_variant	Mdm4	ENSMUSG00000054387	EDMB,MANB,MANE	regulation of biological quality	Any process that modulates a qualitative or quantitative trait of a biological quality. A biological quality is a measurable attribute of an organism or part of an organism, such as size, mass, shape, color, etc.
1	132899957	splice_donor_variant&non_coding_transcript_variant	Mdm4	ENSMUSG00000054387	EDMB,MANB,MANE	regulation of cell cycle	Any process that modulates the rate or extent of progression through the cell cycle.
1	132899957	splice_donor_variant&non_coding_transcript_variant	Mdm4	ENSMUSG00000054387	EDMB,MANB,MANE	regulation of heart rate	Any process that modulates the frequency or rate of heart contraction.
1	132899957	splice_donor_variant&non_coding_transcript_variant	Mdm4	ENSMUSG00000054387	EDMB,MANB,MANE	regulation of multicellular organismal process	Any process that modulates the frequency, rate or extent of a multicellular organismal process, the processes pertinent to the function of a multicellular organism above the cellular level; includes the integrated processes of tissues and organs.
1	132899957	splice_donor_variant&non_coding_transcript_variant	Mdm4	ENSMUSG00000054387	EDMB,MANB,MANE	regulation of transcription by RNA polymerase II	Any process that modulates the frequency, rate or extent of transcription mediated by RNA polymerase II.
1	132899957	splice_donor_variant&non_coding_transcript_variant	Mdm4	ENSMUSG00000054387	EDMB,MANB,MANE	transcription repressor complex	A protein complex that possesses activity that prevents or downregulates transcription.
1	132899957	splice_donor_variant&non_coding_transcript_variant	Mdm4	ENSMUSG00000054387	EDMB,MANB,MANE	ventricular septum development	The progression of the ventricular septum over time from its formation to the mature structure.
1	133249346	splice_acceptor_variant	Golt1a	ENSMUSG00000103421	MANB	Golgi apparatus	A membrane-bound cytoplasmic organelle of the endomembrane system that further processes the core oligosaccharides (e.g. N-glycans) added to proteins in the endoplasmic reticulum and packages them into membrane-bound vesicles. The Golgi apparatus operates at the intersection of the secretory, lysosomal, and endocytic pathways.
1	133249346	splice_acceptor_variant	Golt1a	ENSMUSG00000103421	MANB	Golgi cis cisterna	The Golgi cisterna closest to the endoplasmic reticulum; the first processing compartment through which proteins pass after export from the ER.
1	133249346	splice_acceptor_variant	Golt1a	ENSMUSG00000103421	MANB	Golgi membrane	The lipid bilayer surrounding any of the compartments of the Golgi apparatus.
1	133249346	splice_acceptor_variant	Golt1a	ENSMUSG00000103421	MANB	cytosol	The part of the cytoplasm that does not contain organelles but which does contain other particulate matter, such as protein complexes.
1	133249346	splice_acceptor_variant	Golt1a	ENSMUSG00000103421	MANB	endoplasmic reticulum	The irregular network of unit membranes, visible only by electron microscopy, that occurs in the cytoplasm of many eukaryotic cells. The membranes form a complex meshwork of tubular channels, which are often expanded into slitlike cavities called cisternae. The ER takes two forms, rough (or granular), with ribosomes adhering to the outer surface, and smooth (with no ribosomes attached).
1	133249346	splice_acceptor_variant	Golt1a	ENSMUSG00000103421	MANB	endoplasmic reticulum to Golgi vesicle-mediated transport	The directed movement of substances from the endoplasmic reticulum (ER) to the Golgi, mediated by COP II vesicles. Small COP II coated vesicles form from the ER and then fuse directly with the cis-Golgi. Larger structures are transported along microtubules to the cis-Golgi.
1	133249346	splice_acceptor_variant	Golt1a	ENSMUSG00000103421	MANB	membrane	A lipid bilayer along with all the proteins and protein complexes embedded in it an attached to it.
1	133249346	splice_acceptor_variant	Golt1a	ENSMUSG00000103421	MANB	nuclear envelope	The double lipid bilayer enclosing the nucleus and separating its contents from the rest of the cytoplasm; includes the intermembrane space, a gap of width 20-40 nm (also called the perinuclear space).
1	133249346	splice_acceptor_variant	Golt1a	ENSMUSG00000103421	MANB	protein transport	The directed movement of proteins into, out of or within a cell, or between cells, by means of some agent such as a transporter or pore.
1	133249346	splice_acceptor_variant	Golt1a	ENSMUSG00000103421	MANB	retrograde transport, endosome to Golgi	The directed movement of membrane-bounded vesicles from endosomes back to the trans-Golgi network where they are recycled for further rounds of transport.
1	133249346	splice_acceptor_variant	Golt1a	ENSMUSG00000103421	MANB	trans-Golgi network	The network of interconnected tubular and cisternal structures located within the Golgi apparatus on the side distal to the endoplasmic reticulum, from which secretory vesicles emerge. The trans-Golgi network is important in the later stages of protein secretion where it is thought to play a key role in the sorting and targeting of secreted proteins to the correct destination.
1	133249346	splice_acceptor_variant	Golt1a	ENSMUSG00000103421	MANB	vesicle-mediated transport	A cellular transport process in which transported substances are moved in membrane-bounded vesicles; transported substances are enclosed in the vesicle lumen or located in the vesicle membrane. The process begins with a step that directs a substance to the forming vesicle, and includes vesicle budding and coating. Vesicles are then targeted to, and fuse with, an acceptor membrane.
1	133905334	splice_donor_variant&non_coding_transcript_variant	NA	NA	GAIA,GAIC,MANB,MANE,MANF,SARA,SARB,SARC
1	134011326	splice_donor_variant&non_coding_transcript_variant	NA	NA	MANF
1	134896995	stop_lost&NMD_transcript_variant	Ube2t	ENSMUSG00000026429	EDMB,GAIA,GAIC,MANB,MANE,MANF,SARA,SARB,SARC,TUCA,TUCB	ATP binding	Binding to ATP, adenosine 5'-triphosphate, a universally important coenzyme and enzyme regulator.
1	134896995	stop_lost&NMD_transcript_variant	Ube2t	ENSMUSG00000026429	EDMB,GAIA,GAIC,MANB,MANE,MANF,SARA,SARB,SARC,TUCA,TUCB	DNA repair	The process of restoring DNA after damage. Genomes are subject to damage by chemical and physical agents in the environment (e.g. UV and ionizing radiations, chemical mutagens, fungal and bacterial toxins, etc.) and by free radicals or alkylating agents endogenously generated in metabolism. DNA is also damaged because of errors during its replication. A variety of different DNA repair pathways ha…
1	134896995	stop_lost&NMD_transcript_variant	Ube2t	ENSMUSG00000026429	EDMB,GAIA,GAIC,MANB,MANE,MANF,SARA,SARB,SARC,TUCA,TUCB	cellular response to DNA damage stimulus	Any process that results in a change in state or activity of a cell (in terms of movement, secretion, enzyme production, gene expression, etc.) as a result of a stimulus indicating damage to its DNA from environmental insults or errors during metabolism.
1	134896995	stop_lost&NMD_transcript_variant	Ube2t	ENSMUSG00000026429	EDMB,GAIA,GAIC,MANB,MANE,MANF,SARA,SARB,SARC,TUCA,TUCB	chromatin binding	Binding to chromatin, the network of fibers of DNA, protein, and sometimes RNA, that make up the chromosomes of the eukaryotic nucleus during interphase.
1	134896995	stop_lost&NMD_transcript_variant	Ube2t	ENSMUSG00000026429	EDMB,GAIA,GAIC,MANB,MANE,MANF,SARA,SARB,SARC,TUCA,TUCB	nucleolus	A small, dense body one or more of which are present in the nucleus of eukaryotic cells. It is rich in RNA and protein, is not bounded by a limiting membrane, and is not seen during mitosis. Its prime function is the transcription of the nucleolar DNA into 45S ribosomal-precursor RNA, the processing of this RNA into 5.8S, 18S, and 28S components of ribosomal RNA, and the association of these comp…
1	134896995	stop_lost&NMD_transcript_variant	Ube2t	ENSMUSG00000026429	EDMB,GAIA,GAIC,MANB,MANE,MANF,SARA,SARB,SARC,TUCA,TUCB	nucleoplasm	That part of the nuclear content other than the chromosomes or the nucleolus.
1	134896995	stop_lost&NMD_transcript_variant	Ube2t	ENSMUSG00000026429	EDMB,GAIA,GAIC,MANB,MANE,MANF,SARA,SARB,SARC,TUCA,TUCB	nucleotide binding	Binding to a nucleotide, any compound consisting of a nucleoside that is esterified with (ortho)phosphate or an oligophosphate at any hydroxyl group on the ribose or deoxyribose.
1	134896995	stop_lost&NMD_transcript_variant	Ube2t	ENSMUSG00000026429	EDMB,GAIA,GAIC,MANB,MANE,MANF,SARA,SARB,SARC,TUCA,TUCB	nucleus	A membrane-bounded organelle of eukaryotic cells in which chromosomes are housed and replicated. In most cells, the nucleus contains all of the cell's chromosomes except the organellar chromosomes, and is the site of RNA synthesis and processing. In some species, or in specialized cell types, RNA metabolism or DNA replication may be absent.
1	134896995	stop_lost&NMD_transcript_variant	Ube2t	ENSMUSG00000026429	EDMB,GAIA,GAIC,MANB,MANE,MANF,SARA,SARB,SARC,TUCA,TUCB	protein K11-linked ubiquitination	A protein ubiquitination process in which ubiquitin monomers are attached to a protein, and then ubiquitin polymers are formed by linkages between lysine residues at position 11 of the ubiquitin monomers. K11-linked polyubiquitination targets the substrate protein for degradation. The anaphase-promoting complex promotes the degradation of mitotic regulators by assembling K11-linked polyubiquitin …
1	134896995	stop_lost&NMD_transcript_variant	Ube2t	ENSMUSG00000026429	EDMB,GAIA,GAIC,MANB,MANE,MANF,SARA,SARB,SARC,TUCA,TUCB	protein K27-linked ubiquitination	A protein ubiquitination process in which a polymer of ubiquitin, formed by linkages between lysine residues at position 27 of the ubiquitin monomers, is added to a protein.
1	134896995	stop_lost&NMD_transcript_variant	Ube2t	ENSMUSG00000026429	EDMB,GAIA,GAIC,MANB,MANE,MANF,SARA,SARB,SARC,TUCA,TUCB	protein K29-linked ubiquitination	A protein ubiquitination process in which a polymer of ubiquitin, formed by linkages between lysine residues at position 29 of the ubiquitin monomers, is added to a protein. K29-linked ubiquitination targets the substrate protein for degradation.
1	134896995	stop_lost&NMD_transcript_variant	Ube2t	ENSMUSG00000026429	EDMB,GAIA,GAIC,MANB,MANE,MANF,SARA,SARB,SARC,TUCA,TUCB	protein K48-linked ubiquitination	A protein ubiquitination process in which a polymer of ubiquitin, formed by linkages between lysine residues at position 48 of the ubiquitin monomers, is added to a protein. K48-linked ubiquitination targets the substrate protein for degradation.
1	134896995	stop_lost&NMD_transcript_variant	Ube2t	ENSMUSG00000026429	EDMB,GAIA,GAIC,MANB,MANE,MANF,SARA,SARB,SARC,TUCA,TUCB	protein K6-linked ubiquitination	A protein ubiquitination process in which a polymer of ubiquitin, formed by linkages between lysine residues at position 6 of the ubiquitin monomers, is added to a protein. K6-linked ubiquitination is involved in DNA repair.
1	134896995	stop_lost&NMD_transcript_variant	Ube2t	ENSMUSG00000026429	EDMB,GAIA,GAIC,MANB,MANE,MANF,SARA,SARB,SARC,TUCA,TUCB	protein K63-linked ubiquitination	A protein ubiquitination process in which a polymer of ubiquitin, formed by linkages between lysine residues at position 63 of the ubiquitin monomers, is added to a protein. K63-linked ubiquitination does not target the substrate protein for degradation, but is involved in several pathways, notably as a signal to promote error-free DNA postreplication repair.
1	134896995	stop_lost&NMD_transcript_variant	Ube2t	ENSMUSG00000026429	EDMB,GAIA,GAIC,MANB,MANE,MANF,SARA,SARB,SARC,TUCA,TUCB	protein autoubiquitination	The ubiquitination by a protein of one or more of its own amino acid residues, or residues on an identical protein. Ubiquitination occurs on the lysine residue by formation of an isopeptide crosslink.
1	134896995	stop_lost&NMD_transcript_variant	Ube2t	ENSMUSG00000026429	EDMB,GAIA,GAIC,MANB,MANE,MANF,SARA,SARB,SARC,TUCA,TUCB	protein monoubiquitination	Addition of a single ubiquitin group to a protein.
1	134896995	stop_lost&NMD_transcript_variant	Ube2t	ENSMUSG00000026429	EDMB,GAIA,GAIC,MANB,MANE,MANF,SARA,SARB,SARC,TUCA,TUCB	protein polyubiquitination	Addition of multiple ubiquitin groups to a protein, forming a ubiquitin chain.
1	134896995	stop_lost&NMD_transcript_variant	Ube2t	ENSMUSG00000026429	EDMB,GAIA,GAIC,MANB,MANE,MANF,SARA,SARB,SARC,TUCA,TUCB	protein ubiquitination	The process in which one or more ubiquitin groups are added to a protein.
1	134896995	stop_lost&NMD_transcript_variant	Ube2t	ENSMUSG00000026429	EDMB,GAIA,GAIC,MANB,MANE,MANF,SARA,SARB,SARC,TUCA,TUCB	transferase activity	Catalysis of the transfer of a group, e.g. a methyl group, glycosyl group, acyl group, phosphorus-containing, or other groups, from one compound (generally regarded as the donor) to another compound (generally regarded as the acceptor). Transferase is the systematic name for any enzyme of EC class 2.
1	134896995	stop_lost&NMD_transcript_variant	Ube2t	ENSMUSG00000026429	EDMB,GAIA,GAIC,MANB,MANE,MANF,SARA,SARB,SARC,TUCA,TUCB	ubiquitin conjugating enzyme activity	Isoenergetic transfer of ubiquitin from one protein to another via the reaction X-ubiquitin + Y -> Y-ubiquitin + X, where both the X-ubiquitin and Y-ubiquitin linkages are thioester bonds between the C-terminal glycine of ubiquitin and a sulfhydryl side group of a cysteine residue.
1	134896995	stop_lost&NMD_transcript_variant	Ube2t	ENSMUSG00000026429	EDMB,GAIA,GAIC,MANB,MANE,MANF,SARA,SARB,SARC,TUCA,TUCB	ubiquitin protein ligase binding	Binding to a ubiquitin protein ligase enzyme, any of the E3 proteins.
1	134896995	stop_lost&NMD_transcript_variant	Ube2t	ENSMUSG00000026429	EDMB,GAIA,GAIC,MANB,MANE,MANF,SARA,SARB,SARC,TUCA,TUCB	ubiquitin-protein transferase activity	Catalysis of the transfer of ubiquitin from one protein to another via the reaction X-Ub + Y --> Y-Ub + X, where both X-Ub and Y-Ub are covalent linkages.
1	135075435	stop_gained	Arl8a	ENSMUSG00000026426	MANE,MANF	GTP binding	Binding to GTP, guanosine triphosphate.
1	135075435	stop_gained	Arl8a	ENSMUSG00000026426	MANE,MANF	GTPase activity	Catalysis of the reaction: GTP + H2O = GDP + H+ + phosphate.
1	135075435	stop_gained	Arl8a	ENSMUSG00000026426	MANE,MANF	anterograde axonal transport	The directed movement of organelles or molecules along microtubules from the cell body toward the cell periphery in nerve cell axons.
1	135075435	stop_gained	Arl8a	ENSMUSG00000026426	MANE,MANF	axon	The long process of a neuron that conducts nerve impulses, usually away from the cell body to the terminals and varicosities, which are sites of storage and release of neurotransmitter.
1	135075435	stop_gained	Arl8a	ENSMUSG00000026426	MANE,MANF	axon cytoplasm	Any cytoplasm that is part of a axon.
1	135075435	stop_gained	Arl8a	ENSMUSG00000026426	MANE,MANF	cell cycle	The progression of biochemical and morphological phases and events that occur in a cell during successive cell replication or nuclear replication events. Canonically, the cell cycle comprises the replication and segregation of genetic material followed by the division of the cell, but in endocycles or syncytial cells nuclear replication or nuclear division may not be followed by cell division.
1	135075435	stop_gained	Arl8a	ENSMUSG00000026426	MANE,MANF	cell division	The process resulting in division and partitioning of components of a cell to form more cells; may or may not be accompanied by the physical separation of a cell into distinct, individually membrane-bounded daughter cells.
1	135075435	stop_gained	Arl8a	ENSMUSG00000026426	MANE,MANF	cell projection	A prolongation or process extending from a cell, e.g. a flagellum or axon.
1	135075435	stop_gained	Arl8a	ENSMUSG00000026426	MANE,MANF	chromosome segregation	The process in which genetic material, in the form of chromosomes, is organized into specific structures and then physically separated and apportioned to two or more sets. In eukaryotes, chromosome segregation begins with the condensation of chromosomes, includes chromosome separation, and ends when chromosomes have completed movement to the spindle poles.
1	135075435	stop_gained	Arl8a	ENSMUSG00000026426	MANE,MANF	cytoplasm	The contents of a cell excluding the plasma membrane and nucleus, but including other subcellular structures.
1	135075435	stop_gained	Arl8a	ENSMUSG00000026426	MANE,MANF	cytoskeleton	A cellular structure that forms the internal framework of eukaryotic and prokaryotic cells. The cytoskeleton includes intermediate filaments, microfilaments, microtubules, the microtrabecular lattice, and other structures characterized by a polymeric filamentous nature and long-range order within the cell. The various elements of the cytoskeleton not only serve in the maintenance of cellular shap…
1	135075435	stop_gained	Arl8a	ENSMUSG00000026426	MANE,MANF	endosome	A vacuole to which materials ingested by endocytosis are delivered.
1	135075435	stop_gained	Arl8a	ENSMUSG00000026426	MANE,MANF	endosome membrane	The lipid bilayer surrounding an endosome.
1	135075435	stop_gained	Arl8a	ENSMUSG00000026426	MANE,MANF	late endosome membrane	The lipid bilayer surrounding a late endosome.
1	135075435	stop_gained	Arl8a	ENSMUSG00000026426	MANE,MANF	lysosomal membrane	The lipid bilayer surrounding the lysosome and separating its contents from the cell cytoplasm.
1	135075435	stop_gained	Arl8a	ENSMUSG00000026426	MANE,MANF	lysosome	A small lytic vacuole that has cell cycle-independent morphology found in most animal cells and that contains a variety of hydrolases, most of which have their maximal activities in the pH range 5-6. The contained enzymes display latency if properly isolated. About 40 different lysosomal hydrolases are known and lysosomes have a great variety of morphologies and functions.
1	135075435	stop_gained	Arl8a	ENSMUSG00000026426	MANE,MANF	membrane	A lipid bilayer along with all the proteins and protein complexes embedded in it an attached to it.
1	135075435	stop_gained	Arl8a	ENSMUSG00000026426	MANE,MANF	midbody	A thin cytoplasmic bridge formed between daughter cells at the end of cytokinesis. The midbody forms where the contractile ring constricts, and may persist for some time before finally breaking to complete cytokinesis.
1	135075435	stop_gained	Arl8a	ENSMUSG00000026426	MANE,MANF	nucleotide binding	Binding to a nucleotide, any compound consisting of a nucleoside that is esterified with (ortho)phosphate or an oligophosphate at any hydroxyl group on the ribose or deoxyribose.
1	135075435	stop_gained	Arl8a	ENSMUSG00000026426	MANE,MANF	protein transport	The directed movement of proteins into, out of or within a cell, or between cells, by means of some agent such as a transporter or pore.
1	135075435	stop_gained	Arl8a	ENSMUSG00000026426	MANE,MANF	spindle	The array of microtubules and associated molecules that forms between opposite poles of a eukaryotic cell during mitosis or meiosis and serves to move the duplicated chromosomes apart.
1	135075435	stop_gained	Arl8a	ENSMUSG00000026426	MANE,MANF	spindle midzone	The area in the center of the spindle where the spindle microtubules from opposite poles overlap.
1	135075435	stop_gained	Arl8a	ENSMUSG00000026426	MANE,MANF	synapse	The junction between an axon of one neuron and a dendrite of another neuron, a muscle fiber or a glial cell. As the axon approaches the synapse it enlarges into a specialized structure, the presynaptic terminal bouton, which contains mitochondria and synaptic vesicles. At the tip of the terminal bouton is the presynaptic membrane; facing it, and separated from it by a minute cleft (the synaptic c…
1	135319585	stop_gained&NMD_transcript_variant	Ipo9	ENSMUSG00000041879	GAIA,MANB,MANE,TUCB	cytoplasm	The contents of a cell excluding the plasma membrane and nucleus, but including other subcellular structures.
1	135319585	stop_gained&NMD_transcript_variant	Ipo9	ENSMUSG00000041879	GAIA,MANB,MANE,TUCB	histone binding	Binding to a histone, any of a group of water-soluble proteins found in association with the DNA of eukaryotic or archaeal chromosomes. They are involved in the condensation and coiling of chromosomes during cell division and have also been implicated in gene regulation and DNA replication. They may be chemically modified (methylated, acetlyated and others) to regulate gene transcription.
1	135319585	stop_gained&NMD_transcript_variant	Ipo9	ENSMUSG00000041879	GAIA,MANB,MANE,TUCB	histone chaperone activity	Binding to and carrying a histone or a histone complex to unload or deposit it as a nucleosome. The histone can be newly synthesized or result from nucleosome disassembly (either spontaneously, or by a histone chaperone).
1	135319585	stop_gained&NMD_transcript_variant	Ipo9	ENSMUSG00000041879	GAIA,MANB,MANE,TUCB	intracellular protein transport	The directed movement of proteins in a cell, including the movement of proteins between specific compartments or structures within a cell, such as organelles of a eukaryotic cell.
1	135319585	stop_gained&NMD_transcript_variant	Ipo9	ENSMUSG00000041879	GAIA,MANB,MANE,TUCB	nuclear import signal receptor activity	Combining with a nuclear import signal (NIS) on a cargo to be transported, to mediate transport of the cargo through the nuclear pore, from the cytoplasm to the nuclear lumen. The cargo can be either a RNA or a protein.
1	135319585	stop_gained&NMD_transcript_variant	Ipo9	ENSMUSG00000041879	GAIA,MANB,MANE,TUCB	nucleocytoplasmic transport	The directed movement of molecules between the nucleus and the cytoplasm.
1	135319585	stop_gained&NMD_transcript_variant	Ipo9	ENSMUSG00000041879	GAIA,MANB,MANE,TUCB	proteasome localization	Any process in which the proteasome is transported to, or maintained in, a specific location.
1	135319585	stop_gained&NMD_transcript_variant	Ipo9	ENSMUSG00000041879	GAIA,MANB,MANE,TUCB	protein import into nucleus	The directed movement of a protein from the cytoplasm to the nucleus.
1	135319585	stop_gained&NMD_transcript_variant	Ipo9	ENSMUSG00000041879	GAIA,MANB,MANE,TUCB	small GTPase binding	Binding to a small monomeric GTPase.
1	135619172	splice_acceptor_variant&non_coding_transcript_variant	NA	NA	GAIC,SARC,TUCB
1	135891670	stop_gained	Igfn1	ENSMUSG00000051985	MANB	Z disc	Platelike region of a muscle sarcomere to which the plus ends of actin filaments are attached.
1	135891670	stop_gained	Igfn1	ENSMUSG00000051985	MANB	biological_process	A biological process represents a specific objective that the organism is genetically programmed to achieve. Biological processes are often described by their outcome or ending state, e.g., the biological process of cell division results in the creation of two daughter cells (a divided cell) from a single parent cell. A biological process is accomplished by a particular set of molecular functions…
1	135891670	stop_gained	Igfn1	ENSMUSG00000051985	MANB	cytoplasm	The contents of a cell excluding the plasma membrane and nucleus, but including other subcellular structures.
1	135891670	stop_gained	Igfn1	ENSMUSG00000051985	MANB	homophilic cell adhesion via plasma membrane adhesion molecules	The attachment of a plasma membrane adhesion molecule in one cell to an identical molecule in an adjacent cell.
1	135891670	stop_gained	Igfn1	ENSMUSG00000051985	MANB	intracellular non-membrane-bounded organelle	Organized structure of distinctive morphology and function, not bounded by a lipid bilayer membrane and occurring within the cell. Includes ribosomes, the cytoskeleton and chromosomes.
1	135891670	stop_gained	Igfn1	ENSMUSG00000051985	MANB	molecular_function	A molecular process that can be carried out by the action of a single macromolecular machine, usually via direct physical interactions with other molecular entities. Function in this sense denotes an action, or activity, that a gene product (or a complex) performs. These actions are described from two distinct but related perspectives: (1) biochemical activity, and (2) role as a component in a la…
1	135891670	stop_gained	Igfn1	ENSMUSG00000051985	MANB	nucleus	A membrane-bounded organelle of eukaryotic cells in which chromosomes are housed and replicated. In most cells, the nucleus contains all of the cell's chromosomes except the organellar chromosomes, and is the site of RNA synthesis and processing. In some species, or in specialized cell types, RNA metabolism or DNA replication may be absent.
1	135891670	stop_gained	Igfn1	ENSMUSG00000051985	MANB	protein binding	Binding to a protein.
1	135891670	stop_gained	Igfn1	ENSMUSG00000051985	MANB	retina layer formation	The process in which the vertebrate retina is organized into three laminae: the outer nuclear layer (ONL), which contains photoreceptor nuclei; the inner nuclear layer (INL), which contains amacrine, bipolar and horizontal cells; and the retinal ganglion cell (RGC) layer. Between the inner and outer nuclear layers, the outer plexiform layer (OPL) contains connections between the photoreceptors an…
1	135891670	stop_gained	Igfn1	ENSMUSG00000051985	MANB	synapse	The junction between an axon of one neuron and a dendrite of another neuron, a muscle fiber or a glial cell. As the axon approaches the synapse it enlarges into a specialized structure, the presynaptic terminal bouton, which contains mitochondria and synaptic vesicles. At the tip of the terminal bouton is the presynaptic membrane; facing it, and separated from it by a minute cleft (the synaptic c…
1	135891670	stop_gained	Igfn1	ENSMUSG00000051985	MANB	synapse assembly	The aggregation, arrangement and bonding together of a set of components to form a synapse. This process ends when the synapse is mature (functional).
1	136417943	splice_acceptor_variant&non_coding_transcript_variant	Kif14	ENSMUSG00000041498	GAIA,MANE,SARA,SARB,TUCA	ATP binding	Binding to ATP, adenosine 5'-triphosphate, a universally important coenzyme and enzyme regulator.
1	136417943	splice_acceptor_variant&non_coding_transcript_variant	Kif14	ENSMUSG00000041498	GAIA,MANE,SARA,SARB,TUCA	ATP hydrolysis activity	Catalysis of the reaction: ATP + H2O = ADP + H+ phosphate. ATP hydrolysis is used in some reactions as an energy source, for example to catalyze a reaction or drive transport against a concentration gradient.
1	136417943	splice_acceptor_variant&non_coding_transcript_variant	Kif14	ENSMUSG00000041498	GAIA,MANE,SARA,SARB,TUCA	Flemming body	A cell part that is the central region of the midbody characterized by a gap in alpha-tubulin staining. It is a dense structure of antiparallel microtubules from the central spindle in the middle of the intercellular bridge.
1	136417943	splice_acceptor_variant&non_coding_transcript_variant	Kif14	ENSMUSG00000041498	GAIA,MANE,SARA,SARB,TUCA	PDZ domain binding	Binding to a PDZ domain of a protein, a domain found in diverse signaling proteins.
1	136417943	splice_acceptor_variant&non_coding_transcript_variant	Kif14	ENSMUSG00000041498	GAIA,MANE,SARA,SARB,TUCA	SCF-dependent proteasomal ubiquitin-dependent protein catabolic process	The chemical reactions and pathways resulting in the breakdown of a protein or peptide by hydrolysis of its peptide bonds, initiated by the covalent attachment of ubiquitin, with ubiquitin-protein ligation catalyzed by an SCF (Skp1/Cul1/F-box protein) complex, and mediated by the proteasome.
1	136417943	splice_acceptor_variant&non_coding_transcript_variant	Kif14	ENSMUSG00000041498	GAIA,MANE,SARA,SARB,TUCA	activation of protein kinase activity	Any process that initiates the activity of an inactive protein kinase.
1	136417943	splice_acceptor_variant&non_coding_transcript_variant	Kif14	ENSMUSG00000041498	GAIA,MANE,SARA,SARB,TUCA	cell division	The process resulting in division and partitioning of components of a cell to form more cells; may or may not be accompanied by the physical separation of a cell into distinct, individually membrane-bounded daughter cells.
1	136417943	splice_acceptor_variant&non_coding_transcript_variant	Kif14	ENSMUSG00000041498	GAIA,MANE,SARA,SARB,TUCA	cell proliferation in forebrain	The creation of greater cell numbers in the forebrain due to cell division of progenitor cells.
1	136417943	splice_acceptor_variant&non_coding_transcript_variant	Kif14	ENSMUSG00000041498	GAIA,MANE,SARA,SARB,TUCA	cerebellar Purkinje cell layer structural organization	The process that contributes to the act of creating the structural organization of the cerebellar Purkinje cell layer. This process pertains to the physical shaping of a rudimentary structure. The Purkinje cell layer lies just underneath the molecular layer of the cerebellar cortex. It contains the neuronal cell bodies of the Purkinje cells that are arranged side by side in a single layer. Candel…
1	136417943	splice_acceptor_variant&non_coding_transcript_variant	Kif14	ENSMUSG00000041498	GAIA,MANE,SARA,SARB,TUCA	cerebellar cortex development	The process whose specific outcome is the progression of the cerebellar cortex over time, from its formation to the mature structure. The cerebellar cortex is a thin mantle of gray matter that covers the surface of each cerebral hemisphere. It has a characteristic morphology with convolutions (gyri) and crevices (sulci) that have specific functions. Six layers of nerve cells and the nerve pathway…
1	136417943	splice_acceptor_variant&non_coding_transcript_variant	Kif14	ENSMUSG00000041498	GAIA,MANE,SARA,SARB,TUCA	cerebellar granular layer structural organization	The process that contributes to the act of creating the structural organization of the cerebellar granule layer. This process pertains to the physical shaping of a rudimentary structure. The granular layer is the innermost layer of the cerebellar cortex. This layer contains densely packed small neurons, mostly granule cells. Some Golgi cells are found at the outer border. Granule neurons send par…
1	136417943	splice_acceptor_variant&non_coding_transcript_variant	Kif14	ENSMUSG00000041498	GAIA,MANE,SARA,SARB,TUCA	cerebral cortex development	The progression of the cerebral cortex over time from its initial formation until its mature state. The cerebral cortex is the outer layered region of the telencephalon.
1	136417943	splice_acceptor_variant&non_coding_transcript_variant	Kif14	ENSMUSG00000041498	GAIA,MANE,SARA,SARB,TUCA	cytoplasm	The contents of a cell excluding the plasma membrane and nucleus, but including other subcellular structures.
1	136417943	splice_acceptor_variant&non_coding_transcript_variant	Kif14	ENSMUSG00000041498	GAIA,MANE,SARA,SARB,TUCA	cytoskeletal motor activity	Generation of force resulting in movement, for example along a microfilament or microtubule, or in torque resulting in membrane scission or rotation of a flagellum. The energy required is obtained either from the hydrolysis of a nucleoside triphosphate or by an electrochemical proton gradient (proton-motive force).
1	136417943	splice_acceptor_variant&non_coding_transcript_variant	Kif14	ENSMUSG00000041498	GAIA,MANE,SARA,SARB,TUCA	cytoskeleton	A cellular structure that forms the internal framework of eukaryotic and prokaryotic cells. The cytoskeleton includes intermediate filaments, microfilaments, microtubules, the microtrabecular lattice, and other structures characterized by a polymeric filamentous nature and long-range order within the cell. The various elements of the cytoskeleton not only serve in the maintenance of cellular shap…
1	136417943	splice_acceptor_variant&non_coding_transcript_variant	Kif14	ENSMUSG00000041498	GAIA,MANE,SARA,SARB,TUCA	cytosol	The part of the cytoplasm that does not contain organelles but which does contain other particulate matter, such as protein complexes.
1	136417943	splice_acceptor_variant&non_coding_transcript_variant	Kif14	ENSMUSG00000041498	GAIA,MANE,SARA,SARB,TUCA	establishment of protein localization	The directed movement of a protein to a specific location.
1	136417943	splice_acceptor_variant&non_coding_transcript_variant	Kif14	ENSMUSG00000041498	GAIA,MANE,SARA,SARB,TUCA	hippocampus development	The progression of the hippocampus over time from its initial formation until its mature state.
1	136417943	splice_acceptor_variant&non_coding_transcript_variant	Kif14	ENSMUSG00000041498	GAIA,MANE,SARA,SARB,TUCA	kinesin complex	Any complex that includes a dimer of molecules from the kinesin superfamily, a group of related proteins that contain an extended region of predicted alpha-helical coiled coil in the main chain that likely produces dimerization. The native complexes of several kinesin family members have also been shown to contain additional peptides, often designated light chains as all of the noncatalytic subun…
1	136417943	splice_acceptor_variant&non_coding_transcript_variant	Kif14	ENSMUSG00000041498	GAIA,MANE,SARA,SARB,TUCA	membrane	A lipid bilayer along with all the proteins and protein complexes embedded in it an attached to it.
1	136417943	splice_acceptor_variant&non_coding_transcript_variant	Kif14	ENSMUSG00000041498	GAIA,MANE,SARA,SARB,TUCA	microtubule	Any of the long, generally straight, hollow tubes of internal diameter 12-15 nm and external diameter 24 nm found in a wide variety of eukaryotic cells; each consists (usually) of 13 protofilaments of polymeric tubulin, staggered in such a manner that the tubulin monomers are arranged in a helical pattern on the microtubular surface, and with the alpha/beta axes of the tubulin subunits parallel t…
1	136417943	splice_acceptor_variant&non_coding_transcript_variant	Kif14	ENSMUSG00000041498	GAIA,MANE,SARA,SARB,TUCA	microtubule binding	Binding to a microtubule, a filament composed of tubulin monomers.
1	136417943	splice_acceptor_variant&non_coding_transcript_variant	Kif14	ENSMUSG00000041498	GAIA,MANE,SARA,SARB,TUCA	microtubule motor activity	A motor activity that generates movement along a microtubule, driven by ATP hydrolysis.
1	136417943	splice_acceptor_variant&non_coding_transcript_variant	Kif14	ENSMUSG00000041498	GAIA,MANE,SARA,SARB,TUCA	microtubule-based movement	A microtubule-based process that results in the movement of organelles, other microtubules, or other cellular components. Examples include motor-driven movement along microtubules and movement driven by polymerization or depolymerization of microtubules.
1	136417943	splice_acceptor_variant&non_coding_transcript_variant	Kif14	ENSMUSG00000041498	GAIA,MANE,SARA,SARB,TUCA	midbody	A thin cytoplasmic bridge formed between daughter cells at the end of cytokinesis. The midbody forms where the contractile ring constricts, and may persist for some time before finally breaking to complete cytokinesis.
1	136417943	splice_acceptor_variant&non_coding_transcript_variant	Kif14	ENSMUSG00000041498	GAIA,MANE,SARA,SARB,TUCA	mitotic metaphase plate congression	The cell cycle process in which chromosomes are aligned at the metaphase plate, a plane halfway between the poles of the mitotic spindle, during mitosis.
1	136417943	splice_acceptor_variant&non_coding_transcript_variant	Kif14	ENSMUSG00000041498	GAIA,MANE,SARA,SARB,TUCA	negative regulation of apoptotic process	Any process that stops, prevents, or reduces the frequency, rate or extent of cell death by apoptotic process.
1	136417943	splice_acceptor_variant&non_coding_transcript_variant	Kif14	ENSMUSG00000041498	GAIA,MANE,SARA,SARB,TUCA	negative regulation of integrin activation	Any process that stops, prevents, or reduces the frequency, rate, or extent of integrin activation.
1	136417943	splice_acceptor_variant&non_coding_transcript_variant	Kif14	ENSMUSG00000041498	GAIA,MANE,SARA,SARB,TUCA	negative regulation of neuron apoptotic process	Any process that stops, prevents, or reduces the frequency, rate or extent of cell death by apoptotic process in neurons.
1	136417943	splice_acceptor_variant&non_coding_transcript_variant	Kif14	ENSMUSG00000041498	GAIA,MANE,SARA,SARB,TUCA	nucleotide binding	Binding to a nucleotide, any compound consisting of a nucleoside that is esterified with (ortho)phosphate or an oligophosphate at any hydroxyl group on the ribose or deoxyribose.
1	136417943	splice_acceptor_variant&non_coding_transcript_variant	Kif14	ENSMUSG00000041498	GAIA,MANE,SARA,SARB,TUCA	nucleus	A membrane-bounded organelle of eukaryotic cells in which chromosomes are housed and replicated. In most cells, the nucleus contains all of the cell's chromosomes except the organellar chromosomes, and is the site of RNA synthesis and processing. In some species, or in specialized cell types, RNA metabolism or DNA replication may be absent.
1	136417943	splice_acceptor_variant&non_coding_transcript_variant	Kif14	ENSMUSG00000041498	GAIA,MANE,SARA,SARB,TUCA	olfactory bulb development	The progression of the olfactory bulb over time from its initial formation until its mature state. The olfactory bulb coordinates neuronal signaling involved in the perception of smell. It receives input from the sensory neurons and outputs to the olfactory cortex.
1	136417943	splice_acceptor_variant&non_coding_transcript_variant	Kif14	ENSMUSG00000041498	GAIA,MANE,SARA,SARB,TUCA	plasma membrane	The membrane surrounding a cell that separates the cell from its external environment. It consists of a phospholipid bilayer and associated proteins.
1	136417943	splice_acceptor_variant&non_coding_transcript_variant	Kif14	ENSMUSG00000041498	GAIA,MANE,SARA,SARB,TUCA	plus-end-directed microtubule motor activity	A motor activity that generates movement along a microtubule toward the plus end, driven by ATP hydrolysis.
1	136417943	splice_acceptor_variant&non_coding_transcript_variant	Kif14	ENSMUSG00000041498	GAIA,MANE,SARA,SARB,TUCA	positive regulation of cell population proliferation	Any process that activates or increases the rate or extent of cell proliferation.
1	136417943	splice_acceptor_variant&non_coding_transcript_variant	Kif14	ENSMUSG00000041498	GAIA,MANE,SARA,SARB,TUCA	positive regulation of cytokinesis	Any process that activates or increases the frequency, rate or extent of the division of the cytoplasm of a cell, and its separation into two daughter cells.
1	136417943	splice_acceptor_variant&non_coding_transcript_variant	Kif14	ENSMUSG00000041498	GAIA,MANE,SARA,SARB,TUCA	proteasome-mediated ubiquitin-dependent protein catabolic process	The chemical reactions and pathways resulting in the breakdown of a protein or peptide by hydrolysis of its peptide bonds, initiated by the covalent attachment of ubiquitin, and mediated by the proteasome.
1	136417943	splice_acceptor_variant&non_coding_transcript_variant	Kif14	ENSMUSG00000041498	GAIA,MANE,SARA,SARB,TUCA	protein binding	Binding to a protein.
1	136417943	splice_acceptor_variant&non_coding_transcript_variant	Kif14	ENSMUSG00000041498	GAIA,MANE,SARA,SARB,TUCA	protein kinase binding	Binding to a protein kinase, any enzyme that catalyzes the transfer of a phosphate group, usually from ATP, to a protein substrate.
1	136417943	splice_acceptor_variant&non_coding_transcript_variant	Kif14	ENSMUSG00000041498	GAIA,MANE,SARA,SARB,TUCA	regulation of G1/S transition of mitotic cell cycle	Any signalling pathway that modulates the activity of a cell cycle cyclin-dependent protein kinase to modulate the switch from G1 phase to S phase of the mitotic cell cycle.
1	136417943	splice_acceptor_variant&non_coding_transcript_variant	Kif14	ENSMUSG00000041498	GAIA,MANE,SARA,SARB,TUCA	regulation of G2/M transition of mitotic cell cycle	Any signalling pathway that modulates the activity of a cell cycle cyclin-dependent protein kinase to modulate the switch from G2 phase to M phase of the mitotic cell cycle.
1	136417943	splice_acceptor_variant&non_coding_transcript_variant	Kif14	ENSMUSG00000041498	GAIA,MANE,SARA,SARB,TUCA	regulation of Rap protein signal transduction	Any process that modulates the frequency, rate or extent of Rap protein signal transduction.
1	136417943	splice_acceptor_variant&non_coding_transcript_variant	Kif14	ENSMUSG00000041498	GAIA,MANE,SARA,SARB,TUCA	regulation of cell adhesion	Any process that modulates the frequency, rate or extent of attachment of a cell to another cell or to the extracellular matrix.
1	136417943	splice_acceptor_variant&non_coding_transcript_variant	Kif14	ENSMUSG00000041498	GAIA,MANE,SARA,SARB,TUCA	regulation of cell growth	Any process that modulates the frequency, rate, extent or direction of cell growth.
1	136417943	splice_acceptor_variant&non_coding_transcript_variant	Kif14	ENSMUSG00000041498	GAIA,MANE,SARA,SARB,TUCA	regulation of cell maturation	Any process that modulates the frequency, rate or extent of cell maturation.
1	136417943	splice_acceptor_variant&non_coding_transcript_variant	Kif14	ENSMUSG00000041498	GAIA,MANE,SARA,SARB,TUCA	regulation of cell migration	Any process that modulates the frequency, rate or extent of cell migration.
1	136417943	splice_acceptor_variant&non_coding_transcript_variant	Kif14	ENSMUSG00000041498	GAIA,MANE,SARA,SARB,TUCA	regulation of myelination	Any process that modulates the frequency, rate or extent of the formation of a myelin sheath around nerve axons.
1	136417943	splice_acceptor_variant&non_coding_transcript_variant	Kif14	ENSMUSG00000041498	GAIA,MANE,SARA,SARB,TUCA	regulation of neuron apoptotic process	Any process that modulates the occurrence or rate of cell death by apoptotic process in neurons.
1	136417943	splice_acceptor_variant&non_coding_transcript_variant	Kif14	ENSMUSG00000041498	GAIA,MANE,SARA,SARB,TUCA	spindle	The array of microtubules and associated molecules that forms between opposite poles of a eukaryotic cell during mitosis or meiosis and serves to move the duplicated chromosomes apart.
1	136417943	splice_acceptor_variant&non_coding_transcript_variant	Kif14	ENSMUSG00000041498	GAIA,MANE,SARA,SARB,TUCA	spindle midzone	The area in the center of the spindle where the spindle microtubules from opposite poles overlap.
1	136417943	splice_acceptor_variant&non_coding_transcript_variant	Kif14	ENSMUSG00000041498	GAIA,MANE,SARA,SARB,TUCA	substrate adhesion-dependent cell spreading	The morphogenetic process that results in flattening of a cell as a consequence of its adhesion to a substrate.
1	136417943	splice_acceptor_variant&non_coding_transcript_variant	Kif14	ENSMUSG00000041498	GAIA,MANE,SARA,SARB,TUCA	tubulin binding	Binding to monomeric or multimeric forms of tubulin, including microtubules.
1	139733107	stop_lost&splice_region_variant	Cfhr2	ENSMUSG00000033898	SARC	complement activation	Any process involved in the activation of any of the steps of the complement cascade, which allows for the direct killing of microbes, the disposal of immune complexes, and the regulation of other immune processes; the initial steps of complement activation involve one of three pathways, the classical pathway, the alternative pathway, and the lectin pathway, all of which lead to the terminal comp…
1	139733107	stop_lost&splice_region_variant	Cfhr2	ENSMUSG00000033898	SARC	complement component C3b binding	Binding to a C3b product of the complement cascade.
1	139733107	stop_lost&splice_region_variant	Cfhr2	ENSMUSG00000033898	SARC	extracellular space	That part of a multicellular organism outside the cells proper, usually taken to be outside the plasma membranes, and occupied by fluid.
1	139733107	stop_lost&splice_region_variant	Cfhr2	ENSMUSG00000033898	SARC	heparin binding	Binding to heparin, a member of a group of glycosaminoglycans found mainly as an intracellular component of mast cells and which consist predominantly of alternating alpha-(1->4)-linked D-galactose and N-acetyl-D-glucosamine-6-sulfate residues.
1	153746123	splice_acceptor_variant	Teddm2	ENSMUSG00000045968	GAIC,TUCA,TUCB	biological_process	A biological process represents a specific objective that the organism is genetically programmed to achieve. Biological processes are often described by their outcome or ending state, e.g., the biological process of cell division results in the creation of two daughter cells (a divided cell) from a single parent cell. A biological process is accomplished by a particular set of molecular functions…
1	153746123	splice_acceptor_variant	Teddm2	ENSMUSG00000045968	GAIC,TUCA,TUCB	cellular_component	A location, relative to cellular compartments and structures, occupied by a macromolecular machine when it carries out a molecular function. There are two ways in which the gene ontology describes locations of gene products: (1) relative to cellular structures (e.g., cytoplasmic side of plasma membrane) or compartments (e.g., mitochondrion), and (2) the stable macromolecular complexes of which th…
1	153746123	splice_acceptor_variant	Teddm2	ENSMUSG00000045968	GAIC,TUCA,TUCB	membrane	A lipid bilayer along with all the proteins and protein complexes embedded in it an attached to it.
1	153746123	splice_acceptor_variant	Teddm2	ENSMUSG00000045968	GAIC,TUCA,TUCB	molecular_function	A molecular process that can be carried out by the action of a single macromolecular machine, usually via direct physical interactions with other molecular entities. Function in this sense denotes an action, or activity, that a gene product (or a complex) performs. These actions are described from two distinct but related perspectives: (1) biochemical activity, and (2) role as a component in a la…
1	154138884	splice_donor_variant&non_coding_transcript_variant	4930532M18Rik	ENSMUSG00000100221	EDMB,GAIA,GAIC,MANB,MANE,MANF,SARA,SARB,SARC,TUCA,TUCB	biological_process	A biological process represents a specific objective that the organism is genetically programmed to achieve. Biological processes are often described by their outcome or ending state, e.g., the biological process of cell division results in the creation of two daughter cells (a divided cell) from a single parent cell. A biological process is accomplished by a particular set of molecular functions…
1	154138884	splice_donor_variant&non_coding_transcript_variant	4930532M18Rik	ENSMUSG00000100221	EDMB,GAIA,GAIC,MANB,MANE,MANF,SARA,SARB,SARC,TUCA,TUCB	cellular_component	A location, relative to cellular compartments and structures, occupied by a macromolecular machine when it carries out a molecular function. There are two ways in which the gene ontology describes locations of gene products: (1) relative to cellular structures (e.g., cytoplasmic side of plasma membrane) or compartments (e.g., mitochondrion), and (2) the stable macromolecular complexes of which th…
1	154138884	splice_donor_variant&non_coding_transcript_variant	4930532M18Rik	ENSMUSG00000100221	EDMB,GAIA,GAIC,MANB,MANE,MANF,SARA,SARB,SARC,TUCA,TUCB	molecular_function	A molecular process that can be carried out by the action of a single macromolecular machine, usually via direct physical interactions with other molecular entities. Function in this sense denotes an action, or activity, that a gene product (or a complex) performs. These actions are described from two distinct but related perspectives: (1) biochemical activity, and (2) role as a component in a la…
1	160118114	splice_acceptor_variant&non_coding_transcript_variant	Rabgap1l	ENSMUSG00000026721	MANB,MANE,SARB,TUCB	GTPase activator activity	Binds to and increases the activity of a GTPase, an enzyme that catalyzes the hydrolysis of GTP.
1	160118114	splice_acceptor_variant&non_coding_transcript_variant	Rabgap1l	ENSMUSG00000026721	MANB,MANE,SARB,TUCB	Golgi apparatus	A membrane-bound cytoplasmic organelle of the endomembrane system that further processes the core oligosaccharides (e.g. N-glycans) added to proteins in the endoplasmic reticulum and packages them into membrane-bound vesicles. The Golgi apparatus operates at the intersection of the secretory, lysosomal, and endocytic pathways.
1	160118114	splice_acceptor_variant&non_coding_transcript_variant	Rabgap1l	ENSMUSG00000026721	MANB,MANE,SARB,TUCB	activation of GTPase activity	Any process that initiates the activity of an inactive GTPase through the replacement of GDP by GTP.
1	160118114	splice_acceptor_variant&non_coding_transcript_variant	Rabgap1l	ENSMUSG00000026721	MANB,MANE,SARB,TUCB	early endosome	A membrane-bounded organelle that receives incoming material from primary endocytic vesicles that have been generated by clathrin-dependent and clathrin-independent endocytosis; vesicles fuse with the early endosome to deliver cargo for sorting into recycling or degradation pathways.
1	160118114	splice_acceptor_variant&non_coding_transcript_variant	Rabgap1l	ENSMUSG00000026721	MANB,MANE,SARB,TUCB	endocytosis	A vesicle-mediated transport process in which cells take up external materials or membrane constituents by the invagination of a small region of the plasma membrane to form a new membrane-bounded vesicle.
1	160118114	splice_acceptor_variant&non_coding_transcript_variant	Rabgap1l	ENSMUSG00000026721	MANB,MANE,SARB,TUCB	endosome	A vacuole to which materials ingested by endocytosis are delivered.
1	160118114	splice_acceptor_variant&non_coding_transcript_variant	Rabgap1l	ENSMUSG00000026721	MANB,MANE,SARB,TUCB	megakaryocyte development	The process whose specific outcome is the progression of a megakaryocyte cell over time, from its formation to the mature structure. Megakaryocyte development does not include the steps involved in committing a cell to a megakaryocyte fate. A megakaryocyte is a giant cell 50 to 100 micron in diameter, with a greatly lobulated nucleus, found in the bone marrow.
1	160118114	splice_acceptor_variant&non_coding_transcript_variant	Rabgap1l	ENSMUSG00000026721	MANB,MANE,SARB,TUCB	nucleus	A membrane-bounded organelle of eukaryotic cells in which chromosomes are housed and replicated. In most cells, the nucleus contains all of the cell's chromosomes except the organellar chromosomes, and is the site of RNA synthesis and processing. In some species, or in specialized cell types, RNA metabolism or DNA replication may be absent.
1	160118114	splice_acceptor_variant&non_coding_transcript_variant	Rabgap1l	ENSMUSG00000026721	MANB,MANE,SARB,TUCB	protein transport	The directed movement of proteins into, out of or within a cell, or between cells, by means of some agent such as a transporter or pore.
1	160118114	splice_acceptor_variant&non_coding_transcript_variant	Rabgap1l	ENSMUSG00000026721	MANB,MANE,SARB,TUCB	regulation of protein localization	Any process that modulates the frequency, rate or extent of any process in which a protein is transported to, or maintained in, a specific location.
1	160118114	splice_acceptor_variant&non_coding_transcript_variant	Rabgap1l	ENSMUSG00000026721	MANB,MANE,SARB,TUCB	small GTPase binding	Binding to a small monomeric GTPase.
1	160863330	splice_acceptor_variant&non_coding_transcript_variant	Gas5	ENSMUSG00000053332	GAIC,MANE,TUCA,TUCB	RNA processing	Any process involved in the conversion of one or more primary RNA transcripts into one or more mature RNA molecules.
1	160863330	splice_acceptor_variant&non_coding_transcript_variant	Gas5	ENSMUSG00000053332	GAIC,MANE,TUCA,TUCB	nucleolus	A small, dense body one or more of which are present in the nucleus of eukaryotic cells. It is rich in RNA and protein, is not bounded by a limiting membrane, and is not seen during mitosis. Its prime function is the transcription of the nucleolar DNA into 45S ribosomal-precursor RNA, the processing of this RNA into 5.8S, 18S, and 28S components of ribosomal RNA, and the association of these comp…
1	170384271	splice_donor_variant&non_coding_transcript_variant	Nos1ap	ENSMUSG00000038473	EDMB,GAIA,GAIC,MANB,MANE,MANF,SARA,SARB,SARC,TUCB	PDZ domain binding	Binding to a PDZ domain of a protein, a domain found in diverse signaling proteins.
1	170384271	splice_donor_variant&non_coding_transcript_variant	Nos1ap	ENSMUSG00000038473	EDMB,GAIA,GAIC,MANB,MANE,MANF,SARA,SARB,SARC,TUCB	T-tubule	Invagination of the plasma membrane of a muscle cell that extends inward from the cell surface around each myofibril. The ends of T-tubules make contact with the sarcoplasmic reticulum membrane.
1	170384271	splice_donor_variant&non_coding_transcript_variant	Nos1ap	ENSMUSG00000038473	EDMB,GAIA,GAIC,MANB,MANE,MANF,SARA,SARB,SARC,TUCB	Z disc	Platelike region of a muscle sarcomere to which the plus ends of actin filaments are attached.
1	170384271	splice_donor_variant&non_coding_transcript_variant	Nos1ap	ENSMUSG00000038473	EDMB,GAIA,GAIC,MANB,MANE,MANF,SARA,SARB,SARC,TUCB	anchoring junction	A cell junction that mechanically attaches a cell (and its cytoskeleton) to neighboring cells or to the extracellular matrix.
1	170384271	splice_donor_variant&non_coding_transcript_variant	Nos1ap	ENSMUSG00000038473	EDMB,GAIA,GAIC,MANB,MANE,MANF,SARA,SARB,SARC,TUCB	caveola	A membrane raft that forms small pit, depression, or invagination that communicates with the outside of a cell and extends inward, indenting the cytoplasm and the cell membrane. Examples include flask-shaped invaginations of the plasma membrane in adipocytes associated with caveolin proteins, and minute pits or incuppings of the cell membrane formed during pinocytosis. Caveolae may be pinched off…
1	170384271	splice_donor_variant&non_coding_transcript_variant	Nos1ap	ENSMUSG00000038473	EDMB,GAIA,GAIC,MANB,MANE,MANF,SARA,SARB,SARC,TUCB	cell projection	A prolongation or process extending from a cell, e.g. a flagellum or axon.
1	170384271	splice_donor_variant&non_coding_transcript_variant	Nos1ap	ENSMUSG00000038473	EDMB,GAIA,GAIC,MANB,MANE,MANF,SARA,SARB,SARC,TUCB	cytoplasm	The contents of a cell excluding the plasma membrane and nucleus, but including other subcellular structures.
1	170384271	splice_donor_variant&non_coding_transcript_variant	Nos1ap	ENSMUSG00000038473	EDMB,GAIA,GAIC,MANB,MANE,MANF,SARA,SARB,SARC,TUCB	cytosol	The part of the cytoplasm that does not contain organelles but which does contain other particulate matter, such as protein complexes.
1	170384271	splice_donor_variant&non_coding_transcript_variant	Nos1ap	ENSMUSG00000038473	EDMB,GAIA,GAIC,MANB,MANE,MANF,SARA,SARB,SARC,TUCB	filopodium	Thin, stiff, actin-based protrusion extended by the leading edge of a motile cell such as a crawling fibroblast or amoeba, or an axonal or dendritic growth cone, or a dendritic shaft.
1	170384271	splice_donor_variant&non_coding_transcript_variant	Nos1ap	ENSMUSG00000038473	EDMB,GAIA,GAIC,MANB,MANE,MANF,SARA,SARB,SARC,TUCB	glutamatergic synapse	A synapse that uses glutamate as a neurotransmitter.
1	170384271	splice_donor_variant&non_coding_transcript_variant	Nos1ap	ENSMUSG00000038473	EDMB,GAIA,GAIC,MANB,MANE,MANF,SARA,SARB,SARC,TUCB	mitochondrion	A semiautonomous, self replicating organelle that occurs in varying numbers, shapes, and sizes in the cytoplasm of virtually all eukaryotic cells. It is notably the site of tissue respiration.
1	170384271	splice_donor_variant&non_coding_transcript_variant	Nos1ap	ENSMUSG00000038473	EDMB,GAIA,GAIC,MANB,MANE,MANF,SARA,SARB,SARC,TUCB	nitric-oxide synthase binding	Binding to nitric-oxide synthase.
1	170384271	splice_donor_variant&non_coding_transcript_variant	Nos1ap	ENSMUSG00000038473	EDMB,GAIA,GAIC,MANB,MANE,MANF,SARA,SARB,SARC,TUCB	nuclear membrane	Either of the lipid bilayers that surround the nucleus and form the nuclear envelope; excludes the intermembrane space.
1	170384271	splice_donor_variant&non_coding_transcript_variant	Nos1ap	ENSMUSG00000038473	EDMB,GAIA,GAIC,MANB,MANE,MANF,SARA,SARB,SARC,TUCB	nucleus	A membrane-bounded organelle of eukaryotic cells in which chromosomes are housed and replicated. In most cells, the nucleus contains all of the cell's chromosomes except the organellar chromosomes, and is the site of RNA synthesis and processing. In some species, or in specialized cell types, RNA metabolism or DNA replication may be absent.
1	170384271	splice_donor_variant&non_coding_transcript_variant	Nos1ap	ENSMUSG00000038473	EDMB,GAIA,GAIC,MANB,MANE,MANF,SARA,SARB,SARC,TUCB	podosome	An actin-rich adhesion structure characterized by formation upon cell substrate contact and localization at the substrate-attached part of the cell, contain an F-actin-rich core surrounded by a ring structure containing proteins such as vinculin and talin, and have a diameter of 0.5 mm.
1	170384271	splice_donor_variant&non_coding_transcript_variant	Nos1ap	ENSMUSG00000038473	EDMB,GAIA,GAIC,MANB,MANE,MANF,SARA,SARB,SARC,TUCB	postsynapse	The part of a synapse that is part of the post-synaptic cell.
1	170384271	splice_donor_variant&non_coding_transcript_variant	Nos1ap	ENSMUSG00000038473	EDMB,GAIA,GAIC,MANB,MANE,MANF,SARA,SARB,SARC,TUCB	postsynaptic actin cytoskeleton organization	A process that is carried out at the cellular level which results in the assembly, arrangement of constituent parts, or disassembly of cytoskeletal structures comprising actin filaments and their associated proteins in the postsynaptic actin cytoskeleton.
1	170384271	splice_donor_variant&non_coding_transcript_variant	Nos1ap	ENSMUSG00000038473	EDMB,GAIA,GAIC,MANB,MANE,MANF,SARA,SARB,SARC,TUCB	presynapse	The part of a synapse that is part of the presynaptic cell.
1	170384271	splice_donor_variant&non_coding_transcript_variant	Nos1ap	ENSMUSG00000038473	EDMB,GAIA,GAIC,MANB,MANE,MANF,SARA,SARB,SARC,TUCB	protease binding	Binding to a protease or a peptidase.
1	170384271	splice_donor_variant&non_coding_transcript_variant	Nos1ap	ENSMUSG00000038473	EDMB,GAIA,GAIC,MANB,MANE,MANF,SARA,SARB,SARC,TUCB	regulation of heart rate by chemical signal	The regulation of the rate of heart contraction mediated by chemical signaling, hormonal, autocrine or paracrine.
1	170384271	splice_donor_variant&non_coding_transcript_variant	Nos1ap	ENSMUSG00000038473	EDMB,GAIA,GAIC,MANB,MANE,MANF,SARA,SARB,SARC,TUCB	regulation of ventricular cardiac muscle cell membrane repolarization	Any process that modulates the establishment or extent of a membrane potential in the polarizing direction towards the resting potential in a ventricular cardiomyocyte.
1	170384271	splice_donor_variant&non_coding_transcript_variant	Nos1ap	ENSMUSG00000038473	EDMB,GAIA,GAIC,MANB,MANE,MANF,SARA,SARB,SARC,TUCB	sarcoplasmic reticulum membrane	The lipid bilayer surrounding the sarcoplasmic reticulum.
1	170941521	stop_gained	Cfap126	ENSMUSG00000026649	MANB,SARB	apical plasma membrane	The region of the plasma membrane located at the apical end of the cell.
1	170941521	stop_gained	Cfap126	ENSMUSG00000026649	MANB,SARB	axonemal microtubule	A microtubule in the axoneme of a eukaryotic cilium or flagellum; an axoneme contains nine modified doublet microtubules, which may or may not surround a pair of single microtubules.
1	170941521	stop_gained	Cfap126	ENSMUSG00000026649	MANB,SARB	cell projection	A prolongation or process extending from a cell, e.g. a flagellum or axon.
1	170941521	stop_gained	Cfap126	ENSMUSG00000026649	MANB,SARB	cell projection organization	A process that is carried out at the cellular level which results in the assembly, arrangement of constituent parts, or disassembly of a prolongation or process extending from a cell, e.g. a flagellum or axon.
1	170941521	stop_gained	Cfap126	ENSMUSG00000026649	MANB,SARB	ciliary basal body	A membrane-tethered, short cylindrical array of microtubules and associated proteins found at the base of a eukaryotic cilium (also called flagellum) that is similar in structure to a centriole and derives from it. The cilium basal body is the site of assembly and remodelling of the cilium and serves as a nucleation site for axoneme growth. As well as anchoring the cilium, it is thought to provid…
1	170941521	stop_gained	Cfap126	ENSMUSG00000026649	MANB,SARB	cilium	A specialized eukaryotic organelle that consists of a filiform extrusion of the cell surface and of some cytoplasmic parts. Each cilium is largely bounded by an extrusion of the cytoplasmic (plasma) membrane, and contains a regular longitudinal array of microtubules, anchored to a basal body.
1	170941521	stop_gained	Cfap126	ENSMUSG00000026649	MANB,SARB	cilium organization	A process that is carried out at the cellular level which results in the assembly, arrangement of constituent parts, or disassembly of a cilium, a specialized eukaryotic organelle that consists of a filiform extrusion of the cell surface. Each cilium is bounded by an extrusion of the cytoplasmic membrane, and contains a regular longitudinal array of microtubules, anchored basally in a centriole.
1	170941521	stop_gained	Cfap126	ENSMUSG00000026649	MANB,SARB	cytoplasm	The contents of a cell excluding the plasma membrane and nucleus, but including other subcellular structures.
1	170941521	stop_gained	Cfap126	ENSMUSG00000026649	MANB,SARB	cytoskeleton	A cellular structure that forms the internal framework of eukaryotic and prokaryotic cells. The cytoskeleton includes intermediate filaments, microfilaments, microtubules, the microtrabecular lattice, and other structures characterized by a polymeric filamentous nature and long-range order within the cell. The various elements of the cytoskeleton not only serve in the maintenance of cellular shap…
1	170941521	stop_gained	Cfap126	ENSMUSG00000026649	MANB,SARB	membrane	A lipid bilayer along with all the proteins and protein complexes embedded in it an attached to it.
1	170941521	stop_gained	Cfap126	ENSMUSG00000026649	MANB,SARB	plasma membrane	The membrane surrounding a cell that separates the cell from its external environment. It consists of a phospholipid bilayer and associated proteins.
1	170941521	stop_gained	Cfap126	ENSMUSG00000026649	MANB,SARB	protein binding	Binding to a protein.
1	171080041	start_lost	Adamts4	ENSMUSG00000006403	GAIA,SARA,SARB,SARC	collagen-containing extracellular matrix	An extracellular matrix consisting mainly of proteins (especially collagen) and glycosaminoglycans (mostly as proteoglycans) that provides not only essential physical scaffolding for the cellular constituents but can also initiate crucial biochemical and biomechanical cues required for tissue morphogenesis, differentiation and homeostasis. The components are secreted by cells in the vicinity and …
1	171080041	start_lost	Adamts4	ENSMUSG00000006403	GAIA,SARA,SARB,SARC	defense response to bacterium	Reactions triggered in response to the presence of a bacterium that act to protect the cell or organism.
1	171080041	start_lost	Adamts4	ENSMUSG00000006403	GAIA,SARA,SARB,SARC	extracellular matrix	A structure lying external to one or more cells, which provides structural support, biochemical or biomechanical cues for cells or tissues.
1	171080041	start_lost	Adamts4	ENSMUSG00000006403	GAIA,SARA,SARB,SARC	extracellular matrix organization	A process that is carried out at the cellular level which results in the assembly, arrangement of constituent parts, or disassembly of an extracellular matrix.
1	171080041	start_lost	Adamts4	ENSMUSG00000006403	GAIA,SARA,SARB,SARC	extracellular region	The space external to the outermost structure of a cell. For cells without external protective or external encapsulating structures this refers to space outside of the plasma membrane. This term covers the host cell environment outside an intracellular parasite.
1	171080041	start_lost	Adamts4	ENSMUSG00000006403	GAIA,SARA,SARB,SARC	extracellular space	That part of a multicellular organism outside the cells proper, usually taken to be outside the plasma membranes, and occupied by fluid.
1	171080041	start_lost	Adamts4	ENSMUSG00000006403	GAIA,SARA,SARB,SARC	hydrolase activity	Catalysis of the hydrolysis of various bonds, e.g. C-O, C-N, C-C, phosphoric anhydride bonds, etc.
1	171080041	start_lost	Adamts4	ENSMUSG00000006403	GAIA,SARA,SARB,SARC	metal ion binding	Binding to a metal ion.
1	171080041	start_lost	Adamts4	ENSMUSG00000006403	GAIA,SARA,SARB,SARC	metalloendopeptidase activity	Catalysis of the hydrolysis of internal, alpha-peptide bonds in a polypeptide chain by a mechanism in which water acts as a nucleophile, one or two metal ions hold the water molecule in place, and charged amino acid side chains are ligands for the metal ions.
1	171080041	start_lost	Adamts4	ENSMUSG00000006403	GAIA,SARA,SARB,SARC	metallopeptidase activity	Catalysis of the hydrolysis of peptide bonds by a mechanism in which water acts as a nucleophile, one or two metal ions hold the water molecule in place, and charged amino acid side chains are ligands for the metal ions.
1	171080041	start_lost	Adamts4	ENSMUSG00000006403	GAIA,SARA,SARB,SARC	nuclear speck	A discrete extra-nucleolar subnuclear domain, 20-50 in number, in which splicing factors are seen to be localized by immunofluorescence microscopy.
1	171080041	start_lost	Adamts4	ENSMUSG00000006403	GAIA,SARA,SARB,SARC	peptidase activity	Catalysis of the hydrolysis of a peptide bond. A peptide bond is a covalent bond formed when the carbon atom from the carboxyl group of one amino acid shares electrons with the nitrogen atom from the amino group of a second amino acid.
1	171080041	start_lost	Adamts4	ENSMUSG00000006403	GAIA,SARA,SARB,SARC	protease binding	Binding to a protease or a peptidase.
1	171080041	start_lost	Adamts4	ENSMUSG00000006403	GAIA,SARA,SARB,SARC	protein binding	Binding to a protein.
1	171080041	start_lost	Adamts4	ENSMUSG00000006403	GAIA,SARA,SARB,SARC	proteolysis	The hydrolysis of proteins into smaller polypeptides and/or amino acids by cleavage of their peptide bonds.
1	171099276	splice_acceptor_variant	B4galt3	ENSMUSG00000052423	EDMB,GAIA,GAIC,MANB,MANE,MANF,SARA,SARB,SARC,TUCA,TUCB	Golgi apparatus	A membrane-bound cytoplasmic organelle of the endomembrane system that further processes the core oligosaccharides (e.g. N-glycans) added to proteins in the endoplasmic reticulum and packages them into membrane-bound vesicles. The Golgi apparatus operates at the intersection of the secretory, lysosomal, and endocytic pathways.
1	171099276	splice_acceptor_variant	B4galt3	ENSMUSG00000052423	EDMB,GAIA,GAIC,MANB,MANE,MANF,SARA,SARB,SARC,TUCA,TUCB	Golgi cisterna membrane	The lipid bilayer surrounding any of the thin, flattened compartments that form the central portion of the Golgi complex.
1	171099276	splice_acceptor_variant	B4galt3	ENSMUSG00000052423	EDMB,GAIA,GAIC,MANB,MANE,MANF,SARA,SARB,SARC,TUCA,TUCB	Golgi membrane	The lipid bilayer surrounding any of the compartments of the Golgi apparatus.
1	171099276	splice_acceptor_variant	B4galt3	ENSMUSG00000052423	EDMB,GAIA,GAIC,MANB,MANE,MANF,SARA,SARB,SARC,TUCA,TUCB	N-acetyllactosamine synthase activity	Catalysis of the reaction: UDP-galactose + N-acetyl-D-glucosamine = UDP + N-acetyllactosamine.
1	171099276	splice_acceptor_variant	B4galt3	ENSMUSG00000052423	EDMB,GAIA,GAIC,MANB,MANE,MANF,SARA,SARB,SARC,TUCA,TUCB	beta-N-acetylglucosaminylglycopeptide beta-1,4-galactosyltransferase activity	Catalysis of the reaction: UDP-galactose + N-acetyl-beta-D-glucosaminylglycopeptide = UDP + beta-D-galactosyl-(1->4)-N-acetyl-beta-D-glucosaminylglycopeptide.
1	171099276	splice_acceptor_variant	B4galt3	ENSMUSG00000052423	EDMB,GAIA,GAIC,MANB,MANE,MANF,SARA,SARB,SARC,TUCA,TUCB	carbohydrate metabolic process	The chemical reactions and pathways involving carbohydrates, any of a group of organic compounds based of the general formula Cx(H2O)y.
1	171099276	splice_acceptor_variant	B4galt3	ENSMUSG00000052423	EDMB,GAIA,GAIC,MANB,MANE,MANF,SARA,SARB,SARC,TUCA,TUCB	cytosol	The part of the cytoplasm that does not contain organelles but which does contain other particulate matter, such as protein complexes.
1	171099276	splice_acceptor_variant	B4galt3	ENSMUSG00000052423	EDMB,GAIA,GAIC,MANB,MANE,MANF,SARA,SARB,SARC,TUCA,TUCB	galactosylceramide biosynthetic process	The chemical reactions and pathways resulting in the formation of galactosylceramides, any compound formed by the replacement of the glycosidic hydroxyl group of a cyclic form of galactose by a ceramide group.
1	171099276	splice_acceptor_variant	B4galt3	ENSMUSG00000052423	EDMB,GAIA,GAIC,MANB,MANE,MANF,SARA,SARB,SARC,TUCA,TUCB	galactosyltransferase activity	Catalysis of the transfer of a galactosyl group to an acceptor molecule, typically another carbohydrate or a lipid.
1	171099276	splice_acceptor_variant	B4galt3	ENSMUSG00000052423	EDMB,GAIA,GAIC,MANB,MANE,MANF,SARA,SARB,SARC,TUCA,TUCB	glycosylation	The covalent attachment and further modification of carbohydrate residues to a substrate molecule.
1	171099276	splice_acceptor_variant	B4galt3	ENSMUSG00000052423	EDMB,GAIA,GAIC,MANB,MANE,MANF,SARA,SARB,SARC,TUCA,TUCB	glycosyltransferase activity	Catalysis of the transfer of a glycosyl group from one compound (donor) to another (acceptor).
1	171099276	splice_acceptor_variant	B4galt3	ENSMUSG00000052423	EDMB,GAIA,GAIC,MANB,MANE,MANF,SARA,SARB,SARC,TUCA,TUCB	lipid metabolic process	The chemical reactions and pathways involving lipids, compounds soluble in an organic solvent but not, or sparingly, in an aqueous solvent. Includes fatty acids; neutral fats, other fatty-acid esters, and soaps; long-chain (fatty) alcohols and waxes; sphingoids and other long-chain bases; glycolipids, phospholipids and sphingolipids; and carotenes, polyprenols, sterols, terpenes and other isopren…
1	171099276	splice_acceptor_variant	B4galt3	ENSMUSG00000052423	EDMB,GAIA,GAIC,MANB,MANE,MANF,SARA,SARB,SARC,TUCA,TUCB	membrane	A lipid bilayer along with all the proteins and protein complexes embedded in it an attached to it.
1	171099276	splice_acceptor_variant	B4galt3	ENSMUSG00000052423	EDMB,GAIA,GAIC,MANB,MANE,MANF,SARA,SARB,SARC,TUCA,TUCB	metal ion binding	Binding to a metal ion.
1	171099276	splice_acceptor_variant	B4galt3	ENSMUSG00000052423	EDMB,GAIA,GAIC,MANB,MANE,MANF,SARA,SARB,SARC,TUCA,TUCB	protein glycosylation	A protein modification process that results in the addition of a carbohydrate or carbohydrate derivative unit to a protein amino acid, e.g. the addition of glycan chains to proteins.
1	171099276	splice_acceptor_variant	B4galt3	ENSMUSG00000052423	EDMB,GAIA,GAIC,MANB,MANE,MANF,SARA,SARB,SARC,TUCA,TUCB	transferase activity	Catalysis of the transfer of a group, e.g. a methyl group, glycosyl group, acyl group, phosphorus-containing, or other groups, from one compound (generally regarded as the donor) to another compound (generally regarded as the acceptor). Transferase is the systematic name for any enzyme of EC class 2.
1	173309196	stop_gained	Ifi206	ENSMUSG00000037849	GAIC	activation of cysteine-type endopeptidase activity	Any process that initiates the activity of the inactive enzyme cysteine-type endopeptidase.
1	173309196	stop_gained	Ifi206	ENSMUSG00000037849	GAIC	activation of innate immune response	Any process that initiates an innate immune response. Innate immune responses are defense responses mediated by germline encoded components that directly recognize components of potential pathogens. Examples of this process include activation of the hypersensitive response of Arabidopsis thaliana and activation of any NOD or TLR signaling pathway in vertebrate species.
1	173309196	stop_gained	Ifi206	ENSMUSG00000037849	GAIC	cellular response to glucose starvation	Any process that results in a change in state or activity of a cell (in terms of movement, secretion, enzyme production, gene expression, etc.) as a result of deprivation of glucose.
1	173309196	stop_gained	Ifi206	ENSMUSG00000037849	GAIC	cellular response to interferon-beta	Any process that results in a change in state or activity of a cell (in terms of movement, secretion, enzyme production, gene expression, etc.) as a result of an interferon-beta stimulus. Interferon-beta is a type I interferon.
1	173309196	stop_gained	Ifi206	ENSMUSG00000037849	GAIC	cellular response to ionizing radiation	Any process that results in a change in state or activity of a cell (in terms of movement, secretion, enzyme production, gene expression, etc.) as a result of a ionizing radiation stimulus. Ionizing radiation is radiation with sufficient energy to remove electrons from atoms and may arise from spontaneous decay of unstable isotopes, resulting in alpha and beta particles and gamma rays. Ionizing r…
1	173309196	stop_gained	Ifi206	ENSMUSG00000037849	GAIC	cytosol	The part of the cytoplasm that does not contain organelles but which does contain other particulate matter, such as protein complexes.
1	173309196	stop_gained	Ifi206	ENSMUSG00000037849	GAIC	defense response to virus	Reactions triggered in response to the presence of a virus that act to protect the cell or organism.
1	173309196	stop_gained	Ifi206	ENSMUSG00000037849	GAIC	double-stranded DNA binding	Binding to double-stranded DNA.
1	173309196	stop_gained	Ifi206	ENSMUSG00000037849	GAIC	epigenetic regulation of gene expression	A process that modulates the frequency, rate or extent of gene expression through chromatin remodelling either by modifying higher order chromatin fiber structure, nucleosomal histones, or the DNA. Once established, this regulation may be maintained over many cell divisions. It can also be heritable in the absence of the instigating signal.
1	173309196	stop_gained	Ifi206	ENSMUSG00000037849	GAIC	identical protein binding	Binding to an identical protein or proteins.
1	173309196	stop_gained	Ifi206	ENSMUSG00000037849	GAIC	intrinsic apoptotic signaling pathway by p53 class mediator	The series of molecular signals in which an intracellular signal is conveyed to trigger the apoptotic death of a cell. The pathway is induced by the cell cycle regulator phosphoprotein p53, or an equivalent protein, and ends when the execution phase of apoptosis is triggered.
1	173309196	stop_gained	Ifi206	ENSMUSG00000037849	GAIC	monocyte differentiation	The process in which a relatively unspecialized myeloid precursor cell acquires the specialized features of a monocyte.
1	173309196	stop_gained	Ifi206	ENSMUSG00000037849	GAIC	negative regulation of DNA binding	Any process that stops or reduces the frequency, rate or extent of DNA binding. DNA binding is any process in which a gene product interacts selectively with DNA (deoxyribonucleic acid).
1	173309196	stop_gained	Ifi206	ENSMUSG00000037849	GAIC	negative regulation of DNA-templated transcription	Any process that stops, prevents, or reduces the frequency, rate or extent of cellular DNA-templated transcription.
1	173309196	stop_gained	Ifi206	ENSMUSG00000037849	GAIC	negative regulation of cysteine-type endopeptidase activity	Any process that stops, prevents, or reduces the frequency, rate or extent of cysteine-type endopeptidase activity.
1	173309196	stop_gained	Ifi206	ENSMUSG00000037849	GAIC	negative regulation of innate immune response	Any process that stops, prevents, or reduces the frequency, rate or extent of the innate immune response.
1	173309196	stop_gained	Ifi206	ENSMUSG00000037849	GAIC	negative regulation of transcription by RNA polymerase II	Any process that stops, prevents, or reduces the frequency, rate or extent of transcription mediated by RNA polymerase II.
1	173309196	stop_gained	Ifi206	ENSMUSG00000037849	GAIC	negative regulation of viral genome replication	Any process that stops, prevents, or reduces the frequency, rate or extent of viral genome replication.
1	173309196	stop_gained	Ifi206	ENSMUSG00000037849	GAIC	nucleolus	A small, dense body one or more of which are present in the nucleus of eukaryotic cells. It is rich in RNA and protein, is not bounded by a limiting membrane, and is not seen during mitosis. Its prime function is the transcription of the nucleolar DNA into 45S ribosomal-precursor RNA, the processing of this RNA into 5.8S, 18S, and 28S components of ribosomal RNA, and the association of these comp…
1	173309196	stop_gained	Ifi206	ENSMUSG00000037849	GAIC	nucleoplasm	That part of the nuclear content other than the chromosomes or the nucleolus.
1	173309196	stop_gained	Ifi206	ENSMUSG00000037849	GAIC	nucleus	A membrane-bounded organelle of eukaryotic cells in which chromosomes are housed and replicated. In most cells, the nucleus contains all of the cell's chromosomes except the organellar chromosomes, and is the site of RNA synthesis and processing. In some species, or in specialized cell types, RNA metabolism or DNA replication may be absent.
1	173309196	stop_gained	Ifi206	ENSMUSG00000037849	GAIC	positive regulation of interleukin-1 beta production	Any process that activates or increases the frequency, rate, or extent of interleukin-1 beta production.
1	173309196	stop_gained	Ifi206	ENSMUSG00000037849	GAIC	positive regulation of transcription by RNA polymerase II	Any process that activates or increases the frequency, rate or extent of transcription from an RNA polymerase II promoter.
1	173354028	splice_donor_variant&NMD_transcript_variant	Ifi214	ENSMUSG00000070501	GAIC,TUCB	activation of innate immune response	Any process that initiates an innate immune response. Innate immune responses are defense responses mediated by germline encoded components that directly recognize components of potential pathogens. Examples of this process include activation of the hypersensitive response of Arabidopsis thaliana and activation of any NOD or TLR signaling pathway in vertebrate species.
1	173354028	splice_donor_variant&NMD_transcript_variant	Ifi214	ENSMUSG00000070501	GAIC,TUCB	cellular response to interferon-beta	Any process that results in a change in state or activity of a cell (in terms of movement, secretion, enzyme production, gene expression, etc.) as a result of an interferon-beta stimulus. Interferon-beta is a type I interferon.
1	173396542	stop_gained	Ifi213	ENSMUSG00000073491	GAIA,TUCA	activation of cysteine-type endopeptidase activity	Any process that initiates the activity of the inactive enzyme cysteine-type endopeptidase.
1	173396542	stop_gained	Ifi213	ENSMUSG00000073491	GAIA,TUCA	activation of innate immune response	Any process that initiates an innate immune response. Innate immune responses are defense responses mediated by germline encoded components that directly recognize components of potential pathogens. Examples of this process include activation of the hypersensitive response of Arabidopsis thaliana and activation of any NOD or TLR signaling pathway in vertebrate species.
1	173396542	stop_gained	Ifi213	ENSMUSG00000073491	GAIA,TUCA	cellular response to glucose starvation	Any process that results in a change in state or activity of a cell (in terms of movement, secretion, enzyme production, gene expression, etc.) as a result of deprivation of glucose.
1	173396542	stop_gained	Ifi213	ENSMUSG00000073491	GAIA,TUCA	cellular response to interferon-beta	Any process that results in a change in state or activity of a cell (in terms of movement, secretion, enzyme production, gene expression, etc.) as a result of an interferon-beta stimulus. Interferon-beta is a type I interferon.
1	173396542	stop_gained	Ifi213	ENSMUSG00000073491	GAIA,TUCA	cellular response to ionizing radiation	Any process that results in a change in state or activity of a cell (in terms of movement, secretion, enzyme production, gene expression, etc.) as a result of a ionizing radiation stimulus. Ionizing radiation is radiation with sufficient energy to remove electrons from atoms and may arise from spontaneous decay of unstable isotopes, resulting in alpha and beta particles and gamma rays. Ionizing r…
1	173396542	stop_gained	Ifi213	ENSMUSG00000073491	GAIA,TUCA	cytosol	The part of the cytoplasm that does not contain organelles but which does contain other particulate matter, such as protein complexes.
1	173396542	stop_gained	Ifi213	ENSMUSG00000073491	GAIA,TUCA	defense response to virus	Reactions triggered in response to the presence of a virus that act to protect the cell or organism.
1	173396542	stop_gained	Ifi213	ENSMUSG00000073491	GAIA,TUCA	double-stranded DNA binding	Binding to double-stranded DNA.
1	173396542	stop_gained	Ifi213	ENSMUSG00000073491	GAIA,TUCA	epigenetic regulation of gene expression	A process that modulates the frequency, rate or extent of gene expression through chromatin remodelling either by modifying higher order chromatin fiber structure, nucleosomal histones, or the DNA. Once established, this regulation may be maintained over many cell divisions. It can also be heritable in the absence of the instigating signal.
1	173396542	stop_gained	Ifi213	ENSMUSG00000073491	GAIA,TUCA	identical protein binding	Binding to an identical protein or proteins.
1	173396542	stop_gained	Ifi213	ENSMUSG00000073491	GAIA,TUCA	intrinsic apoptotic signaling pathway by p53 class mediator	The series of molecular signals in which an intracellular signal is conveyed to trigger the apoptotic death of a cell. The pathway is induced by the cell cycle regulator phosphoprotein p53, or an equivalent protein, and ends when the execution phase of apoptosis is triggered.
1	173396542	stop_gained	Ifi213	ENSMUSG00000073491	GAIA,TUCA	monocyte differentiation	The process in which a relatively unspecialized myeloid precursor cell acquires the specialized features of a monocyte.
1	173396542	stop_gained	Ifi213	ENSMUSG00000073491	GAIA,TUCA	negative regulation of DNA binding	Any process that stops or reduces the frequency, rate or extent of DNA binding. DNA binding is any process in which a gene product interacts selectively with DNA (deoxyribonucleic acid).
1	173396542	stop_gained	Ifi213	ENSMUSG00000073491	GAIA,TUCA	negative regulation of DNA-templated transcription	Any process that stops, prevents, or reduces the frequency, rate or extent of cellular DNA-templated transcription.
1	173396542	stop_gained	Ifi213	ENSMUSG00000073491	GAIA,TUCA	negative regulation of cysteine-type endopeptidase activity	Any process that stops, prevents, or reduces the frequency, rate or extent of cysteine-type endopeptidase activity.
1	173396542	stop_gained	Ifi213	ENSMUSG00000073491	GAIA,TUCA	negative regulation of innate immune response	Any process that stops, prevents, or reduces the frequency, rate or extent of the innate immune response.
1	173396542	stop_gained	Ifi213	ENSMUSG00000073491	GAIA,TUCA	negative regulation of transcription by RNA polymerase II	Any process that stops, prevents, or reduces the frequency, rate or extent of transcription mediated by RNA polymerase II.
1	173396542	stop_gained	Ifi213	ENSMUSG00000073491	GAIA,TUCA	negative regulation of viral genome replication	Any process that stops, prevents, or reduces the frequency, rate or extent of viral genome replication.
1	173396542	stop_gained	Ifi213	ENSMUSG00000073491	GAIA,TUCA	nucleolus	A small, dense body one or more of which are present in the nucleus of eukaryotic cells. It is rich in RNA and protein, is not bounded by a limiting membrane, and is not seen during mitosis. Its prime function is the transcription of the nucleolar DNA into 45S ribosomal-precursor RNA, the processing of this RNA into 5.8S, 18S, and 28S components of ribosomal RNA, and the association of these comp…
1	173396542	stop_gained	Ifi213	ENSMUSG00000073491	GAIA,TUCA	nucleoplasm	That part of the nuclear content other than the chromosomes or the nucleolus.
1	173396542	stop_gained	Ifi213	ENSMUSG00000073491	GAIA,TUCA	nucleus	A membrane-bounded organelle of eukaryotic cells in which chromosomes are housed and replicated. In most cells, the nucleus contains all of the cell's chromosomes except the organellar chromosomes, and is the site of RNA synthesis and processing. In some species, or in specialized cell types, RNA metabolism or DNA replication may be absent.
1	173396542	stop_gained	Ifi213	ENSMUSG00000073491	GAIA,TUCA	positive regulation of interleukin-1 beta production	Any process that activates or increases the frequency, rate, or extent of interleukin-1 beta production.
1	173396542	stop_gained	Ifi213	ENSMUSG00000073491	GAIA,TUCA	positive regulation of transcription by RNA polymerase II	Any process that activates or increases the frequency, rate or extent of transcription from an RNA polymerase II promoter.
1	173562681	splice_donor_variant	Ifi207	ENSMUSG00000073490	MANB,MANF,SARA,SARB,SARC	activation of cysteine-type endopeptidase activity	Any process that initiates the activity of the inactive enzyme cysteine-type endopeptidase.
1	173562681	splice_donor_variant	Ifi207	ENSMUSG00000073490	MANB,MANF,SARA,SARB,SARC	activation of innate immune response	Any process that initiates an innate immune response. Innate immune responses are defense responses mediated by germline encoded components that directly recognize components of potential pathogens. Examples of this process include activation of the hypersensitive response of Arabidopsis thaliana and activation of any NOD or TLR signaling pathway in vertebrate species.
1	173562681	splice_donor_variant	Ifi207	ENSMUSG00000073490	MANB,MANF,SARA,SARB,SARC	cellular response to glucose starvation	Any process that results in a change in state or activity of a cell (in terms of movement, secretion, enzyme production, gene expression, etc.) as a result of deprivation of glucose.
1	173562681	splice_donor_variant	Ifi207	ENSMUSG00000073490	MANB,MANF,SARA,SARB,SARC	cellular response to interferon-beta	Any process that results in a change in state or activity of a cell (in terms of movement, secretion, enzyme production, gene expression, etc.) as a result of an interferon-beta stimulus. Interferon-beta is a type I interferon.
1	173562681	splice_donor_variant	Ifi207	ENSMUSG00000073490	MANB,MANF,SARA,SARB,SARC	cellular response to ionizing radiation	Any process that results in a change in state or activity of a cell (in terms of movement, secretion, enzyme production, gene expression, etc.) as a result of a ionizing radiation stimulus. Ionizing radiation is radiation with sufficient energy to remove electrons from atoms and may arise from spontaneous decay of unstable isotopes, resulting in alpha and beta particles and gamma rays. Ionizing r…
1	173562681	splice_donor_variant	Ifi207	ENSMUSG00000073490	MANB,MANF,SARA,SARB,SARC	cytosol	The part of the cytoplasm that does not contain organelles but which does contain other particulate matter, such as protein complexes.
1	173562681	splice_donor_variant	Ifi207	ENSMUSG00000073490	MANB,MANF,SARA,SARB,SARC	defense response to virus	Reactions triggered in response to the presence of a virus that act to protect the cell or organism.
1	173562681	splice_donor_variant	Ifi207	ENSMUSG00000073490	MANB,MANF,SARA,SARB,SARC	double-stranded DNA binding	Binding to double-stranded DNA.
1	173562681	splice_donor_variant	Ifi207	ENSMUSG00000073490	MANB,MANF,SARA,SARB,SARC	epigenetic regulation of gene expression	A process that modulates the frequency, rate or extent of gene expression through chromatin remodelling either by modifying higher order chromatin fiber structure, nucleosomal histones, or the DNA. Once established, this regulation may be maintained over many cell divisions. It can also be heritable in the absence of the instigating signal.
1	173562681	splice_donor_variant	Ifi207	ENSMUSG00000073490	MANB,MANF,SARA,SARB,SARC	identical protein binding	Binding to an identical protein or proteins.
1	173562681	splice_donor_variant	Ifi207	ENSMUSG00000073490	MANB,MANF,SARA,SARB,SARC	intrinsic apoptotic signaling pathway by p53 class mediator	The series of molecular signals in which an intracellular signal is conveyed to trigger the apoptotic death of a cell. The pathway is induced by the cell cycle regulator phosphoprotein p53, or an equivalent protein, and ends when the execution phase of apoptosis is triggered.
1	173562681	splice_donor_variant	Ifi207	ENSMUSG00000073490	MANB,MANF,SARA,SARB,SARC	monocyte differentiation	The process in which a relatively unspecialized myeloid precursor cell acquires the specialized features of a monocyte.
1	173562681	splice_donor_variant	Ifi207	ENSMUSG00000073490	MANB,MANF,SARA,SARB,SARC	negative regulation of DNA binding	Any process that stops or reduces the frequency, rate or extent of DNA binding. DNA binding is any process in which a gene product interacts selectively with DNA (deoxyribonucleic acid).
1	173562681	splice_donor_variant	Ifi207	ENSMUSG00000073490	MANB,MANF,SARA,SARB,SARC	negative regulation of DNA-templated transcription	Any process that stops, prevents, or reduces the frequency, rate or extent of cellular DNA-templated transcription.
1	173562681	splice_donor_variant	Ifi207	ENSMUSG00000073490	MANB,MANF,SARA,SARB,SARC	negative regulation of cysteine-type endopeptidase activity	Any process that stops, prevents, or reduces the frequency, rate or extent of cysteine-type endopeptidase activity.
1	173562681	splice_donor_variant	Ifi207	ENSMUSG00000073490	MANB,MANF,SARA,SARB,SARC	negative regulation of innate immune response	Any process that stops, prevents, or reduces the frequency, rate or extent of the innate immune response.
1	173562681	splice_donor_variant	Ifi207	ENSMUSG00000073490	MANB,MANF,SARA,SARB,SARC	negative regulation of transcription by RNA polymerase II	Any process that stops, prevents, or reduces the frequency, rate or extent of transcription mediated by RNA polymerase II.
1	173562681	splice_donor_variant	Ifi207	ENSMUSG00000073490	MANB,MANF,SARA,SARB,SARC	negative regulation of viral genome replication	Any process that stops, prevents, or reduces the frequency, rate or extent of viral genome replication.
1	173562681	splice_donor_variant	Ifi207	ENSMUSG00000073490	MANB,MANF,SARA,SARB,SARC	nucleolus	A small, dense body one or more of which are present in the nucleus of eukaryotic cells. It is rich in RNA and protein, is not bounded by a limiting membrane, and is not seen during mitosis. Its prime function is the transcription of the nucleolar DNA into 45S ribosomal-precursor RNA, the processing of this RNA into 5.8S, 18S, and 28S components of ribosomal RNA, and the association of these comp…
1	173562681	splice_donor_variant	Ifi207	ENSMUSG00000073490	MANB,MANF,SARA,SARB,SARC	nucleoplasm	That part of the nuclear content other than the chromosomes or the nucleolus.
1	173562681	splice_donor_variant	Ifi207	ENSMUSG00000073490	MANB,MANF,SARA,SARB,SARC	nucleus	A membrane-bounded organelle of eukaryotic cells in which chromosomes are housed and replicated. In most cells, the nucleus contains all of the cell's chromosomes except the organellar chromosomes, and is the site of RNA synthesis and processing. In some species, or in specialized cell types, RNA metabolism or DNA replication may be absent.
1	173562681	splice_donor_variant	Ifi207	ENSMUSG00000073490	MANB,MANF,SARA,SARB,SARC	positive regulation of interleukin-1 beta production	Any process that activates or increases the frequency, rate, or extent of interleukin-1 beta production.
1	173562681	splice_donor_variant	Ifi207	ENSMUSG00000073490	MANB,MANF,SARA,SARB,SARC	positive regulation of transcription by RNA polymerase II	Any process that activates or increases the frequency, rate or extent of transcription from an RNA polymerase II promoter.
1	173765571	start_lost	Ifi203	ENSMUSG00000039997	EDMB,GAIA,GAIC,MANB,MANE,MANF,SARA,SARB,SARC,TUCA,TUCB	activation of innate immune response	Any process that initiates an innate immune response. Innate immune responses are defense responses mediated by germline encoded components that directly recognize components of potential pathogens. Examples of this process include activation of the hypersensitive response of Arabidopsis thaliana and activation of any NOD or TLR signaling pathway in vertebrate species.
1	173765571	start_lost	Ifi203	ENSMUSG00000039997	EDMB,GAIA,GAIC,MANB,MANE,MANF,SARA,SARB,SARC,TUCA,TUCB	cellular response to interferon-beta	Any process that results in a change in state or activity of a cell (in terms of movement, secretion, enzyme production, gene expression, etc.) as a result of an interferon-beta stimulus. Interferon-beta is a type I interferon.
1	174196924	stop_gained	Or10x1	ENSMUSG00000066672	GAIA,SARC	G protein-coupled receptor activity	Combining with an extracellular signal and transmitting the signal across the membrane by activating an associated G-protein; promotes the exchange of GDP for GTP on the alpha subunit of a heterotrimeric G-protein complex.
1	174196924	stop_gained	Or10x1	ENSMUSG00000066672	GAIA,SARC	G protein-coupled receptor signaling pathway	The series of molecular signals initiated by a ligand binding to its receptor, in which the activated receptor promotes the exchange of GDP for GTP on the alpha-subunit of an associated heterotrimeric G-protein complex. The GTP-bound activated alpha-G-protein then dissociates from the beta- and gamma-subunits to further transmit the signal within the cell. The pathway begins with receptor-ligand …
1	174196924	stop_gained	Or10x1	ENSMUSG00000066672	GAIA,SARC	detection of chemical stimulus involved in sensory perception of smell	The series of events involved in the perception of smell in which an olfactory chemical stimulus is received and converted into a molecular signal.
1	174196924	stop_gained	Or10x1	ENSMUSG00000066672	GAIA,SARC	integral component of membrane	The component of a membrane consisting of the gene products and protein complexes having at least some part of their peptide sequence embedded in the hydrophobic region of the membrane.
1	174196924	stop_gained	Or10x1	ENSMUSG00000066672	GAIA,SARC	membrane	A lipid bilayer along with all the proteins and protein complexes embedded in it an attached to it.
1	174196924	stop_gained	Or10x1	ENSMUSG00000066672	GAIA,SARC	olfactory receptor activity	Combining with an odorant and transmitting the signal from one side of the membrane to the other to initiate a change in cell activity in response to detection of smell.
1	174196924	stop_gained	Or10x1	ENSMUSG00000066672	GAIA,SARC	plasma membrane	The membrane surrounding a cell that separates the cell from its external environment. It consists of a phospholipid bilayer and associated proteins.
1	174196924	stop_gained	Or10x1	ENSMUSG00000066672	GAIA,SARC	response to stimulus	Any process that results in a change in state or activity of a cell or an organism (in terms of movement, secretion, enzyme production, gene expression, etc.) as a result of a stimulus. The process begins with detection of the stimulus and ends with a change in state or activity or the cell or organism.
1	174196924	stop_gained	Or10x1	ENSMUSG00000066672	GAIA,SARC	sensory perception of smell	The series of events required for an organism to receive an olfactory stimulus, convert it to a molecular signal, and recognize and characterize the signal. Olfaction involves the detection of chemical composition of an organism's ambient medium by chemoreceptors. This is a neurological process.
1	174196924	stop_gained	Or10x1	ENSMUSG00000066672	GAIA,SARC	signal transduction	The cellular process in which a signal is conveyed to trigger a change in the activity or state of a cell. Signal transduction begins with reception of a signal (e.g. a ligand binding to a receptor or receptor activation by a stimulus such as light), or for signal transduction in the absence of ligand, signal-withdrawal or the activity of a constitutively active receptor. Signal transduction ends…
1	175806439	stop_gained	Rbm8a2	ENSMUSG00000078184	EDMB,GAIA,SARC,TUCB	RNA binding	Binding to an RNA molecule or a portion thereof.
1	175806439	stop_gained	Rbm8a2	ENSMUSG00000078184	EDMB,GAIA,SARC,TUCB	RNA processing	Any process involved in the conversion of one or more primary RNA transcripts into one or more mature RNA molecules.
1	175806439	stop_gained	Rbm8a2	ENSMUSG00000078184	EDMB,GAIA,SARC,TUCB	RNA splicing	The process of removing sections of the primary RNA transcript to remove sequences not present in the mature form of the RNA and joining the remaining sections to form the mature form of the RNA.
1	175806439	stop_gained	Rbm8a2	ENSMUSG00000078184	EDMB,GAIA,SARC,TUCB	U2-type catalytic step 1 spliceosome	A spliceosomal complex that is formed by the displacement of the U1 and U4 snRNPs from the precatalytic spliceosome; the U2, U5 and U6 snRNPs remain associated with the mRNA. This complex, sometimes called the activated spliceosome, is the catalytically active form of the spliceosome, and includes many proteins in addition to those found in the U2, and U5 and U6 snRNPs.
1	175806439	stop_gained	Rbm8a2	ENSMUSG00000078184	EDMB,GAIA,SARC,TUCB	catalytic step 2 spliceosome	A spliceosomal complex that contains three snRNPs, including U5, bound to a splicing intermediate in which the first catalytic cleavage of the 5' splice site has occurred. The precise subunit composition differs significantly from that of the catalytic step 1, or activated, spliceosome, and includes many proteins in addition to those found in the associated snRNPs.
1	175806439	stop_gained	Rbm8a2	ENSMUSG00000078184	EDMB,GAIA,SARC,TUCB	cytoplasm	The contents of a cell excluding the plasma membrane and nucleus, but including other subcellular structures.
1	175806439	stop_gained	Rbm8a2	ENSMUSG00000078184	EDMB,GAIA,SARC,TUCB	dendrite	A neuron projection that has a short, tapering, morphology. Dendrites receive and integrate signals from other neurons or from sensory stimuli, and conduct nerve impulses towards the axon or the cell body. In most neurons, the impulse is conveyed from dendrites to axon via the cell body, but in some types of unipolar neuron, the impulse does not travel via the cell body.
1	175806439	stop_gained	Rbm8a2	ENSMUSG00000078184	EDMB,GAIA,SARC,TUCB	exon-exon junction complex	A multi-subunit complex deposited by the spliceosome upstream of messenger RNA exon-exon junctions. The exon-exon junction complex provides a binding platform for factors involved in mRNA export and nonsense-mediated mRNA decay.
1	175806439	stop_gained	Rbm8a2	ENSMUSG00000078184	EDMB,GAIA,SARC,TUCB	exon-exon junction subcomplex mago-y14	Component of the core exon-exon-junction complex (EJC). Fairly conserved in eukaryotes; in Drosophila, consists of the Mago and Y14 (tsunagi) gene products. Important for coupling nuclear and cytoplasmic events in gene expression. Inhibits the ATPase activity of eIF4AIII (Q9VHS8) to ensure a stable association of the EJC core with the mRNA.
1	175806439	stop_gained	Rbm8a2	ENSMUSG00000078184	EDMB,GAIA,SARC,TUCB	mRNA binding	Binding to messenger RNA (mRNA), an intermediate molecule between DNA and protein. mRNA includes UTR and coding sequences, but does not contain introns.
1	175806439	stop_gained	Rbm8a2	ENSMUSG00000078184	EDMB,GAIA,SARC,TUCB	mRNA processing	Any process involved in the conversion of a primary mRNA transcript into one or more mature mRNA(s) prior to translation into polypeptide.
1	175806439	stop_gained	Rbm8a2	ENSMUSG00000078184	EDMB,GAIA,SARC,TUCB	mRNA splicing, via spliceosome	The joining together of exons from one or more primary transcripts of messenger RNA (mRNA) and the excision of intron sequences, via a spliceosomal mechanism, so that mRNA consisting only of the joined exons is produced.
1	175806439	stop_gained	Rbm8a2	ENSMUSG00000078184	EDMB,GAIA,SARC,TUCB	mRNA transport	The directed movement of mRNA, messenger ribonucleic acid, into, out of or within a cell, or between cells, by means of some agent such as a transporter or pore.
1	175806439	stop_gained	Rbm8a2	ENSMUSG00000078184	EDMB,GAIA,SARC,TUCB	neuronal cell body	The portion of a neuron that includes the nucleus, but excludes cell projections such as axons and dendrites.
1	175806439	stop_gained	Rbm8a2	ENSMUSG00000078184	EDMB,GAIA,SARC,TUCB	nuclear speck	A discrete extra-nucleolar subnuclear domain, 20-50 in number, in which splicing factors are seen to be localized by immunofluorescence microscopy.
1	175806439	stop_gained	Rbm8a2	ENSMUSG00000078184	EDMB,GAIA,SARC,TUCB	nuclear-transcribed mRNA catabolic process, nonsense-mediated decay	The nonsense-mediated decay pathway for nuclear-transcribed mRNAs degrades mRNAs in which an amino-acid codon has changed to a nonsense codon; this prevents the translation of such mRNAs into truncated, and potentially harmful, proteins.
1	175806439	stop_gained	Rbm8a2	ENSMUSG00000078184	EDMB,GAIA,SARC,TUCB	nucleic acid binding	Binding to a nucleic acid.
1	175806439	stop_gained	Rbm8a2	ENSMUSG00000078184	EDMB,GAIA,SARC,TUCB	nucleus	A membrane-bounded organelle of eukaryotic cells in which chromosomes are housed and replicated. In most cells, the nucleus contains all of the cell's chromosomes except the organellar chromosomes, and is the site of RNA synthesis and processing. In some species, or in specialized cell types, RNA metabolism or DNA replication may be absent.
1	175806439	stop_gained	Rbm8a2	ENSMUSG00000078184	EDMB,GAIA,SARC,TUCB	regulation of alternative mRNA splicing, via spliceosome	Any process that modulates the frequency, rate or extent of alternative splicing of nuclear mRNAs.
1	175806439	stop_gained	Rbm8a2	ENSMUSG00000078184	EDMB,GAIA,SARC,TUCB	regulation of mRNA processing	Any process that modulates the frequency, rate or extent of mRNA processing, those processes involved in the conversion of a primary mRNA transcript into a mature mRNA prior to its translation into polypeptide.
1	175806439	stop_gained	Rbm8a2	ENSMUSG00000078184	EDMB,GAIA,SARC,TUCB	regulation of nuclear-transcribed mRNA catabolic process, nonsense-mediated decay	Any process that modulates the frequency, rate or extent of nuclear-transcribed mRNA catabolic process, nonsense-mediated decay.
1	176089087	splice_acceptor_variant	Pld5	ENSMUSG00000055214	EDMB,GAIC,MANE,SARA,SARB,SARC,TUCA	biological_process	A biological process represents a specific objective that the organism is genetically programmed to achieve. Biological processes are often described by their outcome or ending state, e.g., the biological process of cell division results in the creation of two daughter cells (a divided cell) from a single parent cell. A biological process is accomplished by a particular set of molecular functions…
1	176089087	splice_acceptor_variant	Pld5	ENSMUSG00000055214	EDMB,GAIC,MANE,SARA,SARB,SARC,TUCA	catalytic activity	Catalysis of a biochemical reaction at physiological temperatures. In biologically catalyzed reactions, the reactants are known as substrates, and the catalysts are naturally occurring macromolecular substances known as enzymes. Enzymes possess specific binding sites for substrates, and are usually composed wholly or largely of protein, but RNA that has catalytic activity (ribozyme) is often also…
1	176089087	splice_acceptor_variant	Pld5	ENSMUSG00000055214	EDMB,GAIC,MANE,SARA,SARB,SARC,TUCA	cellular_component	A location, relative to cellular compartments and structures, occupied by a macromolecular machine when it carries out a molecular function. There are two ways in which the gene ontology describes locations of gene products: (1) relative to cellular structures (e.g., cytoplasmic side of plasma membrane) or compartments (e.g., mitochondrion), and (2) the stable macromolecular complexes of which th…
1	176089087	splice_acceptor_variant	Pld5	ENSMUSG00000055214	EDMB,GAIC,MANE,SARA,SARB,SARC,TUCA	cytoplasm	The contents of a cell excluding the plasma membrane and nucleus, but including other subcellular structures.
1	176089087	splice_acceptor_variant	Pld5	ENSMUSG00000055214	EDMB,GAIC,MANE,SARA,SARB,SARC,TUCA	intracellular organelle	Organized structure of distinctive morphology and function, occurring within the cell. Includes the nucleus, mitochondria, plastids, vacuoles, vesicles, ribosomes and the cytoskeleton. Excludes the plasma membrane.
1	176089087	splice_acceptor_variant	Pld5	ENSMUSG00000055214	EDMB,GAIC,MANE,SARA,SARB,SARC,TUCA	membrane	A lipid bilayer along with all the proteins and protein complexes embedded in it an attached to it.
1	176089087	splice_acceptor_variant	Pld5	ENSMUSG00000055214	EDMB,GAIC,MANE,SARA,SARB,SARC,TUCA	molecular_function	A molecular process that can be carried out by the action of a single macromolecular machine, usually via direct physical interactions with other molecular entities. Function in this sense denotes an action, or activity, that a gene product (or a complex) performs. These actions are described from two distinct but related perspectives: (1) biochemical activity, and (2) role as a component in a la…
1	176089087	splice_acceptor_variant	Pld5	ENSMUSG00000055214	EDMB,GAIC,MANE,SARA,SARB,SARC,TUCA	organelle membrane	A membrane that is one of the two lipid bilayers of an organelle envelope or the outermost membrane of single membrane bound organelle.
1	17797359	splice_donor_variant	Crispld1	ENSMUSG00000025776	GAIC	extracellular region	The space external to the outermost structure of a cell. For cells without external protective or external encapsulating structures this refers to space outside of the plasma membrane. This term covers the host cell environment outside an intracellular parasite.
1	17797359	splice_donor_variant	Crispld1	ENSMUSG00000025776	GAIC	extracellular space	That part of a multicellular organism outside the cells proper, usually taken to be outside the plasma membranes, and occupied by fluid.
1	17797359	splice_donor_variant	Crispld1	ENSMUSG00000025776	GAIC	face morphogenesis	The process in which the anatomical structures of the face are generated and organized. The face is the ventral division of the head.
1	17797359	splice_donor_variant	Crispld1	ENSMUSG00000025776	GAIC	hematopoietic stem cell homeostasis	Any biological process involved in the maintenance of the steady-state number of hematopoietic stem cells within a population of cells.
1	17797359	splice_donor_variant	Crispld1	ENSMUSG00000025776	GAIC	molecular_function	A molecular process that can be carried out by the action of a single macromolecular machine, usually via direct physical interactions with other molecular entities. Function in this sense denotes an action, or activity, that a gene product (or a complex) performs. These actions are described from two distinct but related perspectives: (1) biochemical activity, and (2) role as a component in a la…
1	180978628	splice_donor_variant	Cnih4	ENSMUSG00000062169	TUCA	CCR5 chemokine receptor binding	Binding to a CCR5 chemokine receptor.
1	180978628	splice_donor_variant	Cnih4	ENSMUSG00000062169	TUCA	COPII-coated ER to Golgi transport vesicle	A vesicle with a coat formed of the COPII coat complex proteins. The COPII coat complex is formed by the Sec23p/Sec24p and the Sec13p/Sec31p heterodimers. COPII-associated vesicles transport proteins from the rough endoplasmic reticulum to the Golgi apparatus (anterograde transport).
1	180978628	splice_donor_variant	Cnih4	ENSMUSG00000062169	TUCA	endoplasmic reticulum	The irregular network of unit membranes, visible only by electron microscopy, that occurs in the cytoplasm of many eukaryotic cells. The membranes form a complex meshwork of tubular channels, which are often expanded into slitlike cavities called cisternae. The ER takes two forms, rough (or granular), with ribosomes adhering to the outer surface, and smooth (with no ribosomes attached).
1	180978628	splice_donor_variant	Cnih4	ENSMUSG00000062169	TUCA	endoplasmic reticulum membrane	The lipid bilayer surrounding the endoplasmic reticulum.
1	180978628	splice_donor_variant	Cnih4	ENSMUSG00000062169	TUCA	endoplasmic reticulum to Golgi vesicle-mediated transport	The directed movement of substances from the endoplasmic reticulum (ER) to the Golgi, mediated by COP II vesicles. Small COP II coated vesicles form from the ER and then fuse directly with the cis-Golgi. Larger structures are transported along microtubules to the cis-Golgi.
1	180978628	splice_donor_variant	Cnih4	ENSMUSG00000062169	TUCA	endoplasmic reticulum-Golgi intermediate compartment	A complex system of membrane-bounded compartments located between endoplasmic reticulum (ER) and the Golgi complex, with a distinctive membrane protein composition; involved in ER-to-Golgi and Golgi-to-ER transport.
1	180978628	splice_donor_variant	Cnih4	ENSMUSG00000062169	TUCA	membrane	A lipid bilayer along with all the proteins and protein complexes embedded in it an attached to it.
1	180978628	splice_donor_variant	Cnih4	ENSMUSG00000062169	TUCA	protein transport	The directed movement of proteins into, out of or within a cell, or between cells, by means of some agent such as a transporter or pore.
1	180978628	splice_donor_variant	Cnih4	ENSMUSG00000062169	TUCA	vesicle-mediated transport	A cellular transport process in which transported substances are moved in membrane-bounded vesicles; transported substances are enclosed in the vesicle lumen or located in the vesicle membrane. The process begins with a step that directs a substance to the forming vesicle, and includes vesicle budding and coating. Vesicles are then targeted to, and fuse with, an acceptor membrane.
1	185018652	splice_acceptor_variant&non_coding_transcript_variant	Rab3gap2	ENSMUSG00000039318	MANE	GTPase activator activity	Binds to and increases the activity of a GTPase, an enzyme that catalyzes the hydrolysis of GTP.
1	185018652	splice_acceptor_variant&non_coding_transcript_variant	Rab3gap2	ENSMUSG00000039318	MANE	cytoplasm	The contents of a cell excluding the plasma membrane and nucleus, but including other subcellular structures.
1	185018652	splice_acceptor_variant&non_coding_transcript_variant	Rab3gap2	ENSMUSG00000039318	MANE	cytosol	The part of the cytoplasm that does not contain organelles but which does contain other particulate matter, such as protein complexes.
1	185018652	splice_acceptor_variant&non_coding_transcript_variant	Rab3gap2	ENSMUSG00000039318	MANE	establishment of protein localization to endoplasmic reticulum membrane	The directed movement of a protein to a specific location in the endoplasmic reticulum membrane.
1	185018652	splice_acceptor_variant&non_coding_transcript_variant	Rab3gap2	ENSMUSG00000039318	MANE	guanyl-nucleotide exchange factor activity	Stimulates the exchange of GDP to GTP on a signaling GTPase, changing its conformation to its active form. Guanine nucleotide exchange factors (GEFs) act by stimulating the release of guanosine diphosphate (GDP) to allow binding of guanosine triphosphate (GTP), which is more abundant in the cell under normal cellular physiological conditions.
1	185018652	splice_acceptor_variant&non_coding_transcript_variant	Rab3gap2	ENSMUSG00000039318	MANE	plasma membrane	The membrane surrounding a cell that separates the cell from its external environment. It consists of a phospholipid bilayer and associated proteins.
1	185018652	splice_acceptor_variant&non_coding_transcript_variant	Rab3gap2	ENSMUSG00000039318	MANE	positive regulation of autophagosome assembly	Any process that activates or increases the frequency, rate or extent of autophagic vacuole assembly.
1	185018652	splice_acceptor_variant&non_coding_transcript_variant	Rab3gap2	ENSMUSG00000039318	MANE	positive regulation of endoplasmic reticulum tubular network organization	Any process that activates or increases the frequency, rate or extent of endoplasmic reticulum tubular network organization.
1	185018652	splice_acceptor_variant&non_coding_transcript_variant	Rab3gap2	ENSMUSG00000039318	MANE	positive regulation of protein lipidation	Any process that activates or increases the frequency, rate or extent of protein lipidation.
1	185018652	splice_acceptor_variant&non_coding_transcript_variant	Rab3gap2	ENSMUSG00000039318	MANE	protein-containing complex	A stable assembly of two or more macromolecules, i.e. proteins, nucleic acids, carbohydrates or lipids, in which at least one component is a protein and the constituent parts function together.
1	185018652	splice_acceptor_variant&non_coding_transcript_variant	Rab3gap2	ENSMUSG00000039318	MANE	regulation of GTPase activity	Any process that modulates the rate of GTP hydrolysis by a GTPase.
1	185018652	splice_acceptor_variant&non_coding_transcript_variant	Rab3gap2	ENSMUSG00000039318	MANE	small GTPase binding	Binding to a small monomeric GTPase.
1	188268661	stop_gained	Ush2a	ENSMUSG00000026609	GAIA	USH2 complex	A protein complex composed of four proteins, loss of which results in Usher Syndrome type 2 (USH2 syndrome), a leading genetic cause of combined hearing and vision loss. This complex is conserved in many species; in mice, it is composed of USH2A, GPR98 (aka ADGRV1), WHRN, and PDZD7.
1	188268661	stop_gained	Ush2a	ENSMUSG00000026609	GAIA	animal organ morphogenesis	Morphogenesis of an animal organ. An organ is defined as a tissue or set of tissues that work together to perform a specific function or functions. Morphogenesis is the process in which anatomical structures are generated and organized. Organs are commonly observed as visibly distinct structures, but may also exist as loosely associated clusters of cells that work together to perform a specific f…
1	188268661	stop_gained	Ush2a	ENSMUSG00000026609	GAIA	apical plasma membrane	The region of the plasma membrane located at the apical end of the cell.
1	188268661	stop_gained	Ush2a	ENSMUSG00000026609	GAIA	basement membrane	A collagen-containing extracellular matrix consisting of a thin layer of dense material found in various animal tissues interposed between the cells and the adjacent connective tissue. It consists of the basal lamina plus an associated layer of reticulin fibers.
1	188268661	stop_gained	Ush2a	ENSMUSG00000026609	GAIA	cell migration	The controlled self-propelled movement of a cell from one site to a destination guided by molecular cues. Cell migration is a central process in the development and maintenance of multicellular organisms.
1	188268661	stop_gained	Ush2a	ENSMUSG00000026609	GAIA	cell projection	A prolongation or process extending from a cell, e.g. a flagellum or axon.
1	188268661	stop_gained	Ush2a	ENSMUSG00000026609	GAIA	ciliary basal body	A membrane-tethered, short cylindrical array of microtubules and associated proteins found at the base of a eukaryotic cilium (also called flagellum) that is similar in structure to a centriole and derives from it. The cilium basal body is the site of assembly and remodelling of the cilium and serves as a nucleation site for axoneme growth. As well as anchoring the cilium, it is thought to provid…
1	188268661	stop_gained	Ush2a	ENSMUSG00000026609	GAIA	collagen binding	Binding to collagen, a group of fibrous proteins of very high tensile strength that form the main component of connective tissue in animals. Collagen is highly enriched in glycine (some regions are 33% glycine) and proline, occurring predominantly as 3-hydroxyproline (about 20%).
1	188268661	stop_gained	Ush2a	ENSMUSG00000026609	GAIA	cytoplasm	The contents of a cell excluding the plasma membrane and nucleus, but including other subcellular structures.
1	188268661	stop_gained	Ush2a	ENSMUSG00000026609	GAIA	establishment of localization in cell	Any process, occuring in a cell, that localizes a substance or cellular component. This may occur via movement, tethering or selective degradation.
1	188268661	stop_gained	Ush2a	ENSMUSG00000026609	GAIA	establishment of protein localization	The directed movement of a protein to a specific location.
1	188268661	stop_gained	Ush2a	ENSMUSG00000026609	GAIA	extracellular region	The space external to the outermost structure of a cell. For cells without external protective or external encapsulating structures this refers to space outside of the plasma membrane. This term covers the host cell environment outside an intracellular parasite.
1	188268661	stop_gained	Ush2a	ENSMUSG00000026609	GAIA	hair cell differentiation	The process in which a relatively unspecialized cell acquires specialized features of a hair cell.
1	188268661	stop_gained	Ush2a	ENSMUSG00000026609	GAIA	identical protein binding	Binding to an identical protein or proteins.
1	188268661	stop_gained	Ush2a	ENSMUSG00000026609	GAIA	inner ear auditory receptor cell differentiation	The process in which a relatively unspecialized inner cell acquires specialized features of an auditory hair cell.
1	188268661	stop_gained	Ush2a	ENSMUSG00000026609	GAIA	inner ear receptor cell differentiation	The process in which relatively unspecialized cells, acquire specialized structural and/or functional features of inner ear receptor cells. Inner ear receptor cells are mechanorecptors found in the inner ear responsible for transducing signals involved in balance and sensory perception of sound.
1	188268661	stop_gained	Ush2a	ENSMUSG00000026609	GAIA	maintenance of animal organ identity	The process in which the identity of an animal organ is maintained. Identity is considered to be the aggregate of characteristics by which a structure is recognized.
1	188268661	stop_gained	Ush2a	ENSMUSG00000026609	GAIA	membrane	A lipid bilayer along with all the proteins and protein complexes embedded in it an attached to it.
1	188268661	stop_gained	Ush2a	ENSMUSG00000026609	GAIA	myosin binding	Binding to a myosin; myosins are any of a superfamily of molecular motor proteins that bind to actin and use the energy of ATP hydrolysis to generate force and movement along actin filaments.
1	188268661	stop_gained	Ush2a	ENSMUSG00000026609	GAIA	neuronal cell body	The portion of a neuron that includes the nucleus, but excludes cell projections such as axons and dendrites.
1	188268661	stop_gained	Ush2a	ENSMUSG00000026609	GAIA	periciliary membrane compartment	A plasma membrane region adjacent to the base of eukaryotic cilia and flagella that is enriched in endocytosis-associated proteins and vesicles and that appears to regulate ciliary membrane homeostasis.
1	188268661	stop_gained	Ush2a	ENSMUSG00000026609	GAIA	photoreceptor cell maintenance	Any process preventing the degeneration of the photoreceptor, a specialized cell type that is sensitive to light.
1	188268661	stop_gained	Ush2a	ENSMUSG00000026609	GAIA	photoreceptor connecting cilium	The portion of the photoreceptor cell cilium linking the photoreceptor inner and outer segments. It's considered to be equivalent to the ciliary transition zone.
1	188268661	stop_gained	Ush2a	ENSMUSG00000026609	GAIA	photoreceptor inner segment	The inner segment of a vertebrate photoreceptor containing mitochondria, ribosomes and membranes where opsin molecules are assembled and passed to be part of the outer segment discs.
1	188268661	stop_gained	Ush2a	ENSMUSG00000026609	GAIA	plasma membrane	The membrane surrounding a cell that separates the cell from its external environment. It consists of a phospholipid bilayer and associated proteins.
1	188268661	stop_gained	Ush2a	ENSMUSG00000026609	GAIA	protein binding	Binding to a protein.
1	188268661	stop_gained	Ush2a	ENSMUSG00000026609	GAIA	response to stimulus	Any process that results in a change in state or activity of a cell or an organism (in terms of movement, secretion, enzyme production, gene expression, etc.) as a result of a stimulus. The process begins with detection of the stimulus and ends with a change in state or activity or the cell or organism.
1	188268661	stop_gained	Ush2a	ENSMUSG00000026609	GAIA	sensory perception of light stimulus	The series of events required for an organism to receive a sensory light stimulus, convert it to a molecular signal, and recognize and characterize the signal. This is a neurological process.
1	188268661	stop_gained	Ush2a	ENSMUSG00000026609	GAIA	sensory perception of sound	The series of events required for an organism to receive an auditory stimulus, convert it to a molecular signal, and recognize and characterize the signal. Sonic stimuli are detected in the form of vibrations and are processed to form a sound.
1	188268661	stop_gained	Ush2a	ENSMUSG00000026609	GAIA	stereocilia ankle link	A stereocilia coupling link that is composed of a fine filament present in developing stereocilia that couples the bases of individual stereocilia to one another. They are not present in mature stereocilia.
1	188268661	stop_gained	Ush2a	ENSMUSG00000026609	GAIA	stereocilia ankle link complex	A complex of proteins that connect growing stereocilia in developing cochlear hair cells, composed of Vlgr1, usherin, vezatin, and whirlin.
1	188268661	stop_gained	Ush2a	ENSMUSG00000026609	GAIA	stereocilium bundle	A bundle of cross-linked stereocilia, arranged around a kinocilium on the apical surface of a sensory hair cell (e.g. a neuromast, auditory or vestibular hair cell). Stereocilium bundles act as mechanosensory organelles by responding to fluid motion or fluid pressure changes.
1	188268661	stop_gained	Ush2a	ENSMUSG00000026609	GAIA	stereocilium membrane	The portion of the plasma membrane surrounding a stereocilium.
1	188268661	stop_gained	Ush2a	ENSMUSG00000026609	GAIA	substrate adhesion-dependent cell spreading	The morphogenetic process that results in flattening of a cell as a consequence of its adhesion to a substrate.
1	188268661	stop_gained	Ush2a	ENSMUSG00000026609	GAIA	synapse	The junction between an axon of one neuron and a dendrite of another neuron, a muscle fiber or a glial cell. As the axon approaches the synapse it enlarges into a specialized structure, the presynaptic terminal bouton, which contains mitochondria and synaptic vesicles. At the tip of the terminal bouton is the presynaptic membrane; facing it, and separated from it by a minute cleft (the synaptic c…
1	188268661	stop_gained	Ush2a	ENSMUSG00000026609	GAIA	terminal bouton	Terminal inflated portion of the axon, containing the specialized apparatus necessary to release neurotransmitters. The axon terminus is considered to be the whole region of thickening and the terminal bouton is a specialized region of it.
1	188268661	stop_gained	Ush2a	ENSMUSG00000026609	GAIA	tissue development	The process whose specific outcome is the progression of a tissue over time, from its formation to the mature structure.
1	188268661	stop_gained	Ush2a	ENSMUSG00000026609	GAIA	visual perception	The series of events required for an organism to receive a visual stimulus, convert it to a molecular signal, and recognize and characterize the signal. Visual stimuli are detected in the form of photons and are processed to form an image.
1	192985598	splice_acceptor_variant&non_coding_transcript_variant	Lamb3	ENSMUSG00000026639	MANB,MANE,MANF,SARB	animal organ morphogenesis	Morphogenesis of an animal organ. An organ is defined as a tissue or set of tissues that work together to perform a specific function or functions. Morphogenesis is the process in which anatomical structures are generated and organized. Organs are commonly observed as visibly distinct structures, but may also exist as loosely associated clusters of cells that work together to perform a specific f…
1	192985598	splice_acceptor_variant&non_coding_transcript_variant	Lamb3	ENSMUSG00000026639	MANB,MANE,MANF,SARB	basement membrane	A collagen-containing extracellular matrix consisting of a thin layer of dense material found in various animal tissues interposed between the cells and the adjacent connective tissue. It consists of the basal lamina plus an associated layer of reticulin fibers.
1	192985598	splice_acceptor_variant&non_coding_transcript_variant	Lamb3	ENSMUSG00000026639	MANB,MANE,MANF,SARB	basement membrane assembly	The aggregation, arrangement and bonding together of a set of components to form a basement membrane, a part of the extracellular region that consists of a thin layer of dense material found in various animal tissues interposed between the cells and the adjacent connective tissue.
1	192985598	splice_acceptor_variant&non_coding_transcript_variant	Lamb3	ENSMUSG00000026639	MANB,MANE,MANF,SARB	brown fat cell differentiation	The process in which a relatively unspecialized cell acquires specialized features of a brown adipocyte, an animal connective tissue cell involved in adaptive thermogenesis. Brown adipocytes contain multiple small droplets of triglycerides and a high number of mitochondria.
1	192985598	splice_acceptor_variant&non_coding_transcript_variant	Lamb3	ENSMUSG00000026639	MANB,MANE,MANF,SARB	cell adhesion	The attachment of a cell, either to another cell or to an underlying substrate such as the extracellular matrix, via cell adhesion molecules.
1	192985598	splice_acceptor_variant&non_coding_transcript_variant	Lamb3	ENSMUSG00000026639	MANB,MANE,MANF,SARB	cell migration	The controlled self-propelled movement of a cell from one site to a destination guided by molecular cues. Cell migration is a central process in the development and maintenance of multicellular organisms.
1	192985598	splice_acceptor_variant&non_coding_transcript_variant	Lamb3	ENSMUSG00000026639	MANB,MANE,MANF,SARB	collagen-containing extracellular matrix	An extracellular matrix consisting mainly of proteins (especially collagen) and glycosaminoglycans (mostly as proteoglycans) that provides not only essential physical scaffolding for the cellular constituents but can also initiate crucial biochemical and biomechanical cues required for tissue morphogenesis, differentiation and homeostasis. The components are secreted by cells in the vicinity and …
1	192985598	splice_acceptor_variant&non_coding_transcript_variant	Lamb3	ENSMUSG00000026639	MANB,MANE,MANF,SARB	endodermal cell differentiation	The process in which a relatively unspecialized cell acquires the specialized features of an endoderm cell, a cell of the inner of the three germ layers of the embryo.
1	192985598	splice_acceptor_variant&non_coding_transcript_variant	Lamb3	ENSMUSG00000026639	MANB,MANE,MANF,SARB	extracellular matrix structural constituent	The action of a molecule that contributes to the structural integrity of the extracellular matrix.
1	192985598	splice_acceptor_variant&non_coding_transcript_variant	Lamb3	ENSMUSG00000026639	MANB,MANE,MANF,SARB	extracellular region	The space external to the outermost structure of a cell. For cells without external protective or external encapsulating structures this refers to space outside of the plasma membrane. This term covers the host cell environment outside an intracellular parasite.
1	192985598	splice_acceptor_variant&non_coding_transcript_variant	Lamb3	ENSMUSG00000026639	MANB,MANE,MANF,SARB	laminin complex	A large, extracellular glycoprotein complex composed of three different polypeptide chains, alpha, beta and gamma. Provides an integral part of the structural scaffolding of basement membranes.
1	192985598	splice_acceptor_variant&non_coding_transcript_variant	Lamb3	ENSMUSG00000026639	MANB,MANE,MANF,SARB	laminin-5 complex	A laminin complex composed of alpha3, beta3 and gamma2 polypeptide chains.
1	192985598	splice_acceptor_variant&non_coding_transcript_variant	Lamb3	ENSMUSG00000026639	MANB,MANE,MANF,SARB	protein-containing complex binding	Binding to a macromolecular complex.
1	192985598	splice_acceptor_variant&non_coding_transcript_variant	Lamb3	ENSMUSG00000026639	MANB,MANE,MANF,SARB	substrate adhesion-dependent cell spreading	The morphogenetic process that results in flattening of a cell as a consequence of its adhesion to a substrate.
1	192985598	splice_acceptor_variant&non_coding_transcript_variant	Lamb3	ENSMUSG00000026639	MANB,MANE,MANF,SARB	tissue development	The process whose specific outcome is the progression of a tissue over time, from its formation to the mature structure.
1	193338096	splice_donor_variant&non_coding_transcript_variant	NA	NA	GAIC,MANE,MANF,SARB,TUCA
1	193370367	splice_acceptor_variant&non_coding_transcript_variant	NA	NA	SARA,SARC,TUCA,TUCB
1	194716129	splice_acceptor_variant&non_coding_transcript_variant	A330023F24Rik	ENSMUSG00000096929	TUCA	RISC complex	A ribonucleoprotein complex that contains members of the Argonaute family of proteins, small interfering RNAs (siRNAs) or microRNAs (miRNAs), and miRNA or siRNA-complementary mRNAs, in addition to a number of accessory factors. The RISC complex is involved in posttranscriptional repression of gene expression through downregulation of translation or induction of mRNA degradation.
1	194716129	splice_acceptor_variant&non_coding_transcript_variant	A330023F24Rik	ENSMUSG00000096929	TUCA	miRNA-mediated gene silencing	A post-transcriptional gene silencing pathway in which regulatory microRNAs (miRNAs) elicit silencing of specific target genes. miRNAs are endogenous 21-24 nucleotide small RNAs processed from stem-loop RNA precursors (pre-miRNAs). Once incorporated into a RNA-induced silencing complex (RISC), miRNAs can downregulate gene expression by either of two posttranscriptional mechanisms: endonucleolytic…
1	24318898	stop_gained	Col19a1	ENSMUSG00000026141	MANE	cell adhesion	The attachment of a cell, either to another cell or to an underlying substrate such as the extracellular matrix, via cell adhesion molecules.
1	24318898	stop_gained	Col19a1	ENSMUSG00000026141	MANE	cell differentiation	The process in which relatively unspecialized cells, e.g. embryonic or regenerative cells, acquire specialized structural and/or functional features that characterize the cells, tissues, or organs of the mature organism or some other relatively stable phase of the organism's life history. Differentiation includes the processes involved in commitment of a cell to a specific fate and its subsequent…
1	24318898	stop_gained	Col19a1	ENSMUSG00000026141	MANE	collagen trimer	A protein complex consisting of three collagen chains assembled into a left-handed triple helix. These trimers typically assemble into higher order structures.
1	24318898	stop_gained	Col19a1	ENSMUSG00000026141	MANE	extracellular matrix	A structure lying external to one or more cells, which provides structural support, biochemical or biomechanical cues for cells or tissues.
1	24318898	stop_gained	Col19a1	ENSMUSG00000026141	MANE	extracellular matrix organization	A process that is carried out at the cellular level which results in the assembly, arrangement of constituent parts, or disassembly of an extracellular matrix.
1	24318898	stop_gained	Col19a1	ENSMUSG00000026141	MANE	extracellular matrix structural constituent	The action of a molecule that contributes to the structural integrity of the extracellular matrix.
1	24318898	stop_gained	Col19a1	ENSMUSG00000026141	MANE	extracellular region	The space external to the outermost structure of a cell. For cells without external protective or external encapsulating structures this refers to space outside of the plasma membrane. This term covers the host cell environment outside an intracellular parasite.
1	24318898	stop_gained	Col19a1	ENSMUSG00000026141	MANE	extracellular space	That part of a multicellular organism outside the cells proper, usually taken to be outside the plasma membranes, and occupied by fluid.
1	24318898	stop_gained	Col19a1	ENSMUSG00000026141	MANE	muscle organ development	The process whose specific outcome is the progression of the muscle over time, from its formation to the mature structure. The muscle is an organ consisting of a tissue made up of various elongated cells that are specialized to contract and thus to produce movement and mechanical work.
1	24318898	stop_gained	Col19a1	ENSMUSG00000026141	MANE	skeletal muscle tissue development	The developmental sequence of events leading to the formation of adult skeletal muscle tissue. The main events are: the fusion of myoblasts to form myotubes that increase in size by further fusion to them of myoblasts, the formation of myofibrils within their cytoplasm and the establishment of functional neuromuscular junctions with motor neurons. At this stage they can be regarded as mature musc…
1	31261556	splice_donor_variant&non_coding_transcript_variant	4931428L18Rik	ENSMUSG00000086727	EDMB,GAIA,MANB,TUCB	C5-methylcytidine-containing RNA binding	Binding to an RNA molecule modified by C5-methylcytidine.
1	31261556	splice_donor_variant&non_coding_transcript_variant	4931428L18Rik	ENSMUSG00000086727	EDMB,GAIA,MANB,TUCB	RNA binding	Binding to an RNA molecule or a portion thereof.
1	31261556	splice_donor_variant&non_coding_transcript_variant	4931428L18Rik	ENSMUSG00000086727	EDMB,GAIA,MANB,TUCB	RNA export from nucleus	The directed movement of RNA from the nucleus to the cytoplasm.
1	31261556	splice_donor_variant&non_coding_transcript_variant	4931428L18Rik	ENSMUSG00000086727	EDMB,GAIA,MANB,TUCB	RNA splicing	The process of removing sections of the primary RNA transcript to remove sequences not present in the mature form of the RNA and joining the remaining sections to form the mature form of the RNA.
1	31261556	splice_donor_variant&non_coding_transcript_variant	4931428L18Rik	ENSMUSG00000086727	EDMB,GAIA,MANB,TUCB	catalytic step 2 spliceosome	A spliceosomal complex that contains three snRNPs, including U5, bound to a splicing intermediate in which the first catalytic cleavage of the 5' splice site has occurred. The precise subunit composition differs significantly from that of the catalytic step 1, or activated, spliceosome, and includes many proteins in addition to those found in the associated snRNPs.
1	31261556	splice_donor_variant&non_coding_transcript_variant	4931428L18Rik	ENSMUSG00000086727	EDMB,GAIA,MANB,TUCB	chromosome, telomeric region	The end of a linear chromosome, required for the integrity and maintenance of the end. A chromosome telomere usually includes a region of telomerase-encoded repeats the length of which rarely exceeds 20 bp each and that permits the formation of a telomeric loop (T-loop). The telomeric repeat region is usually preceded by a sub-telomeric region that is gene-poor but rich in repetitive elements. So…
1	31261556	splice_donor_variant&non_coding_transcript_variant	4931428L18Rik	ENSMUSG00000086727	EDMB,GAIA,MANB,TUCB	cytoplasm	The contents of a cell excluding the plasma membrane and nucleus, but including other subcellular structures.
1	31261556	splice_donor_variant&non_coding_transcript_variant	4931428L18Rik	ENSMUSG00000086727	EDMB,GAIA,MANB,TUCB	exon-exon junction complex	A multi-subunit complex deposited by the spliceosome upstream of messenger RNA exon-exon junctions. The exon-exon junction complex provides a binding platform for factors involved in mRNA export and nonsense-mediated mRNA decay.
1	31261556	splice_donor_variant&non_coding_transcript_variant	4931428L18Rik	ENSMUSG00000086727	EDMB,GAIA,MANB,TUCB	mRNA binding	Binding to messenger RNA (mRNA), an intermediate molecule between DNA and protein. mRNA includes UTR and coding sequences, but does not contain introns.
1	31261556	splice_donor_variant&non_coding_transcript_variant	4931428L18Rik	ENSMUSG00000086727	EDMB,GAIA,MANB,TUCB	mRNA export from nucleus	The directed movement of mRNA from the nucleus to the cytoplasm.
1	31261556	splice_donor_variant&non_coding_transcript_variant	4931428L18Rik	ENSMUSG00000086727	EDMB,GAIA,MANB,TUCB	nucleic acid binding	Binding to a nucleic acid.
1	31261556	splice_donor_variant&non_coding_transcript_variant	4931428L18Rik	ENSMUSG00000086727	EDMB,GAIA,MANB,TUCB	nucleus	A membrane-bounded organelle of eukaryotic cells in which chromosomes are housed and replicated. In most cells, the nucleus contains all of the cell's chromosomes except the organellar chromosomes, and is the site of RNA synthesis and processing. In some species, or in specialized cell types, RNA metabolism or DNA replication may be absent.
1	31261556	splice_donor_variant&non_coding_transcript_variant	4931428L18Rik	ENSMUSG00000086727	EDMB,GAIA,MANB,TUCB	positive regulation of DNA-templated transcription, elongation	Any process that activates or increases the frequency, rate or extent of transcription elongation, the extension of an RNA molecule after transcription initiation and promoter clearance by the addition of ribonucleotides catalyzed by a DNA-dependent RNA polymerase.
1	31261556	splice_donor_variant&non_coding_transcript_variant	4931428L18Rik	ENSMUSG00000086727	EDMB,GAIA,MANB,TUCB	regulation of DNA recombination	Any process that modulates the frequency, rate or extent of DNA recombination, a DNA metabolic process in which a new genotype is formed by reassortment of genes resulting in gene combinations different from those that were present in the parents.
1	31261556	splice_donor_variant&non_coding_transcript_variant	4931428L18Rik	ENSMUSG00000086727	EDMB,GAIA,MANB,TUCB	replication fork processing	The process in which a DNA replication fork that has stalled is restored to a functional state and replication is restarted. The stalling may be due to DNA damage, DNA secondary structure, bound proteins, dNTP shortage, or other causes.
1	31261556	splice_donor_variant&non_coding_transcript_variant	4931428L18Rik	ENSMUSG00000086727	EDMB,GAIA,MANB,TUCB	transcription export complex	The transcription export (TREX) complex couples transcription elongation by RNA polymerase II to mRNA export. The complex associates with the polymerase and travels with it along the length of the transcribed gene. TREX is composed of the THO transcription elongation complex as well as other proteins that couple THO to mRNA export proteins. The TREX complex is known to be found in a wide range of…
1	31261556	splice_donor_variant&non_coding_transcript_variant	4931428L18Rik	ENSMUSG00000086727	EDMB,GAIA,MANB,TUCB	viral mRNA export from host cell nucleus	The directed movement of intronless viral mRNA from the host nucleus to the cytoplasm for translation.
1	33917451	start_lost	Bend6	ENSMUSG00000042182	EDMB,GAIA,SARA,SARC	DNA binding	Any molecular function by which a gene product interacts selectively and non-covalently with DNA (deoxyribonucleic acid).
1	33917451	start_lost	Bend6	ENSMUSG00000042182	EDMB,GAIA,SARA,SARC	chromatin binding	Binding to chromatin, the network of fibers of DNA, protein, and sometimes RNA, that make up the chromosomes of the eukaryotic nucleus during interphase.
1	33917451	start_lost	Bend6	ENSMUSG00000042182	EDMB,GAIA,SARA,SARC	negative regulation of DNA-templated transcription	Any process that stops, prevents, or reduces the frequency, rate or extent of cellular DNA-templated transcription.
1	33917451	start_lost	Bend6	ENSMUSG00000042182	EDMB,GAIA,SARA,SARC	negative regulation of Notch signaling pathway	Any process that stops, prevents, or reduces the frequency, rate or extent of the Notch signaling pathway.
1	33917451	start_lost	Bend6	ENSMUSG00000042182	EDMB,GAIA,SARA,SARC	nervous system development	The process whose specific outcome is the progression of nervous tissue over time, from its formation to its mature state.
1	33917451	start_lost	Bend6	ENSMUSG00000042182	EDMB,GAIA,SARA,SARC	nucleus	A membrane-bounded organelle of eukaryotic cells in which chromosomes are housed and replicated. In most cells, the nucleus contains all of the cell's chromosomes except the organellar chromosomes, and is the site of RNA synthesis and processing. In some species, or in specialized cell types, RNA metabolism or DNA replication may be absent.
1	33917451	start_lost	Bend6	ENSMUSG00000042182	EDMB,GAIA,SARA,SARC	positive regulation of neuron differentiation	Any process that activates or increases the frequency, rate or extent of neuron differentiation.
1	33917451	start_lost	Bend6	ENSMUSG00000042182	EDMB,GAIA,SARA,SARC	transcription corepressor activity	A transcription coregulator activity that represses or decreases the transcription of specific gene sets via binding to a DNA-bound DNA-binding transcription factor, either on its own or as part of a complex. Corepressors often act by altering chromatin structure and modifications. For example, one class of transcription corepressors modifies chromatin structure through covalent modification of h…
1	34524824	splice_donor_variant&non_coding_transcript_variant	4930568A12Rik	ENSMUSG00000101223	GAIA,GAIC,MANB,MANF,TUCA,TUCB	biological_process	A biological process represents a specific objective that the organism is genetically programmed to achieve. Biological processes are often described by their outcome or ending state, e.g., the biological process of cell division results in the creation of two daughter cells (a divided cell) from a single parent cell. A biological process is accomplished by a particular set of molecular functions…
1	34524824	splice_donor_variant&non_coding_transcript_variant	4930568A12Rik	ENSMUSG00000101223	GAIA,GAIC,MANB,MANF,TUCA,TUCB	cellular_component	A location, relative to cellular compartments and structures, occupied by a macromolecular machine when it carries out a molecular function. There are two ways in which the gene ontology describes locations of gene products: (1) relative to cellular structures (e.g., cytoplasmic side of plasma membrane) or compartments (e.g., mitochondrion), and (2) the stable macromolecular complexes of which th…
1	34524824	splice_donor_variant&non_coding_transcript_variant	4930568A12Rik	ENSMUSG00000101223	GAIA,GAIC,MANB,MANF,TUCA,TUCB	molecular_function	A molecular process that can be carried out by the action of a single macromolecular machine, usually via direct physical interactions with other molecular entities. Function in this sense denotes an action, or activity, that a gene product (or a complex) performs. These actions are described from two distinct but related perspectives: (1) biochemical activity, and (2) role as a component in a la…
1	34538792	splice_donor_variant&NMD_transcript_variant	Prss39	ENSMUSG00000026125	TUCB	acrosomal vesicle	A structure in the head of a spermatozoon that contains acid hydrolases, and is concerned with the breakdown of the outer membrane of the ovum during fertilization. It lies just beneath the plasma membrane and is derived from the lysosome.
1	34538792	splice_donor_variant&NMD_transcript_variant	Prss39	ENSMUSG00000026125	TUCB	cytoplasmic vesicle	A vesicle found in the cytoplasm of a cell.
1	34538792	splice_donor_variant&NMD_transcript_variant	Prss39	ENSMUSG00000026125	TUCB	extracellular region	The space external to the outermost structure of a cell. For cells without external protective or external encapsulating structures this refers to space outside of the plasma membrane. This term covers the host cell environment outside an intracellular parasite.
1	34538792	splice_donor_variant&NMD_transcript_variant	Prss39	ENSMUSG00000026125	TUCB	extracellular space	That part of a multicellular organism outside the cells proper, usually taken to be outside the plasma membranes, and occupied by fluid.
1	34538792	splice_donor_variant&NMD_transcript_variant	Prss39	ENSMUSG00000026125	TUCB	proteolysis	The hydrolysis of proteins into smaller polypeptides and/or amino acids by cleavage of their peptide bonds.
1	34538792	splice_donor_variant&NMD_transcript_variant	Prss39	ENSMUSG00000026125	TUCB	serine-type endopeptidase activity	Catalysis of the hydrolysis of internal, alpha-peptide bonds in a polypeptide chain by a catalytic mechanism that involves a catalytic triad consisting of a serine nucleophile that is activated by a proton relay involving an acidic residue (e.g. aspartate or glutamate) and a basic residue (usually histidine).
1	34599009	stop_gained&NMD_transcript_variant	Prss40	ENSMUSG00000037529	MANE	acrosomal vesicle	A structure in the head of a spermatozoon that contains acid hydrolases, and is concerned with the breakdown of the outer membrane of the ovum during fertilization. It lies just beneath the plasma membrane and is derived from the lysosome.
1	34599009	stop_gained&NMD_transcript_variant	Prss40	ENSMUSG00000037529	MANE	cytoplasmic vesicle	A vesicle found in the cytoplasm of a cell.
1	34599009	stop_gained&NMD_transcript_variant	Prss40	ENSMUSG00000037529	MANE	extracellular region	The space external to the outermost structure of a cell. For cells without external protective or external encapsulating structures this refers to space outside of the plasma membrane. This term covers the host cell environment outside an intracellular parasite.
1	34599009	stop_gained&NMD_transcript_variant	Prss40	ENSMUSG00000037529	MANE	extracellular space	That part of a multicellular organism outside the cells proper, usually taken to be outside the plasma membranes, and occupied by fluid.
1	34599009	stop_gained&NMD_transcript_variant	Prss40	ENSMUSG00000037529	MANE	hydrolase activity	Catalysis of the hydrolysis of various bonds, e.g. C-O, C-N, C-C, phosphoric anhydride bonds, etc.
1	34599009	stop_gained&NMD_transcript_variant	Prss40	ENSMUSG00000037529	MANE	peptidase activity	Catalysis of the hydrolysis of a peptide bond. A peptide bond is a covalent bond formed when the carbon atom from the carboxyl group of one amino acid shares electrons with the nitrogen atom from the amino group of a second amino acid.
1	34599009	stop_gained&NMD_transcript_variant	Prss40	ENSMUSG00000037529	MANE	proteolysis	The hydrolysis of proteins into smaller polypeptides and/or amino acids by cleavage of their peptide bonds.
1	34599009	stop_gained&NMD_transcript_variant	Prss40	ENSMUSG00000037529	MANE	serine-type endopeptidase activity	Catalysis of the hydrolysis of internal, alpha-peptide bonds in a polypeptide chain by a catalytic mechanism that involves a catalytic triad consisting of a serine nucleophile that is activated by a proton relay involving an acidic residue (e.g. aspartate or glutamate) and a basic residue (usually histidine).
1	34599009	stop_gained&NMD_transcript_variant	Prss40	ENSMUSG00000037529	MANE	serine-type peptidase activity	Catalysis of the hydrolysis of peptide bonds in a polypeptide chain by a catalytic mechanism that involves a catalytic triad consisting of a serine nucleophile that is activated by a proton relay involving an acidic residue (e.g. aspartate or glutamate) and a basic residue (usually histidine).
1	36235073	stop_lost&NMD_transcript_variant	Uggt1	ENSMUSG00000037470	MANB,MANF	ER-associated misfolded protein catabolic process	The chemical reactions and pathways resulting in the breakdown of misfolded proteins transported from the endoplasmic reticulum and targeted to cytoplasmic proteasomes for degradation.
1	36235073	stop_lost&NMD_transcript_variant	Uggt1	ENSMUSG00000037470	MANB,MANF	UDP-glucose:glycoprotein glucosyltransferase activity	Catalysis of the addition of UDP-glucose on to asparagine-linked (N-linked) oligosaccharides of the form Man7-9GlcNAc2 on incorrectly folded glycoproteins.
1	36235073	stop_lost&NMD_transcript_variant	Uggt1	ENSMUSG00000037470	MANB,MANF	UDP-glucosylation	The covalent attachment of a UDP-glucose residue to a substrate molecule.
1	36235073	stop_lost&NMD_transcript_variant	Uggt1	ENSMUSG00000037470	MANB,MANF	endoplasmic reticulum	The irregular network of unit membranes, visible only by electron microscopy, that occurs in the cytoplasm of many eukaryotic cells. The membranes form a complex meshwork of tubular channels, which are often expanded into slitlike cavities called cisternae. The ER takes two forms, rough (or granular), with ribosomes adhering to the outer surface, and smooth (with no ribosomes attached).
1	36235073	stop_lost&NMD_transcript_variant	Uggt1	ENSMUSG00000037470	MANB,MANF	endoplasmic reticulum lumen	The volume enclosed by the membranes of the endoplasmic reticulum.
1	36235073	stop_lost&NMD_transcript_variant	Uggt1	ENSMUSG00000037470	MANB,MANF	endoplasmic reticulum-Golgi intermediate compartment	A complex system of membrane-bounded compartments located between endoplasmic reticulum (ER) and the Golgi complex, with a distinctive membrane protein composition; involved in ER-to-Golgi and Golgi-to-ER transport.
1	36235073	stop_lost&NMD_transcript_variant	Uggt1	ENSMUSG00000037470	MANB,MANF	glycosyltransferase activity	Catalysis of the transfer of a glycosyl group from one compound (donor) to another (acceptor).
1	36235073	stop_lost&NMD_transcript_variant	Uggt1	ENSMUSG00000037470	MANB,MANF	organic substance metabolic process	The chemical reactions and pathways involving an organic substance, any molecular entity containing carbon.
1	36235073	stop_lost&NMD_transcript_variant	Uggt1	ENSMUSG00000037470	MANB,MANF	protein N-linked glycosylation via asparagine	The glycosylation of protein via the N4 atom of peptidyl-asparagine forming N4-glycosyl-L-asparagine; the most common form is N-acetylglucosaminyl asparagine; N-acetylgalactosaminyl asparagine and N4 glucosyl asparagine also occur. This modification typically occurs in extracellular peptides with an N-X-(ST) motif. Partial modification has been observed to occur with cysteine, rather than serine …
1	36235073	stop_lost&NMD_transcript_variant	Uggt1	ENSMUSG00000037470	MANB,MANF	protein binding	Binding to a protein.
1	36235073	stop_lost&NMD_transcript_variant	Uggt1	ENSMUSG00000037470	MANB,MANF	protein glycosylation	A protein modification process that results in the addition of a carbohydrate or carbohydrate derivative unit to a protein amino acid, e.g. the addition of glycan chains to proteins.
1	36235073	stop_lost&NMD_transcript_variant	Uggt1	ENSMUSG00000037470	MANB,MANF	protein-containing complex	A stable assembly of two or more macromolecules, i.e. proteins, nucleic acids, carbohydrates or lipids, in which at least one component is a protein and the constituent parts function together.
1	36235073	stop_lost&NMD_transcript_variant	Uggt1	ENSMUSG00000037470	MANB,MANF	transferase activity	Catalysis of the transfer of a group, e.g. a methyl group, glycosyl group, acyl group, phosphorus-containing, or other groups, from one compound (generally regarded as the donor) to another compound (generally regarded as the acceptor). Transferase is the systematic name for any enzyme of EC class 2.
1	36235073	stop_lost&NMD_transcript_variant	Uggt1	ENSMUSG00000037470	MANB,MANF	unfolded protein binding	Binding to an unfolded protein.
1	36863671	splice_acceptor_variant&NMD_transcript_variant	Tmem131	ENSMUSG00000026116	EDMB,GAIA,GAIC,MANB,MANF,SARA,SARB,SARC,TUCA	membrane	A lipid bilayer along with all the proteins and protein complexes embedded in it an attached to it.
1	36863671	splice_acceptor_variant&NMD_transcript_variant	Tmem131	ENSMUSG00000026116	EDMB,GAIA,GAIC,MANB,MANF,SARA,SARB,SARC,TUCA	molecular_function	A molecular process that can be carried out by the action of a single macromolecular machine, usually via direct physical interactions with other molecular entities. Function in this sense denotes an action, or activity, that a gene product (or a complex) performs. These actions are described from two distinct but related perspectives: (1) biochemical activity, and (2) role as a component in a la…
1	4069781	stop_lost	Rp1	ENSMUSG00000025900	MANE	axoneme	The bundle of microtubules and associated proteins that forms the core of cilia (also called flagella) in eukaryotic cells and is responsible for their movements.
1	4069781	stop_lost	Rp1	ENSMUSG00000025900	MANE	axoneme assembly	The assembly and organization of an axoneme, the bundle of microtubules and associated proteins that forms the core of cilia (also called flagella) in eukaryotic cells and is responsible for their movements.
1	4069781	stop_lost	Rp1	ENSMUSG00000025900	MANE	cell projection	A prolongation or process extending from a cell, e.g. a flagellum or axon.
1	4069781	stop_lost	Rp1	ENSMUSG00000025900	MANE	cell projection organization	A process that is carried out at the cellular level which results in the assembly, arrangement of constituent parts, or disassembly of a prolongation or process extending from a cell, e.g. a flagellum or axon.
1	4069781	stop_lost	Rp1	ENSMUSG00000025900	MANE	cellular response to light stimulus	Any process that results in a change in state or activity of a cell (in terms of movement, secretion, enzyme production, gene expression, etc.) as a result of a light stimulus, electromagnetic radiation of wavelengths classified as infrared, visible or ultraviolet light.
1	4069781	stop_lost	Rp1	ENSMUSG00000025900	MANE	ciliary tip	Part of the cilium where the axoneme ends. The ciliary tip has been implicated in ciliary assembly and disassembly, as well as signal transduction.
1	4069781	stop_lost	Rp1	ENSMUSG00000025900	MANE	cilium	A specialized eukaryotic organelle that consists of a filiform extrusion of the cell surface and of some cytoplasmic parts. Each cilium is largely bounded by an extrusion of the cytoplasmic (plasma) membrane, and contains a regular longitudinal array of microtubules, anchored to a basal body.
1	4069781	stop_lost	Rp1	ENSMUSG00000025900	MANE	cytoplasm	The contents of a cell excluding the plasma membrane and nucleus, but including other subcellular structures.
1	4069781	stop_lost	Rp1	ENSMUSG00000025900	MANE	cytoskeleton	A cellular structure that forms the internal framework of eukaryotic and prokaryotic cells. The cytoskeleton includes intermediate filaments, microfilaments, microtubules, the microtrabecular lattice, and other structures characterized by a polymeric filamentous nature and long-range order within the cell. The various elements of the cytoskeleton not only serve in the maintenance of cellular shap…
1	4069781	stop_lost	Rp1	ENSMUSG00000025900	MANE	intracellular signal transduction	The process in which a signal is passed on to downstream components within the cell, which become activated themselves to further propagate the signal and finally trigger a change in the function or state of the cell.
1	4069781	stop_lost	Rp1	ENSMUSG00000025900	MANE	microtubule associated complex	Any multimeric complex connected to a microtubule.
1	4069781	stop_lost	Rp1	ENSMUSG00000025900	MANE	microtubule binding	Binding to a microtubule, a filament composed of tubulin monomers.
1	4069781	stop_lost	Rp1	ENSMUSG00000025900	MANE	microtubule polymerization	The addition of tubulin heterodimers to one or both ends of a microtubule.
1	4069781	stop_lost	Rp1	ENSMUSG00000025900	MANE	negative regulation of microtubule depolymerization	Any process that stops, prevents, or reduces the frequency, rate or extent of microtubule depolymerization; prevention of depolymerization of a microtubule can result from binding by 'capping' at the plus end (e.g. by interaction with another cellular protein of structure) or by exposing microtubules to a stabilizing drug such as taxol.
1	4069781	stop_lost	Rp1	ENSMUSG00000025900	MANE	photoreceptor cell cilium	A specialised 9+0 non-motile cilium found in photoreceptor cells. A ciliary transition zone called 'photoreceptor connecting cilium' links the photoreceptor outer segment to the inner segment.
1	4069781	stop_lost	Rp1	ENSMUSG00000025900	MANE	photoreceptor cell development	Development of a photoreceptor, a cell that responds to incident electromagnetic radiation, particularly visible light.
1	4069781	stop_lost	Rp1	ENSMUSG00000025900	MANE	photoreceptor cell maintenance	Any process preventing the degeneration of the photoreceptor, a specialized cell type that is sensitive to light.
1	4069781	stop_lost	Rp1	ENSMUSG00000025900	MANE	photoreceptor cell outer segment organization	A process that is carried out at the cellular level and results in the assembly, arrangement of constituent parts, or disassembly of the outer segment of a photoreceptor cell, a sensory cell that reacts to the presence of light. The outer segment of the photoreceptor cell contains the light-absorbing materials.
1	4069781	stop_lost	Rp1	ENSMUSG00000025900	MANE	photoreceptor connecting cilium	The portion of the photoreceptor cell cilium linking the photoreceptor inner and outer segments. It's considered to be equivalent to the ciliary transition zone.
1	4069781	stop_lost	Rp1	ENSMUSG00000025900	MANE	photoreceptor inner segment	The inner segment of a vertebrate photoreceptor containing mitochondria, ribosomes and membranes where opsin molecules are assembled and passed to be part of the outer segment discs.
1	4069781	stop_lost	Rp1	ENSMUSG00000025900	MANE	photoreceptor outer segment	The outer segment of a vertebrate photoreceptor that contains a stack of membrane discs embedded with photoreceptor proteins.
1	4069781	stop_lost	Rp1	ENSMUSG00000025900	MANE	positive regulation of non-motile cilium assembly	Any process that activates or increases the frequency, rate or extent of non-motile cilium assembly.
1	4069781	stop_lost	Rp1	ENSMUSG00000025900	MANE	protein binding	Binding to a protein.
1	4069781	stop_lost	Rp1	ENSMUSG00000025900	MANE	response to stimulus	Any process that results in a change in state or activity of a cell or an organism (in terms of movement, secretion, enzyme production, gene expression, etc.) as a result of a stimulus. The process begins with detection of the stimulus and ends with a change in state or activity or the cell or organism.
1	4069781	stop_lost	Rp1	ENSMUSG00000025900	MANE	retina development in camera-type eye	The process whose specific outcome is the progression of the retina over time, from its formation to the mature structure. The retina is the innermost layer or coating at the back of the eyeball, which is sensitive to light and in which the optic nerve terminates.
1	4069781	stop_lost	Rp1	ENSMUSG00000025900	MANE	retina morphogenesis in camera-type eye	The process in which the anatomical structure of the retina is generated and organized.
1	4069781	stop_lost	Rp1	ENSMUSG00000025900	MANE	retinal cone cell development	Development of a cone cell, one of the sensory cells in the eye that reacts to the presence of light. Cone cells contain the photopigment iodopsin or cyanopsin and are responsible for photopic (daylight) vision.
1	4069781	stop_lost	Rp1	ENSMUSG00000025900	MANE	retinal rod cell development	Development of a rod cell, one of the sensory cells in the eye that reacts to the presence of light. Rod cells contain the photopigment rhodopsin or porphyropsin and are responsible for vision in dim light.
1	4069781	stop_lost	Rp1	ENSMUSG00000025900	MANE	visual perception	The series of events required for an organism to receive a visual stimulus, convert it to a molecular signal, and recognize and characterize the signal. Visual stimuli are detected in the form of photons and are processed to form an image.
1	44779642	splice_acceptor_variant&non_coding_transcript_variant	4930521E06Rik	ENSMUSG00000101701	EDMB,MANB	biological_process	A biological process represents a specific objective that the organism is genetically programmed to achieve. Biological processes are often described by their outcome or ending state, e.g., the biological process of cell division results in the creation of two daughter cells (a divided cell) from a single parent cell. A biological process is accomplished by a particular set of molecular functions…
1	44779642	splice_acceptor_variant&non_coding_transcript_variant	4930521E06Rik	ENSMUSG00000101701	EDMB,MANB	cellular_component	A location, relative to cellular compartments and structures, occupied by a macromolecular machine when it carries out a molecular function. There are two ways in which the gene ontology describes locations of gene products: (1) relative to cellular structures (e.g., cytoplasmic side of plasma membrane) or compartments (e.g., mitochondrion), and (2) the stable macromolecular complexes of which th…
1	44779642	splice_acceptor_variant&non_coding_transcript_variant	4930521E06Rik	ENSMUSG00000101701	EDMB,MANB	molecular_function	A molecular process that can be carried out by the action of a single macromolecular machine, usually via direct physical interactions with other molecular entities. Function in this sense denotes an action, or activity, that a gene product (or a complex) performs. These actions are described from two distinct but related perspectives: (1) biochemical activity, and (2) role as a component in a la…
1	45964526	splice_acceptor_variant	Slc40a1	ENSMUSG00000025993	SARA,TUCA,TUCB	apoptotic process	A programmed cell death process which begins when a cell receives an internal (e.g. DNA damage) or external signal (e.g. an extracellular death ligand), and proceeds through a series of biochemical events (signaling pathway phase) which trigger an execution phase. The execution phase is the last step of an apoptotic process, and is typically characterized by rounding-up of the cell, retraction of…
1	45964526	splice_acceptor_variant	Slc40a1	ENSMUSG00000025993	SARA,TUCA,TUCB	basolateral plasma membrane	The region of the plasma membrane that includes the basal end and sides of the cell. Often used in reference to animal polarized epithelial membranes, where the basal membrane is the part attached to the extracellular matrix, or in plant cells, where the basal membrane is defined with respect to the zygotic axis.
1	45964526	splice_acceptor_variant	Slc40a1	ENSMUSG00000025993	SARA,TUCA,TUCB	cellular iron ion homeostasis	Any process involved in the maintenance of an internal steady state of iron ions at the level of a cell.
1	45964526	splice_acceptor_variant	Slc40a1	ENSMUSG00000025993	SARA,TUCA,TUCB	cytosol	The part of the cytoplasm that does not contain organelles but which does contain other particulate matter, such as protein complexes.
1	45964526	splice_acceptor_variant	Slc40a1	ENSMUSG00000025993	SARA,TUCA,TUCB	endothelium development	The process whose specific outcome is the progression of an endothelium over time, from its formation to the mature structure. Endothelium refers to the layer of cells lining blood vessels, lymphatics, the heart, and serous cavities, and is derived from bone marrow or mesoderm. Corneal endothelium is a special case, derived from neural crest cells.
1	45964526	splice_acceptor_variant	Slc40a1	ENSMUSG00000025993	SARA,TUCA,TUCB	establishment of localization in cell	Any process, occuring in a cell, that localizes a substance or cellular component. This may occur via movement, tethering or selective degradation.
1	45964526	splice_acceptor_variant	Slc40a1	ENSMUSG00000025993	SARA,TUCA,TUCB	ferrous iron transmembrane transporter activity	Enables the transfer of ferrous iron (Fe(II) or Fe2+) ions from one side of a membrane to the other.
1	45964526	splice_acceptor_variant	Slc40a1	ENSMUSG00000025993	SARA,TUCA,TUCB	identical protein binding	Binding to an identical protein or proteins.
1	45964526	splice_acceptor_variant	Slc40a1	ENSMUSG00000025993	SARA,TUCA,TUCB	integral component of membrane	The component of a membrane consisting of the gene products and protein complexes having at least some part of their peptide sequence embedded in the hydrophobic region of the membrane.
1	45964526	splice_acceptor_variant	Slc40a1	ENSMUSG00000025993	SARA,TUCA,TUCB	ion transport	The directed movement of charged atoms or small charged molecules into, out of or within a cell, or between cells, by means of some agent such as a transporter or pore.
1	45964526	splice_acceptor_variant	Slc40a1	ENSMUSG00000025993	SARA,TUCA,TUCB	iron ion export across plasma membrane	The directed movement of iron ions from inside of a cell, across the plasma membrane and into the extracellular region.
1	45964526	splice_acceptor_variant	Slc40a1	ENSMUSG00000025993	SARA,TUCA,TUCB	iron ion homeostasis	Any process involved in the maintenance of an internal steady state of iron ions within an organism or cell.
1	45964526	splice_acceptor_variant	Slc40a1	ENSMUSG00000025993	SARA,TUCA,TUCB	iron ion transmembrane transport	A process in which an iron ion is transported from one side of a membrane to the other by means of some agent such as a transporter or pore.
1	45964526	splice_acceptor_variant	Slc40a1	ENSMUSG00000025993	SARA,TUCA,TUCB	iron ion transmembrane transporter activity	Enables the transfer of iron (Fe) ions from one side of a membrane to the other.
1	45964526	splice_acceptor_variant	Slc40a1	ENSMUSG00000025993	SARA,TUCA,TUCB	iron ion transport	The directed movement of iron (Fe) ions into, out of or within a cell, or between cells, by means of some agent such as a transporter or pore.
1	45964526	splice_acceptor_variant	Slc40a1	ENSMUSG00000025993	SARA,TUCA,TUCB	lymphocyte homeostasis	The process of regulating the proliferation and elimination of lymphocytes such that the total number of lymphocytes within a whole or part of an organism is stable over time in the absence of an outside stimulus.
1	45964526	splice_acceptor_variant	Slc40a1	ENSMUSG00000025993	SARA,TUCA,TUCB	membrane	A lipid bilayer along with all the proteins and protein complexes embedded in it an attached to it.
1	45964526	splice_acceptor_variant	Slc40a1	ENSMUSG00000025993	SARA,TUCA,TUCB	metal ion binding	Binding to a metal ion.
1	45964526	splice_acceptor_variant	Slc40a1	ENSMUSG00000025993	SARA,TUCA,TUCB	multicellular organismal iron ion homeostasis	Any process involved in the maintenance of the distribution of iron stores within tissues and organs of a multicellular organism.
1	45964526	splice_acceptor_variant	Slc40a1	ENSMUSG00000025993	SARA,TUCA,TUCB	negative regulation of apoptotic process	Any process that stops, prevents, or reduces the frequency, rate or extent of cell death by apoptotic process.
1	45964526	splice_acceptor_variant	Slc40a1	ENSMUSG00000025993	SARA,TUCA,TUCB	nucleoplasm	That part of the nuclear content other than the chromosomes or the nucleolus.
1	45964526	splice_acceptor_variant	Slc40a1	ENSMUSG00000025993	SARA,TUCA,TUCB	peptide hormone binding	Binding to a peptide with hormonal activity in animals.
1	45964526	splice_acceptor_variant	Slc40a1	ENSMUSG00000025993	SARA,TUCA,TUCB	plasma membrane	The membrane surrounding a cell that separates the cell from its external environment. It consists of a phospholipid bilayer and associated proteins.
1	45964526	splice_acceptor_variant	Slc40a1	ENSMUSG00000025993	SARA,TUCA,TUCB	positive regulation of transcription by RNA polymerase II	Any process that activates or increases the frequency, rate or extent of transcription from an RNA polymerase II promoter.
1	45964526	splice_acceptor_variant	Slc40a1	ENSMUSG00000025993	SARA,TUCA,TUCB	protein binding	Binding to a protein.
1	45964526	splice_acceptor_variant	Slc40a1	ENSMUSG00000025993	SARA,TUCA,TUCB	regulation of transcription from RNA polymerase II promoter in response to iron	Any process that modulates the frequency, rate or extent of transcription from an RNA polymerase II promoter in response to an iron stimulus.
1	45964526	splice_acceptor_variant	Slc40a1	ENSMUSG00000025993	SARA,TUCA,TUCB	spleen development	The process whose specific outcome is the progression of the spleen over time, from its formation to the mature structure. The spleen is a large vascular lymphatic organ composed of white and red pulp, involved both in hemopoietic and immune system functions.
1	45964526	splice_acceptor_variant	Slc40a1	ENSMUSG00000025993	SARA,TUCA,TUCB	spleen trabecula formation	The process of creating a trabecula in the spleen. A trabecula is a tissue element in the form of a small beam, strut or rod.
1	45964526	splice_acceptor_variant	Slc40a1	ENSMUSG00000025993	SARA,TUCA,TUCB	synaptic vesicle	A secretory organelle, typically 50 nm in diameter, of presynaptic nerve terminals; accumulates in high concentrations of neurotransmitters and secretes these into the synaptic cleft by fusion with the 'active zone' of the presynaptic plasma membrane.
1	45964526	splice_acceptor_variant	Slc40a1	ENSMUSG00000025993	SARA,TUCA,TUCB	transcription by RNA polymerase II	The synthesis of RNA from a DNA template by RNA polymerase II (RNAP II), originating at an RNA polymerase II promoter. Includes transcription of messenger RNA (mRNA) and certain small nuclear RNAs (snRNAs).
1	45964526	splice_acceptor_variant	Slc40a1	ENSMUSG00000025993	SARA,TUCA,TUCB	transmembrane transport	The process in which a solute is transported across a lipid bilayer, from one side of a membrane to the other.
1	4852953	stop_gained&NMD_transcript_variant	Mrpl15	ENSMUSG00000033845	EDMB	cellular response to leukemia inhibitory factor	Any process that results in a change in state or activity of a cell (in terms of movement, secretion, enzyme production, gene expression, etc.) as a result of a leukemia inhibitory factor stimulus.
1	4852953	stop_gained&NMD_transcript_variant	Mrpl15	ENSMUSG00000033845	EDMB	cytoplasm	The contents of a cell excluding the plasma membrane and nucleus, but including other subcellular structures.
1	4852953	stop_gained&NMD_transcript_variant	Mrpl15	ENSMUSG00000033845	EDMB	large ribosomal subunit	The larger of the two subunits of a ribosome. Two sites on the ribosomal large subunit are involved in translation, namely the aminoacyl site (A site) and peptidyl site (P site).
1	4852953	stop_gained&NMD_transcript_variant	Mrpl15	ENSMUSG00000033845	EDMB	mitochondrial genome maintenance	The maintenance of the structure and integrity of the mitochondrial genome; includes replication and segregation of the mitochondrial chromosome.
1	4852953	stop_gained&NMD_transcript_variant	Mrpl15	ENSMUSG00000033845	EDMB	mitochondrial inner membrane	The inner, i.e. lumen-facing, lipid bilayer of the mitochondrial envelope. It is highly folded to form cristae.
1	4852953	stop_gained&NMD_transcript_variant	Mrpl15	ENSMUSG00000033845	EDMB	mitochondrial large ribosomal subunit	The larger of the two subunits of a mitochondrial ribosome. Two sites on the ribosomal large subunit are involved in translation: the aminoacyl site (A site) and peptidyl site (P site).
1	4852953	stop_gained&NMD_transcript_variant	Mrpl15	ENSMUSG00000033845	EDMB	mitochondrial translation	The chemical reactions and pathways resulting in the formation of a protein in a mitochondrion. This is a ribosome-mediated process in which the information in messenger RNA (mRNA) is used to specify the sequence of amino acids in the protein; the mitochondrion has its own ribosomes and transfer RNAs, and uses a genetic code that differs from the nuclear code.
1	4852953	stop_gained&NMD_transcript_variant	Mrpl15	ENSMUSG00000033845	EDMB	mitochondrion	A semiautonomous, self replicating organelle that occurs in varying numbers, shapes, and sizes in the cytoplasm of virtually all eukaryotic cells. It is notably the site of tissue respiration.
1	4852953	stop_gained&NMD_transcript_variant	Mrpl15	ENSMUSG00000033845	EDMB	ribonucleoprotein complex	A macromolecular complex that contains both RNA and protein molecules.
1	4852953	stop_gained&NMD_transcript_variant	Mrpl15	ENSMUSG00000033845	EDMB	ribosome	An intracellular organelle, about 200 A in diameter, consisting of RNA and protein. It is the site of protein biosynthesis resulting from translation of messenger RNA (mRNA). It consists of two subunits, one large and one small, each containing only protein and RNA. Both the ribosome and its subunits are characterized by their sedimentation coefficients, expressed in Svedberg units (symbol: S). H…
1	4852953	stop_gained&NMD_transcript_variant	Mrpl15	ENSMUSG00000033845	EDMB	structural constituent of ribosome	The action of a molecule that contributes to the structural integrity of the ribosome.
1	4852953	stop_gained&NMD_transcript_variant	Mrpl15	ENSMUSG00000033845	EDMB	translation	The cellular metabolic process in which a protein is formed, using the sequence of a mature mRNA or circRNA molecule to specify the sequence of amino acids in a polypeptide chain. Translation is mediated by the ribosome, and begins with the formation of a ternary complex between aminoacylated initiator methionine tRNA, GTP, and initiation factor 2, which subsequently associates with the small sub…
1	4994187	start_lost	Rgs20	ENSMUSG00000002459	SARB,SARC,TUCA	G protein-coupled receptor signaling pathway	The series of molecular signals initiated by a ligand binding to its receptor, in which the activated receptor promotes the exchange of GDP for GTP on the alpha-subunit of an associated heterotrimeric G-protein complex. The GTP-bound activated alpha-G-protein then dissociates from the beta- and gamma-subunits to further transmit the signal within the cell. The pathway begins with receptor-ligand …
1	4994187	start_lost	Rgs20	ENSMUSG00000002459	SARB,SARC,TUCA	GTPase activator activity	Binds to and increases the activity of a GTPase, an enzyme that catalyzes the hydrolysis of GTP.
1	4994187	start_lost	Rgs20	ENSMUSG00000002459	SARB,SARC,TUCA	Golgi apparatus	A membrane-bound cytoplasmic organelle of the endomembrane system that further processes the core oligosaccharides (e.g. N-glycans) added to proteins in the endoplasmic reticulum and packages them into membrane-bound vesicles. The Golgi apparatus operates at the intersection of the secretory, lysosomal, and endocytic pathways.
1	4994187	start_lost	Rgs20	ENSMUSG00000002459	SARB,SARC,TUCA	cytoplasm	The contents of a cell excluding the plasma membrane and nucleus, but including other subcellular structures.
1	4994187	start_lost	Rgs20	ENSMUSG00000002459	SARB,SARC,TUCA	membrane	A lipid bilayer along with all the proteins and protein complexes embedded in it an attached to it.
1	4994187	start_lost	Rgs20	ENSMUSG00000002459	SARB,SARC,TUCA	negative regulation of signal transduction	Any process that stops, prevents, or reduces the frequency, rate or extent of signal transduction.
1	4994187	start_lost	Rgs20	ENSMUSG00000002459	SARB,SARC,TUCA	nucleus	A membrane-bounded organelle of eukaryotic cells in which chromosomes are housed and replicated. In most cells, the nucleus contains all of the cell's chromosomes except the organellar chromosomes, and is the site of RNA synthesis and processing. In some species, or in specialized cell types, RNA metabolism or DNA replication may be absent.
1	4994187	start_lost	Rgs20	ENSMUSG00000002459	SARB,SARC,TUCA	trans-Golgi network	The network of interconnected tubular and cisternal structures located within the Golgi apparatus on the side distal to the endoplasmic reticulum, from which secretory vesicles emerge. The trans-Golgi network is important in the later stages of protein secretion where it is thought to play a key role in the sorting and targeting of secreted proteins to the correct destination.
1	52189462	stop_gained	Stat1	ENSMUSG00000026104	TUCB	DNA binding	Any molecular function by which a gene product interacts selectively and non-covalently with DNA (deoxyribonucleic acid).
1	52189462	stop_gained	Stat1	ENSMUSG00000026104	TUCB	DNA-binding transcription factor activity	A transcription regulator activity that modulates transcription of gene sets via selective and non-covalent binding to a specific double-stranded genomic DNA sequence (sometimes referred to as a motif) within a cis-regulatory region. Regulatory regions include promoters (proximal and distal) and enhancers. Genes are transcriptional units, and include bacterial operons.
1	52189462	stop_gained	Stat1	ENSMUSG00000026104	TUCB	DNA-binding transcription factor activity, RNA polymerase II-specific	A DNA-binding transcription factor activity that modulates the transcription of specific gene sets transcribed by RNA polymerase II.
1	52189462	stop_gained	Stat1	ENSMUSG00000026104	TUCB	ISGF3 complex	A transcription factor complex that consists of a Stat1-Stat2 heterodimer and the IRF9 protein.
1	52189462	stop_gained	Stat1	ENSMUSG00000026104	TUCB	RNA polymerase II cis-regulatory region sequence-specific DNA binding	Binding to a specific upstream regulatory DNA sequence (transcription factor recognition sequence or binding site) located in cis relative to the transcription start site (i.e., on the same strand of DNA) of a gene transcribed by RNA polymerase II.
1	52189462	stop_gained	Stat1	ENSMUSG00000026104	TUCB	RNA polymerase II core promoter sequence-specific DNA binding	Binding to a DNA sequence that is part of the core promoter of a RNA polymerase II-transcribed gene.
1	52189462	stop_gained	Stat1	ENSMUSG00000026104	TUCB	RNA polymerase II transcription regulator complex	A transcription factor complex that acts at a regulatory region of a gene transcribed by RNA polymerase II.
1	52189462	stop_gained	Stat1	ENSMUSG00000026104	TUCB	RNA polymerase II transcription regulatory region sequence-specific DNA binding	Binding to a specific sequence of DNA that is part of a regulatory region that controls the transcription of a gene or cistron by RNA polymerase II.
1	52189462	stop_gained	Stat1	ENSMUSG00000026104	TUCB	cellular response to interferon-beta	Any process that results in a change in state or activity of a cell (in terms of movement, secretion, enzyme production, gene expression, etc.) as a result of an interferon-beta stimulus. Interferon-beta is a type I interferon.
1	52189462	stop_gained	Stat1	ENSMUSG00000026104	TUCB	cellular response to interferon-gamma	Any process that results in a change in state or activity of a cell (in terms of movement, secretion, enzyme production, gene expression, etc.) as a result of an interferon-gamma stimulus. Interferon gamma is the only member of the type II interferon found so far.
1	52189462	stop_gained	Stat1	ENSMUSG00000026104	TUCB	chromatin	The ordered and organized complex of DNA, protein, and sometimes RNA, that forms the chromosome.
1	52189462	stop_gained	Stat1	ENSMUSG00000026104	TUCB	cytokine-mediated signaling pathway	The series of molecular signals initiated by the binding of a cytokine to a receptor on the surface of a cell, and ending with the regulation of a downstream cellular process, e.g. transcription.
1	52189462	stop_gained	Stat1	ENSMUSG00000026104	TUCB	cytoplasm	The contents of a cell excluding the plasma membrane and nucleus, but including other subcellular structures.
1	52189462	stop_gained	Stat1	ENSMUSG00000026104	TUCB	cytosol	The part of the cytoplasm that does not contain organelles but which does contain other particulate matter, such as protein complexes.
1	52189462	stop_gained	Stat1	ENSMUSG00000026104	TUCB	defense response to virus	Reactions triggered in response to the presence of a virus that act to protect the cell or organism.
1	52189462	stop_gained	Stat1	ENSMUSG00000026104	TUCB	double-stranded DNA binding	Binding to double-stranded DNA.
1	52189462	stop_gained	Stat1	ENSMUSG00000026104	TUCB	enzyme binding	Binding to an enzyme, a protein with catalytic activity.
1	52189462	stop_gained	Stat1	ENSMUSG00000026104	TUCB	histone acetyltransferase binding	Binding to an histone acetyltransferase.
1	52189462	stop_gained	Stat1	ENSMUSG00000026104	TUCB	histone binding	Binding to a histone, any of a group of water-soluble proteins found in association with the DNA of eukaryotic or archaeal chromosomes. They are involved in the condensation and coiling of chromosomes during cell division and have also been implicated in gene regulation and DNA replication. They may be chemically modified (methylated, acetlyated and others) to regulate gene transcription.
1	52189462	stop_gained	Stat1	ENSMUSG00000026104	TUCB	identical protein binding	Binding to an identical protein or proteins.
1	52189462	stop_gained	Stat1	ENSMUSG00000026104	TUCB	interferon-gamma-mediated signaling pathway	The series of molecular signals initiated by interferon-gamma binding to its receptor on the surface of a target cell, and ending with the regulation of a downstream cellular process, e.g. transcription. Interferon gamma is the only member of the type II interferon found so far.
1	52189462	stop_gained	Stat1	ENSMUSG00000026104	TUCB	interleukin-27-mediated signaling pathway	The series of molecular signals initiated by interleukin-27 binding to a receptor on the surface of a target cell, and ending with the regulation of a downstream cellular process, e.g. transcription.
1	52189462	stop_gained	Stat1	ENSMUSG00000026104	TUCB	intracellular membrane-bounded organelle	Organized structure of distinctive morphology and function, bounded by a single or double lipid bilayer membrane and occurring within the cell. Includes the nucleus, mitochondria, plastids, vacuoles, and vesicles. Excludes the plasma membrane.
1	52189462	stop_gained	Stat1	ENSMUSG00000026104	TUCB	macrophage derived foam cell differentiation	The process in which a monocyte acquires the specialized features of a foam cell. A foam cell is a type of cell containing lipids in small vacuoles and typically seen in atherosclerotic lesions, as well as other conditions.
1	52189462	stop_gained	Stat1	ENSMUSG00000026104	TUCB	negative regulation by virus of viral protein levels in host cell	Any process where the infecting virus reduces the levels of viral proteins in a cell.
1	52189462	stop_gained	Stat1	ENSMUSG00000026104	TUCB	negative regulation of I-kappaB kinase/NF-kappaB signaling	Any process that stops, prevents, or reduces the frequency, rate or extent of -kappaB kinase/NF-kappaB signaling.
1	52189462	stop_gained	Stat1	ENSMUSG00000026104	TUCB	negative regulation of angiogenesis	Any process that stops, prevents, or reduces the frequency, rate or extent of angiogenesis.
1	52189462	stop_gained	Stat1	ENSMUSG00000026104	TUCB	negative regulation of endothelial cell proliferation	Any process that stops, prevents, or reduces the rate or extent of endothelial cell proliferation.
1	52189462	stop_gained	Stat1	ENSMUSG00000026104	TUCB	nuclear receptor binding	Binding to a nuclear receptor protein. Nuclear receptor proteins are DNA-binding transcription factors which are regulated by binding to a ligand.
1	52189462	stop_gained	Stat1	ENSMUSG00000026104	TUCB	nucleolus	A small, dense body one or more of which are present in the nucleus of eukaryotic cells. It is rich in RNA and protein, is not bounded by a limiting membrane, and is not seen during mitosis. Its prime function is the transcription of the nucleolar DNA into 45S ribosomal-precursor RNA, the processing of this RNA into 5.8S, 18S, and 28S components of ribosomal RNA, and the association of these comp…
1	52189462	stop_gained	Stat1	ENSMUSG00000026104	TUCB	nucleoplasm	That part of the nuclear content other than the chromosomes or the nucleolus.
1	52189462	stop_gained	Stat1	ENSMUSG00000026104	TUCB	nucleus	A membrane-bounded organelle of eukaryotic cells in which chromosomes are housed and replicated. In most cells, the nucleus contains all of the cell's chromosomes except the organellar chromosomes, and is the site of RNA synthesis and processing. In some species, or in specialized cell types, RNA metabolism or DNA replication may be absent.
1	52189462	stop_gained	Stat1	ENSMUSG00000026104	TUCB	perinuclear region of cytoplasm	Cytoplasm situated near, or occurring around, the nucleus.
1	52189462	stop_gained	Stat1	ENSMUSG00000026104	TUCB	positive regulation of DNA-templated transcription	Any process that activates or increases the frequency, rate or extent of cellular DNA-templated transcription.
1	52189462	stop_gained	Stat1	ENSMUSG00000026104	TUCB	positive regulation of defense response to virus by host	Any host process that results in the promotion of antiviral immune response mechanisms, thereby limiting viral replication.
1	52189462	stop_gained	Stat1	ENSMUSG00000026104	TUCB	positive regulation of erythrocyte differentiation	Any process that activates or increases the frequency, rate or extent of erythrocyte differentiation.
1	52189462	stop_gained	Stat1	ENSMUSG00000026104	TUCB	positive regulation of interferon-alpha production	Any process that activates or increases the frequency, rate, or extent of interferon-alpha production.
1	52189462	stop_gained	Stat1	ENSMUSG00000026104	TUCB	positive regulation of transcription by RNA polymerase II	Any process that activates or increases the frequency, rate or extent of transcription from an RNA polymerase II promoter.
1	52189462	stop_gained	Stat1	ENSMUSG00000026104	TUCB	promoter-specific chromatin binding	Binding to a section of chromatin that is associated with gene promoter sequences of DNA.
1	52189462	stop_gained	Stat1	ENSMUSG00000026104	TUCB	protein homodimerization activity	Binding to an identical protein to form a homodimer.
1	52189462	stop_gained	Stat1	ENSMUSG00000026104	TUCB	protein-containing complex	A stable assembly of two or more macromolecules, i.e. proteins, nucleic acids, carbohydrates or lipids, in which at least one component is a protein and the constituent parts function together.
1	52189462	stop_gained	Stat1	ENSMUSG00000026104	TUCB	receptor signaling pathway via JAK-STAT	Any process in which STAT proteins (Signal Transducers and Activators of Transcription) and JAK (Janus Activated Kinase) proteins convey a signal to trigger a change in the activity or state of a cell. The receptor signaling pathway via JAK-STAT begins with activation of a receptor and proceeeds through STAT protein activation by members of the JAK family of tyrosine kinases. STAT proteins dimeri…
1	52189462	stop_gained	Stat1	ENSMUSG00000026104	TUCB	regulation of DNA-templated transcription	Any process that modulates the frequency, rate or extent of cellular DNA-templated transcription.
1	52189462	stop_gained	Stat1	ENSMUSG00000026104	TUCB	renal tubule development	The progression of the renal tubule over time from its formation to the mature form. A renal tubule is a tube that filters, re-absorbs and secretes substances to rid an organism of waste and to play a role in fluid homeostasis.
1	52189462	stop_gained	Stat1	ENSMUSG00000026104	TUCB	response to interferon-beta	Any process that results in a change in state or activity of a cell or an organism (in terms of movement, secretion, enzyme production, gene expression, etc.) as a result of an interferon-beta stimulus. Interferon-beta is a type I interferon.
1	52189462	stop_gained	Stat1	ENSMUSG00000026104	TUCB	response to interferon-gamma	Any process that results in a change in state or activity of a cell or an organism (in terms of movement, secretion, enzyme production, gene expression, etc.) as a result of an interferon-gamma stimulus. Interferon-gamma is also known as type II interferon.
1	52189462	stop_gained	Stat1	ENSMUSG00000026104	TUCB	response to organic substance	Any process that results in a change in state or activity of a cell or an organism (in terms of movement, secretion, enzyme production, gene expression, etc.) as a result of an organic substance stimulus.
1	52189462	stop_gained	Stat1	ENSMUSG00000026104	TUCB	signal transduction	The cellular process in which a signal is conveyed to trigger a change in the activity or state of a cell. Signal transduction begins with reception of a signal (e.g. a ligand binding to a receptor or receptor activation by a stimulus such as light), or for signal transduction in the absence of ligand, signal-withdrawal or the activity of a constitutively active receptor. Signal transduction ends…
1	52189462	stop_gained	Stat1	ENSMUSG00000026104	TUCB	transcription coactivator binding	Binding to a transcription coactivator, a protein involved in positive regulation of transcription via protein-protein interactions with transcription factors and other proteins that positively regulate transcription. Transcription coactivators do not bind DNA directly, but rather mediate protein-protein interactions between activating transcription factors and the basal transcription machinery.
1	52189462	stop_gained	Stat1	ENSMUSG00000026104	TUCB	transcription corepressor binding	Binding to a transcription corepressor, a protein involved in negative regulation of transcription via protein-protein interactions with transcription factors and other proteins that negatively regulate transcription. Transcription corepressors do not bind DNA directly, but rather mediate protein-protein interactions between repressing transcription factors and the basal transcription machinery.
1	52189462	stop_gained	Stat1	ENSMUSG00000026104	TUCB	tumor necrosis factor receptor binding	Binding to a tumor necrosis factor receptor.
1	52189462	stop_gained	Stat1	ENSMUSG00000026104	TUCB	tumor necrosis factor-mediated signaling pathway	The series of molecular signals initiated by tumor necrosis factor binding to its receptor on the surface of a cell, and ending with the regulation of a downstream cellular process, e.g. transcription.
1	52189462	stop_gained	Stat1	ENSMUSG00000026104	TUCB	type I interferon signaling pathway	The series of molecular signals initiated by type I interferon binding to its receptor on the surface of a target cell, and ending with the regulation of a downstream cellular process, e.g. transcription. Type I interferons include the interferon-alpha, beta, delta, episilon, zeta, kappa, tau, and omega gene families.
1	52189462	stop_gained	Stat1	ENSMUSG00000026104	TUCB	ubiquitin-like protein ligase binding	Binding to a ubiquitin-like protein ligase, such as ubiquitin-ligase.
1	54867804	start_lost	Ankrd44	ENSMUSG00000052331	TUCA	biological_process	A biological process represents a specific objective that the organism is genetically programmed to achieve. Biological processes are often described by their outcome or ending state, e.g., the biological process of cell division results in the creation of two daughter cells (a divided cell) from a single parent cell. A biological process is accomplished by a particular set of molecular functions…
1	54867804	start_lost	Ankrd44	ENSMUSG00000052331	TUCA	cellular_component	A location, relative to cellular compartments and structures, occupied by a macromolecular machine when it carries out a molecular function. There are two ways in which the gene ontology describes locations of gene products: (1) relative to cellular structures (e.g., cytoplasmic side of plasma membrane) or compartments (e.g., mitochondrion), and (2) the stable macromolecular complexes of which th…
1	54867804	start_lost	Ankrd44	ENSMUSG00000052331	TUCA	molecular_function	A molecular process that can be carried out by the action of a single macromolecular machine, usually via direct physical interactions with other molecular entities. Function in this sense denotes an action, or activity, that a gene product (or a complex) performs. These actions are described from two distinct but related perspectives: (1) biochemical activity, and (2) role as a component in a la…
1	54867804	start_lost	Ankrd44	ENSMUSG00000052331	TUCA	protein binding	Binding to a protein.
1	55029460	splice_donor_variant	Sf3b1	ENSMUSG00000025982	TUCA,TUCB	B-WICH complex	A chromatin remodeling complex that positively regulates histone H3 acetylation, in particular H3K9, by recruiting histone acetyltransferases to rDNA gene regions. Located in the nucleolus where it assembles on RNA Polymerase I (Pol I) and possibly on RNA Polymerase III (Pol III) promoter and coding regions during early G1 phase and activates the post-initiation phases of Pol I transcription. May…
1	55029460	splice_donor_variant	Sf3b1	ENSMUSG00000025982	TUCA,TUCB	RNA binding	Binding to an RNA molecule or a portion thereof.
1	55029460	splice_donor_variant	Sf3b1	ENSMUSG00000025982	TUCA,TUCB	U11/U12 snRNP	A ribonucleoprotein complex that is formed by the association of the U11 and U12 small nuclear ribonucleoproteins.
1	55029460	splice_donor_variant	Sf3b1	ENSMUSG00000025982	TUCA,TUCB	U12-type spliceosomal complex	Any spliceosomal complex that forms during the splicing of a messenger RNA primary transcript to excise an intron; the series of U12-type spliceosomal complexes is involved in the splicing of the majority of introns that contain atypical AT-AC terminal dinucleotides, as well as other non-canonical introns. The entire splice site signal, not just the terminal dinucleotides, is involved in determin…
1	55029460	splice_donor_variant	Sf3b1	ENSMUSG00000025982	TUCA,TUCB	U2 snRNP	A ribonucleoprotein complex that contains small nuclear RNA U2, a heptameric ring of Sm proteins, as well as several proteins that are unique to the U2 snRNP, most of which remain associated with the U2 snRNA both while the U2 snRNP is free or assembled into a series of spliceosomal complexes.
1	55029460	splice_donor_variant	Sf3b1	ENSMUSG00000025982	TUCA,TUCB	U2-type precatalytic spliceosome	A spliceosomal complex that is formed by the recruitment of the preassembled U4/U6.U5 tri-snRNP to the prespliceosome. Although all 5 snRNPs are present, the precatalytic spliceosome is catalytically inactive. The precatalytic spliceosome includes many proteins in addition to those found in the U1, U2 and U4/U6.U5 snRNPs.
1	55029460	splice_donor_variant	Sf3b1	ENSMUSG00000025982	TUCA,TUCB	U2-type spliceosomal complex	Any spliceosomal complex that forms during the splicing of a messenger RNA primary transcript to excise an intron that has canonical consensus sequences near the 5' and 3' ends.
1	55029460	splice_donor_variant	Sf3b1	ENSMUSG00000025982	TUCA,TUCB	catalytic step 2 spliceosome	A spliceosomal complex that contains three snRNPs, including U5, bound to a splicing intermediate in which the first catalytic cleavage of the 5' splice site has occurred. The precise subunit composition differs significantly from that of the catalytic step 1, or activated, spliceosome, and includes many proteins in addition to those found in the associated snRNPs.
1	55029460	splice_donor_variant	Sf3b1	ENSMUSG00000025982	TUCA,TUCB	mRNA binding	Binding to messenger RNA (mRNA), an intermediate molecule between DNA and protein. mRNA includes UTR and coding sequences, but does not contain introns.
1	55029460	splice_donor_variant	Sf3b1	ENSMUSG00000025982	TUCA,TUCB	mRNA splicing, via spliceosome	The joining together of exons from one or more primary transcripts of messenger RNA (mRNA) and the excision of intron sequences, via a spliceosomal mechanism, so that mRNA consisting only of the joined exons is produced.
1	55029460	splice_donor_variant	Sf3b1	ENSMUSG00000025982	TUCA,TUCB	nuclear speck	A discrete extra-nucleolar subnuclear domain, 20-50 in number, in which splicing factors are seen to be localized by immunofluorescence microscopy.
1	55029460	splice_donor_variant	Sf3b1	ENSMUSG00000025982	TUCA,TUCB	nucleus	A membrane-bounded organelle of eukaryotic cells in which chromosomes are housed and replicated. In most cells, the nucleus contains all of the cell's chromosomes except the organellar chromosomes, and is the site of RNA synthesis and processing. In some species, or in specialized cell types, RNA metabolism or DNA replication may be absent.
1	55029460	splice_donor_variant	Sf3b1	ENSMUSG00000025982	TUCA,TUCB	positive regulation of transcription by RNA polymerase III	Any process that activates or increases the frequency, rate or extent of transcription mediated by RNA polymerase III.
1	55029460	splice_donor_variant	Sf3b1	ENSMUSG00000025982	TUCA,TUCB	spliceosomal complex	Any of a series of ribonucleoprotein complexes that contain snRNA(s) and small nuclear ribonucleoproteins (snRNPs), and are formed sequentially during the spliceosomal splicing of one or more substrate RNAs, and which also contain the RNA substrate(s) from the initial target RNAs of splicing, the splicing intermediate RNA(s), to the final RNA products. During cis-splicing, the initial target RNA …
1	55029460	splice_donor_variant	Sf3b1	ENSMUSG00000025982	TUCA,TUCB	spliceosomal complex assembly	The aggregation, arrangement and bonding together of a spliceosomal complex, a ribonucleoprotein apparatus that catalyzes nuclear mRNA splicing via transesterification reactions.
1	55029460	splice_donor_variant	Sf3b1	ENSMUSG00000025982	TUCA,TUCB	splicing factor binding	Binding to a protein involved in the process of removing sections of the primary RNA transcript to form the mature form of the RNA.
1	55243553	splice_acceptor_variant	Rftn2	ENSMUSG00000025978	EDMB	dsRNA transport	The directed movement of dsRNA, double-stranded ribonucleic acid, into, out of or within a cell, or between cells, by means of some agent such as a transporter or pore.
1	55243553	splice_acceptor_variant	Rftn2	ENSMUSG00000025978	EDMB	membrane	A lipid bilayer along with all the proteins and protein complexes embedded in it an attached to it.
1	55243553	splice_acceptor_variant	Rftn2	ENSMUSG00000025978	EDMB	molecular_function	A molecular process that can be carried out by the action of a single macromolecular machine, usually via direct physical interactions with other molecular entities. Function in this sense denotes an action, or activity, that a gene product (or a complex) performs. These actions are described from two distinct but related perspectives: (1) biochemical activity, and (2) role as a component in a la…
1	55243553	splice_acceptor_variant	Rftn2	ENSMUSG00000025978	EDMB	plasma membrane	The membrane surrounding a cell that separates the cell from its external environment. It consists of a phospholipid bilayer and associated proteins.
1	55243553	splice_acceptor_variant	Rftn2	ENSMUSG00000025978	EDMB	response to exogenous dsRNA	Any process that results in a change in state or activity of a cell or an organism (in terms of movement, secretion, enzyme production, gene expression, etc.) as a result of an exogenous double-stranded RNA stimulus.
1	57251800	splice_acceptor_variant&non_coding_transcript_variant	BC055402	ENSMUSG00000101429	GAIA,GAIC,SARB,TUCA,TUCB	biological_process	A biological process represents a specific objective that the organism is genetically programmed to achieve. Biological processes are often described by their outcome or ending state, e.g., the biological process of cell division results in the creation of two daughter cells (a divided cell) from a single parent cell. A biological process is accomplished by a particular set of molecular functions…
1	57251800	splice_acceptor_variant&non_coding_transcript_variant	BC055402	ENSMUSG00000101429	GAIA,GAIC,SARB,TUCA,TUCB	cellular_component	A location, relative to cellular compartments and structures, occupied by a macromolecular machine when it carries out a molecular function. There are two ways in which the gene ontology describes locations of gene products: (1) relative to cellular structures (e.g., cytoplasmic side of plasma membrane) or compartments (e.g., mitochondrion), and (2) the stable macromolecular complexes of which th…
1	57251800	splice_acceptor_variant&non_coding_transcript_variant	BC055402	ENSMUSG00000101429	GAIA,GAIC,SARB,TUCA,TUCB	molecular_function	A molecular process that can be carried out by the action of a single macromolecular machine, usually via direct physical interactions with other molecular entities. Function in this sense denotes an action, or activity, that a gene product (or a complex) performs. These actions are described from two distinct but related perspectives: (1) biochemical activity, and (2) role as a component in a la…
1	58052154	splice_acceptor_variant&NMD_transcript_variant	Kctd18	ENSMUSG00000054770	TUCB	biological_process	A biological process represents a specific objective that the organism is genetically programmed to achieve. Biological processes are often described by their outcome or ending state, e.g., the biological process of cell division results in the creation of two daughter cells (a divided cell) from a single parent cell. A biological process is accomplished by a particular set of molecular functions…
1	58052154	splice_acceptor_variant&NMD_transcript_variant	Kctd18	ENSMUSG00000054770	TUCB	cellular_component	A location, relative to cellular compartments and structures, occupied by a macromolecular machine when it carries out a molecular function. There are two ways in which the gene ontology describes locations of gene products: (1) relative to cellular structures (e.g., cytoplasmic side of plasma membrane) or compartments (e.g., mitochondrion), and (2) the stable macromolecular complexes of which th…
1	58052154	splice_acceptor_variant&NMD_transcript_variant	Kctd18	ENSMUSG00000054770	TUCB	molecular_function	A molecular process that can be carried out by the action of a single macromolecular machine, usually via direct physical interactions with other molecular entities. Function in this sense denotes an action, or activity, that a gene product (or a complex) performs. These actions are described from two distinct but related perspectives: (1) biochemical activity, and (2) role as a component in a la…
1	58052154	splice_acceptor_variant&NMD_transcript_variant	Kctd18	ENSMUSG00000054770	TUCB	protein homooligomerization	The process of creating protein oligomers, compounds composed of a small number, usually between three and ten, of identical component monomers. Oligomers may be formed by the polymerization of a number of monomers or the depolymerization of a large protein polymer.
1	58080653	splice_donor_variant	Aox1	ENSMUSG00000063558	TUCB	2 iron, 2 sulfur cluster binding	Binding to a 2 iron, 2 sulfur (2Fe-2S) cluster; this cluster consists of two iron atoms, with two inorganic sulfur atoms found between the irons and acting as bridging ligands.
1	58080653	splice_donor_variant	Aox1	ENSMUSG00000063558	TUCB	FAD binding	Binding to the oxidized form, FAD, of flavin-adenine dinucleotide, the coenzyme or the prosthetic group of various flavoprotein oxidoreductase enzymes.
1	58080653	splice_donor_variant	Aox1	ENSMUSG00000063558	TUCB	NAD binding	Binding to nicotinamide adenine dinucleotide, a coenzyme involved in many redox and biosynthetic reactions; binding may be to either the oxidized form, NAD+, or the reduced form, NADH.
1	58080653	splice_donor_variant	Aox1	ENSMUSG00000063558	TUCB	aldehyde oxidase activity	Catalysis of the reaction: an aldehyde + H2O + O2 = a carboxylic acid + hydrogen peroxide.
1	58080653	splice_donor_variant	Aox1	ENSMUSG00000063558	TUCB	cytoplasm	The contents of a cell excluding the plasma membrane and nucleus, but including other subcellular structures.
1	58080653	splice_donor_variant	Aox1	ENSMUSG00000063558	TUCB	cytosol	The part of the cytoplasm that does not contain organelles but which does contain other particulate matter, such as protein complexes.
1	58080653	splice_donor_variant	Aox1	ENSMUSG00000063558	TUCB	flavin adenine dinucleotide binding	Binding to FAD, flavin-adenine dinucleotide, the coenzyme or the prosthetic group of various flavoprotein oxidoreductase enzymes, in either the oxidized form, FAD, or the reduced form, FADH2.
1	58080653	splice_donor_variant	Aox1	ENSMUSG00000063558	TUCB	identical protein binding	Binding to an identical protein or proteins.
1	58080653	splice_donor_variant	Aox1	ENSMUSG00000063558	TUCB	iron ion binding	Binding to an iron (Fe) ion.
1	58080653	splice_donor_variant	Aox1	ENSMUSG00000063558	TUCB	iron-sulfur cluster binding	Binding to an iron-sulfur cluster, a combination of iron and sulfur atoms.
1	58080653	splice_donor_variant	Aox1	ENSMUSG00000063558	TUCB	lipid metabolic process	The chemical reactions and pathways involving lipids, compounds soluble in an organic solvent but not, or sparingly, in an aqueous solvent. Includes fatty acids; neutral fats, other fatty-acid esters, and soaps; long-chain (fatty) alcohols and waxes; sphingoids and other long-chain bases; glycolipids, phospholipids and sphingolipids; and carotenes, polyprenols, sterols, terpenes and other isopren…
1	58080653	splice_donor_variant	Aox1	ENSMUSG00000063558	TUCB	metal ion binding	Binding to a metal ion.
1	58080653	splice_donor_variant	Aox1	ENSMUSG00000063558	TUCB	molybdopterin cofactor binding	Binding to a molybdopterin cofactor (Moco), essential for the catalytic activity of some enzymes, e.g. sulfite oxidase, xanthine dehydrogenase, and aldehyde oxidase. The cofactor consists of a mononuclear molybdenum (Mo-molybdopterin) or tungsten ion (W-molybdopterin) coordinated by one or two molybdopterin ligands.
1	58080653	splice_donor_variant	Aox1	ENSMUSG00000063558	TUCB	oxidoreductase activity	Catalysis of an oxidation-reduction (redox) reaction, a reversible chemical reaction in which the oxidation state of an atom or atoms within a molecule is altered. One substrate acts as a hydrogen or electron donor and becomes oxidized, while the other acts as hydrogen or electron acceptor and becomes reduced.
1	58080653	splice_donor_variant	Aox1	ENSMUSG00000063558	TUCB	protein homodimerization activity	Binding to an identical protein to form a homodimer.
1	58080653	splice_donor_variant	Aox1	ENSMUSG00000063558	TUCB	xenobiotic metabolic process	The chemical reactions and pathways involving a xenobiotic compound, a compound foreign to the organim exposed to it. It may be synthesized by another organism (like ampicilin) or it can be a synthetic chemical.
1	58252239	splice_donor_variant	Aox4	ENSMUSG00000038242	EDMB,GAIA,MANF	2 iron, 2 sulfur cluster binding	Binding to a 2 iron, 2 sulfur (2Fe-2S) cluster; this cluster consists of two iron atoms, with two inorganic sulfur atoms found between the irons and acting as bridging ligands.
1	58252239	splice_donor_variant	Aox4	ENSMUSG00000038242	EDMB,GAIA,MANF	FAD binding	Binding to the oxidized form, FAD, of flavin-adenine dinucleotide, the coenzyme or the prosthetic group of various flavoprotein oxidoreductase enzymes.
1	58252239	splice_donor_variant	Aox4	ENSMUSG00000038242	EDMB,GAIA,MANF	NAD binding	Binding to nicotinamide adenine dinucleotide, a coenzyme involved in many redox and biosynthetic reactions; binding may be to either the oxidized form, NAD+, or the reduced form, NADH.
1	58252239	splice_donor_variant	Aox4	ENSMUSG00000038242	EDMB,GAIA,MANF	aldehyde oxidase activity	Catalysis of the reaction: an aldehyde + H2O + O2 = a carboxylic acid + hydrogen peroxide.
1	58252239	splice_donor_variant	Aox4	ENSMUSG00000038242	EDMB,GAIA,MANF	cytoplasm	The contents of a cell excluding the plasma membrane and nucleus, but including other subcellular structures.
1	58252239	splice_donor_variant	Aox4	ENSMUSG00000038242	EDMB,GAIA,MANF	cytosol	The part of the cytoplasm that does not contain organelles but which does contain other particulate matter, such as protein complexes.
1	58252239	splice_donor_variant	Aox4	ENSMUSG00000038242	EDMB,GAIA,MANF	electron transfer activity	Any molecular entity that serves as an electron acceptor and electron donor in an electron transport chain. An electron transport chain is a process in which a series of electron carriers operate together to transfer electrons from donors to any of several different terminal electron acceptors to generate a transmembrane electrochemical gradient.
1	58252239	splice_donor_variant	Aox4	ENSMUSG00000038242	EDMB,GAIA,MANF	electron transport chain	A process in which a series of electron carriers operate together to transfer electrons from donors to any of several different terminal electron acceptors.
1	58252239	splice_donor_variant	Aox4	ENSMUSG00000038242	EDMB,GAIA,MANF	flavin adenine dinucleotide binding	Binding to FAD, flavin-adenine dinucleotide, the coenzyme or the prosthetic group of various flavoprotein oxidoreductase enzymes, in either the oxidized form, FAD, or the reduced form, FADH2.
1	58252239	splice_donor_variant	Aox4	ENSMUSG00000038242	EDMB,GAIA,MANF	iron ion binding	Binding to an iron (Fe) ion.
1	58252239	splice_donor_variant	Aox4	ENSMUSG00000038242	EDMB,GAIA,MANF	iron-sulfur cluster binding	Binding to an iron-sulfur cluster, a combination of iron and sulfur atoms.
1	58252239	splice_donor_variant	Aox4	ENSMUSG00000038242	EDMB,GAIA,MANF	metal ion binding	Binding to a metal ion.
1	58252239	splice_donor_variant	Aox4	ENSMUSG00000038242	EDMB,GAIA,MANF	molybdenum ion binding	Binding to a molybdenum ion (Mo).
1	58252239	splice_donor_variant	Aox4	ENSMUSG00000038242	EDMB,GAIA,MANF	molybdopterin cofactor binding	Binding to a molybdopterin cofactor (Moco), essential for the catalytic activity of some enzymes, e.g. sulfite oxidase, xanthine dehydrogenase, and aldehyde oxidase. The cofactor consists of a mononuclear molybdenum (Mo-molybdopterin) or tungsten ion (W-molybdopterin) coordinated by one or two molybdopterin ligands.
1	58252239	splice_donor_variant	Aox4	ENSMUSG00000038242	EDMB,GAIA,MANF	oxidoreductase activity	Catalysis of an oxidation-reduction (redox) reaction, a reversible chemical reaction in which the oxidation state of an atom or atoms within a molecule is altered. One substrate acts as a hydrogen or electron donor and becomes oxidized, while the other acts as hydrogen or electron acceptor and becomes reduced.
1	58252239	splice_donor_variant	Aox4	ENSMUSG00000038242	EDMB,GAIA,MANF	protein homodimerization activity	Binding to an identical protein to form a homodimer.
1	58252239	splice_donor_variant	Aox4	ENSMUSG00000038242	EDMB,GAIA,MANF	xenobiotic metabolic process	The chemical reactions and pathways involving a xenobiotic compound, a compound foreign to the organim exposed to it. It may be synthesized by another organism (like ampicilin) or it can be a synthetic chemical.
1	58288091	stop_gained	Aox4	ENSMUSG00000038242	EDMB	2 iron, 2 sulfur cluster binding	Binding to a 2 iron, 2 sulfur (2Fe-2S) cluster; this cluster consists of two iron atoms, with two inorganic sulfur atoms found between the irons and acting as bridging ligands.
1	58288091	stop_gained	Aox4	ENSMUSG00000038242	EDMB	FAD binding	Binding to the oxidized form, FAD, of flavin-adenine dinucleotide, the coenzyme or the prosthetic group of various flavoprotein oxidoreductase enzymes.
1	58288091	stop_gained	Aox4	ENSMUSG00000038242	EDMB	NAD binding	Binding to nicotinamide adenine dinucleotide, a coenzyme involved in many redox and biosynthetic reactions; binding may be to either the oxidized form, NAD+, or the reduced form, NADH.
1	58288091	stop_gained	Aox4	ENSMUSG00000038242	EDMB	aldehyde oxidase activity	Catalysis of the reaction: an aldehyde + H2O + O2 = a carboxylic acid + hydrogen peroxide.
1	58288091	stop_gained	Aox4	ENSMUSG00000038242	EDMB	cytoplasm	The contents of a cell excluding the plasma membrane and nucleus, but including other subcellular structures.
1	58288091	stop_gained	Aox4	ENSMUSG00000038242	EDMB	cytosol	The part of the cytoplasm that does not contain organelles but which does contain other particulate matter, such as protein complexes.
1	58288091	stop_gained	Aox4	ENSMUSG00000038242	EDMB	electron transfer activity	Any molecular entity that serves as an electron acceptor and electron donor in an electron transport chain. An electron transport chain is a process in which a series of electron carriers operate together to transfer electrons from donors to any of several different terminal electron acceptors to generate a transmembrane electrochemical gradient.
1	58288091	stop_gained	Aox4	ENSMUSG00000038242	EDMB	electron transport chain	A process in which a series of electron carriers operate together to transfer electrons from donors to any of several different terminal electron acceptors.
1	58288091	stop_gained	Aox4	ENSMUSG00000038242	EDMB	flavin adenine dinucleotide binding	Binding to FAD, flavin-adenine dinucleotide, the coenzyme or the prosthetic group of various flavoprotein oxidoreductase enzymes, in either the oxidized form, FAD, or the reduced form, FADH2.
1	58288091	stop_gained	Aox4	ENSMUSG00000038242	EDMB	iron ion binding	Binding to an iron (Fe) ion.
1	58288091	stop_gained	Aox4	ENSMUSG00000038242	EDMB	iron-sulfur cluster binding	Binding to an iron-sulfur cluster, a combination of iron and sulfur atoms.
1	58288091	stop_gained	Aox4	ENSMUSG00000038242	EDMB	metal ion binding	Binding to a metal ion.
1	58288091	stop_gained	Aox4	ENSMUSG00000038242	EDMB	molybdenum ion binding	Binding to a molybdenum ion (Mo).
1	58288091	stop_gained	Aox4	ENSMUSG00000038242	EDMB	molybdopterin cofactor binding	Binding to a molybdopterin cofactor (Moco), essential for the catalytic activity of some enzymes, e.g. sulfite oxidase, xanthine dehydrogenase, and aldehyde oxidase. The cofactor consists of a mononuclear molybdenum (Mo-molybdopterin) or tungsten ion (W-molybdopterin) coordinated by one or two molybdopterin ligands.
1	58288091	stop_gained	Aox4	ENSMUSG00000038242	EDMB	oxidoreductase activity	Catalysis of an oxidation-reduction (redox) reaction, a reversible chemical reaction in which the oxidation state of an atom or atoms within a molecule is altered. One substrate acts as a hydrogen or electron donor and becomes oxidized, while the other acts as hydrogen or electron acceptor and becomes reduced.
1	58288091	stop_gained	Aox4	ENSMUSG00000038242	EDMB	protein homodimerization activity	Binding to an identical protein to form a homodimer.
1	58288091	stop_gained	Aox4	ENSMUSG00000038242	EDMB	xenobiotic metabolic process	The chemical reactions and pathways involving a xenobiotic compound, a compound foreign to the organim exposed to it. It may be synthesized by another organism (like ampicilin) or it can be a synthetic chemical.
1	58299076	splice_acceptor_variant&non_coding_transcript_variant	Aox4	ENSMUSG00000038242	TUCB	2 iron, 2 sulfur cluster binding	Binding to a 2 iron, 2 sulfur (2Fe-2S) cluster; this cluster consists of two iron atoms, with two inorganic sulfur atoms found between the irons and acting as bridging ligands.
1	58299076	splice_acceptor_variant&non_coding_transcript_variant	Aox4	ENSMUSG00000038242	TUCB	FAD binding	Binding to the oxidized form, FAD, of flavin-adenine dinucleotide, the coenzyme or the prosthetic group of various flavoprotein oxidoreductase enzymes.
1	58299076	splice_acceptor_variant&non_coding_transcript_variant	Aox4	ENSMUSG00000038242	TUCB	NAD binding	Binding to nicotinamide adenine dinucleotide, a coenzyme involved in many redox and biosynthetic reactions; binding may be to either the oxidized form, NAD+, or the reduced form, NADH.
1	58299076	splice_acceptor_variant&non_coding_transcript_variant	Aox4	ENSMUSG00000038242	TUCB	aldehyde oxidase activity	Catalysis of the reaction: an aldehyde + H2O + O2 = a carboxylic acid + hydrogen peroxide.
1	58299076	splice_acceptor_variant&non_coding_transcript_variant	Aox4	ENSMUSG00000038242	TUCB	cytoplasm	The contents of a cell excluding the plasma membrane and nucleus, but including other subcellular structures.
1	58299076	splice_acceptor_variant&non_coding_transcript_variant	Aox4	ENSMUSG00000038242	TUCB	cytosol	The part of the cytoplasm that does not contain organelles but which does contain other particulate matter, such as protein complexes.
1	58299076	splice_acceptor_variant&non_coding_transcript_variant	Aox4	ENSMUSG00000038242	TUCB	electron transfer activity	Any molecular entity that serves as an electron acceptor and electron donor in an electron transport chain. An electron transport chain is a process in which a series of electron carriers operate together to transfer electrons from donors to any of several different terminal electron acceptors to generate a transmembrane electrochemical gradient.
1	58299076	splice_acceptor_variant&non_coding_transcript_variant	Aox4	ENSMUSG00000038242	TUCB	electron transport chain	A process in which a series of electron carriers operate together to transfer electrons from donors to any of several different terminal electron acceptors.
1	58299076	splice_acceptor_variant&non_coding_transcript_variant	Aox4	ENSMUSG00000038242	TUCB	flavin adenine dinucleotide binding	Binding to FAD, flavin-adenine dinucleotide, the coenzyme or the prosthetic group of various flavoprotein oxidoreductase enzymes, in either the oxidized form, FAD, or the reduced form, FADH2.
1	58299076	splice_acceptor_variant&non_coding_transcript_variant	Aox4	ENSMUSG00000038242	TUCB	iron ion binding	Binding to an iron (Fe) ion.
1	58299076	splice_acceptor_variant&non_coding_transcript_variant	Aox4	ENSMUSG00000038242	TUCB	iron-sulfur cluster binding	Binding to an iron-sulfur cluster, a combination of iron and sulfur atoms.
1	58299076	splice_acceptor_variant&non_coding_transcript_variant	Aox4	ENSMUSG00000038242	TUCB	metal ion binding	Binding to a metal ion.
1	58299076	splice_acceptor_variant&non_coding_transcript_variant	Aox4	ENSMUSG00000038242	TUCB	molybdenum ion binding	Binding to a molybdenum ion (Mo).
1	58299076	splice_acceptor_variant&non_coding_transcript_variant	Aox4	ENSMUSG00000038242	TUCB	molybdopterin cofactor binding	Binding to a molybdopterin cofactor (Moco), essential for the catalytic activity of some enzymes, e.g. sulfite oxidase, xanthine dehydrogenase, and aldehyde oxidase. The cofactor consists of a mononuclear molybdenum (Mo-molybdopterin) or tungsten ion (W-molybdopterin) coordinated by one or two molybdopterin ligands.
1	58299076	splice_acceptor_variant&non_coding_transcript_variant	Aox4	ENSMUSG00000038242	TUCB	oxidoreductase activity	Catalysis of an oxidation-reduction (redox) reaction, a reversible chemical reaction in which the oxidation state of an atom or atoms within a molecule is altered. One substrate acts as a hydrogen or electron donor and becomes oxidized, while the other acts as hydrogen or electron acceptor and becomes reduced.
1	58299076	splice_acceptor_variant&non_coding_transcript_variant	Aox4	ENSMUSG00000038242	TUCB	protein homodimerization activity	Binding to an identical protein to form a homodimer.
1	58299076	splice_acceptor_variant&non_coding_transcript_variant	Aox4	ENSMUSG00000038242	TUCB	xenobiotic metabolic process	The chemical reactions and pathways involving a xenobiotic compound, a compound foreign to the organim exposed to it. It may be synthesized by another organism (like ampicilin) or it can be a synthetic chemical.
1	58354391	splice_donor_variant&non_coding_transcript_variant	Gm15759	ENSMUSG00000089822	TUCB	biological_process	A biological process represents a specific objective that the organism is genetically programmed to achieve. Biological processes are often described by their outcome or ending state, e.g., the biological process of cell division results in the creation of two daughter cells (a divided cell) from a single parent cell. A biological process is accomplished by a particular set of molecular functions…
1	58354391	splice_donor_variant&non_coding_transcript_variant	Gm15759	ENSMUSG00000089822	TUCB	cellular_component	A location, relative to cellular compartments and structures, occupied by a macromolecular machine when it carries out a molecular function. There are two ways in which the gene ontology describes locations of gene products: (1) relative to cellular structures (e.g., cytoplasmic side of plasma membrane) or compartments (e.g., mitochondrion), and (2) the stable macromolecular complexes of which th…
1	58354391	splice_donor_variant&non_coding_transcript_variant	Gm15759	ENSMUSG00000089822	TUCB	molecular_function	A molecular process that can be carried out by the action of a single macromolecular machine, usually via direct physical interactions with other molecular entities. Function in this sense denotes an action, or activity, that a gene product (or a complex) performs. These actions are described from two distinct but related perspectives: (1) biochemical activity, and (2) role as a component in a la…
1	59156054	stop_gained	Tmem237	ENSMUSG00000038079	EDMB,GAIC,MANB,TUCB	cell projection	A prolongation or process extending from a cell, e.g. a flagellum or axon.
1	59156054	stop_gained	Tmem237	ENSMUSG00000038079	EDMB,GAIC,MANB,TUCB	cell projection organization	A process that is carried out at the cellular level which results in the assembly, arrangement of constituent parts, or disassembly of a prolongation or process extending from a cell, e.g. a flagellum or axon.
1	59156054	stop_gained	Tmem237	ENSMUSG00000038079	EDMB,GAIC,MANB,TUCB	ciliary transition zone	A region of the cilium between the basal body and proximal segment that is characterized by Y-shaped assemblages that connect axonemal microtubules to the ciliary membrane. The ciliary transition zone appears to function as a gate that controls ciliary membrane composition and separates the cytosol from the ciliary plasm.
1	59156054	stop_gained	Tmem237	ENSMUSG00000038079	EDMB,GAIC,MANB,TUCB	cilium	A specialized eukaryotic organelle that consists of a filiform extrusion of the cell surface and of some cytoplasmic parts. Each cilium is largely bounded by an extrusion of the cytoplasmic (plasma) membrane, and contains a regular longitudinal array of microtubules, anchored to a basal body.
1	59156054	stop_gained	Tmem237	ENSMUSG00000038079	EDMB,GAIC,MANB,TUCB	cilium assembly	The assembly of a cilium, a specialized eukaryotic organelle that consists of a filiform extrusion of the cell surface. Each cilium is bounded by an extrusion of the cytoplasmic membrane, and contains a regular longitudinal array of microtubules, anchored basally in a centriole.
1	59156054	stop_gained	Tmem237	ENSMUSG00000038079	EDMB,GAIC,MANB,TUCB	cone photoreceptor outer segment	The outer segment of a vertebrate cone photoreceptor that contains membrane discs that are contiguous with the ciliary membrane and containing opsin photoreceptor proteins.
1	59156054	stop_gained	Tmem237	ENSMUSG00000038079	EDMB,GAIC,MANB,TUCB	membrane	A lipid bilayer along with all the proteins and protein complexes embedded in it an attached to it.
1	59156054	stop_gained	Tmem237	ENSMUSG00000038079	EDMB,GAIC,MANB,TUCB	photoreceptor connecting cilium	The portion of the photoreceptor cell cilium linking the photoreceptor inner and outer segments. It's considered to be equivalent to the ciliary transition zone.
1	59156054	stop_gained	Tmem237	ENSMUSG00000038079	EDMB,GAIC,MANB,TUCB	protein binding	Binding to a protein.
1	59156054	stop_gained	Tmem237	ENSMUSG00000038079	EDMB,GAIC,MANB,TUCB	regulation of Wnt signaling pathway	Any process that modulates the frequency, rate or extent of the activity of the Wnt signal transduction pathway.
1	59156054	stop_gained	Tmem237	ENSMUSG00000038079	EDMB,GAIC,MANB,TUCB	rod photoreceptor outer segment	The outer segment of a vertebrate rod photoreceptor that contains sealed membrane discs that are not connected to the ciliary membrane and containing rhodopsin photoreceptor proteins.
1	59742384	splice_donor_variant&NMD_transcript_variant	Nop58	ENSMUSG00000026020	GAIC,SARA	ATPase binding	Binding to an ATPase, any enzyme that catalyzes the hydrolysis of ATP.
1	59742384	splice_donor_variant&NMD_transcript_variant	Nop58	ENSMUSG00000026020	GAIC,SARA	Cajal body	A class of nuclear body, first seen after silver staining by Ramon y Cajal in 1903, enriched in small nuclear ribonucleoproteins, and certain general RNA polymerase II transcription factors; ultrastructurally, they appear as a tangle of coiled, electron-dense threads roughly 0.5 micrometers in diameter; involved in aspects of snRNP biogenesis; the protein coilin serves as a marker for Cajal bodie…
1	59742384	splice_donor_variant&NMD_transcript_variant	Nop58	ENSMUSG00000026020	GAIC,SARA	TFIID-class transcription factor complex binding	Binding to a general RNA polymerase II transcription factor belonging to the TFIID complex, one of the factors involved in formation of the preinitiation complex (PIC) by RNA polymerase II.
1	59742384	splice_donor_variant&NMD_transcript_variant	Nop58	ENSMUSG00000026020	GAIC,SARA	box C/D RNP complex	A ribonucleoprotein complex containing a box C/D type RNA that can carry out ribose-2'-O-methylation of target RNAs. Box C/D type RNAs are widespread in eukaryotes and in Archaea, suggesting that an RNA-based guide mechanism for directing specific RNA 2'-O-ribose methylations was present in the common ancestor of Archaea and Eukarya.
1	59742384	splice_donor_variant&NMD_transcript_variant	Nop58	ENSMUSG00000026020	GAIC,SARA	cytosol	The part of the cytoplasm that does not contain organelles but which does contain other particulate matter, such as protein complexes.
1	59742384	splice_donor_variant&NMD_transcript_variant	Nop58	ENSMUSG00000026020	GAIC,SARA	fibrillar center	A structure found most metazoan nucleoli, but not usually found in lower eukaryotes; surrounded by the dense fibrillar component; the zone of transcription from multiple copies of the pre-rRNA genes is in the border region between these two structures.
1	59742384	splice_donor_variant&NMD_transcript_variant	Nop58	ENSMUSG00000026020	GAIC,SARA	nucleolus	A small, dense body one or more of which are present in the nucleus of eukaryotic cells. It is rich in RNA and protein, is not bounded by a limiting membrane, and is not seen during mitosis. Its prime function is the transcription of the nucleolar DNA into 45S ribosomal-precursor RNA, the processing of this RNA into 5.8S, 18S, and 28S components of ribosomal RNA, and the association of these comp…
1	59742384	splice_donor_variant&NMD_transcript_variant	Nop58	ENSMUSG00000026020	GAIC,SARA	nucleoplasm	That part of the nuclear content other than the chromosomes or the nucleolus.
1	59742384	splice_donor_variant&NMD_transcript_variant	Nop58	ENSMUSG00000026020	GAIC,SARA	nucleus	A membrane-bounded organelle of eukaryotic cells in which chromosomes are housed and replicated. In most cells, the nucleus contains all of the cell's chromosomes except the organellar chromosomes, and is the site of RNA synthesis and processing. In some species, or in specialized cell types, RNA metabolism or DNA replication may be absent.
1	59742384	splice_donor_variant&NMD_transcript_variant	Nop58	ENSMUSG00000026020	GAIC,SARA	pre-snoRNP complex	A ribonucleoprotein complex that contains a precursor small nucleolar RNA (pre-snoRNA) and associated proteins, and forms during small nucleolar ribonucleoprotein complex (snoRNP) assembly. Pre-snoRNP complexes may contain proteins not found in the corresponding mature snoRNP complexes.
1	59742384	splice_donor_variant&NMD_transcript_variant	Nop58	ENSMUSG00000026020	GAIC,SARA	ribonucleoprotein complex	A macromolecular complex that contains both RNA and protein molecules.
1	59742384	splice_donor_variant&NMD_transcript_variant	Nop58	ENSMUSG00000026020	GAIC,SARA	ribosome biogenesis	A cellular process that results in the biosynthesis of constituent macromolecules, assembly, and arrangement of constituent parts of ribosome subunits; includes transport to the sites of protein synthesis.
1	59742384	splice_donor_variant&NMD_transcript_variant	Nop58	ENSMUSG00000026020	GAIC,SARA	small-subunit processome	A large ribonucleoprotein complex that is an early preribosomal complex. In S. cerevisiae, it has a size of 80S and consists of the 35S pre-rRNA, early-associating ribosomal proteins most of which are part of the small ribosomal subunit, the U3 snoRNA and associated proteins.
1	59742384	splice_donor_variant&NMD_transcript_variant	Nop58	ENSMUSG00000026020	GAIC,SARA	sno(s)RNA-containing ribonucleoprotein complex	A ribonucleoprotein complex that contains an RNA molecule of the snoRNA family and associated proteins. Many are involved in a step of processing of rRNA molecules: cleavage, 2'-O-methylation, or pseudouridylation, but other RNA types can be targets as well. The majority fall into one of two classes, box C/D type or box H/ACA type, which are conserved across eukaryotes and archaea. Other members …
1	59742384	splice_donor_variant&NMD_transcript_variant	Nop58	ENSMUSG00000026020	GAIC,SARA	snoRNA binding	Binding to a small nucleolar RNA.
1	59742384	splice_donor_variant&NMD_transcript_variant	Nop58	ENSMUSG00000026020	GAIC,SARA	snoRNA localization	Any process in which small nucleolar RNA is transported to, or maintained in, a specific location.
1	66542782	stop_lost&NMD_transcript_variant	Unc80	ENSMUSG00000055567	GAIA,SARA	axon	The long process of a neuron that conducts nerve impulses, usually away from the cell body to the terminals and varicosities, which are sites of storage and release of neurotransmitter.
1	66542782	stop_lost&NMD_transcript_variant	Unc80	ENSMUSG00000055567	GAIA,SARA	cation channel activity	Enables the energy-independent passage of cations across a lipid bilayer down a concentration gradient.
1	66542782	stop_lost&NMD_transcript_variant	Unc80	ENSMUSG00000055567	GAIA,SARA	cation channel complex	An ion channel complex through which cations pass.
1	66542782	stop_lost&NMD_transcript_variant	Unc80	ENSMUSG00000055567	GAIA,SARA	cation homeostasis	Any process involved in the maintenance of an internal steady state of cations within an organism or cell.
1	66542782	stop_lost&NMD_transcript_variant	Unc80	ENSMUSG00000055567	GAIA,SARA	cation transmembrane transport	The process in which a cation is transported across a membrane.
1	66542782	stop_lost&NMD_transcript_variant	Unc80	ENSMUSG00000055567	GAIA,SARA	cell projection	A prolongation or process extending from a cell, e.g. a flagellum or axon.
1	66542782	stop_lost&NMD_transcript_variant	Unc80	ENSMUSG00000055567	GAIA,SARA	dendrite	A neuron projection that has a short, tapering, morphology. Dendrites receive and integrate signals from other neurons or from sensory stimuli, and conduct nerve impulses towards the axon or the cell body. In most neurons, the impulse is conveyed from dendrites to axon via the cell body, but in some types of unipolar neuron, the impulse does not travel via the cell body.
1	66542782	stop_lost&NMD_transcript_variant	Unc80	ENSMUSG00000055567	GAIA,SARA	ion transmembrane transport	A process in which an ion is transported across a membrane.
1	66542782	stop_lost&NMD_transcript_variant	Unc80	ENSMUSG00000055567	GAIA,SARA	membrane	A lipid bilayer along with all the proteins and protein complexes embedded in it an attached to it.
1	66542782	stop_lost&NMD_transcript_variant	Unc80	ENSMUSG00000055567	GAIA,SARA	plasma membrane	The membrane surrounding a cell that separates the cell from its external environment. It consists of a phospholipid bilayer and associated proteins.
1	66542782	stop_lost&NMD_transcript_variant	Unc80	ENSMUSG00000055567	GAIA,SARA	protein binding	Binding to a protein.
1	66542782	stop_lost&NMD_transcript_variant	Unc80	ENSMUSG00000055567	GAIA,SARA	sodium channel complex	An ion channel complex through which sodium ions pass.
1	66965306	stop_lost	Myl1	ENSMUSG00000061816	EDMB,GAIA,GAIC,MANB,MANE,MANF,SARA,SARB,SARC,TUCA,TUCB	calcium ion binding	Binding to a calcium ion (Ca2+).
1	66965306	stop_lost	Myl1	ENSMUSG00000061816	EDMB,GAIA,GAIC,MANB,MANE,MANF,SARA,SARB,SARC,TUCA,TUCB	cardiac muscle contraction	Muscle contraction of cardiac muscle tissue.
1	66965306	stop_lost	Myl1	ENSMUSG00000061816	EDMB,GAIA,GAIC,MANB,MANE,MANF,SARA,SARB,SARC,TUCA,TUCB	contractile fiber	Fibers, composed of actin, myosin, and associated proteins, found in cells of smooth or striated muscle.
1	66965306	stop_lost	Myl1	ENSMUSG00000061816	EDMB,GAIA,GAIC,MANB,MANE,MANF,SARA,SARB,SARC,TUCA,TUCB	muscle contraction	A process in which force is generated within muscle tissue, resulting in a change in muscle geometry. Force generation involves a chemo-mechanical energy conversion step that is carried out by the actin/myosin complex activity, which generates force through ATP hydrolysis.
1	66965306	stop_lost	Myl1	ENSMUSG00000061816	EDMB,GAIA,GAIC,MANB,MANE,MANF,SARA,SARB,SARC,TUCA,TUCB	myofibril	The contractile element of skeletal and cardiac muscle; a long, highly organized bundle of actin, myosin, and other proteins that contracts by a sliding filament mechanism.
1	66965306	stop_lost	Myl1	ENSMUSG00000061816	EDMB,GAIA,GAIC,MANB,MANE,MANF,SARA,SARB,SARC,TUCA,TUCB	myosin II complex	A myosin complex containing two class II myosin heavy chains, two myosin essential light chains and two myosin regulatory light chains. Also known as classical myosin or conventional myosin, the myosin II class includes the major muscle myosin of vertebrate and invertebrate muscle, and is characterized by alpha-helical coiled coil tails that self assemble to form a variety of filament structures.
1	66965306	stop_lost	Myl1	ENSMUSG00000061816	EDMB,GAIA,GAIC,MANB,MANE,MANF,SARA,SARB,SARC,TUCA,TUCB	myosin complex	A protein complex, formed of one or more myosin heavy chains plus associated light chains and other proteins, that functions as a molecular motor; uses the energy of ATP hydrolysis to move actin filaments or to move vesicles or other cargo on fixed actin filaments; has magnesium-ATPase activity and binds actin. Myosin classes are distinguished based on sequence features of the motor, or head, dom…
1	66965306	stop_lost	Myl1	ENSMUSG00000061816	EDMB,GAIA,GAIC,MANB,MANE,MANF,SARA,SARB,SARC,TUCA,TUCB	structural constituent of muscle	The action of a molecule that contributes to the structural integrity of a muscle fiber.
1	66965307	stop_lost	Myl1	ENSMUSG00000061816	EDMB,GAIA,GAIC,MANB,MANE,MANF,SARA,SARB,SARC,TUCA,TUCB	calcium ion binding	Binding to a calcium ion (Ca2+).
1	66965307	stop_lost	Myl1	ENSMUSG00000061816	EDMB,GAIA,GAIC,MANB,MANE,MANF,SARA,SARB,SARC,TUCA,TUCB	cardiac muscle contraction	Muscle contraction of cardiac muscle tissue.
1	66965307	stop_lost	Myl1	ENSMUSG00000061816	EDMB,GAIA,GAIC,MANB,MANE,MANF,SARA,SARB,SARC,TUCA,TUCB	contractile fiber	Fibers, composed of actin, myosin, and associated proteins, found in cells of smooth or striated muscle.
1	66965307	stop_lost	Myl1	ENSMUSG00000061816	EDMB,GAIA,GAIC,MANB,MANE,MANF,SARA,SARB,SARC,TUCA,TUCB	muscle contraction	A process in which force is generated within muscle tissue, resulting in a change in muscle geometry. Force generation involves a chemo-mechanical energy conversion step that is carried out by the actin/myosin complex activity, which generates force through ATP hydrolysis.
1	66965307	stop_lost	Myl1	ENSMUSG00000061816	EDMB,GAIA,GAIC,MANB,MANE,MANF,SARA,SARB,SARC,TUCA,TUCB	myofibril	The contractile element of skeletal and cardiac muscle; a long, highly organized bundle of actin, myosin, and other proteins that contracts by a sliding filament mechanism.
1	66965307	stop_lost	Myl1	ENSMUSG00000061816	EDMB,GAIA,GAIC,MANB,MANE,MANF,SARA,SARB,SARC,TUCA,TUCB	myosin II complex	A myosin complex containing two class II myosin heavy chains, two myosin essential light chains and two myosin regulatory light chains. Also known as classical myosin or conventional myosin, the myosin II class includes the major muscle myosin of vertebrate and invertebrate muscle, and is characterized by alpha-helical coiled coil tails that self assemble to form a variety of filament structures.
1	66965307	stop_lost	Myl1	ENSMUSG00000061816	EDMB,GAIA,GAIC,MANB,MANE,MANF,SARA,SARB,SARC,TUCA,TUCB	myosin complex	A protein complex, formed of one or more myosin heavy chains plus associated light chains and other proteins, that functions as a molecular motor; uses the energy of ATP hydrolysis to move actin filaments or to move vesicles or other cargo on fixed actin filaments; has magnesium-ATPase activity and binds actin. Myosin classes are distinguished based on sequence features of the motor, or head, dom…
1	66965307	stop_lost	Myl1	ENSMUSG00000061816	EDMB,GAIA,GAIC,MANB,MANE,MANF,SARA,SARB,SARC,TUCA,TUCB	structural constituent of muscle	The action of a molecule that contributes to the structural integrity of a muscle fiber.
1	69131412	splice_acceptor_variant&non_coding_transcript_variant	Gm16076	ENSMUSG00000087514	MANB	biological_process	A biological process represents a specific objective that the organism is genetically programmed to achieve. Biological processes are often described by their outcome or ending state, e.g., the biological process of cell division results in the creation of two daughter cells (a divided cell) from a single parent cell. A biological process is accomplished by a particular set of molecular functions…
1	69131412	splice_acceptor_variant&non_coding_transcript_variant	Gm16076	ENSMUSG00000087514	MANB	cellular_component	A location, relative to cellular compartments and structures, occupied by a macromolecular machine when it carries out a molecular function. There are two ways in which the gene ontology describes locations of gene products: (1) relative to cellular structures (e.g., cytoplasmic side of plasma membrane) or compartments (e.g., mitochondrion), and (2) the stable macromolecular complexes of which th…
1	69131412	splice_acceptor_variant&non_coding_transcript_variant	Gm16076	ENSMUSG00000087514	MANB	molecular_function	A molecular process that can be carried out by the action of a single macromolecular machine, usually via direct physical interactions with other molecular entities. Function in this sense denotes an action, or activity, that a gene product (or a complex) performs. These actions are described from two distinct but related perspectives: (1) biochemical activity, and (2) role as a component in a la…
1	69963056	stop_gained	Spag16	ENSMUSG00000053153	GAIA	axonemal central apparatus	Part of the 9+2 axoneme, that occurs in most motile cilia, consisting of the pair of two single central microtubules and their associated structures which include the central pair projections, the central pair bridges linking the two tubules, and the central pair caps which are attached to the distal or plus ends of the microtubules.
1	69963056	stop_gained	Spag16	ENSMUSG00000053153	GAIA	axoneme	The bundle of microtubules and associated proteins that forms the core of cilia (also called flagella) in eukaryotic cells and is responsible for their movements.
1	69963056	stop_gained	Spag16	ENSMUSG00000053153	GAIA	axoneme assembly	The assembly and organization of an axoneme, the bundle of microtubules and associated proteins that forms the core of cilia (also called flagella) in eukaryotic cells and is responsible for their movements.
1	69963056	stop_gained	Spag16	ENSMUSG00000053153	GAIA	cell projection	A prolongation or process extending from a cell, e.g. a flagellum or axon.
1	69963056	stop_gained	Spag16	ENSMUSG00000053153	GAIA	cell projection organization	A process that is carried out at the cellular level which results in the assembly, arrangement of constituent parts, or disassembly of a prolongation or process extending from a cell, e.g. a flagellum or axon.
1	69963056	stop_gained	Spag16	ENSMUSG00000053153	GAIA	cerebrospinal fluid circulation	The neurological system process driven by motile cilia on ependymal cells of the brain by which cerebrospinal fluid circulates from the sites of secretion to the sites of absorption. In ventricular cavities, the flow is unidirectional and rostrocaudal, in subarachnoid spaces, the flow is multi-directional.
1	69963056	stop_gained	Spag16	ENSMUSG00000053153	GAIA	cilium	A specialized eukaryotic organelle that consists of a filiform extrusion of the cell surface and of some cytoplasmic parts. Each cilium is largely bounded by an extrusion of the cytoplasmic (plasma) membrane, and contains a regular longitudinal array of microtubules, anchored to a basal body.
1	69963056	stop_gained	Spag16	ENSMUSG00000053153	GAIA	cilium assembly	The assembly of a cilium, a specialized eukaryotic organelle that consists of a filiform extrusion of the cell surface. Each cilium is bounded by an extrusion of the cytoplasmic membrane, and contains a regular longitudinal array of microtubules, anchored basally in a centriole.
1	69963056	stop_gained	Spag16	ENSMUSG00000053153	GAIA	cytoplasm	The contents of a cell excluding the plasma membrane and nucleus, but including other subcellular structures.
1	69963056	stop_gained	Spag16	ENSMUSG00000053153	GAIA	cytoskeleton	A cellular structure that forms the internal framework of eukaryotic and prokaryotic cells. The cytoskeleton includes intermediate filaments, microfilaments, microtubules, the microtrabecular lattice, and other structures characterized by a polymeric filamentous nature and long-range order within the cell. The various elements of the cytoskeleton not only serve in the maintenance of cellular shap…
1	69963056	stop_gained	Spag16	ENSMUSG00000053153	GAIA	extracellular region	The space external to the outermost structure of a cell. For cells without external protective or external encapsulating structures this refers to space outside of the plasma membrane. This term covers the host cell environment outside an intracellular parasite.
1	69963056	stop_gained	Spag16	ENSMUSG00000053153	GAIA	motile cilium	A cilium which may have a variable arrangement of axonemal microtubules and also contains molecular motors. It may beat with a whip-like pattern that promotes cell motility or transport of fluids and other cells across a cell surface, such as on epithelial cells that line the lumenal ducts of various tissues; or they may display a distinct twirling motion that directs fluid flow asymmetrically ac…
1	69963056	stop_gained	Spag16	ENSMUSG00000053153	GAIA	mucociliary clearance	The respiratory system process driven by motile cilia on epithelial cells of the respiratory tract by which mucus and associated inhaled particles and pathogens trapped within it are moved out of the airways.
1	69963056	stop_gained	Spag16	ENSMUSG00000053153	GAIA	protein binding	Binding to a protein.
1	69963056	stop_gained	Spag16	ENSMUSG00000053153	GAIA	protein kinase binding	Binding to a protein kinase, any enzyme that catalyzes the transfer of a phosphate group, usually from ATP, to a protein substrate.
1	69963056	stop_gained	Spag16	ENSMUSG00000053153	GAIA	sperm axoneme assembly	The assembly and organization of the sperm flagellar axoneme, the bundle of microtubules and associated proteins that forms the core of the eukaryotic sperm flagellum, and is responsible for movement.
1	69963056	stop_gained	Spag16	ENSMUSG00000053153	GAIA	sperm flagellum	A microtubule-based flagellum (or cilium) that is part of a sperm, a mature male germ cell that develops from a spermatid.
1	73439992	splice_donor_variant&non_coding_transcript_variant	Pinc	ENSMUSG00000099877	EDMB,GAIC,SARA,SARB,SARC,TUCA,TUCB	cellular_component	A location, relative to cellular compartments and structures, occupied by a macromolecular machine when it carries out a molecular function. There are two ways in which the gene ontology describes locations of gene products: (1) relative to cellular structures (e.g., cytoplasmic side of plasma membrane) or compartments (e.g., mitochondrion), and (2) the stable macromolecular complexes of which th…
1	73439992	splice_donor_variant&non_coding_transcript_variant	Pinc	ENSMUSG00000099877	EDMB,GAIC,SARA,SARB,SARC,TUCA,TUCB	glandular epithelial cell differentiation	The process in which a relatively unspecialized cell acquires specialized features of a glandular epithelial cell. A glandular epithelial cell is a columnar/cuboidal epithelial cell found in a two dimensional sheet with a free surface exposed to the lumen of a gland.
1	73439992	splice_donor_variant&non_coding_transcript_variant	Pinc	ENSMUSG00000099877	EDMB,GAIC,SARA,SARB,SARC,TUCA,TUCB	mammary gland development	The process whose specific outcome is the progression of the mammary gland over time, from its formation to the mature structure. The mammary gland is a large compound sebaceous gland that in female mammals is modified to secrete milk. Its development starts with the formation of the mammary line and ends as the mature gland cycles between nursing and weaning stages.
1	73439992	splice_donor_variant&non_coding_transcript_variant	Pinc	ENSMUSG00000099877	EDMB,GAIC,SARA,SARB,SARC,TUCA,TUCB	mammary gland epithelial cell differentiation	The process in which a relatively unspecialized epithelial cell becomes a more specialized epithelial cell of the mammary gland.
1	73439992	splice_donor_variant&non_coding_transcript_variant	Pinc	ENSMUSG00000099877	EDMB,GAIC,SARA,SARB,SARC,TUCA,TUCB	negative regulation of epithelial cell differentiation	Any process that stops, prevents, or reduces the frequency, rate or extent of epithelial cell differentiation.
1	73439992	splice_donor_variant&non_coding_transcript_variant	Pinc	ENSMUSG00000099877	EDMB,GAIC,SARA,SARB,SARC,TUCA,TUCB	protein binding	Binding to a protein.
1	74583811	splice_donor_variant	Plcd4	ENSMUSG00000026173	GAIA,MANE,MANF,SARA	G-protein alpha-subunit binding	Binding to a G-protein alpha subunit. The alpha subunit binds a guanine nucleotide.
1	74583811	splice_donor_variant	Plcd4	ENSMUSG00000026173	GAIA,MANE,MANF,SARA	acrosome reaction	The discharge, by sperm, of a single, anterior secretory granule following the sperm's attachment to the zona pellucida of the oocyte. The process begins with the fusion of the outer acrosomal membrane with the sperm plasma membrane and ends with the exocytosis of the acrosomal contents into the zona pellucida.
1	74583811	splice_donor_variant	Plcd4	ENSMUSG00000026173	GAIA,MANE,MANF,SARA	calcium ion binding	Binding to a calcium ion (Ca2+).
1	74583811	splice_donor_variant	Plcd4	ENSMUSG00000026173	GAIA,MANE,MANF,SARA	cytoplasm	The contents of a cell excluding the plasma membrane and nucleus, but including other subcellular structures.
1	74583811	splice_donor_variant	Plcd4	ENSMUSG00000026173	GAIA,MANE,MANF,SARA	cytosol	The part of the cytoplasm that does not contain organelles but which does contain other particulate matter, such as protein complexes.
1	74583811	splice_donor_variant	Plcd4	ENSMUSG00000026173	GAIA,MANE,MANF,SARA	endoplasmic reticulum	The irregular network of unit membranes, visible only by electron microscopy, that occurs in the cytoplasm of many eukaryotic cells. The membranes form a complex meshwork of tubular channels, which are often expanded into slitlike cavities called cisternae. The ER takes two forms, rough (or granular), with ribosomes adhering to the outer surface, and smooth (with no ribosomes attached).
1	74583811	splice_donor_variant	Plcd4	ENSMUSG00000026173	GAIA,MANE,MANF,SARA	guanyl-nucleotide exchange factor activity	Stimulates the exchange of GDP to GTP on a signaling GTPase, changing its conformation to its active form. Guanine nucleotide exchange factors (GEFs) act by stimulating the release of guanosine diphosphate (GDP) to allow binding of guanosine triphosphate (GTP), which is more abundant in the cell under normal cellular physiological conditions.
1	74583811	splice_donor_variant	Plcd4	ENSMUSG00000026173	GAIA,MANE,MANF,SARA	hydrolase activity	Catalysis of the hydrolysis of various bonds, e.g. C-O, C-N, C-C, phosphoric anhydride bonds, etc.
1	74583811	splice_donor_variant	Plcd4	ENSMUSG00000026173	GAIA,MANE,MANF,SARA	intracellular signal transduction	The process in which a signal is passed on to downstream components within the cell, which become activated themselves to further propagate the signal and finally trigger a change in the function or state of the cell.
1	74583811	splice_donor_variant	Plcd4	ENSMUSG00000026173	GAIA,MANE,MANF,SARA	lipid catabolic process	The chemical reactions and pathways resulting in the breakdown of lipids, compounds soluble in an organic solvent but not, or sparingly, in an aqueous solvent.
1	74583811	splice_donor_variant	Plcd4	ENSMUSG00000026173	GAIA,MANE,MANF,SARA	lipid metabolic process	The chemical reactions and pathways involving lipids, compounds soluble in an organic solvent but not, or sparingly, in an aqueous solvent. Includes fatty acids; neutral fats, other fatty-acid esters, and soaps; long-chain (fatty) alcohols and waxes; sphingoids and other long-chain bases; glycolipids, phospholipids and sphingolipids; and carotenes, polyprenols, sterols, terpenes and other isopren…
1	74583811	splice_donor_variant	Plcd4	ENSMUSG00000026173	GAIA,MANE,MANF,SARA	membrane	A lipid bilayer along with all the proteins and protein complexes embedded in it an attached to it.
1	74583811	splice_donor_variant	Plcd4	ENSMUSG00000026173	GAIA,MANE,MANF,SARA	metal ion binding	Binding to a metal ion.
1	74583811	splice_donor_variant	Plcd4	ENSMUSG00000026173	GAIA,MANE,MANF,SARA	nucleus	A membrane-bounded organelle of eukaryotic cells in which chromosomes are housed and replicated. In most cells, the nucleus contains all of the cell's chromosomes except the organellar chromosomes, and is the site of RNA synthesis and processing. In some species, or in specialized cell types, RNA metabolism or DNA replication may be absent.
1	74583811	splice_donor_variant	Plcd4	ENSMUSG00000026173	GAIA,MANE,MANF,SARA	phosphatidylinositol metabolic process	The chemical reactions and pathways involving phosphatidylinositol, any glycophospholipid in which a sn-glycerol 3-phosphate residue is esterified to the 1-hydroxyl group of 1D-myo-inositol.
1	74583811	splice_donor_variant	Plcd4	ENSMUSG00000026173	GAIA,MANE,MANF,SARA	phosphatidylinositol phospholipase C activity	Catalysis of the reaction: 1-phosphatidyl-1D-myo-inositol 4,5-bisphosphate + H(2)O = 1,2-diacylglycerol + 1D-myo-inositol 1,4,5-trisphosphate + H(+).
1	74583811	splice_donor_variant	Plcd4	ENSMUSG00000026173	GAIA,MANE,MANF,SARA	phosphatidylinositol-mediated signaling	The series of molecular signals in which a cell uses a phosphatidylinositol-mediated signaling to convert a signal into a response. Phosphatidylinositols include phosphatidylinositol (PtdIns) and its phosphorylated derivatives.
1	74583811	splice_donor_variant	Plcd4	ENSMUSG00000026173	GAIA,MANE,MANF,SARA	phospholipase C activity	Catalysis of the reaction: a phospholipid + H2O = 1,2-diacylglycerol + a phosphatidate.
1	74583811	splice_donor_variant	Plcd4	ENSMUSG00000026173	GAIA,MANE,MANF,SARA	phosphoric diester hydrolase activity	Catalysis of the hydrolysis of a phosphodiester to give a phosphomonoester and a free hydroxyl group.
1	74583811	splice_donor_variant	Plcd4	ENSMUSG00000026173	GAIA,MANE,MANF,SARA	plasma membrane	The membrane surrounding a cell that separates the cell from its external environment. It consists of a phospholipid bilayer and associated proteins.
1	74583811	splice_donor_variant	Plcd4	ENSMUSG00000026173	GAIA,MANE,MANF,SARA	signal transduction	The cellular process in which a signal is conveyed to trigger a change in the activity or state of a cell. Signal transduction begins with reception of a signal (e.g. a ligand binding to a receptor or receptor activation by a stimulus such as light), or for signal transduction in the absence of ligand, signal-withdrawal or the activity of a constitutively active receptor. Signal transduction ends…
1	74583811	splice_donor_variant	Plcd4	ENSMUSG00000026173	GAIA,MANE,MANF,SARA	small GTPase mediated signal transduction	The series of molecular signals in which a small monomeric GTPase relays a signal.
1	74627648	splice_donor_variant	Bcs1l	ENSMUSG00000026172	TUCB	ATP binding	Binding to ATP, adenosine 5'-triphosphate, a universally important coenzyme and enzyme regulator.
1	74627648	splice_donor_variant	Bcs1l	ENSMUSG00000026172	TUCB	ATP hydrolysis activity	Catalysis of the reaction: ATP + H2O = ADP + H+ phosphate. ATP hydrolysis is used in some reactions as an energy source, for example to catalyze a reaction or drive transport against a concentration gradient.
1	74627648	splice_donor_variant	Bcs1l	ENSMUSG00000026172	TUCB	membrane	A lipid bilayer along with all the proteins and protein complexes embedded in it an attached to it.
1	74627648	splice_donor_variant	Bcs1l	ENSMUSG00000026172	TUCB	mitochondrial cytochrome c oxidase assembly	The aggregation, arrangement and bonding together of a set of components to form respiratory chain complex IV (also known as cytochrome c oxidase) in the mitochondrial inner membrane.
1	74627648	splice_donor_variant	Bcs1l	ENSMUSG00000026172	TUCB	mitochondrial inner membrane	The inner, i.e. lumen-facing, lipid bilayer of the mitochondrial envelope. It is highly folded to form cristae.
1	74627648	splice_donor_variant	Bcs1l	ENSMUSG00000026172	TUCB	mitochondrial protein-transporting ATPase activity	Enables the transfer of a solute or solutes from one side of a membrane to the other according to the reaction: ATP + H2O = ADP + phosphate; drives the transport of proteins into the mitochondrion via the mitochondrial inner membrane translocase complex.
1	74627648	splice_donor_variant	Bcs1l	ENSMUSG00000026172	TUCB	mitochondrial respiratory chain complex I assembly	The aggregation, arrangement and bonding together of a set of components to form mitochondrial respiratory chain complex I.
1	74627648	splice_donor_variant	Bcs1l	ENSMUSG00000026172	TUCB	mitochondrial respiratory chain complex III assembly	The aggregation, arrangement and bonding together of a set of components to form the cytochrome bc(1) complex (also known as ubiquinol-cytochrome c reductase), in the mitochondrial inner membrane.
1	74627648	splice_donor_variant	Bcs1l	ENSMUSG00000026172	TUCB	mitochondrion	A semiautonomous, self replicating organelle that occurs in varying numbers, shapes, and sizes in the cytoplasm of virtually all eukaryotic cells. It is notably the site of tissue respiration.
1	74627648	splice_donor_variant	Bcs1l	ENSMUSG00000026172	TUCB	mitochondrion organization	A process that is carried out at the cellular level which results in the assembly, arrangement of constituent parts, or disassembly of a mitochondrion; includes mitochondrial morphogenesis and distribution, and replication of the mitochondrial genome as well as synthesis of new mitochondrial components.
1	74627648	splice_donor_variant	Bcs1l	ENSMUSG00000026172	TUCB	nucleotide binding	Binding to a nucleotide, any compound consisting of a nucleoside that is esterified with (ortho)phosphate or an oligophosphate at any hydroxyl group on the ribose or deoxyribose.
1	74627648	splice_donor_variant	Bcs1l	ENSMUSG00000026172	TUCB	protein insertion into mitochondrial inner membrane from matrix	The process in which a protein is incorporated into the mitochondrial inner membrane from the matrix side. This includes membrane insertion of newly synthesized mitochondrially-encoded proteins, and insertion of nuclear-encoded proteins after their import into the mitochondrial matrix.
1	74627648	splice_donor_variant	Bcs1l	ENSMUSG00000026172	TUCB	protein transmembrane transport	The process in which a protein is transported across a membrane.
1	75294500	splice_donor_variant	Dnpep	ENSMUSG00000026209	TUCB	aminopeptidase activity	Catalysis of the hydrolysis of a single N-terminal amino acid residue from a polypeptide chain.
1	75294500	splice_donor_variant	Dnpep	ENSMUSG00000026209	TUCB	cytoplasm	The contents of a cell excluding the plasma membrane and nucleus, but including other subcellular structures.
1	75294500	splice_donor_variant	Dnpep	ENSMUSG00000026209	TUCB	cytosol	The part of the cytoplasm that does not contain organelles but which does contain other particulate matter, such as protein complexes.
1	75294500	splice_donor_variant	Dnpep	ENSMUSG00000026209	TUCB	hydrolase activity	Catalysis of the hydrolysis of various bonds, e.g. C-O, C-N, C-C, phosphoric anhydride bonds, etc.
1	75294500	splice_donor_variant	Dnpep	ENSMUSG00000026209	TUCB	identical protein binding	Binding to an identical protein or proteins.
1	75294500	splice_donor_variant	Dnpep	ENSMUSG00000026209	TUCB	metal ion binding	Binding to a metal ion.
1	75294500	splice_donor_variant	Dnpep	ENSMUSG00000026209	TUCB	metallopeptidase activity	Catalysis of the hydrolysis of peptide bonds by a mechanism in which water acts as a nucleophile, one or two metal ions hold the water molecule in place, and charged amino acid side chains are ligands for the metal ions.
1	75294500	splice_donor_variant	Dnpep	ENSMUSG00000026209	TUCB	peptidase activity	Catalysis of the hydrolysis of a peptide bond. A peptide bond is a covalent bond formed when the carbon atom from the carboxyl group of one amino acid shares electrons with the nitrogen atom from the amino group of a second amino acid.
1	75294500	splice_donor_variant	Dnpep	ENSMUSG00000026209	TUCB	proteolysis	The hydrolysis of proteins into smaller polypeptides and/or amino acids by cleavage of their peptide bonds.
1	75294500	splice_donor_variant	Dnpep	ENSMUSG00000026209	TUCB	zinc ion binding	Binding to a zinc ion (Zn).
1	75377208	splice_donor_variant	Speg	ENSMUSG00000026207	TUCB	ATP binding	Binding to ATP, adenosine 5'-triphosphate, a universally important coenzyme and enzyme regulator.
1	75377208	splice_donor_variant	Speg	ENSMUSG00000026207	TUCB	cardiac muscle cell development	The process whose specific outcome is the progression of a cardiac muscle cell over time, from its formation to the mature state.
1	75377208	splice_donor_variant	Speg	ENSMUSG00000026207	TUCB	cell differentiation	The process in which relatively unspecialized cells, e.g. embryonic or regenerative cells, acquire specialized structural and/or functional features that characterize the cells, tissues, or organs of the mature organism or some other relatively stable phase of the organism's life history. Differentiation includes the processes involved in commitment of a cell to a specific fate and its subsequent…
1	75377208	splice_donor_variant	Speg	ENSMUSG00000026207	TUCB	circulatory system development	The process whose specific outcome is the progression of the circulatory system over time, from its formation to the mature structure. The circulatory system is the organ system that passes nutrients (such as amino acids and electrolytes), gases, hormones, blood cells, etc. to and from cells in the body to help fight diseases and help stabilize body temperature and pH to maintain homeostasis.
1	75377208	splice_donor_variant	Speg	ENSMUSG00000026207	TUCB	in utero embryonic development	The process whose specific outcome is the progression of the embryo in the uterus over time, from formation of the zygote in the oviduct, to birth. An example of this process is found in Mus musculus.
1	75377208	splice_donor_variant	Speg	ENSMUSG00000026207	TUCB	kinase activity	Catalysis of the transfer of a phosphate group, usually from ATP, to a substrate molecule.
1	75377208	splice_donor_variant	Speg	ENSMUSG00000026207	TUCB	muscle cell differentiation	The process in which a relatively unspecialized cell acquires specialized features of a muscle cell.
1	75377208	splice_donor_variant	Speg	ENSMUSG00000026207	TUCB	nucleotide binding	Binding to a nucleotide, any compound consisting of a nucleoside that is esterified with (ortho)phosphate or an oligophosphate at any hydroxyl group on the ribose or deoxyribose.
1	75377208	splice_donor_variant	Speg	ENSMUSG00000026207	TUCB	nucleus	A membrane-bounded organelle of eukaryotic cells in which chromosomes are housed and replicated. In most cells, the nucleus contains all of the cell's chromosomes except the organellar chromosomes, and is the site of RNA synthesis and processing. In some species, or in specialized cell types, RNA metabolism or DNA replication may be absent.
1	75377208	splice_donor_variant	Speg	ENSMUSG00000026207	TUCB	phosphorylation	The process of introducing a phosphate group into a molecule, usually with the formation of a phosphoric ester, a phosphoric anhydride or a phosphoric amide.
1	75377208	splice_donor_variant	Speg	ENSMUSG00000026207	TUCB	protein binding	Binding to a protein.
1	75377208	splice_donor_variant	Speg	ENSMUSG00000026207	TUCB	protein kinase activity	Catalysis of the phosphorylation of an amino acid residue in a protein, usually according to the reaction: a protein + ATP = a phosphoprotein + ADP.
1	75377208	splice_donor_variant	Speg	ENSMUSG00000026207	TUCB	protein phosphorylation	The process of introducing a phosphate group on to a protein.
1	75377208	splice_donor_variant	Speg	ENSMUSG00000026207	TUCB	protein serine kinase activity	Catalysis of the reactions: ATP + protein serine = ADP + protein serine phosphate.
1	75377208	splice_donor_variant	Speg	ENSMUSG00000026207	TUCB	protein serine/threonine kinase activity	Catalysis of the reactions: ATP + protein serine = ADP + protein serine phosphate, and ATP + protein threonine = ADP + protein threonine phosphate.
1	75377208	splice_donor_variant	Speg	ENSMUSG00000026207	TUCB	respiratory system development	The progression of the respiratory system over time from its formation to its mature structure. The respiratory system carries out respiratory gaseous exchange.
1	75377208	splice_donor_variant	Speg	ENSMUSG00000026207	TUCB	transferase activity	Catalysis of the transfer of a group, e.g. a methyl group, glycosyl group, acyl group, phosphorus-containing, or other groups, from one compound (generally regarded as the donor) to another compound (generally regarded as the acceptor). Transferase is the systematic name for any enzyme of EC class 2.
1	78476380	stop_gained	BC035947	ENSMUSG00000090486	GAIA,MANE,MANF,SARA,SARB,TUCA	biological_process	A biological process represents a specific objective that the organism is genetically programmed to achieve. Biological processes are often described by their outcome or ending state, e.g., the biological process of cell division results in the creation of two daughter cells (a divided cell) from a single parent cell. A biological process is accomplished by a particular set of molecular functions…
1	78476380	stop_gained	BC035947	ENSMUSG00000090486	GAIA,MANE,MANF,SARA,SARB,TUCA	cellular_component	A location, relative to cellular compartments and structures, occupied by a macromolecular machine when it carries out a molecular function. There are two ways in which the gene ontology describes locations of gene products: (1) relative to cellular structures (e.g., cytoplasmic side of plasma membrane) or compartments (e.g., mitochondrion), and (2) the stable macromolecular complexes of which th…
1	78476380	stop_gained	BC035947	ENSMUSG00000090486	GAIA,MANE,MANF,SARA,SARB,TUCA	endonuclease activity	Catalysis of the hydrolysis of ester linkages within nucleic acids by creating internal breaks.
1	78476380	stop_gained	BC035947	ENSMUSG00000090486	GAIA,MANE,MANF,SARA,SARB,TUCA	hydrolase activity	Catalysis of the hydrolysis of various bonds, e.g. C-O, C-N, C-C, phosphoric anhydride bonds, etc.
1	78476380	stop_gained	BC035947	ENSMUSG00000090486	GAIA,MANE,MANF,SARA,SARB,TUCA	membrane	A lipid bilayer along with all the proteins and protein complexes embedded in it an attached to it.
1	78476380	stop_gained	BC035947	ENSMUSG00000090486	GAIA,MANE,MANF,SARA,SARB,TUCA	molecular_function	A molecular process that can be carried out by the action of a single macromolecular machine, usually via direct physical interactions with other molecular entities. Function in this sense denotes an action, or activity, that a gene product (or a complex) performs. These actions are described from two distinct but related perspectives: (1) biochemical activity, and (2) role as a component in a la…
1	78476380	stop_gained	BC035947	ENSMUSG00000090486	GAIA,MANE,MANF,SARA,SARB,TUCA	nuclease activity	Catalysis of the hydrolysis of ester linkages within nucleic acids.
1	78476380	stop_gained	BC035947	ENSMUSG00000090486	GAIA,MANE,MANF,SARA,SARB,TUCA	nucleic acid phosphodiester bond hydrolysis	The nucleic acid metabolic process in which the phosphodiester bonds between nucleotides are cleaved by hydrolysis.
1	78476380	stop_gained	BC035947	ENSMUSG00000090486	GAIA,MANE,MANF,SARA,SARB,TUCA	nucleotidyltransferase activity	Catalysis of the transfer of a nucleotidyl group to a reactant.
1	78476380	stop_gained	BC035947	ENSMUSG00000090486	GAIA,MANE,MANF,SARA,SARB,TUCA	transferase activity	Catalysis of the transfer of a group, e.g. a methyl group, glycosyl group, acyl group, phosphorus-containing, or other groups, from one compound (generally regarded as the donor) to another compound (generally regarded as the acceptor). Transferase is the systematic name for any enzyme of EC class 2.
1	80501685	splice_donor_variant	Dock10	ENSMUSG00000038608	TUCA,TUCB	guanyl-nucleotide exchange factor activity	Stimulates the exchange of GDP to GTP on a signaling GTPase, changing its conformation to its active form. Guanine nucleotide exchange factors (GEFs) act by stimulating the release of guanosine diphosphate (GDP) to allow binding of guanosine triphosphate (GTP), which is more abundant in the cell under normal cellular physiological conditions.
1	80501685	splice_donor_variant	Dock10	ENSMUSG00000038608	TUCA,TUCB	small GTPase mediated signal transduction	The series of molecular signals in which a small monomeric GTPase relays a signal.
1	80642425	start_lost	Dock10	ENSMUSG00000038608	GAIA,GAIC,SARA,SARB,TUCA	guanyl-nucleotide exchange factor activity	Stimulates the exchange of GDP to GTP on a signaling GTPase, changing its conformation to its active form. Guanine nucleotide exchange factors (GEFs) act by stimulating the release of guanosine diphosphate (GDP) to allow binding of guanosine triphosphate (GTP), which is more abundant in the cell under normal cellular physiological conditions.
1	80642425	start_lost	Dock10	ENSMUSG00000038608	GAIA,GAIC,SARA,SARB,TUCA	small GTPase mediated signal transduction	The series of molecular signals in which a small monomeric GTPase relays a signal.
1	81247154	stop_gained	Nyap2	ENSMUSG00000054976	TUCA,TUCB	neuron projection morphogenesis	The process in which the anatomical structures of a neuron projection are generated and organized. A neuron projection is any process extending from a neural cell, such as axons or dendrites.
1	81247154	stop_gained	Nyap2	ENSMUSG00000054976	TUCA,TUCB	phosphatidylinositol 3-kinase signaling	A series of reactions within the signal-receiving cell, mediated by the intracellular phosphatidylinositol 3-kinase (PI3K). Many cell surface receptor linked signaling pathways signal through PI3K to regulate numerous cellular functions.
1	82891453	stop_lost	A030005L19Rik	ENSMUSG00000113880	EDMB,GAIA,GAIC,MANB,MANE,MANF,SARA,SARC,TUCA,TUCB	biological_process	A biological process represents a specific objective that the organism is genetically programmed to achieve. Biological processes are often described by their outcome or ending state, e.g., the biological process of cell division results in the creation of two daughter cells (a divided cell) from a single parent cell. A biological process is accomplished by a particular set of molecular functions…
1	82891453	stop_lost	A030005L19Rik	ENSMUSG00000113880	EDMB,GAIA,GAIC,MANB,MANE,MANF,SARA,SARC,TUCA,TUCB	cellular_component	A location, relative to cellular compartments and structures, occupied by a macromolecular machine when it carries out a molecular function. There are two ways in which the gene ontology describes locations of gene products: (1) relative to cellular structures (e.g., cytoplasmic side of plasma membrane) or compartments (e.g., mitochondrion), and (2) the stable macromolecular complexes of which th…
1	82891453	stop_lost	A030005L19Rik	ENSMUSG00000113880	EDMB,GAIA,GAIC,MANB,MANE,MANF,SARA,SARC,TUCA,TUCB	molecular_function	A molecular process that can be carried out by the action of a single macromolecular machine, usually via direct physical interactions with other molecular entities. Function in this sense denotes an action, or activity, that a gene product (or a complex) performs. These actions are described from two distinct but related perspectives: (1) biochemical activity, and (2) role as a component in a la…
1	84058521	splice_acceptor_variant	Pid1	ENSMUSG00000045658	GAIA,GAIC,SARA,SARB,TUCA	cellular response to cytokine stimulus	Any process that results in a change in state or activity of a cell (in terms of movement, secretion, enzyme production, gene expression, etc.) as a result of a cytokine stimulus.
1	84058521	splice_acceptor_variant	Pid1	ENSMUSG00000045658	GAIA,GAIC,SARA,SARB,TUCA	cellular response to fatty acid	Any process that results in a change in state or activity of a cell (in terms of movement, secretion, enzyme production, gene expression, etc.) as a result of a fatty acid stimulus.
1	84058521	splice_acceptor_variant	Pid1	ENSMUSG00000045658	GAIA,GAIC,SARA,SARB,TUCA	cellular response to interleukin-6	Any process that results in a change in state or activity of a cell (in terms of movement, secretion, enzyme production, gene expression, etc.) as a result of an interleukin-6 stimulus.
1	84058521	splice_acceptor_variant	Pid1	ENSMUSG00000045658	GAIA,GAIC,SARA,SARB,TUCA	cellular response to leptin stimulus	Any process that results in a change in state or activity of a cell (in terms of movement, secretion, enzyme production, gene expression, etc.) as a result of a leptin stimulus. Leptin is a hormone manufactured primarily in the adipocytes of white adipose tissue, and the level of circulating leptin is directly proportional to the total amount of fat in the body. It plays a key role in regulating …
1	84058521	splice_acceptor_variant	Pid1	ENSMUSG00000045658	GAIA,GAIC,SARA,SARB,TUCA	cellular response to tumor necrosis factor	Any process that results in a change in state or activity of a cell (in terms of movement, secretion, enzyme production, gene expression, etc.) as a result of a tumor necrosis factor stimulus.
1	84058521	splice_acceptor_variant	Pid1	ENSMUSG00000045658	GAIA,GAIC,SARA,SARB,TUCA	cytoplasm	The contents of a cell excluding the plasma membrane and nucleus, but including other subcellular structures.
1	84058521	splice_acceptor_variant	Pid1	ENSMUSG00000045658	GAIA,GAIC,SARA,SARB,TUCA	mitochondrion morphogenesis	The process in which the anatomical structures of a mitochondrion are generated and organized.
1	84058521	splice_acceptor_variant	Pid1	ENSMUSG00000045658	GAIA,GAIC,SARA,SARB,TUCA	negative regulation of ATP biosynthetic process	Any process that stops, prevents or reduces the frequency, rate or extent of ATP biosynthetic process.
1	84058521	splice_acceptor_variant	Pid1	ENSMUSG00000045658	GAIA,GAIC,SARA,SARB,TUCA	negative regulation of glucose import	Any process that stops, prevents, or reduces the frequency, rate or extent of the import of the hexose monosaccharide glucose into a cell or organelle.
1	84058521	splice_acceptor_variant	Pid1	ENSMUSG00000045658	GAIA,GAIC,SARA,SARB,TUCA	negative regulation of insulin receptor signaling pathway	Any process that stops, prevents, or reduces the frequency, rate or extent of insulin receptor signaling.
1	84058521	splice_acceptor_variant	Pid1	ENSMUSG00000045658	GAIA,GAIC,SARA,SARB,TUCA	negative regulation of protein localization to plasma membrane	Any process that stops, prevents or reduces the frequency, rate or extent of protein localization to plasma membrane.
1	84058521	splice_acceptor_variant	Pid1	ENSMUSG00000045658	GAIA,GAIC,SARA,SARB,TUCA	negative regulation of protein phosphorylation	Any process that stops, prevents or reduces the rate of addition of phosphate groups to amino acids within a protein.
1	84058521	splice_acceptor_variant	Pid1	ENSMUSG00000045658	GAIA,GAIC,SARA,SARB,TUCA	positive regulation of ATP biosynthetic process	Any process that activates or increases the frequency, rate or extent of ATP biosynthetic process.
1	84058521	splice_acceptor_variant	Pid1	ENSMUSG00000045658	GAIA,GAIC,SARA,SARB,TUCA	positive regulation of fat cell proliferation	Any process that activates or increases the rate or extent of fat cell proliferation.
1	84058521	splice_acceptor_variant	Pid1	ENSMUSG00000045658	GAIA,GAIC,SARA,SARB,TUCA	positive regulation of gene expression	Any process that increases the frequency, rate or extent of gene expression. Gene expression is the process in which a gene's coding sequence is converted into a mature gene product (protein or RNA).
1	84058521	splice_acceptor_variant	Pid1	ENSMUSG00000045658	GAIA,GAIC,SARA,SARB,TUCA	positive regulation of reactive oxygen species metabolic process	Any process that activates or increases the frequency, rate or extent of reactive oxygen species metabolic process.
1	84058521	splice_acceptor_variant	Pid1	ENSMUSG00000045658	GAIA,GAIC,SARA,SARB,TUCA	positive regulation of transcription by RNA polymerase II	Any process that activates or increases the frequency, rate or extent of transcription from an RNA polymerase II promoter.
1	84058521	splice_acceptor_variant	Pid1	ENSMUSG00000045658	GAIA,GAIC,SARA,SARB,TUCA	protein binding	Binding to a protein.
1	84058521	splice_acceptor_variant	Pid1	ENSMUSG00000045658	GAIA,GAIC,SARA,SARB,TUCA	regulation of cell population proliferation	Any process that modulates the frequency, rate or extent of cell proliferation.
1	84058521	splice_acceptor_variant	Pid1	ENSMUSG00000045658	GAIA,GAIC,SARA,SARB,TUCA	regulation of mitochondrial membrane potential	Any process that modulates the establishment or extent of the mitochondrial membrane potential, the electric potential existing across the mitochondrial membrane arising from charges in the membrane itself and from the charges present in the media on either side of the membrane.
1	84058521	splice_acceptor_variant	Pid1	ENSMUSG00000045658	GAIA,GAIC,SARA,SARB,TUCA	regulation of reactive oxygen species metabolic process	Any process that modulates the frequency, rate or extent of reactive oxygen species metabolic process.
1	85599613	splice_donor_variant&non_coding_transcript_variant	Sp100	ENSMUSG00000026222	SARA,SARC	DNA binding	Any molecular function by which a gene product interacts selectively and non-covalently with DNA (deoxyribonucleic acid).
1	85599613	splice_donor_variant&non_coding_transcript_variant	Sp100	ENSMUSG00000026222	SARA,SARC	DNA damage response, signal transduction by p53 class mediator resulting in transcription of p21 class mediator	A cascade of processes induced by the cell cycle regulator phosphoprotein p53, or an equivalent protein, resulting in the induction of the transcription of p21 (also known as WAF1, CIP1 and SDI1) or any equivalent protein, in response to the detection of DNA damage.
1	85599613	splice_donor_variant&non_coding_transcript_variant	Sp100	ENSMUSG00000026222	SARA,SARC	DNA-binding transcription factor activity, RNA polymerase II-specific	A DNA-binding transcription factor activity that modulates the transcription of specific gene sets transcribed by RNA polymerase II.
1	85599613	splice_donor_variant&non_coding_transcript_variant	Sp100	ENSMUSG00000026222	SARA,SARC	Mre11 complex	Trimeric protein complex that possesses endonuclease activity; involved in meiotic recombination, DNA repair and checkpoint signaling. In Saccharomyces cerevisiae, the complex comprises Mre11p, Rad50p, and Xrs2p; complexes identified in other species generally contain proteins orthologous to the Saccharomyces cerevisiae proteins.
1	85599613	splice_donor_variant&non_coding_transcript_variant	Sp100	ENSMUSG00000026222	SARA,SARC	PML body	A class of nuclear body; they react against SP100 auto-antibodies (PML, promyelocytic leukemia); cells typically contain 10-30 PML bodies per nucleus; alterations in the localization of PML bodies occurs after viral infection.
1	85599613	splice_donor_variant&non_coding_transcript_variant	Sp100	ENSMUSG00000026222	SARA,SARC	RNA polymerase II-specific DNA-binding transcription factor binding	Binding to a sequence-specific DNA binding RNA polymerase II transcription factor, any of the factors that interact selectively and non-covalently with a specific DNA sequence in order to modulate transcription.
1	85599613	splice_donor_variant&non_coding_transcript_variant	Sp100	ENSMUSG00000026222	SARA,SARC	chromo shadow domain binding	Binding to a chromo shadow domain, a protein domain that is distantly related, and found in association with, the chromo domain.
1	85599613	splice_donor_variant&non_coding_transcript_variant	Sp100	ENSMUSG00000026222	SARA,SARC	cytoplasm	The contents of a cell excluding the plasma membrane and nucleus, but including other subcellular structures.
1	85599613	splice_donor_variant&non_coding_transcript_variant	Sp100	ENSMUSG00000026222	SARA,SARC	identical protein binding	Binding to an identical protein or proteins.
1	85599613	splice_donor_variant&non_coding_transcript_variant	Sp100	ENSMUSG00000026222	SARA,SARC	kinase binding	Binding to a kinase, any enzyme that catalyzes the transfer of a phosphate group.
1	85599613	splice_donor_variant&non_coding_transcript_variant	Sp100	ENSMUSG00000026222	SARA,SARC	maintenance of protein location	Any process in which a protein is maintained in a location and prevented from moving elsewhere. These include sequestration, stabilization to prevent transport elsewhere and the active retrieval of proteins that do move away.
1	85599613	splice_donor_variant&non_coding_transcript_variant	Sp100	ENSMUSG00000026222	SARA,SARC	metal ion binding	Binding to a metal ion.
1	85599613	splice_donor_variant&non_coding_transcript_variant	Sp100	ENSMUSG00000026222	SARA,SARC	negative regulation of DNA binding	Any process that stops or reduces the frequency, rate or extent of DNA binding. DNA binding is any process in which a gene product interacts selectively with DNA (deoxyribonucleic acid).
1	85599613	splice_donor_variant&non_coding_transcript_variant	Sp100	ENSMUSG00000026222	SARA,SARC	negative regulation of DNA-binding transcription factor activity	Any process that stops, prevents, or reduces the frequency, rate or extent of the activity of a transcription factor, any factor involved in the initiation or regulation of transcription.
1	85599613	splice_donor_variant&non_coding_transcript_variant	Sp100	ENSMUSG00000026222	SARA,SARC	negative regulation of DNA-templated transcription	Any process that stops, prevents, or reduces the frequency, rate or extent of cellular DNA-templated transcription.
1	85599613	splice_donor_variant&non_coding_transcript_variant	Sp100	ENSMUSG00000026222	SARA,SARC	negative regulation of endothelial cell migration	Any process that decreases the rate, frequency, or extent of the orderly movement of an endothelial cell into the extracellular matrix to form an endothelium.
1	85599613	splice_donor_variant&non_coding_transcript_variant	Sp100	ENSMUSG00000026222	SARA,SARC	negative regulation of protein export from nucleus	Any process that stops, prevents, or reduces the frequency, rate or extent of the directed movement of proteins from the nucleus into the cytoplasm.
1	85599613	splice_donor_variant&non_coding_transcript_variant	Sp100	ENSMUSG00000026222	SARA,SARC	negative regulation of transcription by RNA polymerase II	Any process that stops, prevents, or reduces the frequency, rate or extent of transcription mediated by RNA polymerase II.
1	85599613	splice_donor_variant&non_coding_transcript_variant	Sp100	ENSMUSG00000026222	SARA,SARC	negative regulation of viral transcription	Any process that stops, prevents, or reduces the frequency, rate or extent of viral transcription.
1	85599613	splice_donor_variant&non_coding_transcript_variant	Sp100	ENSMUSG00000026222	SARA,SARC	nuclear body	Extra-nucleolar nuclear domains usually visualized by confocal microscopy and fluorescent antibodies to specific proteins.
1	85599613	splice_donor_variant&non_coding_transcript_variant	Sp100	ENSMUSG00000026222	SARA,SARC	nuclear periphery	The portion of the nuclear lumen proximal to the inner nuclear membrane.
1	85599613	splice_donor_variant&non_coding_transcript_variant	Sp100	ENSMUSG00000026222	SARA,SARC	nucleolus	A small, dense body one or more of which are present in the nucleus of eukaryotic cells. It is rich in RNA and protein, is not bounded by a limiting membrane, and is not seen during mitosis. Its prime function is the transcription of the nucleolar DNA into 45S ribosomal-precursor RNA, the processing of this RNA into 5.8S, 18S, and 28S components of ribosomal RNA, and the association of these comp…
1	85599613	splice_donor_variant&non_coding_transcript_variant	Sp100	ENSMUSG00000026222	SARA,SARC	nucleoplasm	That part of the nuclear content other than the chromosomes or the nucleolus.
1	85599613	splice_donor_variant&non_coding_transcript_variant	Sp100	ENSMUSG00000026222	SARA,SARC	nucleus	A membrane-bounded organelle of eukaryotic cells in which chromosomes are housed and replicated. In most cells, the nucleus contains all of the cell's chromosomes except the organellar chromosomes, and is the site of RNA synthesis and processing. In some species, or in specialized cell types, RNA metabolism or DNA replication may be absent.
1	85599613	splice_donor_variant&non_coding_transcript_variant	Sp100	ENSMUSG00000026222	SARA,SARC	positive regulation of DNA-binding transcription factor activity	Any process that activates or increases the frequency, rate or extent of activity of a transcription factor, any factor involved in the initiation or regulation of transcription.
1	85599613	splice_donor_variant&non_coding_transcript_variant	Sp100	ENSMUSG00000026222	SARA,SARC	positive regulation of DNA-templated transcription	Any process that activates or increases the frequency, rate or extent of cellular DNA-templated transcription.
1	85599613	splice_donor_variant&non_coding_transcript_variant	Sp100	ENSMUSG00000026222	SARA,SARC	positive regulation of transcription by RNA polymerase II	Any process that activates or increases the frequency, rate or extent of transcription from an RNA polymerase II promoter.
1	85599613	splice_donor_variant&non_coding_transcript_variant	Sp100	ENSMUSG00000026222	SARA,SARC	protein binding	Binding to a protein.
1	85599613	splice_donor_variant&non_coding_transcript_variant	Sp100	ENSMUSG00000026222	SARA,SARC	protein dimerization activity	The formation of a protein dimer, a macromolecular structure consists of two noncovalently associated identical or nonidentical subunits.
1	85599613	splice_donor_variant&non_coding_transcript_variant	Sp100	ENSMUSG00000026222	SARA,SARC	protein domain specific binding	Binding to a specific domain of a protein.
1	85599613	splice_donor_variant&non_coding_transcript_variant	Sp100	ENSMUSG00000026222	SARA,SARC	protein homodimerization activity	Binding to an identical protein to form a homodimer.
1	85599613	splice_donor_variant&non_coding_transcript_variant	Sp100	ENSMUSG00000026222	SARA,SARC	regulation of Fas signaling pathway	Any process that modulates the frequency, rate or extent of Fas signaling pathway.
1	85599613	splice_donor_variant&non_coding_transcript_variant	Sp100	ENSMUSG00000026222	SARA,SARC	regulation of angiogenesis	Any process that modulates the frequency, rate or extent of angiogenesis.
1	85599613	splice_donor_variant&non_coding_transcript_variant	Sp100	ENSMUSG00000026222	SARA,SARC	regulation of extrinsic apoptotic signaling pathway via death domain receptors	Any process that modulates the frequency, rate or extent of extrinsic apoptotic signaling pathway via death domain receptors.
1	85599613	splice_donor_variant&non_coding_transcript_variant	Sp100	ENSMUSG00000026222	SARA,SARC	regulation of transcription by RNA polymerase II	Any process that modulates the frequency, rate or extent of transcription mediated by RNA polymerase II.
1	85599613	splice_donor_variant&non_coding_transcript_variant	Sp100	ENSMUSG00000026222	SARA,SARC	response to cytokine	Any process that results in a change in state or activity of a cell or an organism (in terms of movement, secretion, enzyme production, gene expression, etc.) as a result of a cytokine stimulus.
1	85599613	splice_donor_variant&non_coding_transcript_variant	Sp100	ENSMUSG00000026222	SARA,SARC	response to interferon-gamma	Any process that results in a change in state or activity of a cell or an organism (in terms of movement, secretion, enzyme production, gene expression, etc.) as a result of an interferon-gamma stimulus. Interferon-gamma is also known as type II interferon.
1	85599613	splice_donor_variant&non_coding_transcript_variant	Sp100	ENSMUSG00000026222	SARA,SARC	response to retinoic acid	Any process that results in a change in state or activity of a cell or an organism (in terms of movement, secretion, enzyme production, gene expression, etc.) as a result of a retinoic acid stimulus.
1	85599613	splice_donor_variant&non_coding_transcript_variant	Sp100	ENSMUSG00000026222	SARA,SARC	response to type I interferon	Any process that results in a change in state or activity of a cell or an organism (in terms of movement, secretion, enzyme production, gene expression, etc.) as a result of a type I interferon stimulus. Type I interferons include the interferon-alpha, beta, delta, episilon, zeta, kappa, tau, and omega gene families.
1	85599613	splice_donor_variant&non_coding_transcript_variant	Sp100	ENSMUSG00000026222	SARA,SARC	telomere maintenance	Any process that contributes to the maintenance of proper telomeric length and structure by affecting and monitoring the activity of telomeric proteins, the length of telomeric DNA and the replication and repair of the DNA. These processes includes those that shorten, lengthen, replicate and repair the telomeric DNA sequences.
1	86456495	splice_acceptor_variant&non_coding_transcript_variant	Ptma	ENSMUSG00000026238	EDMB,GAIC,MANB,MANE,MANF,SARA,SARB,SARC,TUCA,TUCB	DNA-binding transcription factor binding	Binding to a DNA-binding transcription factor, a protein that interacts with a specific DNA sequence (sometimes referred to as a motif) within the regulatory region of a gene to modulate transcription.
1	86456495	splice_acceptor_variant&non_coding_transcript_variant	Ptma	ENSMUSG00000026238	EDMB,GAIC,MANB,MANE,MANF,SARA,SARB,SARC,TUCA,TUCB	chromatin organization	The assembly or remodeling of chromatin composed of DNA complexed with histones, other associated proteins, and sometimes RNA.
1	86456495	splice_acceptor_variant&non_coding_transcript_variant	Ptma	ENSMUSG00000026238	EDMB,GAIC,MANB,MANE,MANF,SARA,SARB,SARC,TUCA,TUCB	cytosol	The part of the cytoplasm that does not contain organelles but which does contain other particulate matter, such as protein complexes.
1	86456495	splice_acceptor_variant&non_coding_transcript_variant	Ptma	ENSMUSG00000026238	EDMB,GAIC,MANB,MANE,MANF,SARA,SARB,SARC,TUCA,TUCB	histone binding	Binding to a histone, any of a group of water-soluble proteins found in association with the DNA of eukaryotic or archaeal chromosomes. They are involved in the condensation and coiling of chromosomes during cell division and have also been implicated in gene regulation and DNA replication. They may be chemically modified (methylated, acetlyated and others) to regulate gene transcription.
1	86456495	splice_acceptor_variant&non_coding_transcript_variant	Ptma	ENSMUSG00000026238	EDMB,GAIC,MANB,MANE,MANF,SARA,SARB,SARC,TUCA,TUCB	histone chaperone activity	Binding to and carrying a histone or a histone complex to unload or deposit it as a nucleosome. The histone can be newly synthesized or result from nucleosome disassembly (either spontaneously, or by a histone chaperone).
1	86456495	splice_acceptor_variant&non_coding_transcript_variant	Ptma	ENSMUSG00000026238	EDMB,GAIC,MANB,MANE,MANF,SARA,SARB,SARC,TUCA,TUCB	ion binding	Binding to an ion, a charged atoms or groups of atoms.
1	86456495	splice_acceptor_variant&non_coding_transcript_variant	Ptma	ENSMUSG00000026238	EDMB,GAIC,MANB,MANE,MANF,SARA,SARB,SARC,TUCA,TUCB	negative regulation of apoptotic process	Any process that stops, prevents, or reduces the frequency, rate or extent of cell death by apoptotic process.
1	86456495	splice_acceptor_variant&non_coding_transcript_variant	Ptma	ENSMUSG00000026238	EDMB,GAIC,MANB,MANE,MANF,SARA,SARB,SARC,TUCA,TUCB	nucleoplasm	That part of the nuclear content other than the chromosomes or the nucleolus.
1	86456495	splice_acceptor_variant&non_coding_transcript_variant	Ptma	ENSMUSG00000026238	EDMB,GAIC,MANB,MANE,MANF,SARA,SARB,SARC,TUCA,TUCB	nucleus	A membrane-bounded organelle of eukaryotic cells in which chromosomes are housed and replicated. In most cells, the nucleus contains all of the cell's chromosomes except the organellar chromosomes, and is the site of RNA synthesis and processing. In some species, or in specialized cell types, RNA metabolism or DNA replication may be absent.
1	86456495	splice_acceptor_variant&non_coding_transcript_variant	Ptma	ENSMUSG00000026238	EDMB,GAIC,MANB,MANE,MANF,SARA,SARB,SARC,TUCA,TUCB	positive regulation of transcription by RNA polymerase II	Any process that activates or increases the frequency, rate or extent of transcription from an RNA polymerase II promoter.
1	87133676	start_lost	Chrng	ENSMUSG00000026253	GAIC,MANB,SARB,SARC,TUCA,TUCB	acetylcholine-gated cation-selective channel activity	Selectively enables the transmembrane transfer of a cation by a channel that opens upon binding acetylcholine.
1	87133676	start_lost	Chrng	ENSMUSG00000026253	GAIC,MANB,SARB,SARC,TUCA,TUCB	cellular anatomical entity	A part of a cellular organism that is either an immaterial entity or a material entity with granularity above the level of a protein complex but below that of an anatomical system. Or, a substance produced by a cellular organism with granularity above the level of a protein complex.
1	87133676	start_lost	Chrng	ENSMUSG00000026253	GAIC,MANB,SARB,SARC,TUCA,TUCB	excitatory postsynaptic potential	A process that leads to a temporary increase in postsynaptic potential due to the flow of positively charged ions into the postsynaptic cell. The flow of ions that causes an EPSP is an excitatory postsynaptic current (EPSC) and makes it easier for the neuron to fire an action potential.
1	87133676	start_lost	Chrng	ENSMUSG00000026253	GAIC,MANB,SARB,SARC,TUCA,TUCB	extracellular ligand-gated ion channel activity	Enables the transmembrane transfer of an ion by a channel that opens when a specific extracellular ligand has been bound by the channel complex or one of its constituent parts.
1	87133676	start_lost	Chrng	ENSMUSG00000026253	GAIC,MANB,SARB,SARC,TUCA,TUCB	integral component of membrane	The component of a membrane consisting of the gene products and protein complexes having at least some part of their peptide sequence embedded in the hydrophobic region of the membrane.
1	87133676	start_lost	Chrng	ENSMUSG00000026253	GAIC,MANB,SARB,SARC,TUCA,TUCB	ion channel activity	Enables the facilitated diffusion of an ion (by an energy-independent process) by passage through a transmembrane aqueous pore or channel without evidence for a carrier-mediated mechanism. May be either selective (it enables passage of a specific ion only) or non-selective (it enables passage of two or more ions of same charge but different size).
1	87133676	start_lost	Chrng	ENSMUSG00000026253	GAIC,MANB,SARB,SARC,TUCA,TUCB	ion transmembrane transport	A process in which an ion is transported across a membrane.
1	87133676	start_lost	Chrng	ENSMUSG00000026253	GAIC,MANB,SARB,SARC,TUCA,TUCB	ion transport	The directed movement of charged atoms or small charged molecules into, out of or within a cell, or between cells, by means of some agent such as a transporter or pore.
1	87133676	start_lost	Chrng	ENSMUSG00000026253	GAIC,MANB,SARB,SARC,TUCA,TUCB	membrane	A lipid bilayer along with all the proteins and protein complexes embedded in it an attached to it.
1	87133676	start_lost	Chrng	ENSMUSG00000026253	GAIC,MANB,SARB,SARC,TUCA,TUCB	plasma membrane	The membrane surrounding a cell that separates the cell from its external environment. It consists of a phospholipid bilayer and associated proteins.
1	87133676	start_lost	Chrng	ENSMUSG00000026253	GAIC,MANB,SARB,SARC,TUCA,TUCB	postsynaptic membrane	A specialized area of membrane facing the presynaptic membrane on the tip of the nerve ending and separated from it by a minute cleft (the synaptic cleft). Neurotransmitters cross the synaptic cleft and transmit the signal to the postsynaptic membrane.
1	87133676	start_lost	Chrng	ENSMUSG00000026253	GAIC,MANB,SARB,SARC,TUCA,TUCB	regulation of postsynaptic membrane potential	Any process that modulates the potential difference across a post-synaptic membrane.
1	87133676	start_lost	Chrng	ENSMUSG00000026253	GAIC,MANB,SARB,SARC,TUCA,TUCB	synapse	The junction between an axon of one neuron and a dendrite of another neuron, a muscle fiber or a glial cell. As the axon approaches the synapse it enlarges into a specialized structure, the presynaptic terminal bouton, which contains mitochondria and synaptic vesicles. At the tip of the terminal bouton is the presynaptic membrane; facing it, and separated from it by a minute cleft (the synaptic c…
1	87133676	start_lost	Chrng	ENSMUSG00000026253	GAIC,MANB,SARB,SARC,TUCA,TUCB	synaptic membrane	A specialized area of membrane on either the presynaptic or the postsynaptic side of a synapse, the junction between a nerve fiber of one neuron and another neuron or muscle fiber or glial cell.
1	87133676	start_lost	Chrng	ENSMUSG00000026253	GAIC,MANB,SARB,SARC,TUCA,TUCB	transmembrane signaling receptor activity	Combining with an extracellular or intracellular signal and transmitting the signal from one side of the membrane to the other to initiate a change in cell activity or state as part of signal transduction.
1	88682681	splice_donor_variant&non_coding_transcript_variant	Platr5	ENSMUSG00000097398	MANE,MANF	nucleus	A membrane-bounded organelle of eukaryotic cells in which chromosomes are housed and replicated. In most cells, the nucleus contains all of the cell's chromosomes except the organellar chromosomes, and is the site of RNA synthesis and processing. In some species, or in specialized cell types, RNA metabolism or DNA replication may be absent.
1	89920753	stop_gained	Asb18	ENSMUSG00000067081	GAIA,MANE	biological_process	A biological process represents a specific objective that the organism is genetically programmed to achieve. Biological processes are often described by their outcome or ending state, e.g., the biological process of cell division results in the creation of two daughter cells (a divided cell) from a single parent cell. A biological process is accomplished by a particular set of molecular functions…
1	89920753	stop_gained	Asb18	ENSMUSG00000067081	GAIA,MANE	intracellular signal transduction	The process in which a signal is passed on to downstream components within the cell, which become activated themselves to further propagate the signal and finally trigger a change in the function or state of the cell.
1	89920753	stop_gained	Asb18	ENSMUSG00000067081	GAIA,MANE	molecular_function	A molecular process that can be carried out by the action of a single macromolecular machine, usually via direct physical interactions with other molecular entities. Function in this sense denotes an action, or activity, that a gene product (or a complex) performs. These actions are described from two distinct but related perspectives: (1) biochemical activity, and (2) role as a component in a la…
1	89920753	stop_gained	Asb18	ENSMUSG00000067081	GAIA,MANE	protein binding	Binding to a protein.
1	89920753	stop_gained	Asb18	ENSMUSG00000067081	GAIA,MANE	protein ubiquitination	The process in which one or more ubiquitin groups are added to a protein.
1	91468474	splice_acceptor_variant&non_coding_transcript_variant	Asb1	ENSMUSG00000026311	MANB,MANE,MANF	intracellular signal transduction	The process in which a signal is passed on to downstream components within the cell, which become activated themselves to further propagate the signal and finally trigger a change in the function or state of the cell.
1	91468474	splice_acceptor_variant&non_coding_transcript_variant	Asb1	ENSMUSG00000026311	MANB,MANE,MANF	male genitalia development	The process whose specific outcome is the progression of the male genitalia over time, from its formation to the mature structure.
1	91468474	splice_acceptor_variant&non_coding_transcript_variant	Asb1	ENSMUSG00000026311	MANB,MANE,MANF	protein binding	Binding to a protein.
1	91468474	splice_acceptor_variant&non_coding_transcript_variant	Asb1	ENSMUSG00000026311	MANB,MANE,MANF	protein ubiquitination	The process in which one or more ubiquitin groups are added to a protein.
1	91468474	splice_acceptor_variant&non_coding_transcript_variant	Asb1	ENSMUSG00000026311	MANB,MANE,MANF	ubiquitin ligase complex	A protein complex that includes a ubiquitin-protein ligase and enables ubiquitin protein ligase activity. The complex also contains other proteins that may confer substrate specificity on the complex.
1	91468474	splice_acceptor_variant&non_coding_transcript_variant	Asb1	ENSMUSG00000026311	MANB,MANE,MANF	ubiquitin protein ligase activity	Catalysis of the transfer of ubiquitin to a substrate protein via the reaction X-ubiquitin + S -> X + S-ubiquitin, where X is either an E2 or E3 enzyme, the X-ubiquitin linkage is a thioester bond, and the S-ubiquitin linkage is an amide bond: an isopeptide bond between the C-terminal glycine of ubiquitin and the epsilon-amino group of lysine residues in the substrate or, in the linear extension …
1	92548206	stop_gained	Or9s13	ENSMUSG00000061616	SARA	G protein-coupled receptor activity	Combining with an extracellular signal and transmitting the signal across the membrane by activating an associated G-protein; promotes the exchange of GDP for GTP on the alpha subunit of a heterotrimeric G-protein complex.
1	92548206	stop_gained	Or9s13	ENSMUSG00000061616	SARA	G protein-coupled receptor signaling pathway	The series of molecular signals initiated by a ligand binding to its receptor, in which the activated receptor promotes the exchange of GDP for GTP on the alpha-subunit of an associated heterotrimeric G-protein complex. The GTP-bound activated alpha-G-protein then dissociates from the beta- and gamma-subunits to further transmit the signal within the cell. The pathway begins with receptor-ligand …
1	92548206	stop_gained	Or9s13	ENSMUSG00000061616	SARA	detection of chemical stimulus involved in sensory perception of smell	The series of events involved in the perception of smell in which an olfactory chemical stimulus is received and converted into a molecular signal.
1	92548206	stop_gained	Or9s13	ENSMUSG00000061616	SARA	integral component of membrane	The component of a membrane consisting of the gene products and protein complexes having at least some part of their peptide sequence embedded in the hydrophobic region of the membrane.
1	92548206	stop_gained	Or9s13	ENSMUSG00000061616	SARA	membrane	A lipid bilayer along with all the proteins and protein complexes embedded in it an attached to it.
1	92548206	stop_gained	Or9s13	ENSMUSG00000061616	SARA	odorant binding	Binding to an odorant, any substance capable of stimulating the sense of smell.
1	92548206	stop_gained	Or9s13	ENSMUSG00000061616	SARA	olfactory receptor activity	Combining with an odorant and transmitting the signal from one side of the membrane to the other to initiate a change in cell activity in response to detection of smell.
1	92548206	stop_gained	Or9s13	ENSMUSG00000061616	SARA	plasma membrane	The membrane surrounding a cell that separates the cell from its external environment. It consists of a phospholipid bilayer and associated proteins.
1	92548206	stop_gained	Or9s13	ENSMUSG00000061616	SARA	response to stimulus	Any process that results in a change in state or activity of a cell or an organism (in terms of movement, secretion, enzyme production, gene expression, etc.) as a result of a stimulus. The process begins with detection of the stimulus and ends with a change in state or activity or the cell or organism.
1	92548206	stop_gained	Or9s13	ENSMUSG00000061616	SARA	sensory perception of smell	The series of events required for an organism to receive an olfactory stimulus, convert it to a molecular signal, and recognize and characterize the signal. Olfaction involves the detection of chemical composition of an organism's ambient medium by chemoreceptors. This is a neurological process.
1	92548206	stop_gained	Or9s13	ENSMUSG00000061616	SARA	signal transduction	The cellular process in which a signal is conveyed to trigger a change in the activity or state of a cell. Signal transduction begins with reception of a signal (e.g. a ligand binding to a receptor or receptor activation by a stimulus such as light), or for signal transduction in the absence of ligand, signal-withdrawal or the activity of a constitutively active receptor. Signal transduction ends…
1	92939783	stop_gained	Aqp12	ENSMUSG00000045091	MANE	channel activity	Enables the energy-independent facilitated diffusion, mediated by passage of a solute through a transmembrane aqueous pore or channel. Stereospecificity is not exhibited but this transport may be specific for a particular molecular species or class of molecules.
1	92939783	stop_gained	Aqp12	ENSMUSG00000045091	MANE	cytoplasm	The contents of a cell excluding the plasma membrane and nucleus, but including other subcellular structures.
1	92939783	stop_gained	Aqp12	ENSMUSG00000045091	MANE	membrane	A lipid bilayer along with all the proteins and protein complexes embedded in it an attached to it.
1	92939783	stop_gained	Aqp12	ENSMUSG00000045091	MANE	transmembrane transport	The process in which a solute is transported across a lipid bilayer, from one side of a membrane to the other.
1	9850953	splice_acceptor_variant&non_coding_transcript_variant	1700034P13Rik	ENSMUSG00000097893	TUCA	biological_process	A biological process represents a specific objective that the organism is genetically programmed to achieve. Biological processes are often described by their outcome or ending state, e.g., the biological process of cell division results in the creation of two daughter cells (a divided cell) from a single parent cell. A biological process is accomplished by a particular set of molecular functions…
1	9850953	splice_acceptor_variant&non_coding_transcript_variant	1700034P13Rik	ENSMUSG00000097893	TUCA	cellular_component	A location, relative to cellular compartments and structures, occupied by a macromolecular machine when it carries out a molecular function. There are two ways in which the gene ontology describes locations of gene products: (1) relative to cellular structures (e.g., cytoplasmic side of plasma membrane) or compartments (e.g., mitochondrion), and (2) the stable macromolecular complexes of which th…
1	9850953	splice_acceptor_variant&non_coding_transcript_variant	1700034P13Rik	ENSMUSG00000097893	TUCA	molecular_function	A molecular process that can be carried out by the action of a single macromolecular machine, usually via direct physical interactions with other molecular entities. Function in this sense denotes an action, or activity, that a gene product (or a complex) performs. These actions are described from two distinct but related perspectives: (1) biochemical activity, and (2) role as a component in a la…
1	98533706	splice_donor_variant&non_coding_transcript_variant	Gm7967	ENSMUSG00000100009	TUCB	biological_process	A biological process represents a specific objective that the organism is genetically programmed to achieve. Biological processes are often described by their outcome or ending state, e.g., the biological process of cell division results in the creation of two daughter cells (a divided cell) from a single parent cell. A biological process is accomplished by a particular set of molecular functions…
1	98533706	splice_donor_variant&non_coding_transcript_variant	Gm7967	ENSMUSG00000100009	TUCB	cellular_component	A location, relative to cellular compartments and structures, occupied by a macromolecular machine when it carries out a molecular function. There are two ways in which the gene ontology describes locations of gene products: (1) relative to cellular structures (e.g., cytoplasmic side of plasma membrane) or compartments (e.g., mitochondrion), and (2) the stable macromolecular complexes of which th…
1	98533706	splice_donor_variant&non_coding_transcript_variant	Gm7967	ENSMUSG00000100009	TUCB	molecular_function	A molecular process that can be carried out by the action of a single macromolecular machine, usually via direct physical interactions with other molecular entities. Function in this sense denotes an action, or activity, that a gene product (or a complex) performs. These actions are described from two distinct but related perspectives: (1) biochemical activity, and (2) role as a component in a la…
10	100446459	splice_acceptor_variant&NMD_transcript_variant	1700017N19Rik	ENSMUSG00000056912	GAIA,MANB,MANE,SARC	mRNA binding	Binding to messenger RNA (mRNA), an intermediate molecule between DNA and protein. mRNA includes UTR and coding sequences, but does not contain introns.
10	100446459	splice_acceptor_variant&NMD_transcript_variant	1700017N19Rik	ENSMUSG00000056912	GAIA,MANB,MANE,SARC	metal ion binding	Binding to a metal ion.
10	100446459	splice_acceptor_variant&NMD_transcript_variant	1700017N19Rik	ENSMUSG00000056912	GAIA,MANB,MANE,SARC	poly(A)+ mRNA export from nucleus	The directed movement of poly(A)+ mRNA out of the nucleus into the cytoplasm.
10	10276312	stop_gained	Adgb	ENSMUSG00000050994	MANF,SARB,TUCB	calcium-dependent cysteine-type endopeptidase activity	Catalysis of the hydrolysis of nonterminal peptide bonds in a polypeptide chain by a mechanism using a cysteine residue at the enzyme active center, and requiring the presence of calcium.
10	10276312	stop_gained	Adgb	ENSMUSG00000050994	MANF,SARB,TUCB	cell differentiation	The process in which relatively unspecialized cells, e.g. embryonic or regenerative cells, acquire specialized structural and/or functional features that characterize the cells, tissues, or organs of the mature organism or some other relatively stable phase of the organism's life history. Differentiation includes the processes involved in commitment of a cell to a specific fate and its subsequent…
10	10276312	stop_gained	Adgb	ENSMUSG00000050994	MANF,SARB,TUCB	cell projection	A prolongation or process extending from a cell, e.g. a flagellum or axon.
10	10276312	stop_gained	Adgb	ENSMUSG00000050994	MANF,SARB,TUCB	cilium	A specialized eukaryotic organelle that consists of a filiform extrusion of the cell surface and of some cytoplasmic parts. Each cilium is largely bounded by an extrusion of the cytoplasmic (plasma) membrane, and contains a regular longitudinal array of microtubules, anchored to a basal body.
10	10276312	stop_gained	Adgb	ENSMUSG00000050994	MANF,SARB,TUCB	heme binding	Binding to a heme, a compound composed of iron complexed in a porphyrin (tetrapyrrole) ring.
10	10276312	stop_gained	Adgb	ENSMUSG00000050994	MANF,SARB,TUCB	motile cilium	A cilium which may have a variable arrangement of axonemal microtubules and also contains molecular motors. It may beat with a whip-like pattern that promotes cell motility or transport of fluids and other cells across a cell surface, such as on epithelial cells that line the lumenal ducts of various tissues; or they may display a distinct twirling motion that directs fluid flow asymmetrically ac…
10	10276312	stop_gained	Adgb	ENSMUSG00000050994	MANF,SARB,TUCB	oxygen binding	Binding to oxygen (O2).
10	10276312	stop_gained	Adgb	ENSMUSG00000050994	MANF,SARB,TUCB	protein binding	Binding to a protein.
10	10276312	stop_gained	Adgb	ENSMUSG00000050994	MANF,SARB,TUCB	proteolysis	The hydrolysis of proteins into smaller polypeptides and/or amino acids by cleavage of their peptide bonds.
10	10276312	stop_gained	Adgb	ENSMUSG00000050994	MANF,SARB,TUCB	sperm annulus	The ring-like, filamentous structure located at the distal end of the midpiece of the sperm flagellum; the annulus is thought to form a diffusion barrier between the midpiece and the principal piece and serve as a stabilizing structure for tail rigidity.
10	10276312	stop_gained	Adgb	ENSMUSG00000050994	MANF,SARB,TUCB	sperm flagellum	A microtubule-based flagellum (or cilium) that is part of a sperm, a mature male germ cell that develops from a spermatid.
10	10276312	stop_gained	Adgb	ENSMUSG00000050994	MANF,SARB,TUCB	sperm midpiece	The highly organized segment of the sperm flagellum which begins at the connecting piece and is characterized by the presence of 9 outer dense fibers (ODFs) that lie outside each of the 9 outer axonemal microtubule doublets and by a sheath of mitochondria that encloses the ODFs and the axoneme; the midpiece terminates about one-fourth of the way down the sperm flagellum at the annulus, which mark…
10	10276312	stop_gained	Adgb	ENSMUSG00000050994	MANF,SARB,TUCB	spermatogenesis	The developmental process by which male germ line stem cells self renew or give rise to successive cell types resulting in the development of a spermatozoa.
10	103980213	start_lost	Gm21293	ENSMUSG00000091779	GAIC	RNA binding	Binding to an RNA molecule or a portion thereof.
10	103980213	start_lost	Gm21293	ENSMUSG00000091779	GAIC	mRNA binding	Binding to messenger RNA (mRNA), an intermediate molecule between DNA and protein. mRNA includes UTR and coding sequences, but does not contain introns.
10	103980213	start_lost	Gm21293	ENSMUSG00000091779	GAIC	mRNA export from nucleus	The directed movement of mRNA from the nucleus to the cytoplasm.
10	103980213	start_lost	Gm21293	ENSMUSG00000091779	GAIC	nucleic acid binding	Binding to a nucleic acid.
10	103980213	start_lost	Gm21293	ENSMUSG00000091779	GAIC	nucleus	A membrane-bounded organelle of eukaryotic cells in which chromosomes are housed and replicated. In most cells, the nucleus contains all of the cell's chromosomes except the organellar chromosomes, and is the site of RNA synthesis and processing. In some species, or in specialized cell types, RNA metabolism or DNA replication may be absent.
10	109559557	splice_donor_variant&non_coding_transcript_variant	Nav3	ENSMUSG00000020181	EDMB,GAIC	ATP binding	Binding to ATP, adenosine 5'-triphosphate, a universally important coenzyme and enzyme regulator.
10	109559557	splice_donor_variant&non_coding_transcript_variant	Nav3	ENSMUSG00000020181	EDMB,GAIC	ATP hydrolysis activity	Catalysis of the reaction: ATP + H2O = ADP + H+ phosphate. ATP hydrolysis is used in some reactions as an energy source, for example to catalyze a reaction or drive transport against a concentration gradient.
10	109559557	splice_donor_variant&non_coding_transcript_variant	Nav3	ENSMUSG00000020181	EDMB,GAIC	microtubule binding	Binding to a microtubule, a filament composed of tubulin monomers.
10	109559557	splice_donor_variant&non_coding_transcript_variant	Nav3	ENSMUSG00000020181	EDMB,GAIC	microtubule end	Any end of a microtubule. Microtubule ends differ in that the so-called microtubule plus-end is the one that preferentially grows by polymerization, with respect to the minus-end.
10	109559557	splice_donor_variant&non_coding_transcript_variant	Nav3	ENSMUSG00000020181	EDMB,GAIC	negative regulation of cell migration	Any process that stops, prevents, or reduces the frequency, rate or extent of cell migration.
10	109559557	splice_donor_variant&non_coding_transcript_variant	Nav3	ENSMUSG00000020181	EDMB,GAIC	negative regulation of interleukin-2 production	Any process that stops, prevents, or reduces the frequency, rate, or extent of interleukin-2 production.
10	109559557	splice_donor_variant&non_coding_transcript_variant	Nav3	ENSMUSG00000020181	EDMB,GAIC	negative regulation of microtubule depolymerization	Any process that stops, prevents, or reduces the frequency, rate or extent of microtubule depolymerization; prevention of depolymerization of a microtubule can result from binding by 'capping' at the plus end (e.g. by interaction with another cellular protein of structure) or by exposing microtubules to a stabilizing drug such as taxol.
10	109559557	splice_donor_variant&non_coding_transcript_variant	Nav3	ENSMUSG00000020181	EDMB,GAIC	neurogenesis	Generation of cells within the nervous system.
10	109559557	splice_donor_variant&non_coding_transcript_variant	Nav3	ENSMUSG00000020181	EDMB,GAIC	positive regulation of microtubule polymerization	Any process that activates or increases the frequency, rate or extent of microtubule polymerization.
10	109559557	splice_donor_variant&non_coding_transcript_variant	Nav3	ENSMUSG00000020181	EDMB,GAIC	protein binding	Binding to a protein.
10	111831393	splice_donor_variant&non_coding_transcript_variant	Glipr1	ENSMUSG00000056888	EDMB,GAIA,MANB,MANE,MANF,SARC,TUCA,TUCB	extracellular region	The space external to the outermost structure of a cell. For cells without external protective or external encapsulating structures this refers to space outside of the plasma membrane. This term covers the host cell environment outside an intracellular parasite.
10	111831393	splice_donor_variant&non_coding_transcript_variant	Glipr1	ENSMUSG00000056888	EDMB,GAIA,MANB,MANE,MANF,SARC,TUCA,TUCB	extracellular space	That part of a multicellular organism outside the cells proper, usually taken to be outside the plasma membranes, and occupied by fluid.
10	111831393	splice_donor_variant&non_coding_transcript_variant	Glipr1	ENSMUSG00000056888	EDMB,GAIA,MANB,MANE,MANF,SARC,TUCA,TUCB	membrane	A lipid bilayer along with all the proteins and protein complexes embedded in it an attached to it.
10	117070269	splice_donor_variant	9530003J23Rik	ENSMUSG00000020177	MANB,MANE	defense response to Gram-negative bacterium	Reactions triggered in response to the presence of a Gram-negative bacterium that act to protect the cell or organism.
10	117070269	splice_donor_variant	9530003J23Rik	ENSMUSG00000020177	MANB,MANE	defense response to Gram-positive bacterium	Reactions triggered in response to the presence of a Gram-positive bacterium that act to protect the cell or organism.
10	117070269	splice_donor_variant	9530003J23Rik	ENSMUSG00000020177	MANB,MANE	defense response to bacterium	Reactions triggered in response to the presence of a bacterium that act to protect the cell or organism.
10	117070269	splice_donor_variant	9530003J23Rik	ENSMUSG00000020177	MANB,MANE	extracellular space	That part of a multicellular organism outside the cells proper, usually taken to be outside the plasma membranes, and occupied by fluid.
10	117070269	splice_donor_variant	9530003J23Rik	ENSMUSG00000020177	MANB,MANE	identical protein binding	Binding to an identical protein or proteins.
10	117070269	splice_donor_variant	9530003J23Rik	ENSMUSG00000020177	MANB,MANE	killing of cells of another organism	Any process in an organism that results in the killing of cells of another organism, including in some cases the death of the other organism. Killing here refers to the induction of death in one cell by another cell, not cell-autonomous death due to internal or other environmental conditions.
10	117070269	splice_donor_variant	9530003J23Rik	ENSMUSG00000020177	MANB,MANE	lysozyme activity	Catalysis of the hydrolysis of the beta-(1->4) linkages between N-acetylmuramic acid and N-acetyl-D-glucosamine residues in a peptidoglycan.
10	121206324	splice_donor_variant&NMD_transcript_variant	Gns	ENSMUSG00000034707	GAIA,GAIC,MANB,MANE,MANF,SARA,SARB,SARC,TUCB	N-acetylglucosamine-6-sulfatase activity	Catalysis of the hydrolysis of the 6-sulfate group of the N-acetyl-D-glucosamine 6-sulfate units of heparan sulfate and keratan sulfate.
10	121206324	splice_donor_variant&NMD_transcript_variant	Gns	ENSMUSG00000034707	GAIA,GAIC,MANB,MANE,MANF,SARA,SARB,SARC,TUCB	cellular anatomical entity	A part of a cellular organism that is either an immaterial entity or a material entity with granularity above the level of a protein complex but below that of an anatomical system. Or, a substance produced by a cellular organism with granularity above the level of a protein complex.
10	121206324	splice_donor_variant&NMD_transcript_variant	Gns	ENSMUSG00000034707	GAIA,GAIC,MANB,MANE,MANF,SARA,SARB,SARC,TUCB	glycosaminoglycan binding	Binding to a glycan (polysaccharide) containing a substantial proportion of aminomonosaccharide residues.
10	121206324	splice_donor_variant&NMD_transcript_variant	Gns	ENSMUSG00000034707	GAIA,GAIC,MANB,MANE,MANF,SARA,SARB,SARC,TUCB	glycosaminoglycan metabolic process	The chemical reactions and pathways involving glycosaminoglycans, any of a group of polysaccharides that contain amino sugars.
10	121206324	splice_donor_variant&NMD_transcript_variant	Gns	ENSMUSG00000034707	GAIA,GAIC,MANB,MANE,MANF,SARA,SARB,SARC,TUCB	hydrolase activity	Catalysis of the hydrolysis of various bonds, e.g. C-O, C-N, C-C, phosphoric anhydride bonds, etc.
10	121206324	splice_donor_variant&NMD_transcript_variant	Gns	ENSMUSG00000034707	GAIA,GAIC,MANB,MANE,MANF,SARA,SARB,SARC,TUCB	keratan sulfate catabolic process	The chemical reactions and pathways resulting in the breakdown of keratan sulfate, a glycosaminoglycan with repeat units consisting of beta-1,4-linked D-galactopyranosyl-beta-(1,4)-N-acetyl-D-glucosamine 6-sulfate and with variable amounts of fucose, sialic acid and mannose units; keratan sulfate chains are covalently linked by a glycosidic attachment through the trisaccharide galactosyl-galactos…
10	121206324	splice_donor_variant&NMD_transcript_variant	Gns	ENSMUSG00000034707	GAIA,GAIC,MANB,MANE,MANF,SARA,SARB,SARC,TUCB	lysosome	A small lytic vacuole that has cell cycle-independent morphology found in most animal cells and that contains a variety of hydrolases, most of which have their maximal activities in the pH range 5-6. The contained enzymes display latency if properly isolated. About 40 different lysosomal hydrolases are known and lysosomes have a great variety of morphologies and functions.
10	121206324	splice_donor_variant&NMD_transcript_variant	Gns	ENSMUSG00000034707	GAIA,GAIC,MANB,MANE,MANF,SARA,SARB,SARC,TUCB	metal ion binding	Binding to a metal ion.
10	121206324	splice_donor_variant&NMD_transcript_variant	Gns	ENSMUSG00000034707	GAIA,GAIC,MANB,MANE,MANF,SARA,SARB,SARC,TUCB	sulfate binding	Binding to sulfate, SO4(2-), a negatively charged small molecule.
10	121206324	splice_donor_variant&NMD_transcript_variant	Gns	ENSMUSG00000034707	GAIA,GAIC,MANB,MANE,MANF,SARA,SARB,SARC,TUCB	sulfuric ester hydrolase activity	Catalysis of the reaction: RSO-R' + H2O = RSOOH + R'H. This reaction is the hydrolysis of a sulfuric ester bond, an ester formed from sulfuric acid, O=SO(OH)2.
10	121216037	stop_lost&NMD_transcript_variant	Gns	ENSMUSG00000034707	TUCA	N-acetylglucosamine-6-sulfatase activity	Catalysis of the hydrolysis of the 6-sulfate group of the N-acetyl-D-glucosamine 6-sulfate units of heparan sulfate and keratan sulfate.
10	121216037	stop_lost&NMD_transcript_variant	Gns	ENSMUSG00000034707	TUCA	cellular anatomical entity	A part of a cellular organism that is either an immaterial entity or a material entity with granularity above the level of a protein complex but below that of an anatomical system. Or, a substance produced by a cellular organism with granularity above the level of a protein complex.
10	121216037	stop_lost&NMD_transcript_variant	Gns	ENSMUSG00000034707	TUCA	glycosaminoglycan binding	Binding to a glycan (polysaccharide) containing a substantial proportion of aminomonosaccharide residues.
10	121216037	stop_lost&NMD_transcript_variant	Gns	ENSMUSG00000034707	TUCA	glycosaminoglycan metabolic process	The chemical reactions and pathways involving glycosaminoglycans, any of a group of polysaccharides that contain amino sugars.
10	121216037	stop_lost&NMD_transcript_variant	Gns	ENSMUSG00000034707	TUCA	hydrolase activity	Catalysis of the hydrolysis of various bonds, e.g. C-O, C-N, C-C, phosphoric anhydride bonds, etc.
10	121216037	stop_lost&NMD_transcript_variant	Gns	ENSMUSG00000034707	TUCA	keratan sulfate catabolic process	The chemical reactions and pathways resulting in the breakdown of keratan sulfate, a glycosaminoglycan with repeat units consisting of beta-1,4-linked D-galactopyranosyl-beta-(1,4)-N-acetyl-D-glucosamine 6-sulfate and with variable amounts of fucose, sialic acid and mannose units; keratan sulfate chains are covalently linked by a glycosidic attachment through the trisaccharide galactosyl-galactos…
10	121216037	stop_lost&NMD_transcript_variant	Gns	ENSMUSG00000034707	TUCA	lysosome	A small lytic vacuole that has cell cycle-independent morphology found in most animal cells and that contains a variety of hydrolases, most of which have their maximal activities in the pH range 5-6. The contained enzymes display latency if properly isolated. About 40 different lysosomal hydrolases are known and lysosomes have a great variety of morphologies and functions.
10	121216037	stop_lost&NMD_transcript_variant	Gns	ENSMUSG00000034707	TUCA	metal ion binding	Binding to a metal ion.
10	121216037	stop_lost&NMD_transcript_variant	Gns	ENSMUSG00000034707	TUCA	sulfate binding	Binding to sulfate, SO4(2-), a negatively charged small molecule.
10	121216037	stop_lost&NMD_transcript_variant	Gns	ENSMUSG00000034707	TUCA	sulfuric ester hydrolase activity	Catalysis of the reaction: RSO-R' + H2O = RSOOH + R'H. This reaction is the hydrolysis of a sulfuric ester bond, an ester formed from sulfuric acid, O=SO(OH)2.
10	127924442	splice_donor_variant&non_coding_transcript_variant	Atp5b	ENSMUSG00000025393	SARB	ADP binding	Binding to ADP, adenosine 5'-diphosphate.
10	127924442	splice_donor_variant&non_coding_transcript_variant	Atp5b	ENSMUSG00000025393	SARB	ATP binding	Binding to ATP, adenosine 5'-triphosphate, a universally important coenzyme and enzyme regulator.
10	127924442	splice_donor_variant&non_coding_transcript_variant	Atp5b	ENSMUSG00000025393	SARB	ATP biosynthetic process	The chemical reactions and pathways resulting in the formation of ATP, adenosine 5'-triphosphate, a universally important coenzyme and enzyme regulator.
10	127924442	splice_donor_variant&non_coding_transcript_variant	Atp5b	ENSMUSG00000025393	SARB	ATP hydrolysis activity	Catalysis of the reaction: ATP + H2O = ADP + H+ phosphate. ATP hydrolysis is used in some reactions as an energy source, for example to catalyze a reaction or drive transport against a concentration gradient.
10	127924442	splice_donor_variant&non_coding_transcript_variant	Atp5b	ENSMUSG00000025393	SARB	ATP metabolic process	The chemical reactions and pathways involving ATP, adenosine triphosphate, a universally important coenzyme and enzyme regulator.
10	127924442	splice_donor_variant&non_coding_transcript_variant	Atp5b	ENSMUSG00000025393	SARB	MHC class I protein binding	Binding to a major histocompatibility complex class I molecule; a set of molecules displayed on cell surfaces that are responsible for lymphocyte recognition and antigen presentation.
10	127924442	splice_donor_variant&non_coding_transcript_variant	Atp5b	ENSMUSG00000025393	SARB	angiogenesis	Blood vessel formation when new vessels emerge from the proliferation of pre-existing blood vessels.
10	127924442	splice_donor_variant&non_coding_transcript_variant	Atp5b	ENSMUSG00000025393	SARB	angiostatin binding	Binding to angiostatin, a proteolytic product of plasminogen or plasmin containing at least one intact kringle domain, and which is an inhibitor of angiogenesis.
10	127924442	splice_donor_variant&non_coding_transcript_variant	Atp5b	ENSMUSG00000025393	SARB	calcium ion binding	Binding to a calcium ion (Ca2+).
10	127924442	splice_donor_variant&non_coding_transcript_variant	Atp5b	ENSMUSG00000025393	SARB	cell surface	The external part of the cell wall and/or plasma membrane.
10	127924442	splice_donor_variant&non_coding_transcript_variant	Atp5b	ENSMUSG00000025393	SARB	cellular response to interleukin-7	Any process that results in a change in state or activity of a cell (in terms of movement, secretion, enzyme production, gene expression, etc.) as a result of an interleukin-7 stimulus.
10	127924442	splice_donor_variant&non_coding_transcript_variant	Atp5b	ENSMUSG00000025393	SARB	ion transport	The directed movement of charged atoms or small charged molecules into, out of or within a cell, or between cells, by means of some agent such as a transporter or pore.
10	127924442	splice_donor_variant&non_coding_transcript_variant	Atp5b	ENSMUSG00000025393	SARB	lipid metabolic process	The chemical reactions and pathways involving lipids, compounds soluble in an organic solvent but not, or sparingly, in an aqueous solvent. Includes fatty acids; neutral fats, other fatty-acid esters, and soaps; long-chain (fatty) alcohols and waxes; sphingoids and other long-chain bases; glycolipids, phospholipids and sphingolipids; and carotenes, polyprenols, sterols, terpenes and other isopren…
10	127924442	splice_donor_variant&non_coding_transcript_variant	Atp5b	ENSMUSG00000025393	SARB	lipoprotein particle receptor activity	Combining with a lipoprotein particle and delivering the lipoprotein particle into the cell via endocytosis. A lipoprotein particle, also known as a lipoprotein, is a clathrate complex consisting of a lipid enwrapped in a protein host without covalent binding in such a way that the complex has a hydrophilic outer surface consisting of all the protein and the polar ends of any phospholipids.
10	127924442	splice_donor_variant&non_coding_transcript_variant	Atp5b	ENSMUSG00000025393	SARB	membrane	A lipid bilayer along with all the proteins and protein complexes embedded in it an attached to it.
10	127924442	splice_donor_variant&non_coding_transcript_variant	Atp5b	ENSMUSG00000025393	SARB	membrane raft	Any of the small (10-200 nm), heterogeneous, highly dynamic, sterol- and sphingolipid-enriched membrane domains that compartmentalize cellular processes. Small rafts can sometimes be stabilized to form larger platforms through protein-protein and protein-lipid interactions.
10	127924442	splice_donor_variant&non_coding_transcript_variant	Atp5b	ENSMUSG00000025393	SARB	mitochondrial inner membrane	The inner, i.e. lumen-facing, lipid bilayer of the mitochondrial envelope. It is highly folded to form cristae.
10	127924442	splice_donor_variant&non_coding_transcript_variant	Atp5b	ENSMUSG00000025393	SARB	mitochondrial membrane	Either of the lipid bilayers that surround the mitochondrion and form the mitochondrial envelope.
10	127924442	splice_donor_variant&non_coding_transcript_variant	Atp5b	ENSMUSG00000025393	SARB	mitochondrial nucleoid	The region of a mitochondrion to which the DNA is confined.
10	127924442	splice_donor_variant&non_coding_transcript_variant	Atp5b	ENSMUSG00000025393	SARB	mitochondrial proton-transporting ATP synthase complex	A proton-transporting ATP synthase complex found in the mitochondrial membrane.
10	127924442	splice_donor_variant&non_coding_transcript_variant	Atp5b	ENSMUSG00000025393	SARB	mitochondrial proton-transporting ATP synthase complex, catalytic sector F(1)	The catalytic sector of the mitochondrial hydrogen-transporting ATP synthase; it comprises the catalytic core and central stalk, and is peripherally associated with the mitochondrial inner membrane when the entire ATP synthase is assembled.
10	127924442	splice_donor_variant&non_coding_transcript_variant	Atp5b	ENSMUSG00000025393	SARB	mitochondrion	A semiautonomous, self replicating organelle that occurs in varying numbers, shapes, and sizes in the cytoplasm of virtually all eukaryotic cells. It is notably the site of tissue respiration.
10	127924442	splice_donor_variant&non_coding_transcript_variant	Atp5b	ENSMUSG00000025393	SARB	myelin sheath	An electrically insulating fatty layer that surrounds the axons of many neurons. It is an outgrowth of glial cells: Schwann cells supply the myelin for peripheral neurons while oligodendrocytes supply it to those of the central nervous system.
10	127924442	splice_donor_variant&non_coding_transcript_variant	Atp5b	ENSMUSG00000025393	SARB	negative regulation of cell adhesion involved in substrate-bound cell migration	The disassembly of adhesions at the front and rear of a migrating cell. At the leading edge, adhesion disassembly accompanies the formation of new protrusions; at the cell rear, it promotes tail retraction.
10	127924442	splice_donor_variant&non_coding_transcript_variant	Atp5b	ENSMUSG00000025393	SARB	nucleotide binding	Binding to a nucleotide, any compound consisting of a nucleoside that is esterified with (ortho)phosphate or an oligophosphate at any hydroxyl group on the ribose or deoxyribose.
10	127924442	splice_donor_variant&non_coding_transcript_variant	Atp5b	ENSMUSG00000025393	SARB	plasma membrane	The membrane surrounding a cell that separates the cell from its external environment. It consists of a phospholipid bilayer and associated proteins.
10	127924442	splice_donor_variant&non_coding_transcript_variant	Atp5b	ENSMUSG00000025393	SARB	positive regulation of blood vessel endothelial cell migration	Any process that activates or increases the frequency, rate or extent of the migration of the endothelial cells of blood vessels.
10	127924442	splice_donor_variant&non_coding_transcript_variant	Atp5b	ENSMUSG00000025393	SARB	protein binding	Binding to a protein.
10	127924442	splice_donor_variant&non_coding_transcript_variant	Atp5b	ENSMUSG00000025393	SARB	proton motive force-driven ATP synthesis	The transport of protons across a membrane to generate an electrochemical gradient (proton-motive force) that powers ATP synthesis.
10	127924442	splice_donor_variant&non_coding_transcript_variant	Atp5b	ENSMUSG00000025393	SARB	proton motive force-driven mitochondrial ATP synthesis	The transport of protons across a mitochondrial membrane to generate an electrochemical gradient (proton-motive force) that powers ATP synthesis.
10	127924442	splice_donor_variant&non_coding_transcript_variant	Atp5b	ENSMUSG00000025393	SARB	proton transmembrane transport	The directed movement of a proton across a membrane.
10	127924442	splice_donor_variant&non_coding_transcript_variant	Atp5b	ENSMUSG00000025393	SARB	proton-transporting ATP synthase activity, rotational mechanism	Enables the synthesis of ATP from ADP and phosphate by the transfer of protons from one side of a membrane to the other by a rotational mechanism driven by a gradient according to the reaction: ADP + H2O + phosphate + H+(in) -> ATP + H+(out).
10	127924442	splice_donor_variant&non_coding_transcript_variant	Atp5b	ENSMUSG00000025393	SARB	proton-transporting ATP synthase complex	A proton-transporting two-sector ATPase complex that catalyzes the phosphorylation of ADP to ATP during oxidative phosphorylation. The complex comprises a membrane sector (F0) that carries out proton transport and a cytoplasmic compartment sector (F1) that catalyzes ATP synthesis by a rotational mechanism; the extramembrane sector (containing 3 a and 3 b subunits) is connected via the d-subunit t…
10	127924442	splice_donor_variant&non_coding_transcript_variant	Atp5b	ENSMUSG00000025393	SARB	proton-transporting ATP synthase complex, catalytic core F(1)	The sector of a hydrogen-transporting ATP synthase complex in which the catalytic activity resides; it comprises the catalytic core and central stalk, and is peripherally associated with a membrane, such as the plasma membrane or the mitochondrial inner membrane, when the entire ATP synthase is assembled.
10	127924442	splice_donor_variant&non_coding_transcript_variant	Atp5b	ENSMUSG00000025393	SARB	proton-transporting ATPase activity, rotational mechanism	Enables the transfer of protons from one side of a membrane to the other according to the reaction: ATP + H2O + H+(in) = ADP + phosphate + H+(out), by a rotational mechanism.
10	127924442	splice_donor_variant&non_coding_transcript_variant	Atp5b	ENSMUSG00000025393	SARB	receptor-mediated endocytosis	An endocytosis process in which cell surface receptors ensure specificity of transport. A specific receptor on the cell surface binds tightly to the extracellular macromolecule (the ligand) that it recognizes; the plasma-membrane region containing the receptor-ligand complex then undergoes endocytosis, forming a transport vesicle containing the receptor-ligand complex and excluding most other pla…
10	127924442	splice_donor_variant&non_coding_transcript_variant	Atp5b	ENSMUSG00000025393	SARB	regulation of intracellular pH	Any process that modulates the internal pH of a cell, measured by the concentration of the hydrogen ion.
10	12820031	splice_acceptor_variant	Stx11	ENSMUSG00000039232	EDMB,GAIC,SARB,SARC,TUCA	Golgi apparatus	A membrane-bound cytoplasmic organelle of the endomembrane system that further processes the core oligosaccharides (e.g. N-glycans) added to proteins in the endoplasmic reticulum and packages them into membrane-bound vesicles. The Golgi apparatus operates at the intersection of the secretory, lysosomal, and endocytic pathways.
10	12820031	splice_acceptor_variant	Stx11	ENSMUSG00000039232	EDMB,GAIC,SARB,SARC,TUCA	SNAP receptor activity	Acting as a marker to identify a membrane and interacting selectively with one or more SNAREs on another membrane to mediate membrane fusion.
10	12820031	splice_acceptor_variant	Stx11	ENSMUSG00000039232	EDMB,GAIC,SARB,SARC,TUCA	intracellular protein transport	The directed movement of proteins in a cell, including the movement of proteins between specific compartments or structures within a cell, such as organelles of a eukaryotic cell.
10	12820031	splice_acceptor_variant	Stx11	ENSMUSG00000039232	EDMB,GAIC,SARB,SARC,TUCA	membrane	A lipid bilayer along with all the proteins and protein complexes embedded in it an attached to it.
10	12820031	splice_acceptor_variant	Stx11	ENSMUSG00000039232	EDMB,GAIC,SARB,SARC,TUCA	membrane fusion	The membrane organization process that joins two lipid bilayers to form a single membrane.
10	12820031	splice_acceptor_variant	Stx11	ENSMUSG00000039232	EDMB,GAIC,SARB,SARC,TUCA	vesicle-mediated transport	A cellular transport process in which transported substances are moved in membrane-bounded vesicles; transported substances are enclosed in the vesicle lumen or located in the vesicle membrane. The process begins with a step that directs a substance to the forming vesicle, and includes vesicle budding and coating. Vesicles are then targeted to, and fuse with, an acceptor membrane.
10	129505447	stop_gained	Or6c211	ENSMUSG00000058513	EDMB	G protein-coupled receptor activity	Combining with an extracellular signal and transmitting the signal across the membrane by activating an associated G-protein; promotes the exchange of GDP for GTP on the alpha subunit of a heterotrimeric G-protein complex.
10	129505447	stop_gained	Or6c211	ENSMUSG00000058513	EDMB	G protein-coupled receptor signaling pathway	The series of molecular signals initiated by a ligand binding to its receptor, in which the activated receptor promotes the exchange of GDP for GTP on the alpha-subunit of an associated heterotrimeric G-protein complex. The GTP-bound activated alpha-G-protein then dissociates from the beta- and gamma-subunits to further transmit the signal within the cell. The pathway begins with receptor-ligand …
10	129505447	stop_gained	Or6c211	ENSMUSG00000058513	EDMB	detection of chemical stimulus involved in sensory perception of smell	The series of events involved in the perception of smell in which an olfactory chemical stimulus is received and converted into a molecular signal.
10	129505447	stop_gained	Or6c211	ENSMUSG00000058513	EDMB	integral component of membrane	The component of a membrane consisting of the gene products and protein complexes having at least some part of their peptide sequence embedded in the hydrophobic region of the membrane.
10	129505447	stop_gained	Or6c211	ENSMUSG00000058513	EDMB	membrane	A lipid bilayer along with all the proteins and protein complexes embedded in it an attached to it.
10	129505447	stop_gained	Or6c211	ENSMUSG00000058513	EDMB	olfactory receptor activity	Combining with an odorant and transmitting the signal from one side of the membrane to the other to initiate a change in cell activity in response to detection of smell.
10	129505447	stop_gained	Or6c211	ENSMUSG00000058513	EDMB	plasma membrane	The membrane surrounding a cell that separates the cell from its external environment. It consists of a phospholipid bilayer and associated proteins.
10	129505447	stop_gained	Or6c211	ENSMUSG00000058513	EDMB	response to stimulus	Any process that results in a change in state or activity of a cell or an organism (in terms of movement, secretion, enzyme production, gene expression, etc.) as a result of a stimulus. The process begins with detection of the stimulus and ends with a change in state or activity or the cell or organism.
10	129505447	stop_gained	Or6c211	ENSMUSG00000058513	EDMB	sensory perception of smell	The series of events required for an organism to receive an olfactory stimulus, convert it to a molecular signal, and recognize and characterize the signal. Olfaction involves the detection of chemical composition of an organism's ambient medium by chemoreceptors. This is a neurological process.
10	129505447	stop_gained	Or6c211	ENSMUSG00000058513	EDMB	signal transduction	The cellular process in which a signal is conveyed to trigger a change in the activity or state of a cell. Signal transduction begins with reception of a signal (e.g. a ligand binding to a receptor or receptor activation by a stimulus such as light), or for signal transduction in the absence of ligand, signal-withdrawal or the activity of a constitutively active receptor. Signal transduction ends…
10	129604116	stop_gained	Or6c65	ENSMUSG00000049894	SARC	G protein-coupled receptor activity	Combining with an extracellular signal and transmitting the signal across the membrane by activating an associated G-protein; promotes the exchange of GDP for GTP on the alpha subunit of a heterotrimeric G-protein complex.
10	129604116	stop_gained	Or6c65	ENSMUSG00000049894	SARC	G protein-coupled receptor signaling pathway	The series of molecular signals initiated by a ligand binding to its receptor, in which the activated receptor promotes the exchange of GDP for GTP on the alpha-subunit of an associated heterotrimeric G-protein complex. The GTP-bound activated alpha-G-protein then dissociates from the beta- and gamma-subunits to further transmit the signal within the cell. The pathway begins with receptor-ligand …
10	129604116	stop_gained	Or6c65	ENSMUSG00000049894	SARC	detection of chemical stimulus involved in sensory perception of smell	The series of events involved in the perception of smell in which an olfactory chemical stimulus is received and converted into a molecular signal.
10	129604116	stop_gained	Or6c65	ENSMUSG00000049894	SARC	integral component of membrane	The component of a membrane consisting of the gene products and protein complexes having at least some part of their peptide sequence embedded in the hydrophobic region of the membrane.
10	129604116	stop_gained	Or6c65	ENSMUSG00000049894	SARC	membrane	A lipid bilayer along with all the proteins and protein complexes embedded in it an attached to it.
10	129604116	stop_gained	Or6c65	ENSMUSG00000049894	SARC	olfactory receptor activity	Combining with an odorant and transmitting the signal from one side of the membrane to the other to initiate a change in cell activity in response to detection of smell.
10	129604116	stop_gained	Or6c65	ENSMUSG00000049894	SARC	plasma membrane	The membrane surrounding a cell that separates the cell from its external environment. It consists of a phospholipid bilayer and associated proteins.
10	129604116	stop_gained	Or6c65	ENSMUSG00000049894	SARC	response to stimulus	Any process that results in a change in state or activity of a cell or an organism (in terms of movement, secretion, enzyme production, gene expression, etc.) as a result of a stimulus. The process begins with detection of the stimulus and ends with a change in state or activity or the cell or organism.
10	129604116	stop_gained	Or6c65	ENSMUSG00000049894	SARC	sensory perception of smell	The series of events required for an organism to receive an olfactory stimulus, convert it to a molecular signal, and recognize and characterize the signal. Olfaction involves the detection of chemical composition of an organism's ambient medium by chemoreceptors. This is a neurological process.
10	129604116	stop_gained	Or6c65	ENSMUSG00000049894	SARC	signal transduction	The cellular process in which a signal is conveyed to trigger a change in the activity or state of a cell. Signal transduction begins with reception of a signal (e.g. a ligand binding to a receptor or receptor activation by a stimulus such as light), or for signal transduction in the absence of ligand, signal-withdrawal or the activity of a constitutively active receptor. Signal transduction ends…
10	130257415	splice_acceptor_variant	Vmn2r85	ENSMUSG00000092048	MANB,MANE	G protein-coupled receptor activity	Combining with an extracellular signal and transmitting the signal across the membrane by activating an associated G-protein; promotes the exchange of GDP for GTP on the alpha subunit of a heterotrimeric G-protein complex.
10	130257415	splice_acceptor_variant	Vmn2r85	ENSMUSG00000092048	MANB,MANE	G protein-coupled receptor signaling pathway	The series of molecular signals initiated by a ligand binding to its receptor, in which the activated receptor promotes the exchange of GDP for GTP on the alpha-subunit of an associated heterotrimeric G-protein complex. The GTP-bound activated alpha-G-protein then dissociates from the beta- and gamma-subunits to further transmit the signal within the cell. The pathway begins with receptor-ligand …
10	130257415	splice_acceptor_variant	Vmn2r85	ENSMUSG00000092048	MANB,MANE	integral component of membrane	The component of a membrane consisting of the gene products and protein complexes having at least some part of their peptide sequence embedded in the hydrophobic region of the membrane.
10	130257415	splice_acceptor_variant	Vmn2r85	ENSMUSG00000092048	MANB,MANE	membrane	A lipid bilayer along with all the proteins and protein complexes embedded in it an attached to it.
10	130257415	splice_acceptor_variant	Vmn2r85	ENSMUSG00000092048	MANB,MANE	plasma membrane	The membrane surrounding a cell that separates the cell from its external environment. It consists of a phospholipid bilayer and associated proteins.
10	130257415	splice_acceptor_variant	Vmn2r85	ENSMUSG00000092048	MANB,MANE	signal transduction	The cellular process in which a signal is conveyed to trigger a change in the activity or state of a cell. Signal transduction begins with reception of a signal (e.g. a ligand binding to a receptor or receptor activation by a stimulus such as light), or for signal transduction in the absence of ligand, signal-withdrawal or the activity of a constitutively active receptor. Signal transduction ends…
10	130314703	stop_gained	Vmn2r87	ENSMUSG00000091511	GAIA,MANB,MANE,SARA,TUCA,TUCB	G protein-coupled receptor activity	Combining with an extracellular signal and transmitting the signal across the membrane by activating an associated G-protein; promotes the exchange of GDP for GTP on the alpha subunit of a heterotrimeric G-protein complex.
10	130314703	stop_gained	Vmn2r87	ENSMUSG00000091511	GAIA,MANB,MANE,SARA,TUCA,TUCB	G protein-coupled receptor signaling pathway	The series of molecular signals initiated by a ligand binding to its receptor, in which the activated receptor promotes the exchange of GDP for GTP on the alpha-subunit of an associated heterotrimeric G-protein complex. The GTP-bound activated alpha-G-protein then dissociates from the beta- and gamma-subunits to further transmit the signal within the cell. The pathway begins with receptor-ligand …
10	130314703	stop_gained	Vmn2r87	ENSMUSG00000091511	GAIA,MANB,MANE,SARA,TUCA,TUCB	integral component of membrane	The component of a membrane consisting of the gene products and protein complexes having at least some part of their peptide sequence embedded in the hydrophobic region of the membrane.
10	130314703	stop_gained	Vmn2r87	ENSMUSG00000091511	GAIA,MANB,MANE,SARA,TUCA,TUCB	membrane	A lipid bilayer along with all the proteins and protein complexes embedded in it an attached to it.
10	130314703	stop_gained	Vmn2r87	ENSMUSG00000091511	GAIA,MANB,MANE,SARA,TUCA,TUCB	plasma membrane	The membrane surrounding a cell that separates the cell from its external environment. It consists of a phospholipid bilayer and associated proteins.
10	130314703	stop_gained	Vmn2r87	ENSMUSG00000091511	GAIA,MANB,MANE,SARA,TUCA,TUCB	signal transduction	The cellular process in which a signal is conveyed to trigger a change in the activity or state of a cell. Signal transduction begins with reception of a signal (e.g. a ligand binding to a receptor or receptor activation by a stimulus such as light), or for signal transduction in the absence of ligand, signal-withdrawal or the activity of a constitutively active receptor. Signal transduction ends…
10	13842443	splice_donor_variant	Hivep2	ENSMUSG00000015501	SARA	DNA binding	Any molecular function by which a gene product interacts selectively and non-covalently with DNA (deoxyribonucleic acid).
10	13842443	splice_donor_variant	Hivep2	ENSMUSG00000015501	SARA	DNA-binding transcription activator activity, RNA polymerase II-specific	A DNA-binding transcription factor activity that activates or increases transcription of specific gene sets transcribed by RNA polymerase II.
10	13842443	splice_donor_variant	Hivep2	ENSMUSG00000015501	SARA	DNA-binding transcription factor activity	A transcription regulator activity that modulates transcription of gene sets via selective and non-covalent binding to a specific double-stranded genomic DNA sequence (sometimes referred to as a motif) within a cis-regulatory region. Regulatory regions include promoters (proximal and distal) and enhancers. Genes are transcriptional units, and include bacterial operons.
10	13842443	splice_donor_variant	Hivep2	ENSMUSG00000015501	SARA	DNA-binding transcription factor activity, RNA polymerase II-specific	A DNA-binding transcription factor activity that modulates the transcription of specific gene sets transcribed by RNA polymerase II.
10	13842443	splice_donor_variant	Hivep2	ENSMUSG00000015501	SARA	DNA-templated transcription	The synthesis of an RNA transcript from a DNA template.
10	13842443	splice_donor_variant	Hivep2	ENSMUSG00000015501	SARA	RNA polymerase II cis-regulatory region sequence-specific DNA binding	Binding to a specific upstream regulatory DNA sequence (transcription factor recognition sequence or binding site) located in cis relative to the transcription start site (i.e., on the same strand of DNA) of a gene transcribed by RNA polymerase II.
10	13842443	splice_donor_variant	Hivep2	ENSMUSG00000015501	SARA	metal ion binding	Binding to a metal ion.
10	13842443	splice_donor_variant	Hivep2	ENSMUSG00000015501	SARA	nucleoplasm	That part of the nuclear content other than the chromosomes or the nucleolus.
10	13842443	splice_donor_variant	Hivep2	ENSMUSG00000015501	SARA	nucleus	A membrane-bounded organelle of eukaryotic cells in which chromosomes are housed and replicated. In most cells, the nucleus contains all of the cell's chromosomes except the organellar chromosomes, and is the site of RNA synthesis and processing. In some species, or in specialized cell types, RNA metabolism or DNA replication may be absent.
10	13842443	splice_donor_variant	Hivep2	ENSMUSG00000015501	SARA	positive regulation of transcription by RNA polymerase II	Any process that activates or increases the frequency, rate or extent of transcription from an RNA polymerase II promoter.
10	13842443	splice_donor_variant	Hivep2	ENSMUSG00000015501	SARA	regulation of transcription by RNA polymerase II	Any process that modulates the frequency, rate or extent of transcription mediated by RNA polymerase II.
10	13842443	splice_donor_variant	Hivep2	ENSMUSG00000015501	SARA	signal transduction	The cellular process in which a signal is conveyed to trigger a change in the activity or state of a cell. Signal transduction begins with reception of a signal (e.g. a ligand binding to a receptor or receptor activation by a stimulus such as light), or for signal transduction in the absence of ligand, signal-withdrawal or the activity of a constitutively active receptor. Signal transduction ends…
10	13842443	splice_donor_variant	Hivep2	ENSMUSG00000015501	SARA	transcription regulator complex	A protein complex that is capable of associating with DNA by direct binding, or via other DNA-binding proteins or complexes, and regulating transcription.
10	13842826	splice_donor_variant&non_coding_transcript_variant	Hivep2	ENSMUSG00000015501	TUCA	DNA binding	Any molecular function by which a gene product interacts selectively and non-covalently with DNA (deoxyribonucleic acid).
10	13842826	splice_donor_variant&non_coding_transcript_variant	Hivep2	ENSMUSG00000015501	TUCA	DNA-binding transcription activator activity, RNA polymerase II-specific	A DNA-binding transcription factor activity that activates or increases transcription of specific gene sets transcribed by RNA polymerase II.
10	13842826	splice_donor_variant&non_coding_transcript_variant	Hivep2	ENSMUSG00000015501	TUCA	DNA-binding transcription factor activity	A transcription regulator activity that modulates transcription of gene sets via selective and non-covalent binding to a specific double-stranded genomic DNA sequence (sometimes referred to as a motif) within a cis-regulatory region. Regulatory regions include promoters (proximal and distal) and enhancers. Genes are transcriptional units, and include bacterial operons.
10	13842826	splice_donor_variant&non_coding_transcript_variant	Hivep2	ENSMUSG00000015501	TUCA	DNA-binding transcription factor activity, RNA polymerase II-specific	A DNA-binding transcription factor activity that modulates the transcription of specific gene sets transcribed by RNA polymerase II.
10	13842826	splice_donor_variant&non_coding_transcript_variant	Hivep2	ENSMUSG00000015501	TUCA	DNA-templated transcription	The synthesis of an RNA transcript from a DNA template.
10	13842826	splice_donor_variant&non_coding_transcript_variant	Hivep2	ENSMUSG00000015501	TUCA	RNA polymerase II cis-regulatory region sequence-specific DNA binding	Binding to a specific upstream regulatory DNA sequence (transcription factor recognition sequence or binding site) located in cis relative to the transcription start site (i.e., on the same strand of DNA) of a gene transcribed by RNA polymerase II.
10	13842826	splice_donor_variant&non_coding_transcript_variant	Hivep2	ENSMUSG00000015501	TUCA	metal ion binding	Binding to a metal ion.
10	13842826	splice_donor_variant&non_coding_transcript_variant	Hivep2	ENSMUSG00000015501	TUCA	nucleoplasm	That part of the nuclear content other than the chromosomes or the nucleolus.
10	13842826	splice_donor_variant&non_coding_transcript_variant	Hivep2	ENSMUSG00000015501	TUCA	nucleus	A membrane-bounded organelle of eukaryotic cells in which chromosomes are housed and replicated. In most cells, the nucleus contains all of the cell's chromosomes except the organellar chromosomes, and is the site of RNA synthesis and processing. In some species, or in specialized cell types, RNA metabolism or DNA replication may be absent.
10	13842826	splice_donor_variant&non_coding_transcript_variant	Hivep2	ENSMUSG00000015501	TUCA	positive regulation of transcription by RNA polymerase II	Any process that activates or increases the frequency, rate or extent of transcription from an RNA polymerase II promoter.
10	13842826	splice_donor_variant&non_coding_transcript_variant	Hivep2	ENSMUSG00000015501	TUCA	regulation of transcription by RNA polymerase II	Any process that modulates the frequency, rate or extent of transcription mediated by RNA polymerase II.
10	13842826	splice_donor_variant&non_coding_transcript_variant	Hivep2	ENSMUSG00000015501	TUCA	signal transduction	The cellular process in which a signal is conveyed to trigger a change in the activity or state of a cell. Signal transduction begins with reception of a signal (e.g. a ligand binding to a receptor or receptor activation by a stimulus such as light), or for signal transduction in the absence of ligand, signal-withdrawal or the activity of a constitutively active receptor. Signal transduction ends…
10	13842826	splice_donor_variant&non_coding_transcript_variant	Hivep2	ENSMUSG00000015501	TUCA	transcription regulator complex	A protein complex that is capable of associating with DNA by direct binding, or via other DNA-binding proteins or complexes, and regulating transcription.
10	14632955	splice_donor_variant&non_coding_transcript_variant	Nmbr	ENSMUSG00000019865	SARA	G protein-coupled peptide receptor activity	Combining with a peptide and transmitting the signal across the membrane by activating an associated G-protein; promotes the exchange of GDP for GTP on the alpha subunit of a heterotrimeric G-protein complex.
10	14632955	splice_donor_variant&non_coding_transcript_variant	Nmbr	ENSMUSG00000019865	SARA	G protein-coupled receptor activity	Combining with an extracellular signal and transmitting the signal across the membrane by activating an associated G-protein; promotes the exchange of GDP for GTP on the alpha subunit of a heterotrimeric G-protein complex.
10	14632955	splice_donor_variant&non_coding_transcript_variant	Nmbr	ENSMUSG00000019865	SARA	G protein-coupled receptor signaling pathway	The series of molecular signals initiated by a ligand binding to its receptor, in which the activated receptor promotes the exchange of GDP for GTP on the alpha-subunit of an associated heterotrimeric G-protein complex. The GTP-bound activated alpha-G-protein then dissociates from the beta- and gamma-subunits to further transmit the signal within the cell. The pathway begins with receptor-ligand …
10	14632955	splice_donor_variant&non_coding_transcript_variant	Nmbr	ENSMUSG00000019865	SARA	antiviral innate immune response	A defense response against viruses mediated through an innate immune response. An innate immune response is mediated by germline encoded components that directly recognize components of potential pathogens.
10	14632955	splice_donor_variant&non_coding_transcript_variant	Nmbr	ENSMUSG00000019865	SARA	biological_process	A biological process represents a specific objective that the organism is genetically programmed to achieve. Biological processes are often described by their outcome or ending state, e.g., the biological process of cell division results in the creation of two daughter cells (a divided cell) from a single parent cell. A biological process is accomplished by a particular set of molecular functions…
10	14632955	splice_donor_variant&non_coding_transcript_variant	Nmbr	ENSMUSG00000019865	SARA	bombesin receptor activity	Combining with bombesin to initiate a change in cell activity.
10	14632955	splice_donor_variant&non_coding_transcript_variant	Nmbr	ENSMUSG00000019865	SARA	bombesin receptor signaling pathway	A G protein-coupled receptor signaling pathway initiated by a bombesin binding to its receptor, and ending with the regulation of a downstream cellular process, e.g. transcription.
10	14632955	splice_donor_variant&non_coding_transcript_variant	Nmbr	ENSMUSG00000019865	SARA	cellular_component	A location, relative to cellular compartments and structures, occupied by a macromolecular machine when it carries out a molecular function. There are two ways in which the gene ontology describes locations of gene products: (1) relative to cellular structures (e.g., cytoplasmic side of plasma membrane) or compartments (e.g., mitochondrion), and (2) the stable macromolecular complexes of which th…
10	14632955	splice_donor_variant&non_coding_transcript_variant	Nmbr	ENSMUSG00000019865	SARA	cytosol	The part of the cytoplasm that does not contain organelles but which does contain other particulate matter, such as protein complexes.
10	14632955	splice_donor_variant&non_coding_transcript_variant	Nmbr	ENSMUSG00000019865	SARA	integral component of membrane	The component of a membrane consisting of the gene products and protein complexes having at least some part of their peptide sequence embedded in the hydrophobic region of the membrane.
10	14632955	splice_donor_variant&non_coding_transcript_variant	Nmbr	ENSMUSG00000019865	SARA	membrane	A lipid bilayer along with all the proteins and protein complexes embedded in it an attached to it.
10	14632955	splice_donor_variant&non_coding_transcript_variant	Nmbr	ENSMUSG00000019865	SARA	molecular_function	A molecular process that can be carried out by the action of a single macromolecular machine, usually via direct physical interactions with other molecular entities. Function in this sense denotes an action, or activity, that a gene product (or a complex) performs. These actions are described from two distinct but related perspectives: (1) biochemical activity, and (2) role as a component in a la…
10	14632955	splice_donor_variant&non_coding_transcript_variant	Nmbr	ENSMUSG00000019865	SARA	negative regulation of interleukin-6 production	Any process that stops, prevents, or reduces the frequency, rate, or extent of interleukin-6 production.
10	14632955	splice_donor_variant&non_coding_transcript_variant	Nmbr	ENSMUSG00000019865	SARA	neuropeptide receptor activity	Combining with a neuropeptide to initiate a change in cell activity.
10	14632955	splice_donor_variant&non_coding_transcript_variant	Nmbr	ENSMUSG00000019865	SARA	neuropeptide signaling pathway	A G protein-coupled receptor signaling pathway initiated by a neuropeptide binding to its receptor on the surface of a target cell, and ending with the regulation of a downstream cellular process.
10	14632955	splice_donor_variant&non_coding_transcript_variant	Nmbr	ENSMUSG00000019865	SARA	plasma membrane	The membrane surrounding a cell that separates the cell from its external environment. It consists of a phospholipid bilayer and associated proteins.
10	14632955	splice_donor_variant&non_coding_transcript_variant	Nmbr	ENSMUSG00000019865	SARA	positive regulation of interferon-alpha production	Any process that activates or increases the frequency, rate, or extent of interferon-alpha production.
10	14632955	splice_donor_variant&non_coding_transcript_variant	Nmbr	ENSMUSG00000019865	SARA	positive regulation of osteoclast proliferation	Any process that increases the rate, frequency, or extent of the multiplication or reproduction of osteoclasts, resulting in the expansion of an osteoclast cell population.
10	14632955	splice_donor_variant&non_coding_transcript_variant	Nmbr	ENSMUSG00000019865	SARA	positive regulation of respiratory gaseous exchange	Any process that activates or increases the frequency, rate or extent of respiratory gaseous exchange.
10	14632955	splice_donor_variant&non_coding_transcript_variant	Nmbr	ENSMUSG00000019865	SARA	signal transduction	The cellular process in which a signal is conveyed to trigger a change in the activity or state of a cell. Signal transduction begins with reception of a signal (e.g. a ligand binding to a receptor or receptor activation by a stimulus such as light), or for signal transduction in the absence of ligand, signal-withdrawal or the activity of a constitutively active receptor. Signal transduction ends…
10	14632955	splice_donor_variant&non_coding_transcript_variant	Nmbr	ENSMUSG00000019865	SARA	sneeze reflex	A reflex process that expels air forcibly from the mouth and nose in an explosive, spasmodic involuntary action resulting chiefly from irritation of the nasal mucous membrane.
10	15677341	splice_donor_variant&non_coding_transcript_variant	C330004P14Rik	ENSMUSG00000112227	EDMB,GAIA,GAIC,TUCB	biological_process	A biological process represents a specific objective that the organism is genetically programmed to achieve. Biological processes are often described by their outcome or ending state, e.g., the biological process of cell division results in the creation of two daughter cells (a divided cell) from a single parent cell. A biological process is accomplished by a particular set of molecular functions…
10	15677341	splice_donor_variant&non_coding_transcript_variant	C330004P14Rik	ENSMUSG00000112227	EDMB,GAIA,GAIC,TUCB	cellular_component	A location, relative to cellular compartments and structures, occupied by a macromolecular machine when it carries out a molecular function. There are two ways in which the gene ontology describes locations of gene products: (1) relative to cellular structures (e.g., cytoplasmic side of plasma membrane) or compartments (e.g., mitochondrion), and (2) the stable macromolecular complexes of which th…
10	15677341	splice_donor_variant&non_coding_transcript_variant	C330004P14Rik	ENSMUSG00000112227	EDMB,GAIA,GAIC,TUCB	molecular_function	A molecular process that can be carried out by the action of a single macromolecular machine, usually via direct physical interactions with other molecular entities. Function in this sense denotes an action, or activity, that a gene product (or a complex) performs. These actions are described from two distinct but related perspectives: (1) biochemical activity, and (2) role as a component in a la…
10	18072291	splice_acceptor_variant&non_coding_transcript_variant	Ect2l	ENSMUSG00000071392	TUCA	biological_process	A biological process represents a specific objective that the organism is genetically programmed to achieve. Biological processes are often described by their outcome or ending state, e.g., the biological process of cell division results in the creation of two daughter cells (a divided cell) from a single parent cell. A biological process is accomplished by a particular set of molecular functions…
10	18072291	splice_acceptor_variant&non_coding_transcript_variant	Ect2l	ENSMUSG00000071392	TUCA	cellular_component	A location, relative to cellular compartments and structures, occupied by a macromolecular machine when it carries out a molecular function. There are two ways in which the gene ontology describes locations of gene products: (1) relative to cellular structures (e.g., cytoplasmic side of plasma membrane) or compartments (e.g., mitochondrion), and (2) the stable macromolecular complexes of which th…
10	18072291	splice_acceptor_variant&non_coding_transcript_variant	Ect2l	ENSMUSG00000071392	TUCA	guanyl-nucleotide exchange factor activity	Stimulates the exchange of GDP to GTP on a signaling GTPase, changing its conformation to its active form. Guanine nucleotide exchange factors (GEFs) act by stimulating the release of guanosine diphosphate (GDP) to allow binding of guanosine triphosphate (GTP), which is more abundant in the cell under normal cellular physiological conditions.
10	18072291	splice_acceptor_variant&non_coding_transcript_variant	Ect2l	ENSMUSG00000071392	TUCA	molecular_function	A molecular process that can be carried out by the action of a single macromolecular machine, usually via direct physical interactions with other molecular entities. Function in this sense denotes an action, or activity, that a gene product (or a complex) performs. These actions are described from two distinct but related perspectives: (1) biochemical activity, and (2) role as a component in a la…
10	18072291	splice_acceptor_variant&non_coding_transcript_variant	Ect2l	ENSMUSG00000071392	TUCA	protein binding	Binding to a protein.
10	20077402	splice_donor_variant&non_coding_transcript_variant	4930405J17Rik	ENSMUSG00000110754	EDMB,GAIC,MANE,SARA,SARB,SARC,TUCA,TUCB	biological_process	A biological process represents a specific objective that the organism is genetically programmed to achieve. Biological processes are often described by their outcome or ending state, e.g., the biological process of cell division results in the creation of two daughter cells (a divided cell) from a single parent cell. A biological process is accomplished by a particular set of molecular functions…
10	20077402	splice_donor_variant&non_coding_transcript_variant	4930405J17Rik	ENSMUSG00000110754	EDMB,GAIC,MANE,SARA,SARB,SARC,TUCA,TUCB	cellular_component	A location, relative to cellular compartments and structures, occupied by a macromolecular machine when it carries out a molecular function. There are two ways in which the gene ontology describes locations of gene products: (1) relative to cellular structures (e.g., cytoplasmic side of plasma membrane) or compartments (e.g., mitochondrion), and (2) the stable macromolecular complexes of which th…
10	20077402	splice_donor_variant&non_coding_transcript_variant	4930405J17Rik	ENSMUSG00000110754	EDMB,GAIC,MANE,SARA,SARB,SARC,TUCA,TUCB	molecular_function	A molecular process that can be carried out by the action of a single macromolecular machine, usually via direct physical interactions with other molecular entities. Function in this sense denotes an action, or activity, that a gene product (or a complex) performs. These actions are described from two distinct but related perspectives: (1) biochemical activity, and (2) role as a component in a la…
10	21943600	stop_gained	Semp2l2b	ENSMUSG00000069712	MANF	cysteine-type peptidase activity	Catalysis of the hydrolysis of peptide bonds in a polypeptide chain by a mechanism in which the sulfhydryl group of a cysteine residue at the active center acts as a nucleophile.
10	21943600	stop_gained	Semp2l2b	ENSMUSG00000069712	MANF	deSUMOylase activity	An thiol-dependent isopeptidase activity that cleaves SUMO from a target protein to which it is conjugated.
10	21943600	stop_gained	Semp2l2b	ENSMUSG00000069712	MANF	nucleus	A membrane-bounded organelle of eukaryotic cells in which chromosomes are housed and replicated. In most cells, the nucleus contains all of the cell's chromosomes except the organellar chromosomes, and is the site of RNA synthesis and processing. In some species, or in specialized cell types, RNA metabolism or DNA replication may be absent.
10	21943600	stop_gained	Semp2l2b	ENSMUSG00000069712	MANF	protein desumoylation	The process in which a SUMO protein (small ubiquitin-related modifier) is cleaved from its target protein.
10	21943600	stop_gained	Semp2l2b	ENSMUSG00000069712	MANF	proteolysis	The hydrolysis of proteins into smaller polypeptides and/or amino acids by cleavage of their peptide bonds.
10	23816484	splice_acceptor_variant	Taar2	ENSMUSG00000059763	TUCB	G protein-coupled amine receptor activity	Combining with an extracellular amine and transmitting the signal across the membrane by activating an associated G-protein; promotes the exchange of GDP for GTP on the alpha subunit of a heterotrimeric G-protein complex.
10	23816484	splice_acceptor_variant	Taar2	ENSMUSG00000059763	TUCB	G protein-coupled receptor activity	Combining with an extracellular signal and transmitting the signal across the membrane by activating an associated G-protein; promotes the exchange of GDP for GTP on the alpha subunit of a heterotrimeric G-protein complex.
10	23816484	splice_acceptor_variant	Taar2	ENSMUSG00000059763	TUCB	G protein-coupled receptor signaling pathway	The series of molecular signals initiated by a ligand binding to its receptor, in which the activated receptor promotes the exchange of GDP for GTP on the alpha-subunit of an associated heterotrimeric G-protein complex. The GTP-bound activated alpha-G-protein then dissociates from the beta- and gamma-subunits to further transmit the signal within the cell. The pathway begins with receptor-ligand …
10	23816484	splice_acceptor_variant	Taar2	ENSMUSG00000059763	TUCB	integral component of membrane	The component of a membrane consisting of the gene products and protein complexes having at least some part of their peptide sequence embedded in the hydrophobic region of the membrane.
10	23816484	splice_acceptor_variant	Taar2	ENSMUSG00000059763	TUCB	membrane	A lipid bilayer along with all the proteins and protein complexes embedded in it an attached to it.
10	23816484	splice_acceptor_variant	Taar2	ENSMUSG00000059763	TUCB	plasma membrane	The membrane surrounding a cell that separates the cell from its external environment. It consists of a phospholipid bilayer and associated proteins.
10	23816484	splice_acceptor_variant	Taar2	ENSMUSG00000059763	TUCB	signal transduction	The cellular process in which a signal is conveyed to trigger a change in the activity or state of a cell. Signal transduction begins with reception of a signal (e.g. a ligand binding to a receptor or receptor activation by a stimulus such as light), or for signal transduction in the absence of ligand, signal-withdrawal or the activity of a constitutively active receptor. Signal transduction ends…
10	23816484	splice_acceptor_variant	Taar2	ENSMUSG00000059763	TUCB	trace-amine receptor activity	Combining with a trace amine to initiate a change in cell activity. Trace amines are biogenic amines that are synthesized from aromatic amino acids and are substrates for monoamine oxidase, and are therefore detectable only at trace levels in mammals.
10	24471781	start_lost	Ccn2	ENSMUSG00000019997	EDMB,GAIA,GAIC,MANF,SARC,TUCA,TUCB	DNA biosynthetic process	The biosynthetic process resulting in the formation of DNA.
[truncated: 17,499 more rows]

## Sheet: GO Analysis
Analysis Type:	PANTHER Overrepresentation Test (Released 20230705)
[truncated: 13 more rows]
