# Supplementary material for: Into the Wild: A novel wild-derived inbred strain resource expands the genomic and phenotypic diversity of laboratory mouse models
Source: PLoS Genet. 2024 Apr 10;20(4):e1011228. doi: 10.1371/journal.pgen.1011228 (PMC11034653; doi:10.1371/journal.pgen.1011228)
Supplement: S6 Table — (TXT) [file pgen.1011228.s018.txt]

ENSMUSG00000019836	Amd-ps4
ENSMUSG00000021908	Gm6768
ENSMUSG00000024205	Rpl36-ps2
ENSMUSG00000024437	Gm8615
ENSMUSG00000025201	Bloc1s2-ps
ENSMUSG00000027694	Gm8325
ENSMUSG00000028629	Exo5
ENSMUSG00000029451	Gm13103
ENSMUSG00000030225	Dera
ENSMUSG00000030735	Gm9755
ENSMUSG00000036305	Rpl39-ps
ENSMUSG00000037096	Gm9762
ENSMUSG00000037537	H2-M11
ENSMUSG00000037827	Gm5884
ENSMUSG00000040323	Gm15429
ENSMUSG00000040540	Gm9770
ENSMUSG00000041449	Serpina3h
ENSMUSG00000042165	Gm9774
ENSMUSG00000042938	Gm14117
ENSMUSG00000043024	Gm16433
ENSMUSG00000043192	Gm1840
ENSMUSG00000043346	Gm6741
ENSMUSG00000043483	Gm6863
ENSMUSG00000043770	Gm12481
ENSMUSG00000043801	Oaz1-ps
ENSMUSG00000044285	Gm1821
ENSMUSG00000044424	Gm9493
ENSMUSG00000044783	Hjurp
ENSMUSG00000045048	Gm9795
ENSMUSG00000045104	Gm5514
ENSMUSG00000045455	Gm9797
ENSMUSG00000045609	Gm5455
ENSMUSG00000045799	Gm9800
ENSMUSG00000046150	Olfr918
ENSMUSG00000046341	Gm11223
ENSMUSG00000046952	Gm5815
ENSMUSG00000047370	Gm7367
ENSMUSG00000047643	Gm5454
ENSMUSG00000047676	Rpsa-ps10
ENSMUSG00000047965	Rpl9-ps7
ENSMUSG00000048334	Gm8258
ENSMUSG00000049124	Gm8186
ENSMUSG00000049233	Apoo-ps
ENSMUSG00000049414	Gm5417
ENSMUSG00000050014	Apol10b
ENSMUSG00000050299	Gm9843
ENSMUSG00000050533	Gm9845
ENSMUSG00000050621	Rps27rt
ENSMUSG00000051255	Gm6563
ENSMUSG00000051639	Gm5812
ENSMUSG00000052005	Gm9864
ENSMUSG00000052825	Gm9892
ENSMUSG00000053472	Gm13534
ENSMUSG00000053740	Gm6457
ENSMUSG00000055216	9430025C20Rik
ENSMUSG00000056772	Rps6-ps2
ENSMUSG00000056836	Gm6851
ENSMUSG00000057036	Gm7536
ENSMUSG00000057446	Cts8
ENSMUSG00000057762	Gm6169
ENSMUSG00000057886	Cbx3-ps6
ENSMUSG00000058443	Rpl10-ps3
ENSMUSG00000058542	Gm15590
ENSMUSG00000058625	Gm17383
ENSMUSG00000058745	Gm9174
ENSMUSG00000058809	Hspd1-ps3
ENSMUSG00000058838	Rps27a-ps2
ENSMUSG00000058873	Gm5582
ENSMUSG00000058905	Gm10051
ENSMUSG00000058922	Gm10052
ENSMUSG00000058927	Gm10053
ENSMUSG00000059040	Eno1b
ENSMUSG00000059058	Tma7-ps
ENSMUSG00000059064	Gm10059
ENSMUSG00000059136	Olfr539
ENSMUSG00000059179	Gm8991
ENSMUSG00000059195	Gm12715
ENSMUSG00000059647	Cbx3-ps7
ENSMUSG00000059775	Rps26-ps1
ENSMUSG00000060019	Gm10073
ENSMUSG00000060096	Amd-ps3
ENSMUSG00000060336	Zfp937
ENSMUSG00000060419	Rps16-ps2
ENSMUSG00000060795	Gm13363
ENSMUSG00000060989	Gm11847
ENSMUSG00000061062	Gm10093
ENSMUSG00000061104	Sap18b
ENSMUSG00000061669	Rpl34-ps2
ENSMUSG00000061897	Gm14292
ENSMUSG00000062081	Gm6055
ENSMUSG00000062382	Ftl1-ps1
ENSMUSG00000062611	Rps3a2
ENSMUSG00000062758	Gm16477
ENSMUSG00000062846	Gm14176
ENSMUSG00000062933	Gm10123
ENSMUSG00000063328	Gm9396
ENSMUSG00000063412	Gm10131
ENSMUSG00000063543	Gm5616
ENSMUSG00000063684	Gm13910
ENSMUSG00000063696	Gm8730
ENSMUSG00000063739	Gm4963
ENSMUSG00000063953	Amd2
ENSMUSG00000064141	Zfp69
ENSMUSG00000064193	Gm4735
ENSMUSG00000064208	Gm10145
ENSMUSG00000064317	Gm10146
ENSMUSG00000064670	Gm22808
ENSMUSG00000064682	Gm25813
ENSMUSG00000064776	Gm25203
ENSMUSG00000064890	Gm22505
ENSMUSG00000065104	Gm26128
ENSMUSG00000065164	Gm23814
ENSMUSG00000065203	Gm24614
ENSMUSG00000065337	Gm24929
ENSMUSG00000066315	Gm12918
ENSMUSG00000066389	Rpl31-ps1
ENSMUSG00000066443	Gm10163
ENSMUSG00000066538	Gm6254
ENSMUSG00000066553	Gm6969
ENSMUSG00000066632	Pgk1-rs7
ENSMUSG00000066724	Gm10175
ENSMUSG00000066902	Rps23-ps2
ENSMUSG00000066905	Olfr860
ENSMUSG00000067017	Gm3608
ENSMUSG00000067038	Rps12-ps3
ENSMUSG00000067321	Gm7931
ENSMUSG00000067344	Rps25-ps1
ENSMUSG00000067547	Gm7666
ENSMUSG00000067575	Rpl35a-ps3
ENSMUSG00000067736	Gm10222
ENSMUSG00000067870	Rpl31-ps8
ENSMUSG00000068120	Gm10231
ENSMUSG00000068240	Gm11808
ENSMUSG00000068262	Gm5879
ENSMUSG00000068324	Gm10029
ENSMUSG00000068396	Rpl34-ps1
ENSMUSG00000068397	Gm10240
ENSMUSG00000068466	Gm5518
ENSMUSG00000069008	Gm5537
ENSMUSG00000069011	Gm10254
ENSMUSG00000069014	Gm5641
ENSMUSG00000069083	Gm10259
ENSMUSG00000069324	Gm5096
ENSMUSG00000069622	Gm10273
ENSMUSG00000069818	Olfr390
ENSMUSG00000069862	Rps12-ps9
ENSMUSG00000069899	Gm12166
ENSMUSG00000069972	Rps13-ps2
ENSMUSG00000070236	Gm26327
ENSMUSG00000070271	Gm13268
ENSMUSG00000070343	Gm10288
ENSMUSG00000070572	Trmt112-ps2
ENSMUSG00000070713	Gm10282
ENSMUSG00000070834	Gm13015
ENSMUSG00000071040	Gm9386
ENSMUSG00000071041	Impdh2-ps
ENSMUSG00000071052	Rpl7a-ps5
ENSMUSG00000072381	Gm10355
ENSMUSG00000072476	Gm9008
ENSMUSG00000072692	Rpl37rt
ENSMUSG00000072708	Olfr381
ENSMUSG00000072940	Gm10443
ENSMUSG00000073198	Bnip3l-ps
ENSMUSG00000073371	Gm6594
ENSMUSG00000073640	Rpl27-ps3
ENSMUSG00000073643	Wdfy1
ENSMUSG00000073647	Gm10557
ENSMUSG00000074092	Gm6181
ENSMUSG00000074243	Gm10651
ENSMUSG00000074483	Bglap
ENSMUSG00000074516	Gm10709
ENSMUSG00000074800	Gm4149
ENSMUSG00000074846	Gm10774
ENSMUSG00000074903	Gm2058
ENSMUSG00000075053	Vdac3-ps1
ENSMUSG00000075312	Gm13597
ENSMUSG00000075391	Gm13443
ENSMUSG00000076033	Mir692-3
ENSMUSG00000076218	Mir692-1
ENSMUSG00000076236	Mir682
ENSMUSG00000076572	Igkv18-36
ENSMUSG00000076661	Ighv16-1
ENSMUSG00000076746	Tcrg-V6
ENSMUSG00000076747	Tcrg-V5
ENSMUSG00000076831	Trav8-1
ENSMUSG00000077419	Gm23744
ENSMUSG00000078087	Rps12l1
ENSMUSG00000078126	Rpl23a-ps3
ENSMUSG00000078128	Gm2178
ENSMUSG00000078151	Gm12226
ENSMUSG00000078154	Gm12184
ENSMUSG00000078193	Gm2000
ENSMUSG00000078249	Hmga1b
ENSMUSG00000078291	Gm3940
ENSMUSG00000078300	Gm2606
ENSMUSG00000078377	Gm4294
ENSMUSG00000078511	Pramef25
ENSMUSG00000078592	Gm4609
ENSMUSG00000078636	Gm7336
ENSMUSG00000078691	Gm6821
ENSMUSG00000078905	Gm14393
ENSMUSG00000078915	Hsp25-ps1
ENSMUSG00000078965	Gm12033
ENSMUSG00000078967	Gm3272
ENSMUSG00000079067	Hmgn2-ps1
ENSMUSG00000079093	4930449I24Rik
ENSMUSG00000079137	Rpl27-ps1
ENSMUSG00000079139	Gm4204
ENSMUSG00000079224	Gm6565
ENSMUSG00000079225	Gm9531
ENSMUSG00000079311	Gm3222
ENSMUSG00000079501	Gm5138
ENSMUSG00000079507	H2-Q1
ENSMUSG00000079542	Gm42606
ENSMUSG00000079575	Rbpj-ps3
ENSMUSG00000079884	Gm10698
ENSMUSG00000079942	Rpl28-ps3
ENSMUSG00000079966	Gm14058
ENSMUSG00000080078	Gm15583
ENSMUSG00000080205	Gm15526
ENSMUSG00000080242	Gm15487
ENSMUSG00000080848	Gm9385
ENSMUSG00000080866	Gm5687
ENSMUSG00000080875	Gm7332
ENSMUSG00000080885	Rpl10-ps6
ENSMUSG00000080902	Ywhaq-ps3
ENSMUSG00000080904	Gm11966
ENSMUSG00000080916	Gm12463
ENSMUSG00000080935	Got2-ps1
ENSMUSG00000081051	Gm15427
ENSMUSG00000081071	Gm9836
ENSMUSG00000081128	Gm13328
ENSMUSG00000081157	Gm13552
ENSMUSG00000081201	Smt3h2-ps4
ENSMUSG00000081251	Gm12164
ENSMUSG00000081254	Gm12112
ENSMUSG00000081309	Gm12397
ENSMUSG00000081327	Gm11819
ENSMUSG00000081344	Gm14303
ENSMUSG00000081345	Olfr1159-ps1
ENSMUSG00000081378	Rps13-ps4
ENSMUSG00000081406	Rps6-ps4
ENSMUSG00000081431	Gm15483
ENSMUSG00000081441	Gm6161
ENSMUSG00000081455	Hmgb1-ps3
ENSMUSG00000081469	Vmn1r-ps95
ENSMUSG00000081470	Gm14131
ENSMUSG00000081520	Gm16200
ENSMUSG00000081611	Gm13651
ENSMUSG00000081669	Npm3-ps1
ENSMUSG00000081694	Olfr660-ps1
ENSMUSG00000081749	Gm12241
ENSMUSG00000081824	BC002163
ENSMUSG00000081911	Mrps36-ps2
ENSMUSG00000081926	Gm15536
ENSMUSG00000081952	Gm12178
ENSMUSG00000082045	Gm11585
ENSMUSG00000082062	Ftl2
ENSMUSG00000082087	Gm12138
ENSMUSG00000082160	Gm11578
ENSMUSG00000082329	Gm14287
ENSMUSG00000082419	Gm11425
ENSMUSG00000082516	Gm13342
ENSMUSG00000082575	Gm13050
ENSMUSG00000082585	Gm15387
ENSMUSG00000082662	Gm15516
ENSMUSG00000082691	Dynlt1-ps1
ENSMUSG00000082701	Gm14460
ENSMUSG00000082737	Gm12026
ENSMUSG00000082741	Gm9703
ENSMUSG00000082758	Gm13024
ENSMUSG00000082769	Gm15793
ENSMUSG00000082825	Gm15741
ENSMUSG00000082908	Gm13736
ENSMUSG00000082962	Gm10601
ENSMUSG00000082988	Gm5903
ENSMUSG00000083061	Gm12191
ENSMUSG00000083097	Gm14494
ENSMUSG00000083139	Gm12418
ENSMUSG00000083326	Rpl38-ps1
ENSMUSG00000083380	Gm3244
ENSMUSG00000083382	Gm6433
ENSMUSG00000083410	Gm14300
ENSMUSG00000083424	Rpl35a-ps4
ENSMUSG00000083451	Gm11445
ENSMUSG00000083496	Gm11263
ENSMUSG00000083527	Gm12001
ENSMUSG00000083545	Gm13320
ENSMUSG00000083626	Gm4459
ENSMUSG00000083645	Gm14086
ENSMUSG00000083708	Gm13123
ENSMUSG00000083737	Prdx6-ps2
ENSMUSG00000083773	Gm13394
ENSMUSG00000083833	Gm13841
ENSMUSG00000083854	Dnajc19-ps
ENSMUSG00000083878	Gm12034
ENSMUSG00000083879	Gm14038
ENSMUSG00000083894	Gm11489
ENSMUSG00000083914	Rps18-ps1
ENSMUSG00000084050	Gm14439
ENSMUSG00000084071	Gm13378
ENSMUSG00000084093	Gm16418
ENSMUSG00000084099	Gm12929
ENSMUSG00000084111	Gm15710
ENSMUSG00000084129	Hmgb1-ps1
ENSMUSG00000084213	Hspe1-ps5
ENSMUSG00000084221	Hmgb1-ps4
ENSMUSG00000084230	Gm14388
ENSMUSG00000084260	Gm12844
ENSMUSG00000084272	Gm13224
ENSMUSG00000084319	Tpt1-ps3
ENSMUSG00000084372	Gm13988
ENSMUSG00000084383	Gm13370
ENSMUSG00000084416	Rpl10a-ps1
ENSMUSG00000084440	Gm26254
ENSMUSG00000084474	Gm25783
ENSMUSG00000084817	Gm5526
ENSMUSG00000084838	Gm10241
ENSMUSG00000085340	Gm16335
ENSMUSG00000085342	Gm12254
ENSMUSG00000085442	Gm3362
ENSMUSG00000085666	Gm9855
ENSMUSG00000085783	Gm9816
ENSMUSG00000085840	Gm11261
ENSMUSG00000086240	Gm7846
ENSMUSG00000086475	Platr13
ENSMUSG00000086548	Gm12972
ENSMUSG00000086563	Platr15
ENSMUSG00000086583	Gm15500
ENSMUSG00000086925	Gm6286
ENSMUSG00000087119	Atg4a-ps
ENSMUSG00000087286	Gm9013
ENSMUSG00000087412	Gm15501
ENSMUSG00000087701	Gm13493
ENSMUSG00000087775	Rprl2
ENSMUSG00000087917	Gm24911
ENSMUSG00000088352	Gm24013
ENSMUSG00000088501	Gm22788
ENSMUSG00000088675	Rprl1
ENSMUSG00000088761	Gm24392
ENSMUSG00000088895	Gm22519
ENSMUSG00000088900	Gm25436
ENSMUSG00000089183	Gm22946
ENSMUSG00000089427	Gm26005
ENSMUSG00000089504	Gm23475
ENSMUSG00000089719	Gm15758
ENSMUSG00000089803	Gm10171
ENSMUSG00000089901	Gm8113
ENSMUSG00000090106	Gm15838
ENSMUSG00000090136	Gm10177
ENSMUSG00000090549	Rpl28-ps4
ENSMUSG00000090610	Gm3571
ENSMUSG00000090674	Gm17082
ENSMUSG00000090790	Gm17377
ENSMUSG00000091058	Gm17538
ENSMUSG00000091086	Rpl6l
ENSMUSG00000091421	Gm4202
ENSMUSG00000091478	Gm10039
ENSMUSG00000091498	Mpc1-ps
ENSMUSG00000091655	Gm8741
ENSMUSG00000091697	Eif3s6-ps2
ENSMUSG00000091703	Gm4222
ENSMUSG00000091705	H2-Q2
ENSMUSG00000091812	Ear-ps5
ENSMUSG00000091845	Rpl36-ps12
ENSMUSG00000091900	Gm4353
ENSMUSG00000091905	Gm6395
ENSMUSG00000091957	Rps2-ps10
ENSMUSG00000092029	Gm9027
ENSMUSG00000092047	Gm17631
ENSMUSG00000092289	Gm6659
ENSMUSG00000092332	Gm8868
ENSMUSG00000092336	Vmn1r-ps40
ENSMUSG00000092339	Gm4831
ENSMUSG00000092414	Gm20453
ENSMUSG00000092606	Gm20450
ENSMUSG00000092710	Gm22857
ENSMUSG00000093546	Vmn2r-ps7
ENSMUSG00000093648	Vmn1r-ps148
ENSMUSG00000093885	Rpl35a-ps5
ENSMUSG00000093894	Ighv1-53
ENSMUSG00000094030	Gm21833
ENSMUSG00000094194	Ighv5-16
ENSMUSG00000094241	Ighv1-24
ENSMUSG00000094286	Gm12424
ENSMUSG00000094326	Gm10045
ENSMUSG00000094344	Gm11942
ENSMUSG00000094388	Gm8783
ENSMUSG00000094437	Gm9830
ENSMUSG00000094463	Gm8546
ENSMUSG00000094472	Gm21897
ENSMUSG00000094497	Gm8210
ENSMUSG00000094546	Ighv1-26
ENSMUSG00000094568	Smarce1-ps1
ENSMUSG00000094664	Rpl35a-ps6
ENSMUSG00000094683	Ap3m1-ps
ENSMUSG00000094708	Gm10359
ENSMUSG00000094819	Olfr53
ENSMUSG00000094935	Gm9726
ENSMUSG00000094942	Gm3604
ENSMUSG00000094989	Rpl9-ps4
ENSMUSG00000095042	Gm12537
ENSMUSG00000095095	Olfr385
ENSMUSG00000095130	Ighv1-39
ENSMUSG00000095159	Tubb4b-ps1
ENSMUSG00000095170	Ighv8-11
ENSMUSG00000095204	Ighv1-52
ENSMUSG00000095399	Ighd6-1
ENSMUSG00000095478	Gm9824
ENSMUSG00000095526	Gm10243
ENSMUSG00000095588	Gm12350
ENSMUSG00000095605	Gm12624
ENSMUSG00000095661	Gm8935
ENSMUSG00000095663	Gm2310
ENSMUSG00000095762	Gm16378
ENSMUSG00000095771	Igkv14-111
ENSMUSG00000095869	Ppp1r2-ps6
ENSMUSG00000095937	Gm12671
ENSMUSG00000096006	Gm21596
ENSMUSG00000096344	Gm6408
ENSMUSG00000096375	Gm7094
ENSMUSG00000096403	Gm9825
ENSMUSG00000096423	Gm24978
ENSMUSG00000096477	Olfr92
ENSMUSG00000096527	Gm6370
ENSMUSG00000096544	Gm4617
ENSMUSG00000096592	Gm15801
ENSMUSG00000096647	Gm6223
ENSMUSG00000096842	Gm10736
ENSMUSG00000096962	Gm26622
ENSMUSG00000097086	Gm7672
ENSMUSG00000097530	Kansl2-ps
ENSMUSG00000097646	Gm26864
ENSMUSG00000097979	Gm4691
ENSMUSG00000098006	Gm8565
ENSMUSG00000098009	Gm5597
ENSMUSG00000098019	Gm2546
ENSMUSG00000098111	Gm4654
ENSMUSG00000098208	Gm8349
ENSMUSG00000098240	Gm4575
ENSMUSG00000098713	Rps2-ps5
ENSMUSG00000098931	Mir8099-2
ENSMUSG00000099124	Mir8117
ENSMUSG00000099647	Gm5776
ENSMUSG00000099858	Gm6652
ENSMUSG00000099875	Rbm3-ps
ENSMUSG00000099927	Gm8226
ENSMUSG00000099979	Gm5896
ENSMUSG00000099998	Gm6501
ENSMUSG00000100007	Gm5527
ENSMUSG00000100033	Gm8337
ENSMUSG00000100131	Gm28439
ENSMUSG00000100153	Gm5601
ENSMUSG00000100205	Gm4850
ENSMUSG00000100309	Gm6644
ENSMUSG00000100347	Gm7895
ENSMUSG00000100458	Olfr1060-ps1
ENSMUSG00000100514	Gm12960
ENSMUSG00000100750	Gm29084
ENSMUSG00000100755	Rps23-ps1
ENSMUSG00000100774	Gm7329
ENSMUSG00000100801	Gm15459
ENSMUSG00000100862	Gm10925
ENSMUSG00000100944	Gm28900
ENSMUSG00000101111	Gm28437
ENSMUSG00000101188	Eif4a-ps4
ENSMUSG00000101236	Gm6750
ENSMUSG00000101249	Gm29216
ENSMUSG00000101496	Gm8885
ENSMUSG00000101502	Rpl7a-ps10
ENSMUSG00000101650	Gm6820
ENSMUSG00000101708	Gm28453
ENSMUSG00000101878	Gm8203
ENSMUSG00000101932	Gm10074
ENSMUSG00000101939	Gm28438
ENSMUSG00000102064	Gm28625
ENSMUSG00000102070	Gm28661
ENSMUSG00000102307	Gm38194
ENSMUSG00000102500	Gm37371
ENSMUSG00000102683	Gm37375
ENSMUSG00000102806	Ighv1-19-1
ENSMUSG00000102824	Pdcd5-ps
ENSMUSG00000102839	Gm37385
ENSMUSG00000102870	Gm17868
ENSMUSG00000102917	Gm37724
ENSMUSG00000102952	Ighv1-25
ENSMUSG00000102979	Gm37350
ENSMUSG00000103003	Gm38076
ENSMUSG00000103031	Gm29950
ENSMUSG00000103148	Gm37746
ENSMUSG00000103290	Ighv1-23
ENSMUSG00000103464	Gm38246
ENSMUSG00000103547	Gm37665
ENSMUSG00000103653	Gstp-ps
ENSMUSG00000103735	Gm38317
ENSMUSG00000103873	Ighv1-38
ENSMUSG00000103953	Gm29718
ENSMUSG00000103960	Gm37119
ENSMUSG00000103979	Gm20305
ENSMUSG00000103980	Gm37450
ENSMUSG00000103986	Gm5539
ENSMUSG00000104080	Gm38279
ENSMUSG00000104176	Ighv1-51
ENSMUSG00000104222	Gm7292
ENSMUSG00000104236	4930533L02Rik
ENSMUSG00000104268	Gm37750
ENSMUSG00000104295	Gm6197
ENSMUSG00000104303	Gm36976
ENSMUSG00000104309	Gm5846
ENSMUSG00000104360	Gm8762
ENSMUSG00000104384	Gm37031
ENSMUSG00000104498	Gm37110
ENSMUSG00000104532	Gm43739
ENSMUSG00000104563	Gm43041
ENSMUSG00000104660	Gm43601
ENSMUSG00000104697	Igkv12-67
ENSMUSG00000104803	Gm43108
ENSMUSG00000104806	Gm42566
ENSMUSG00000104853	Olfr375-ps1
ENSMUSG00000104882	Gm43096
ENSMUSG00000104961	Gm43835
ENSMUSG00000104988	Gm43622
ENSMUSG00000105005	Gm9729
ENSMUSG00000105017	Gm43107
ENSMUSG00000105031	Gm3511
ENSMUSG00000105037	Gm25203
ENSMUSG00000105047	Gm42533
ENSMUSG00000105058	Gm43590
ENSMUSG00000105108	Gm42687
ENSMUSG00000105123	Ighv1-79
ENSMUSG00000105207	Gm42927
ENSMUSG00000105243	Gm43444
ENSMUSG00000105266	Gm18546
ENSMUSG00000105388	Rpl36a-ps2
ENSMUSG00000105712	Gm5712
ENSMUSG00000105725	Igkv12-49
ENSMUSG00000105775	Gm10290
ENSMUSG00000105808	Gm42627
ENSMUSG00000105817	Igkv15-97
ENSMUSG00000105920	Gm5408
ENSMUSG00000106044	Gm42860
ENSMUSG00000106067	Gm7902
ENSMUSG00000106133	Gm3724
ENSMUSG00000106173	Gm42764
ENSMUSG00000106222	Rprl1
ENSMUSG00000106234	Gm43535
ENSMUSG00000106334	Gm43549
ENSMUSG00000106482	Ighv8-16
ENSMUSG00000106512	Gm43078
ENSMUSG00000106566	Gm43836
ENSMUSG00000106593	Gm7048
ENSMUSG00000106628	Gm43558
ENSMUSG00000106633	Gm43431
ENSMUSG00000106831	Ube2n-ps1
ENSMUSG00000106874	Gm20186
ENSMUSG00000106986	Gm42887
ENSMUSG00000107006	Gm43105
ENSMUSG00000107018	Gm43694
ENSMUSG00000107233	Gm42959
ENSMUSG00000107258	Olfr1401-ps1
ENSMUSG00000107261	Trmt112-ps1
ENSMUSG00000107310	Gm7452
ENSMUSG00000107383	Gm4366
ENSMUSG00000107443	Gm7468
ENSMUSG00000107470	Gm3375
ENSMUSG00000107522	Gm44988
ENSMUSG00000107535	Gm44183
ENSMUSG00000107632	Gm44070
ENSMUSG00000107633	Gm44078
ENSMUSG00000107650	Gm44032
ENSMUSG00000107651	Gm44166
ENSMUSG00000107755	Mageb16-ps2
ENSMUSG00000107870	Gm43940
ENSMUSG00000107896	Gm8719
ENSMUSG00000107950	Gm6375
ENSMUSG00000108068	Gm44075
ENSMUSG00000108106	Gm5886
ENSMUSG00000108221	Gm44203
ENSMUSG00000108235	Gm44248
ENSMUSG00000108245	Prb3-ps
ENSMUSG00000108332	D530033B14Rik
ENSMUSG00000108405	Ywhaq-ps1
ENSMUSG00000108484	Gm18537
ENSMUSG00000108528	Gm8319
ENSMUSG00000108533	Gm44792
ENSMUSG00000108646	Olfr162-ps1
ENSMUSG00000108774	Gm45136
ENSMUSG00000108845	Gm45090
ENSMUSG00000108852	Gm44911
ENSMUSG00000109023	Gm44565
ENSMUSG00000109026	Gm44683
ENSMUSG00000109086	Gm5596
ENSMUSG00000109105	Gm44873
ENSMUSG00000109234	Gm44561
ENSMUSG00000109454	Gm34783
ENSMUSG00000109509	Rps12-ps4
ENSMUSG00000109565	Gm6579
ENSMUSG00000109798	Gm5996
ENSMUSG00000109846	Gm45627
ENSMUSG00000109892	Olfr540-ps1
ENSMUSG00000109909	Gm45663
ENSMUSG00000110192	Gm9652
ENSMUSG00000110311	Gm45410
ENSMUSG00000110403	Gm45553
ENSMUSG00000110512	Gm45827
ENSMUSG00000110528	Gm1943
ENSMUSG00000110546	Gm45734
ENSMUSG00000110669	Gm10060
ENSMUSG00000110679	Rpl10-ps5
ENSMUSG00000110693	Gm45899
ENSMUSG00000110720	Gm46223
ENSMUSG00000110779	Gm48271
ENSMUSG00000110812	Gm48407
ENSMUSG00000110841	Gpx4-ps2
ENSMUSG00000110872	Gm48255
ENSMUSG00000110880	Gm48431
ENSMUSG00000110896	Gm48273
ENSMUSG00000110946	Gm47604
ENSMUSG00000111083	Gm48274
ENSMUSG00000111202	Gm48275
ENSMUSG00000111263	Gm7680
ENSMUSG00000111297	Gm6082
ENSMUSG00000111371	Gm47162
ENSMUSG00000111395	Gm18655
ENSMUSG00000111472	Gm47103
ENSMUSG00000111507	Amd-ps6
ENSMUSG00000111619	Gm48348
ENSMUSG00000111824	Gm47102
ENSMUSG00000111890	Gm48836
ENSMUSG00000111928	Gm48082
ENSMUSG00000111964	Gm8942
ENSMUSG00000112012	Gm47025
ENSMUSG00000112073	Gm47101
ENSMUSG00000112101	Gm47924
ENSMUSG00000112315	Gm5183
ENSMUSG00000112474	Gm46209
ENSMUSG00000112478	Gm47761
ENSMUSG00000112496	Gm48764
ENSMUSG00000112523	Gm48377
ENSMUSG00000112530	Gm47738
ENSMUSG00000112580	Gm47673
ENSMUSG00000112622	Gm47164
ENSMUSG00000112670	Gm18042
ENSMUSG00000112693	Gm5512
ENSMUSG00000112731	Gm47739
ENSMUSG00000112808	Gm4739
ENSMUSG00000112844	Gm47036
ENSMUSG00000112927	Gm48332
ENSMUSG00000113100	Gm48754
ENSMUSG00000113152	Gm48422
ENSMUSG00000113161	Gm47457
ENSMUSG00000113198	Gm6988
ENSMUSG00000113203	Gm47587
ENSMUSG00000113226	Gm47808
ENSMUSG00000113258	Gm7446
ENSMUSG00000113322	Gm48492
ENSMUSG00000113393	Gm48415
ENSMUSG00000113469	Gm7065
ENSMUSG00000113545	Gm48238
ENSMUSG00000113549	Gm7739
ENSMUSG00000113664	Gm47184
ENSMUSG00000113673	Gm47486
ENSMUSG00000113824	Gm47420
ENSMUSG00000113846	Gm6217
ENSMUSG00000113847	Gm48799
ENSMUSG00000113889	Gm48501
ENSMUSG00000113890	Gm48368
ENSMUSG00000113921	Gm48054
ENSMUSG00000113948	Rpl17-ps3
ENSMUSG00000114060	Gm18630
ENSMUSG00000114114	Gm48499
ENSMUSG00000114118	Gm48829
ENSMUSG00000114123	Gm48416
ENSMUSG00000114147	AC134468.1
ENSMUSG00000114254	Gm48067
ENSMUSG00000114256	AC122418.1
ENSMUSG00000114265	Gm47521
ENSMUSG00000114277	Gm48583
ENSMUSG00000114517	Gm19290
ENSMUSG00000114540	Gm6421
ENSMUSG00000114620	Vmn1r-ps96
ENSMUSG00000114660	Gm47881
ENSMUSG00000114905	Gm48113
ENSMUSG00000114939	Gm48566
ENSMUSG00000114956	Gm47893
ENSMUSG00000114993	CT573086.1
ENSMUSG00000115054	AC166369.1
ENSMUSG00000115082	AC156016.2
ENSMUSG00000115167	AC139758.3
ENSMUSG00000115205	AC117588.1
ENSMUSG00000115312	AC136376.2
ENSMUSG00000115318	AC129208.1
ENSMUSG00000115354	AC154806.2
ENSMUSG00000115431	AC160930.2
ENSMUSG00000115458	AC140244.1
ENSMUSG00000115637	AC124709.2
ENSMUSG00000115643	AC124709.3
ENSMUSG00000115684	AC160120.1
ENSMUSG00000115763	CT025602.2
ENSMUSG00000115868	AC157602.1
ENSMUSG00000115938	AC134548.1
ENSMUSG00000116388	AC191865.1
ENSMUSG00000116412	AC191865.3
ENSMUSG00000116475	AC110211.2
ENSMUSG00000116521	AC191865.4
ENSMUSG00000116648
ENSMUSG00000116656
ENSMUSG00000116687
ENSMUSG00000116757
ENSMUSG00000116835
ENSMUSG00000116864
ENSMUSG00000116875
ENSMUSG00000117001
ENSMUSG00000117006
ENSMUSG00000117090
ENSMUSG00000117114
ENSMUSG00000117279
ENSMUSG00000117300
ENSMUSG00000117389
ENSMUSG00000117405
ENSMUSG00000117438
ENSMUSG00000117454
ENSMUSG00000117472
ENSMUSG00000117621
ENSMUSG00000117771
ENSMUSG00000117804
ENSMUSG00000118034
ENSMUSG00000118128
ENSMUSG00000118167
ENSMUSG00000118174
ENSMUSG00000118206
ENSMUSG00000118283
ENSMUSG00000118298
ENSMUSG00000118353
ENSMUSG00000118542
ENSMUSG00000118552
ENSMUSG00000118653
ENSMUSG00000118687
ENSMUSG00000118723
ENSMUSG00000118743
ENSMUSG00000118746
ENSMUSG00000118773
ENSMUSG00000118807
ENSMUSG00000118883
ENSMUSG00000118915
ENSMUSG00000118917
ENSMUSG00000118918
ENSMUSG00000118923
ENSMUSG00000118936
ENSMUSG00000118937
ENSMUSG00000118979
ENSMUSG00000118995
ENSMUSG00000119114
ENSMUSG00000119122
ENSMUSG00000119149
ENSMUSG00000119200
ENSMUSG00000119211
ENSMUSG00000119232
ENSMUSG00000119278
ENSMUSG00000119308
ENSMUSG00000119432
ENSMUSG00000119500
ENSMUSG00000119516
ENSMUSG00000119572
ENSMUSG00000119581
ENSMUSG00000119594
ENSMUSG00000119598
ENSMUSG00000119656
ENSMUSG00000119657
ENSMUSG00000119679
ENSMUSG00000119680
ENSMUSG00000119734
ENSMUSG00000119735
ENSMUSG00000119756
ENSMUSG00000119761
ENSMUSG00000119791
ENSMUSG00000119807
ENSMUSG00000119833
ENSMUSG00000119845
ENSMUSG00000119891
ENSMUSG00000119894
ENSMUSG00000119928
ENSMUSG00000120167
ENSMUSG00000120282
ENSMUSG00000120784
ENSMUSG00000120853
ENSMUSG00000120928
ENSMUSG00000121166
ENSMUSG00000121418
ENSMUSG00000121445
ENSMUSG00000121484
ENSMUSG00000121488
ENSMUSG00002074878
ENSMUSG00002075006
ENSMUSG00002075023
ENSMUSG00002075045
ENSMUSG00002075095
ENSMUSG00002075115
ENSMUSG00002075148
ENSMUSG00002075158
ENSMUSG00002075190
ENSMUSG00002075196
ENSMUSG00002075213
ENSMUSG00002075294
ENSMUSG00002075321
ENSMUSG00002075348
ENSMUSG00002075410
ENSMUSG00002075443
ENSMUSG00002075456
ENSMUSG00002075524
ENSMUSG00002075551
ENSMUSG00002075617
ENSMUSG00002075622
ENSMUSG00002075650
ENSMUSG00002075680
ENSMUSG00002075753
ENSMUSG00002075775
ENSMUSG00002075817
ENSMUSG00002075881
ENSMUSG00002075901
ENSMUSG00002075913
ENSMUSG00002075931
ENSMUSG00002075967
ENSMUSG00002075979
ENSMUSG00002075990
ENSMUSG00002076032
ENSMUSG00002076059
ENSMUSG00002076060
ENSMUSG00002076070
ENSMUSG00002076094
ENSMUSG00002076156
ENSMUSG00002076209
ENSMUSG00002076224
ENSMUSG00002076240
ENSMUSG00002076241
ENSMUSG00002076289
ENSMUSG00002076298
ENSMUSG00002076328
ENSMUSG00002076589
ENSMUSG00002076605
ENSMUSG00002076639
ENSMUSG00002076643
ENSMUSG00002076644
ENSMUSG00002076794
ENSMUSG00002076810
ENSMUSG00002076846
ENSMUSG00002076859
ENSMUSG00002076947
ENSMUSG00002076975
