# Supplementary material for: Into the Wild: A novel wild-derived inbred strain resource expands the genomic and phenotypic diversity of laboratory mouse models
Source: PLoS Genet. 2024 Apr 10;20(4):e1011228. doi: 10.1371/journal.pgen.1011228 (PMC11034653; doi:10.1371/journal.pgen.1011228)
Supplement: S7 Table — (XLSX) [file pgen.1011228.s019.xlsx]

## Sheet: Sheet4
Repeat Name	Repeat Class	Repeat Family	Number of Repeats in SVs	Total Number of Bases	AVG_%DIV	AVG_%DEL	AVG_%INS
B2_Mm1a	SINE	B2	15169	2767768	3.39237	0.537987	0.685081
RLTR10	LTR	ERVK	10864	2155442	3.44501	1.37845	3.57082
IAPEz-int	LTR	ERVK	10729	13180793	3.6887	1.76457	0.838956
(T)n	Simple_repeat	Simple_repeat	10512	343570	5.90064	0	0
L1MdGf_II_3end	LINE	L1	10175	3141339	2.84177	0.206332	0.086402
L1MdA_I_orf2	LINE	L1	8373	6567797	1.57884	0.0480311	0.0226298
(AT)n	Simple_repeat	Simple_repeat	7666	348779	4.65249	0.72718	0.316958
MTA_Mm	LTR	ERVL-MaLR	7534	2800996	2.19036	0.952389	0.0491354
(A)n	Simple_repeat	Simple_repeat	7310	225247	7.73697	0	0
(TG)n	Simple_repeat	Simple_repeat	6841	385889	7.37537	0.77409	0.334112
(TA)n	Simple_repeat	Simple_repeat	6775	309012	4.78254	0.779739	0.317508
(AC)n	Simple_repeat	Simple_repeat	6377	344906	6.46126	0.744451	0.351257
B2_Mm1t	SINE	B2	6045	1058894	6.22108	1.05997	0.774754
(CA)n	Simple_repeat	Simple_repeat	5675	320462	7.08215	0.964854	0.349646
(GT)n	Simple_repeat	Simple_repeat	5634	323825	7.59661	0.840831	0.330634
(TC)n	Simple_repeat	Simple_repeat	5043	235699	3.13619	0.79489	0.145843
RLTR10-int	LTR	ERVK	4903	4130485	2.88456	0.968935	1.56584
(GA)n	Simple_repeat	Simple_repeat	4387	213696	3.64234	0.877293	0.0925693
(AG)n	Simple_repeat	Simple_repeat	4159	194074	3.62554	0.68901	0.102912
B1_Mus2	SINE	Alu	4023	495002	5.07752	0.493767	0.291702
(CT)n	Simple_repeat	Simple_repeat	3804	179570	3.5906	0.980878	0.158796
MurSatRep1	Unknown	Unknown	3727	145072	26.4174	4.03792	1.90435
MT-int	LTR	ERVL-MaLR	3614	3629387	3.06358	0.456819	0.147174
L1MdA_I_3end	LINE	L1	3522	2821760	0.261741	0.0281794	0.023125
B1_Mm	SINE	Alu	3301	422912	4.12219	0.513484	0.309955
L1MdTf_II_3end	LINE	L1	3033	2410797	0.337065	0.0290328	0.0646887
L1MdTf_I_3end	LINE	L1	2996	2157339	0.265391	0.0329506	0.0216655
MT2_Mm	LTR	ERVL	2845	1246403	1.48935	0.659644	0.36503
IAPLTR2_Mm	LTR	ERVK	2700	1070317	11.6429	7.65144	3.9025
B3	SINE	B2	2429	304655	24.4549	7.9479	1.77158
IAPA_MM	LTR	ERVK	2415	488191	6.38578	2.34025	7.90368
IAPLTR1_Mm	LTR	ERVK	2266	778935	7.11094	3.39993	1.86503
B2_Mm2	SINE	B2	2256	290156	9.77407	4.10761	1.61888
B1_Mus1	SINE	Alu	2194	261168	8.31078	1.13743	0.513285
MMERVK10D3_I	LTR	ERVK	2146	196542	26.1988	1.43405	2.47571
ID_B1	SINE	B4	2032	178546	28.6219	6.40531	4.46548
L1MdGf_I_3end	LINE	L1	2024	1453816	0.696268	0.0478343	0.0214007
L1MdA_I_5end	LINE	L1	1877	1240488	1.29769	0.104626	0.0257227
L1MdF_I_3end	LINE	L1	1876	1010975	2.52518	0.411137	0.104683
RSINE1	SINE	B4	1872	181906	30.0372	4.92468	4.2637
L1MdA_II_orf2	LINE	L1	1803	6144954	0.613288	0.0250184	0.00996273
L1MdTf_II_5end	LINE	L1	1800	1234933	1.28713	0.0390655	0.0248504
IAPLTR1a_Mm	LTR	ERVK	1795	580862	3.50291	0.150266	1.10344
L1MdTf_I_5end	LINE	L1	1791	957891	2.21337	0.152239	0.078344
YREP_Mm	Unknown	Unknown	1791	65011	36.8344	5.87733	7.80913
B4A	SINE	B4	1788	231603	31.8468	8.01587	5.5215
IAPLTR2b	LTR	ERVK	1757	535450	9.10651	1.79228	6.62311
ORR1B1-int	LTR	ERVL-MaLR	1748	76534	23.7869	6.90579	4.68727
B4	SINE	B4	1738	161688	31.5331	8.33325	8.54245
L1MdA_III_3end	LINE	L1	1675	1324818	1.63967	0.167552	0.0427302
L1MdA_II_3end	LINE	L1	1581	1220564	0.787651	0.0602575	0.0193041
RLTR10A	LTR	ERVK	1553	114498	15.902	7.95735	22.3016
MERVL	LTR	ERVL	1543	3590914	0.728442	0.760291	0.010736
B3A	SINE	B2	1508	177051	28.61	6.4617	5.38722
(AAAG)n	Simple_repeat	Simple_repeat	1451	82493	5.50002	0.527713	0.639206
L1MdTf_III_3end	LINE	L1	1440	1161302	0.891165	0.0701247	0.0382463
IAPLTR2a	LTR	ERVK	1368	377256	8.75847	8.35636	2.59974
MMERVK10C	LTR	ERVK	1360	559397	5.78927	0.705026	0.993855
IAPLTR2a2_Mm	LTR	ERVK	1340	479870	4.9896	6.89912	2.74034
L1MdA_IV_3end	LINE	L1	1290	449840	3.66197	1.61809	0.469746
(TCTT)n	Simple_repeat	Simple_repeat	1280	77811	4.80699	0.59697	0.663274
Lx8_3end	LINE	L1	1186	271956	32.6437	9.10643	3.65782
L1MdTf_III_5end	LINE	L1	1175	591454	3.46206	0.335989	0.0852042
L1MdTf_I_orf2	LINE	L1	1171	4467383	0.158667	0.00908685	0.00414574
IAPLTR4_I	LTR	ERVK	1132	19493	19.8398	4.41782	0.539018
Lx9_3end	LINE	L1	1100	240137	27.1938	8.99376	4.04254
(CTTT)n	Simple_repeat	Simple_repeat	1090	68769	5.14192	0.703803	0.700032
RLTR10C	LTR	ERVK	1079	314723	4.34599	2.28599	0.373276
IAPEY3-int	LTR	ERVK	1076	320961	6.99659	1.40035	0.521396
(AAGA)n	Simple_repeat	Simple_repeat	1061	65462	5.1731	0.60611	0.644145
(TTTC)n	Simple_repeat	Simple_repeat	1029	66027	5.03295	0.690811	0.975431
L1MdA_V_orf2	LINE	L1	1015	386931	4.33363	0.396983	0.176165
(AAGG)n	Simple_repeat	Simple_repeat	999	58947	6.50759	0.585512	0.817183
L1MdA_II_5end	LINE	L1	965	478831	2.01279	0.720819	0.167805
(TTCT)n	Simple_repeat	Simple_repeat	960	60335	4.9416	0.706612	0.71258
L1_Mur3_orf2	LINE	L1	936	303325	23.1153	5.06743	3.71123
(AGAA)n	Simple_repeat	Simple_repeat	933	64050	5.86321	0.695923	0.909394
PB1D10	SINE	Alu	911	67162	29.5472	4.71841	2.00185
(AGA)n	Simple_repeat	Simple_repeat	910	85882	5.07588	0.640228	0.813868
(CTTC)n	Simple_repeat	Simple_repeat	909	56482	5.83335	0.583653	0.769861
MTD	LTR	ERVL-MaLR	905	165016	24.5795	9.20769	2.41661
Lx7_3end	LINE	L1	892	199128	26.5835	7.17984	4.25051
ZP3AR	Satellite	Satellite	892	81355	6.51606	1.2465	1.54766
(TTC)n	Simple_repeat	Simple_repeat	876	83333	4.70893	0.64453	1.18786
L1_Mur2_orf2	LINE	L1	864	361476	17.4743	3.25336	2.56258
L1MdTf_II_orf2	LINE	L1	853	3716679	0.209866	0.00949821	0.00621986
(GAAA)n	Simple_repeat	Simple_repeat	839	54939	6.17972	0.595404	0.756136
(TCT)n	Simple_repeat	Simple_repeat	810	72462	4.19229	0.610241	1.013
(CCTT)n	Simple_repeat	Simple_repeat	808	46567	5.71932	0.702916	0.795854
(AGG)n	Simple_repeat	Simple_repeat	802	63030	8.16947	0.838972	0.817158
(AAG)n	Simple_repeat	Simple_repeat	797	69727	5.54694	0.680936	0.946188
L1MdF_III_3end	LINE	L1	789	397813	4.23465	0.587005	0.212483
(CTC)n	Simple_repeat	Simple_repeat	783	55546	6.562	0.869248	0.626894
L1MdGf_I_5end	LINE	L1	765	333413	1.9044	0.437363	0.0349199
(GAG)n	Simple_repeat	Simple_repeat	749	55950	9.27407	0.747223	0.617215
(CTT)n	Simple_repeat	Simple_repeat	734	71046	4.09808	0.602608	1.04243
(TCC)n	Simple_repeat	Simple_repeat	728	54154	7.68853	0.885305	0.71092
(GAA)n	Simple_repeat	Simple_repeat	725	74740	6.06796	0.575051	0.961719
L1MdV_I_orf2	LINE	L1	717	402625	5.31275	0.527105	0.373362
(CCT)n	Simple_repeat	Simple_repeat	716	54646	7.49495	1.1869	0.869943
(GAAG)n	Simple_repeat	Simple_repeat	713	41486	5.39935	0.88955	0.981832
(AATA)n	Simple_repeat	Simple_repeat	702	26384	1.69691	0.472231	0.298078
IAPEY4_I	LTR	ERVK	701	126338	3.6726	1.78151	0.149382
B1_Mur4	SINE	Alu	698	67816	16.8387	3.68703	1.6788
MMERVK9E_I	LTR	ERVK	675	40835	17.8638	2.95886	1.4972
(CCTC)n	Simple_repeat	Simple_repeat	658	34692	5.07585	0.563505	0.614141
Lx8b_3end	LINE	L1	657	141735	29.1128	8.6616	4.00687
B1_Mur1	SINE	Alu	655	60894	22.9559	3.90373	3.35022
BC1_Mm	SINE	ID	655	46775	21.4368	1.81661	2.60258
L1MdF_III_orf2	LINE	L1	648	898927	3.26042	0.262653	0.1538
(TCCT)n	Simple_repeat	Simple_repeat	644	40366	5.90975	0.877623	1.19115
L1_Rod_orf2	LINE	L1	642	190750	29.4533	7.88456	5.1624
(ATTT)n	Simple_repeat	Simple_repeat	622	22897	2.11872	0.426572	0.351481
(GAGG)n	Simple_repeat	Simple_repeat	617	33410	6.43448	0.858407	0.658564
(GGA)n	Simple_repeat	Simple_repeat	616	40432	8.57514	0.887158	0.628831
RLTR10B	LTR	ERVK	614	64772	4.23488	3.85917	1.5613
L1MdA_III_orf2	LINE	L1	607	1610944	1.5372	0.11925	0.0342276
(TTCC)n	Simple_repeat	Simple_repeat	599	42296	7.42412	0.725448	1.29748
IAPEY5_I	LTR	ERVK	593	19323	22.193	6.55267	3.91368
L1MdTf_III_orf2	LINE	L1	587	1833932	0.881213	0.0525092	0.0378732
L1Lx_III_orf2	LINE	L1	586	241740	10.9417	1.70318	0.986218
(AGGG)n	Simple_repeat	Simple_repeat	567	33488	6.75865	0.723492	0.864212
MTC	LTR	ERVL-MaLR	562	93619	18.6715	5.41382	1.76638
(TTTA)n	Simple_repeat	Simple_repeat	559	21441	4.13104	0.999351	0.871789
(CTCC)n	Simple_repeat	Simple_repeat	555	29926	5.83316	0.947097	0.832237
L1MdA_VII_3end	LINE	L1	553	264394	3.83338	0.984063	0.253629
FAM	SINE	Alu	553	11235	25.9796	5.33972	3.1754
L1MdA_III_5end	LINE	L1	553	302031	4.15558	0.741877	0.255917
L1MC4_3end	LINE	L1	552	52687	31.7656	7.12819	5.5209
MT2B2	LTR	ERVL	552	23959	26.262	5.37871	11.3766
B1_Mur3	SINE	Alu	546	52508	18.6851	3.69634	2.36328
(TATC)n	Simple_repeat	Simple_repeat	545	43967	3.84547	1.87653	0.384495
(AGGA)n	Simple_repeat	Simple_repeat	542	35390	7.58103	0.784085	1.07792
(AGAT)n	Simple_repeat	Simple_repeat	540	44581	4.1998	1.84989	0.418058
B1F	SINE	Alu	538	42733	27.7348	4.34672	3.27524
ORR1B1	LTR	ERVL-MaLR	534	77949	16.3587	5.3474	3.1385
(GGAA)n	Simple_repeat	Simple_repeat	527	33801	6.68103	0.562908	1.07158
PB1D9	SINE	Alu	526	36980	20.4286	5.33418	2.30832
L1_Mur1_orf2	LINE	L1	517	212465	11.4867	1.87062	1.46832
(GGAG)n	Simple_repeat	Simple_repeat	516	28933	6.76351	0.80456	0.758178
L1MdN_I_5end	LINE	L1	515	60059	6.49371	0.775521	0.951516
(TCCC)n	Simple_repeat	Simple_repeat	512	29394	6.5428	1.00475	0.784782
L1MdV_I_3end	LINE	L1	511	133869	7.2851	1.32936	0.716469
RLTRETN_Mm	LTR	ERVK	496	140958	4.38135	0.311631	1.3052
L1MdA_VII_orf2	LINE	L1	481	455020	4.06715	0.341941	0.209556
B1_Mur2	SINE	Alu	477	48044	21.4951	4.09069	2.47878
L1MdF_V_3end	LINE	L1	476	184566	5.45888	1.22982	0.519042
ORR1F	LTR	ERVL-MaLR	465	87637	34.5846	12.3845	6.58973
IAPEY_LTR	LTR	ERVK	461	159684	3.77942	0.761496	0.179299
L1MdA_VI_3end	LINE	L1	460	180697	4.5264	0.736436	0.290185
(CCCT)n	Simple_repeat	Simple_repeat	460	25757	5.51053	0.905399	1.2508
(AAAC)n	Simple_repeat	Simple_repeat	456	16238	5.14998	2.52933	1.62865
Lx6_3end	LINE	L1	453	124275	24.3825	5.80259	3.23223
PB1D7	SINE	Alu	437	28134	27.0266	4.56977	2.43581
(TAGA)n	Simple_repeat	Simple_repeat	433	34885	4.32853	1.95509	0.537036
(TCTA)n	Simple_repeat	Simple_repeat	433	34835	4.24468	1.70636	0.539301
L1MdF_II_orf2	LINE	L1	431	304590	4.10068	0.311905	0.286041
Lx5_3end	LINE	L1	427	117009	21.638	5.24816	2.2071
(ATAG)n	Simple_repeat	Simple_repeat	422	29639	4.2214	1.46883	0.468372
RLTR6_Mm	LTR	ERV1	419	171227	6.11959	10.092	2.777
ORR1E	LTR	ERVL-MaLR	414	68496	31.4456	9.71405	5.37658
(TTTG)n	Simple_repeat	Simple_repeat	414	15654	6.25706	2.39715	1.64384
Lx2_3end	LINE	L1	412	134414	14.664	2.90509	0.940602
ORR1A3-int	LTR	ERVL-MaLR	410	75866	18.1651	4.55125	5.53
(AAAT)n	Simple_repeat	Simple_repeat	406	15421	4.81001	0.930717	0.682702
L1MdF_II_3end	LINE	L1	405	260486	1.98268	0.543867	0.0868401
L1MdGf_I_orf2	LINE	L1	398	1445977	0.556772	0.0294877	0.0151569
Lx5c_3end	LINE	L1	389	96045	23.0252	5.88803	3.15283
L1MdF_I_5end	LINE	L1	387	154003	5.68229	1.20896	0.368081
MIR	SINE	MIR	384	42312	35.4821	8.8061	2.60607
(GATA)n	Simple_repeat	Simple_repeat	384	28826	4.39594	1.81877	0.380809
(AAAAC)n	Simple_repeat	Simple_repeat	384	15592	3.57107	1.90341	1.24542
MIRb	SINE	MIR	383	45472	35.7087	10.3755	3.58385
(ATCT)n	Simple_repeat	Simple_repeat	375	28906	4.90649	2.1736	0.507992
RLTR6B_Mm	LTR	ERV1	373	113976	5.37098	3.93377	1.67241
ID4_v	SINE	ID	372	21663	28.6158	3.13014	2.02259
MT2B	LTR	ERVL	371	23252	22.157	5.4794	12.8291
ID4	SINE	ID	371	20534	29.3957	2.49084	1.29344
Lx10_3end	LINE	L1	369	69283	27.8114	7.1385	6.57895
SRV_MM-int	LTR	ERVK	365	3167	14.982	1.94447	1.88413
L1M5_orf2	LINE	L1	361	75314	35.8417	11.764	3.57919
ORR1D2	LTR	ERVL-MaLR	361	58333	26.868	9.41891	3.75199
PB1D11	SINE	Alu	361	24902	29.1648	4.30891	3.96142
MTE2b	LTR	ERVL-MaLR	360	50194	28.514	7.19322	3.23129
Lx_3end	LINE	L1	358	91315	12.456	2.60099	1.10659
MYSERV6	LTR	ERVK	357	30369	22.7383	6.18984	4.35808
ORR1D1	LTR	ERVL-MaLR	350	59249	21.7114	7.61772	4.25464
(CTAT)n	Simple_repeat	Simple_repeat	349	31069	4.05481	2.11785	0.412068
ERVB7_1-LTR_MM	LTR	ERVK	346	98215	3.86321	0.498617	0.788511
L1MdV_III_orf2	LINE	L1	338	161554	9.26699	1.89137	0.902664
Lx2B2_3end	LINE	L1	337	84038	18.2512	4.62776	2.10086
L1Lx_I_3end	LINE	L1	335	94656	9.77478	2.05873	0.792268
L1MdA_IV_5end	LINE	L1	334	126395	7.00562	0.392945	1.71937
(G)n	Simple_repeat	Simple_repeat	330	10421	11.2999	0	0
(TTTTG)n	Simple_repeat	Simple_repeat	328	13603	3.50789	2.12908	1.43471
(GGGA)n	Simple_repeat	Simple_repeat	325	18725	7.77698	0.857863	1.02321
MTEb	LTR	ERVL-MaLR	321	36635	27.3202	7.32173	4.43203
Lx3_Mus_3end	LINE	L1	320	92064	11.3165	2.78404	1.56407
RMER15	LTR	ERVL	317	57012	28.1318	8.68178	4.50825
ORR1B2	LTR	ERVL-MaLR	314	35280	16.9129	4.96962	2.91857
MTE2a	LTR	ERVL-MaLR	312	49736	28.1943	7.16073	10.5349
MTEa	LTR	ERVL-MaLR	312	48120	29.8361	8.33291	5.49601
L1MdF_IV_3end	LINE	L1	311	119842	5.54038	1.45172	0.595067
B1F1	SINE	Alu	306	26406	30.4262	5.00511	3.2338
LTRIS2	LTR	ERV1	302	140753	5.15661	4.1041	0.946263
MMVL30-int	LTR	ERV1	301	263951	6.12108	2.99709	3.11637
(CTCTCC)n	Simple_repeat	Simple_repeat	300	27885	4.09626	1.33404	0.98009
L1MdFanc_I_3end	LINE	L1	300	86322	6.2529	0.871651	0.521615
L1MdF_I_orf2	LINE	L1	299	222082	1.76496	0.213964	0.080221
L1MdF_IV_orf2	LINE	L1	298	279998	4.9491	0.578807	0.555044
IAPEy-int	LTR	ERVK	296	409517	4.71372	0.829666	0.75654
URR1A	DNA	hAT-Charlie	291	35255	16.403	9.23265	1.52695
(GAGCAAGA)n	Simple_repeat	Simple_repeat	291	14058	3.80621	2.39648	0.6398
B1F2	SINE	Alu	291	22804	26.6977	5.42425	3.30486
(GAGAGG)n	Simple_repeat	Simple_repeat	289	27417	3.96455	1.17728	1.1043
L1MdA_V_3end	LINE	L1	287	114450	3.41503	0.984695	0.310712
MMSAT4	Satellite	Satellite	285	24507	26.4712	0.865894	0.419154
(CTGCCT)n	Simple_repeat	Simple_repeat	285	55460	0.106157	0.164092	0.156074
Lx4A_3end	LINE	L1	284	84217	16.9323	3.82091	1.33372
PB1	SINE	Alu	281	17651	29.5773	4.92967	3.02906
(C)n	Simple_repeat	Simple_repeat	279	12746	10.0548	0	0
ORR1A1-int	LTR	ERVL-MaLR	275	145873	7.01369	1.50888	0.777231
ORR1A2	LTR	ERVL-MaLR	272	57446	11.4983	2.39701	1.46097
ORR1A0	LTR	ERVL-MaLR	269	64507	2.98585	0.713663	0.425637
L1MdF_IV_5end	LINE	L1	268	58330	9.14959	2.1691	0.696325
(TAAA)n	Simple_repeat	Simple_repeat	266	10120	6.20881	0.930847	0.830609
(GAGGCA)n	Simple_repeat	Simple_repeat	262	61390	0.292688	0.340536	0.367964
L1Lx_III_3end	LINE	L1	261	77508	11.0256	1.88936	0.960116
(TATT)n	Simple_repeat	Simple_repeat	260	9938	4.113	1.21333	0.649467
RLTR6-int	LTR	ERV1	257	390935	5.59879	2.30053	0.727572
(ATAC)n	Simple_repeat	Simple_repeat	253	12971	10.3974	2.09936	0.976104
L1MdMus_II_orf2	LINE	L1	252	111145	7.7947	1.35703	0.766042
L1MdMus_II_3end	LINE	L1	251	60405	7.92512	1.14615	0.899893
L1MdFanc_II_3end	LINE	L1	251	74828	8.34843	1.41848	1.09235
(GGAGA)n	Simple_repeat	Simple_repeat	248	25695	6.79527	1.01948	0.721226
(CTCTCTTG)n	Simple_repeat	Simple_repeat	245	11300	2.80844	3.53949	0.0987389
(AGAG)n	Simple_repeat	Simple_repeat	245	20521	15.1513	0.859985	0.086006
(TCCTC)n	Simple_repeat	Simple_repeat	243	28568	6.42761	1.06928	1.08106
(GGGAGA)n	Simple_repeat	Simple_repeat	241	21785	4.54067	1.58643	0.982342
L1MdF_III_5end	LINE	L1	239	89373	9.87647	1.17706	0.640573
L1Lx_II_orf2	LINE	L1	235	124414	10.2516	1.71919	1.22277
MTB	LTR	ERVL-MaLR	235	50366	7.33272	2.04421	0.594972
(GGAGG)n	Simple_repeat	Simple_repeat	233	27293	5.56051	0.711048	1.94581
RLTR44-int	LTR	ERVK	229	33813	16.6994	1.39811	1.25824
(TCTC)n	Simple_repeat	Simple_repeat	228	20984	15.2563	0.827681	0.128767
CYRA11_Mm	Satellite	Y-chromosome	228	14263	22.215	12.3566	3.98419
ETnERV	LTR	ERVK	227	289181	7.25461	1.01669	0.838342
L1M2_orf2	LINE	L1	227	56565	32.4556	7.31152	2.83849
ORR1C2	LTR	ERVL-MaLR	227	38281	19.7081	7.52098	7.28974
MMTV-int	LTR	ERVK	224	17623	8.97904	1.50969	0.41425
Lx2B_3end	LINE	L1	222	58460	16.9646	3.31696	1.74948
(TCCCC)n	Simple_repeat	Simple_repeat	220	24104	6.64334	0.922047	2.75671
Lx3A_3end	LINE	L1	219	67954	12.8671	2.96255	1.84364
(TTAT)n	Simple_repeat	Simple_repeat	217	9040	6.28927	1.47158	1.30171
(TCTCCC)n	Simple_repeat	Simple_repeat	214	19252	3.34418	1.16353	1.1132
(TCCCTC)n	Simple_repeat	Simple_repeat	214	22099	3.80061	1.60494	1.17239
MTE-int	LTR	ERVL-MaLR	214	53759	33.1791	10.1561	3.7427
RMER19B	LTR	ERVK	213	44102	17.9522	8.96184	2.41268
(AAC)n	Simple_repeat	Simple_repeat	213	7627	7.99339	2.18936	1.34545
(AGAGGG)n	Simple_repeat	Simple_repeat	213	22017	4.17438	0.972214	1.0381
(GGAGAG)n	Simple_repeat	Simple_repeat	212	24592	3.69156	1.54285	1.07032
L1MdGf_II_5end	LINE	L1	212	70749	11.262	1.03656	0.381275
(GAGA)n	Simple_repeat	Simple_repeat	211	17588	14.5609	1.26622	0.0838583
(CTCTC)n	Simple_repeat	Simple_repeat	211	24508	6.90023	1.21919	0.719112
(CCCTCT)n	Simple_repeat	Simple_repeat	211	20157	3.62105	1.52051	0.930012
RMER1B	Retroposon	L1-dep	210	50119	23.5327	8.80042	4.53804
(GAGAG)n	Simple_repeat	Simple_repeat	209	20817	6.47014	1.01641	0.737737
(AGAC)n	Simple_repeat	Simple_repeat	209	9360	10.1921	1.41683	0.372157
7SLRNA	SINE	Alu	208	2166	21.8934	1.7025	4.59253
(GC)n	Simple_repeat	Simple_repeat	207	4797	6.76183	0.103335	0.0865729
(GGGAG)n	Simple_repeat	Simple_repeat	206	21120	6.99512	1.22587	2.07998
(CCTCC)n	Simple_repeat	Simple_repeat	205	22456	6.63753	0.882221	1.45394
RLTR1B	LTR	ERV1	205	47235	7.57626	11.998	0.538809
(ACAT)n	Simple_repeat	Simple_repeat	204	12503	14.0523	2.18909	1.07506
MT2A	LTR	ERVL	204	38941	31.0506	9.69252	6.75226
L1Lx_IV_orf2	LINE	L1	204	103984	12.1323	2.14122	1.7106
(TTTTC)n	Simple_repeat	Simple_repeat	201	10605	4.76208	1.43385	0.760627
L2	LINE	L2	201	46682	37.8735	16.5854	3.96975
(TCTCC)n	Simple_repeat	Simple_repeat	200	22306	7.23018	1.09238	0.808635
(TTG)n	Simple_repeat	Simple_repeat	200	7205	6.56905	2.11285	0.898332
URR1B	DNA	hAT-Charlie	199	27339	17.0044	5.71747	1.99581
(CTCCC)n	Simple_repeat	Simple_repeat	199	17635	5.78895	0.946984	1.70913
(TATG)n	Simple_repeat	Simple_repeat	198	8535	10.3269	1.45839	0.817395
(GAGGGA)n	Simple_repeat	Simple_repeat	197	18618	4.63908	1.69122	1.21517
(GAGGG)n	Simple_repeat	Simple_repeat	196	20655	5.60471	0.740918	1.8294
RLTR45	LTR	ERVK	195	55727	9.36773	4.99172	2.01453
ORR1A1	LTR	ERVL-MaLR	195	30903	8.37737	2.07908	0.922744
(TGTA)n	Simple_repeat	Simple_repeat	195	12168	14.7163	2.28817	1.47326
(AGGGG)n	Simple_repeat	Simple_repeat	194	20764	6.14016	0.674078	1.69012
(TCTG)n	Simple_repeat	Simple_repeat	193	9885	10.943	1.63574	0.606328
MTC-int	LTR	ERVL-MaLR	193	69489	19.0785	10.2535	3.28502
ORR1A3	LTR	ERVL-MaLR	192	29028	13.5521	3.44527	2.05191
MIRc	SINE	MIR	192	20548	35.0752	9.98424	3.01143
MT2C_Mm	LTR	ERVL	192	47312	7.68515	6.95669	2.70277
MMETn-int	LTR	ERVK	188	400141	4.03256	0.414493	0.734017
L1MdV_II_3end	LINE	L1	188	44765	9.08798	5.2068	0.894713
(AGGGAG)n	Simple_repeat	Simple_repeat	187	18436	4.26972	1.5023	1.33187
(CTCT)n	Simple_repeat	Simple_repeat	187	17174	18.0896	0.898231	0.195997
(AAAAG)n	Simple_repeat	Simple_repeat	186	9442	7.26557	1.29824	1.11213
Lx5b_3end	LINE	L1	186	41224	19.8694	4.71672	1.92688
L1MdN_I_3end	LINE	L1	185	98714	1.99481	0.438975	0.356608
(ACAC)n	Simple_repeat	Simple_repeat	184	24422	14.8221	0.302829	0.330388
L1MdMus_I_orf2	LINE	L1	184	104702	6.3137	0.870653	0.800875
ORR1A4	LTR	ERVL-MaLR	184	29780	15.2302	3.33382	4.24959
(CTTCTC)n	Simple_repeat	Simple_repeat	183	26881	5.05245	0.554778	0.28122
MT2B1	LTR	ERVL	182	29440	22.446	8.34812	5.42892
IAP-d	LTR	ERVK	181	32384	8.12357	3.10359	1.7345
(ATAA)n	Simple_repeat	Simple_repeat	181	6846	5.60644	1.02695	0.91803
IAPEY2_LTR	LTR	ERVK	180	46087	5.78181	2.84486	0.623312
(CCCTC)n	Simple_repeat	Simple_repeat	180	17720	6.01043	0.896963	1.50014
(CACA)n	Simple_repeat	Simple_repeat	179	25534	15.8291	0.460941	0.557492
L2a_3end	LINE	L2	179	29879	35.5067	14.1571	3.71793
Lx3C_3end	LINE	L1	178	54791	16.1665	4.21578	1.90985
MERVL_2A	LTR	ERVL	178	50214	10.2888	3.1789	0.712794
MusHAL1	LINE	L1	177	30540	9.6369	1.88271	1.76537
L1Lx_I_orf2	LINE	L1	176	112434	8.77255	1.17121	1.06367
(GCCAGAGC)n	Simple_repeat	Simple_repeat	176	7404	1.75577	1.99763	0.318676
Lx3B_3end	LINE	L1	175	42211	14.7638	3.70938	2.04268
(GGGGA)n	Simple_repeat	Simple_repeat	175	18812	7.02779	1.05151	2.50216
(CCCCT)n	Simple_repeat	Simple_repeat	174	16075	5.65269	1.10022	2.31993
(GAGGA)n	Simple_repeat	Simple_repeat	174	19201	6.54088	0.84031	0.854654
L2b_3end	LINE	L2	174	20939	37.7894	9.60929	5.5861
(CTCCCT)n	Simple_repeat	Simple_repeat	173	16081	4.92407	1.59175	0.882341
L1MdV_III_5end	LINE	L1	171	43718	14.5145	4.07831	1.31061
(TGTG)n	Simple_repeat	Simple_repeat	171	19319	15.8578	0.414254	0.393788
MTB_Mm	LTR	ERVL-MaLR	171	26081	14.234	2.98876	2.24051
(CCTCTC)n	Simple_repeat	Simple_repeat	171	17093	3.89446	1.57567	1.33152
(AAAGA)n	Simple_repeat	Simple_repeat	169	9244	4.75926	1.73503	0.844026
(TTCTC)n	Simple_repeat	Simple_repeat	168	13127	5.85791	1.16882	0.612853
(GTTT)n	Simple_repeat	Simple_repeat	167	5931	7.44944	2.99643	1.49014
L1MdV_III_3end	LINE	L1	167	37593	10.9146	2.82616	1.17372
MMERGLN-int	LTR	ERV1	166	130830	17.0173	1.88902	3.11254
L1_Mur2_3end	LINE	L1	165	29598	19.4004	4.96768	2.48673
(GTTTT)n	Simple_repeat	Simple_repeat	165	6586	3.91957	2.23805	1.20232
(GAAGG)n	Simple_repeat	Simple_repeat	163	20409	5.85019	1.81156	2.50133
L1M3_orf2	LINE	L1	163	33679	32.1621	8.83547	3.57898
Lx4B_3end	LINE	L1	162	38400	19.4879	4.80506	2.12806
U6	snRNA	snRNA	162	16203	2.16775	0.331886	0.11106
(AGAGG)n	Simple_repeat	Simple_repeat	162	17150	7.0763	0.904493	0.803675
RMER19A	LTR	ERVK	161	24647	17.5928	7.58133	2.38349
L1M4_orf2	LINE	L1	161	35138	31.9087	10.5808	3.92604
(TTTCC)n	Simple_repeat	Simple_repeat	160	14681	5.50793	1.36051	3.15106
L1MdV_II_orf2	LINE	L1	158	75077	7.96831	1.55399	0.898739
(TTA)n	Simple_repeat	Simple_repeat	158	6420	5.73902	1.22347	1.77544
L1_Mur3_5end	LINE	L1	157	38759	29.1207	9.04998	3.78249
(GATG)n	Simple_repeat	Simple_repeat	157	16364	7.07927	1.37193	1.31579
(TCTCCT)n	Simple_repeat	Simple_repeat	156	13930	4.50293	0.525851	0.270187
(TTTCT)n	Simple_repeat	Simple_repeat	156	8655	6.47936	1.42288	1.78337
(AAAGG)n	Simple_repeat	Simple_repeat	155	17788	6.82285	0.955242	3.75503
(ATGT)n	Simple_repeat	Simple_repeat	154	7515	12.9918	1.96548	1.47343
L1Lx_IV_3end	LINE	L1	154	42051	13.6703	2.75731	1.08031
RMER1A	Retroposon	L1-dep	154	35681	25.845	7.5972	2.7238
L1Lx_II_3end	LINE	L1	153	32557	10.511	1.96439	0.91395
(AGAGAG)n	Simple_repeat	Simple_repeat	153	15241	12.9035	1.34173	0.167641
RMER1C	Retroposon	L1-dep	152	26994	28.6748	6.02683	5.27635
(GTGT)n	Simple_repeat	Simple_repeat	151	16887	14.3823	0.207182	0.174472
(ATATAC)n	Simple_repeat	Simple_repeat	150	10686	4.47884	0.715447	0.63738
(CCTCT)n	Simple_repeat	Simple_repeat	150	14986	7.36729	1.44405	1.25973
RLTR4_MM-int	LTR	LTR	150	158617	6.20134	1.54628	0.619815
RLTR10B2	LTR	ERVK	149	23307	6.79842	4.41804	4.2262
L1MdFanc_II_5end	LINE	L1	149	23407	10.2646	2.26541	0.551666
(TTGT)n	Simple_repeat	Simple_repeat	149	5175	6.94111	2.12802	1.50868
(GAGAGA)n	Simple_repeat	Simple_repeat	148	14209	11.7236	1.61202	0.0818165
(CCTTC)n	Simple_repeat	Simple_repeat	148	17632	5.18932	1.03779	2.04672
(TCCCT)n	Simple_repeat	Simple_repeat	148	20191	3.89974	0.965316	1.85078
MLT1A1	LTR	ERVL-MaLR	148	24341	32.6773	14.5146	6.305
(TCTTT)n	Simple_repeat	Simple_repeat	148	7674	5.24045	1.19822	0.696237
(AGAAGG)n	Simple_repeat	Simple_repeat	147	19708	6.16156	0.594023	0.274253
ORR1C1	LTR	ERVL-MaLR	146	25775	18.2466	6.54405	3.40106
MMERGLN_LTR	LTR	ERV1	146	52208	2.83844	0.390226	0.339887
L1Lx_IV_5end	LINE	L1	146	35651	13.784	2.38005	1.18702
RMER19C	LTR	ERVK	145	22676	22.8502	9.61957	4.5754
(CAAA)n	Simple_repeat	Simple_repeat	144	5097	6.24407	2.40874	1.72277
(AGGAG)n	Simple_repeat	Simple_repeat	143	15217	6.42	1.28597	1.11248
(AAT)n	Simple_repeat	Simple_repeat	142	5264	5.63093	0.824044	1.1104
(GCTCTGGC)n	Simple_repeat	Simple_repeat	141	6104	1.26261	2.1771	0.245713
RLTR1B-int	LTR	ERV1	141	72493	10.7531	5.99421	7.90961
(TTCTT)n	Simple_repeat	Simple_repeat	141	7130	4.64331	1.22264	0.466624
RMER6A	LTR	ERVK	141	27518	15.7413	6.45652	3.24181
(AGAGAC)n	Simple_repeat	Simple_repeat	140	8768	7.62509	1.95039	0.994187
RMER3D-int	LTR	ERVK	138	33688	17.899	7.40132	5.95943
RMER20B	LTR	ERVK	138	14622	23.2806	6.32222	5.70373
(CATC)n	Simple_repeat	Simple_repeat	137	9274	6.59762	0.895109	1.00631
(AACA)n	Simple_repeat	Simple_repeat	136	4701	9.03332	2.35523	1.64781
(TGTTT)n	Simple_repeat	Simple_repeat	135	5595	3.80917	1.16642	0.92138
RMER6D	LTR	ERVK	135	17608	19.032	6.78361	3.90691
(TTTGT)n	Simple_repeat	Simple_repeat	135	5225	5.13609	1.90107	1.56584
(TCTCTG)n	Simple_repeat	Simple_repeat	135	8061	7.26104	1.91035	1.36545
(TTCCC)n	Simple_repeat	Simple_repeat	135	20063	6.59632	1.80276	3.40488
(TATA)n	Simple_repeat	Simple_repeat	134	7652	15.2338	0.87771	0.295676
L1MdMus_I_3end	LINE	L1	134	41809	6.95161	0.870158	0.845613
(ACACAC)n	Simple_repeat	Simple_repeat	134	18793	11.555	0.0850631	0.0430213
L1_Mur1_5end	LINE	L1	133	28984	20.2678	8.21744	3.59318
(ATAT)n	Simple_repeat	Simple_repeat	133	8200	15.1689	0.933454	0.768168
ID2	SINE	ID	133	6840	29.7908	2.66054	2.83768
(CTTTC)n	Simple_repeat	Simple_repeat	132	11588	5.4784	1.50291	2.7077
(AGGAGA)n	Simple_repeat	Simple_repeat	132	16373	6.04288	0.852413	0.36206
RMER6C	LTR	ERVK	132	25586	19.4639	10.976	5.95705
L1MdFanc_II_orf2	LINE	L1	132	73593	7.25391	1.10169	0.375972
RMER5	LTR	ERV1	132	28314	29.4699	8.44205	2.76403
RCHARR1	DNA	hAT-Charlie	132	25019	26.8488	8.39465	2.92057
(TATATG)n	Simple_repeat	Simple_repeat	131	9834	4.58238	0.968597	0.34797
(TCTGCC)n	Simple_repeat	Simple_repeat	131	30184	0.657699	0.908407	0.626879
(CACACA)n	Simple_repeat	Simple_repeat	131	18256	11.364	0.195648	0.0944018
(CTTTT)n	Simple_repeat	Simple_repeat	131	7337	4.82321	1.14141	0.653368
(TGTT)n	Simple_repeat	Simple_repeat	130	4556	7.76392	1.95123	1.09169
(TTTTA)n	Simple_repeat	Simple_repeat	130	4829	6.11395	1.87078	1.05501
L1MD_orf2	LINE	L1	129	27149	33.8847	10.8367	4.78444
(TCTCTC)n	Simple_repeat	Simple_repeat	129	11150	12.2635	0.708831	0.0631713
IAPLTR3-int	LTR	ERVK	128	38388	15.9863	1.66715	1.41212
(TACA)n	Simple_repeat	Simple_repeat	127	6108	13.3534	2.20124	1.08438
MuRRS4-int	LTR	ERV1	127	44433	32.7973	8.76816	2.8373
(AAACA)n	Simple_repeat	Simple_repeat	127	4992	3.49145	2.07238	1.03657
L1MdA_VI_5end	LINE	L1	127	33155	9.45515	0.908497	0.552992
(CATA)n	Simple_repeat	Simple_repeat	127	6959	11.2112	1.73696	0.534641
L2c_3end	LINE	L2	126	17780	37.0842	11.2577	5.48131
RLTR45-int	LTR	ERVK	126	106564	4.63834	3.08804	2.12267
(AGGGA)n	Simple_repeat	Simple_repeat	126	22198	4.6329	1.56649	3.23883
(GAAAG)n	Simple_repeat	Simple_repeat	126	13021	3.53093	1.42963	2.77852
L1_Mur2_5end	LINE	L1	125	34456	23.1218	7.9168	4.71401
LTRIS_Mm	LTR	ERV1	125	54112	1.82375	0.305264	0.302212
(AAGAA)n	Simple_repeat	Simple_repeat	124	6714	6.39751	1.00209	1.08377
ERVB4_1B-I_MM	LTR	ERVK	124	104095	6.66292	5.46092	0.482364
(CCAT)n	Simple_repeat	Simple_repeat	124	22083	8.20593	1.7568	0.531725
ORR1G	LTR	ERVL-MaLR	124	16915	34.6984	10.5644	6.6682
MIR3	SINE	MIR	123	11032	34.7983	8.82184	3.0484
(CTCCT)n	Simple_repeat	Simple_repeat	123	14104	5.51812	1.47226	0.814907
(AGAGGC)n	Simple_repeat	Simple_repeat	123	15564	0.871156	1.54827	2.59993
(CAC)n	Simple_repeat	Simple_repeat	123	9587	7.95748	0.439682	0.851027
(GAGAAG)n	Simple_repeat	Simple_repeat	123	11370	5.11631	0.909698	0.418978
(TGG)n	Simple_repeat	Simple_repeat	122	9718	13.2393	0.116501	0.382139
RMER19B2	LTR	ERVK	122	29067	19.5774	12.0887	2.0183
(AGAGA)n	Simple_repeat	Simple_repeat	122	7930	4.6524	0.869282	0.584025
MER2	DNA	TcMar-Tigger	121	20408	32.5594	9.45105	2.59809
RLTR13B2	LTR	ERVK	121	90423	1.92212	0.393035	0.232315
(CCCTT)n	Simple_repeat	Simple_repeat	120	15519	5.07265	0.92907	2.3164
L1MdGf_II_orf2	LINE	L1	120	378918	1.52651	0.130639	0.0441313
(TTGTT)n	Simple_repeat	Simple_repeat	120	4795	6.57673	1.77425	1.73869
L1MdF_II_5end	LINE	L1	120	38576	6.64214	0.596009	0.784481
(TGTGTG)n	Simple_repeat	Simple_repeat	120	19079	13.6042	0.619043	0.148428
RLTR4_Mm	LTR	ERV1	119	65465	2.90422	2.77225	0.218162
(CCTCTG)n	Simple_repeat	Simple_repeat	119	48293	0.370153	0.813239	1.25783
(TGTC)n	Simple_repeat	Simple_repeat	119	4882	9.57677	1.24682	0.175422
(ATCC)n	Simple_repeat	Simple_repeat	118	11107	6.72012	1.95385	0.760052
U2	snRNA	snRNA	117	4596	4.31352	0.19567	0.160109
L1MA6_3end	LINE	L1	117	25689	32.7822	9.34854	3.71366
RMER17C	LTR	ERVK	117	21898	19.9529	5.44025	5.94394
(TCTCT)n	Simple_repeat	Simple_repeat	117	7287	4.10921	0.453368	0.237052
(TTCCT)n	Simple_repeat	Simple_repeat	116	10278	7.21529	1.80034	2.88642
(TCCTT)n	Simple_repeat	Simple_repeat	116	10874	4.71769	1.32719	3.2315
L1MdF_V_5end	LINE	L1	116	21900	10.4682	2.2348	0.4922
(CTCTCT)n	Simple_repeat	Simple_repeat	115	11331	12.2331	2.19299	0.122058
(AAAAT)n	Simple_repeat	Simple_repeat	114	4418	5.77285	1.63222	1.25465
ERVB4_1B-LTR_MM	LTR	ERVK	114	53189	5.9396	0.771889	0.171534
(AGAAA)n	Simple_repeat	Simple_repeat	113	6529	6.48435	0.440358	0.628891
(AAGAG)n	Simple_repeat	Simple_repeat	112	7174	7.66629	0.910577	0.885429
L1MdA_VII_5end	LINE	L1	112	35136	10.4485	1.11965	0.594454
(AACAA)n	Simple_repeat	Simple_repeat	111	4382	6.89281	2.05555	1.50695
RLTR25B	LTR	ERVK	111	14567	22.2775	9.95679	7.20665
(TTCTCC)n	Simple_repeat	Simple_repeat	111	13365	6.89101	1.18955	0.584197
(AGAAG)n	Simple_repeat	Simple_repeat	111	6982	4.50152	0.857915	0.914954
RMER17B	LTR	ERVK	110	28084	14.7965	6.02987	3.19573
(GCAGAG)n	Simple_repeat	Simple_repeat	110	32487	0.418201	0.425776	0.426286
MLT1A0	LTR	ERVL-MaLR	109	17839	34.1563	8.89954	3.43134
ORR1D-int	LTR	ERVL-MaLR	109	29468	27.1671	7.07101	3.74307
MLT1A	LTR	ERVL-MaLR	108	16875	33.4948	9.73231	5.08123
(TCTTGCT)n	Simple_repeat	Simple_repeat	108	4886	0.540117	0.757599	5.90259
(TAA)n	Simple_repeat	Simple_repeat	108	4790	8.22769	1.58631	1.79215
(GGGAA)n	Simple_repeat	Simple_repeat	107	13400	5.6939	2.27017	2.03416
(CCA)n	Simple_repeat	Simple_repeat	107	11301	11.602	0.44189	1.03203
(CAG)n	Simple_repeat	Simple_repeat	107	7526	7.36381	0.178049	0.188876
(AAGGG)n	Simple_repeat	Simple_repeat	106	16780	8.11671	1.25396	1.30998
(GTGTGT)n	Simple_repeat	Simple_repeat	106	17109	12.0063	0.112231	0.068084
(GAAGA)n	Simple_repeat	Simple_repeat	106	8151	7.54112	1.24504	0.871796
(CAAAA)n	Simple_repeat	Simple_repeat	106	4576	5.89214	1.07125	0.951344
MMERVK9C_I	LTR	ERVK	105	48539	12.8805	5.09426	4.77974
(GAGAA)n	Simple_repeat	Simple_repeat	105	7556	6.97836	1.01045	0.759951
(AAGGAG)n	Simple_repeat	Simple_repeat	104	10899	4.27406	0.609074	0.300358
L1MA4_3end	LINE	L1	104	22002	32.3052	7.38985	4.21099
ERVB4_2-LTR_MM	LTR	ERVK	104	39747	7.45961	10.8755	2.97936
(TGGA)n	Simple_repeat	Simple_repeat	104	16583	9.02899	1.35123	0.977301
(ACAA)n	Simple_repeat	Simple_repeat	104	3505	8.56925	2.90377	1.66151
(GGAAG)n	Simple_repeat	Simple_repeat	103	16762	5.10966	2.03689	1.74264
(ACAAA)n	Simple_repeat	Simple_repeat	103	4265	4.3701	1.57538	1.36556
Lx2A1_3end	LINE	L1	103	17694	15.3093	3.24865	1.42509
(CTTCC)n	Simple_repeat	Simple_repeat	103	12024	4.62762	0.827515	2.49003
(ATT)n	Simple_repeat	Simple_repeat	103	4140	8.31663	1.4557	1.7195
RLTR13A2	LTR	ERVK	102	78109	4.33962	1.34784	0.425255
MLT1D	LTR	ERVL-MaLR	102	20449	33.4217	12.9351	4.55205
L1MdA_V_5end	LINE	L1	101	35593	6.64236	1.67464	0.426598
MuRRS-int	LTR	ERV1	101	42359	7.52564	1.76049	2.38247
(TATACA)n	Simple_repeat	Simple_repeat	101	8150	6.38256	1.2524	0.731631
(TCCA)n	Simple_repeat	Simple_repeat	101	10297	7.33751	1.27163	0.504615
(AAGGA)n	Simple_repeat	Simple_repeat	101	11898	6.55597	1.7177	3.94571
RLTR19-int	LTR	ERVK	101	34507	18.7715	6.36964	8.59995
(CG)n	Simple_repeat	Simple_repeat	101	2317	5.96895	0.0863617	0.0900302
RMER10A	LTR	ERVL	101	20521	25.3326	9.58995	7.2837
MLTR14	LTR	ERV1	101	18901	27.9635	11.7703	2.62101
4.5SRNA	scRNA	scRNA	100	4663	13.0317	2.01229	1.48552
(ATA)n	Simple_repeat	Simple_repeat	100	4358	7.1427	1.72932	2.50636
L1MdFanc_I_orf2	LINE	L1	100	61712	5.97751	0.79684	0.735297
(GTAT)n	Simple_repeat	Simple_repeat	100	5685	10.304	2.03639	1.03448
(ACAG)n	Simple_repeat	Simple_repeat	100	5186	13.8442	1.30654	0.78558
(CAGA)n	Simple_repeat	Simple_repeat	99	4558	9.16105	1.12493	0.555222
(GGCAGA)n	Simple_repeat	Simple_repeat	99	33495	0.335941	0.519347	0.789186
(TGT)n	Simple_repeat	Simple_repeat	98	3628	7.06286	1.50924	1.11173
L1ME1_3end	LINE	L1	98	19818	35.8067	9.22989	2.88932
RMER16-int	LTR	ERVK	97	44913	14.2209	6.0975	3.36113
(CAA)n	Simple_repeat	Simple_repeat	97	4028	9.882	1.48963	0.994824
L1MdFanc_I_5end	LINE	L1	96	21754	11.1235	3.16563	0.674027
(TGTATA)n	Simple_repeat	Simple_repeat	95	7140	6.79746	1.32522	0.48141
RMER4B	LTR	ERVK	95	22638	20.342	16.5321	3.78627
(TAT)n	Simple_repeat	Simple_repeat	95	3893	5.81717	1.07877	1.8214
L1MB7_3end	LINE	L1	95	19703	31.5422	11.9164	3.16497
RLTR13A	LTR	ERVK	95	73838	6.10491	3.38491	1.12268
(TGC)n	Simple_repeat	Simple_repeat	94	5938	8.50361	0.218786	0.157011
RLTR25A	LTR	ERVK	94	12465	22.6448	7.9401	10.1698
IAPEY3_LTR	LTR	ERVK	94	25012	11.6178	5.78238	0.305153
L1MC3_3end	LINE	L1	93	23599	33.9667	12.7368	3.80626
(CTG)n	Simple_repeat	Simple_repeat	93	8476	13.4934	1.41548	0.235962
(CTGT)n	Simple_repeat	Simple_repeat	93	3825	11.2755	1.38698	1.35204
MYSERV16_I	LTR	ERVK	93	29193	20.7993	5.92833	3.15952
(CTCTT)n	Simple_repeat	Simple_repeat	92	5512	2.29314	1.06989	0.612112
(GAAAA)n	Simple_repeat	Simple_repeat	92	4913	5.2714	0.469247	0.598243
(AAA)n	Simple_repeat	Simple_repeat	91	4375	26.3231	0	0
(TCTTC)n	Simple_repeat	Simple_repeat	91	6390	5.77606	1.692	0.766969
MLT1B	LTR	ERVL-MaLR	90	14646	32.4242	7.997	5.77627
(GGAT)n	Simple_repeat	Simple_repeat	90	7278	6.09271	1.27787	0.736969
(TGTGTA)n	Simple_repeat	Simple_repeat	88	6564	11.104	1.6754	1.34121
L1_Rod_5end	LINE	L1	88	17238	29.0859	8.30194	2.96882
L1MC_orf2	LINE	L1	88	20222	31.9534	9.0649	4.44272
L1MA9_3end	LINE	L1	88	14376	32.6692	8.82321	3.68101
MLTR11A	LTR	ERVK	88	12337	23.6025	12.2945	2.37177
RMER17B2	LTR	ERVK	88	25997	20.7901	7.00657	6.3434
MLT1C2	LTR	ERVL-MaLR	87	18289	33.422	11.9137	3.57489
MLTR25A	LTR	ERVK	87	16788	18.9278	8.7652	3.75676
(GAAGGA)n	Simple_repeat	Simple_repeat	87	10168	6.99535	0.835718	0.215993
RMER13B	LTR	ERVK	87	23840	21.97	5.1963	4.9172
(CCTTT)n	Simple_repeat	Simple_repeat	87	5944	2.40151	1.163	2.07004
L1MB3_3end	LINE	L1	87	14879	31.6209	9.2772	4.32775
ERVB4_2-I_MM	LTR	ERVK	86	30450	4.69789	4.17184	0.394553
IAP1-MM_I	LTR	ERVK	86	29367	9.56256	3.76873	2.78779
L1MB8_3end	LINE	L1	86	15460	31.6214	9.47895	2.75664
RMER2	LTR	ERV1	86	19873	20.0492	5.79708	3.59914
RLTR13A3	LTR	ERVK	86	72747	7.5741	0.989641	1.21977
(ATTTT)n	Simple_repeat	Simple_repeat	85	2941	5.53623	1.96519	1.1004
MYSERV	LTR	ERVK	85	22698	23.062	7.36522	5.18132
(AGGAA)n	Simple_repeat	Simple_repeat	85	7121	4.03775	0.931688	2.31707
(ATATGT)n	Simple_repeat	Simple_repeat	85	5937	5.23908	1.24308	0.355568
(TACATA)n	Simple_repeat	Simple_repeat	84	6458	4.2702	1.04316	0.828043
(CCTTCT)n	Simple_repeat	Simple_repeat	84	6976	4.93058	0.775505	0.325843
(GTT)n	Simple_repeat	Simple_repeat	84	3025	10.0343	1.90872	0.505286
(TCCTTC)n	Simple_repeat	Simple_repeat	84	8988	4.39869	0.879443	0.277879
(GGT)n	Simple_repeat	Simple_repeat	84	5721	6.34568	0.856411	1.14207
(ACATAC)n	Simple_repeat	Simple_repeat	83	6644	9.02946	1.41335	0.77922
(CCCTCC)n	Simple_repeat	Simple_repeat	83	6850	7.06985	1.74879	1.54643
(CAGAGG)n	Simple_repeat	Simple_repeat	83	15873	0.829062	0.786851	0.973893
(GACA)n	Simple_repeat	Simple_repeat	82	3115	6.31698	1.40311	0.220636
(TATGTA)n	Simple_repeat	Simple_repeat	82	8557	4.20955	1.29527	0.668228
(AAAAAC)n	Simple_repeat	Simple_repeat	81	3016	8.44469	2.18677	1.65355
RMER15-int	LTR	ERVL	81	16597	33.6863	7.54742	3.83799
MIR1_Amn	SINE	MIR	81	6250	35.4732	7.09621	4.29076
RLTR27	LTR	ERVK	81	15253	12.2583	2.67202	1.20337
(GTGC)n	Simple_repeat	Simple_repeat	81	3675	10.9347	0.88674	0.30298
(TCTTCC)n	Simple_repeat	Simple_repeat	80	6517	8.56133	0.602787	0.533359
(ACA)n	Simple_repeat	Simple_repeat	80	3267	9.36993	1.4246	0.809045
(TCTGTC)n	Simple_repeat	Simple_repeat	80	4803	9.49265	2.47316	1.08778
(GTCT)n	Simple_repeat	Simple_repeat	80	3055	7.70918	0.565345	0.426566
(ATATAT)n	Simple_repeat	Simple_repeat	80	4896	13.4581	0.702639	0.163562
(TTT)n	Simple_repeat	Simple_repeat	79	3953	28.0088	0	0
L1ME3G_3end	LINE	L1	78	7003	35.4259	9.82574	4.58041
(GGAAA)n	Simple_repeat	Simple_repeat	78	6913	5.93806	0.763237	1.60875
L1MC4a_3end	LINE	L1	78	13640	33.619	13.3385	4.97072
(GTG)n	Simple_repeat	Simple_repeat	78	8720	10.2692	0.343981	0.557791
(GCT)n	Simple_repeat	Simple_repeat	77	4325	7.70893	0.347161	0.306643
L1ME2_3end	LINE	L1	77	11685	34.7742	11.2454	4.92184
(CTCTGC)n	Simple_repeat	Simple_repeat	76	24662	0.553864	0.827488	1.61312
L1MC5a_3end	LINE	L1	76	12908	35.973	14.8581	5.15475
RLTR11A2	LTR	ERVK	75	19578	22.5386	5.71212	2.70014
(AGC)n	Simple_repeat	Simple_repeat	75	3546	5.39113	0.226001	0.41097
(CCCCCT)n	Simple_repeat	Simple_repeat	75	6349	6.63336	2.28994	1.97156
L1ME4a_3end	LINE	L1	75	12974	35.5964	13.2014	4.99166
L1MA7_3end	LINE	L1	73	12089	32.2762	7.78539	2.56632
L1MEc_5end	LINE	L1	73	19516	35.7728	14.4688	3.07551
(TTTTTG)n	Simple_repeat	Simple_repeat	73	3018	6.94681	2.25478	1.52424
RLTR11A	LTR	ERVK	73	15488	20.394	6.37646	3.79067
(GCA)n	Simple_repeat	Simple_repeat	73	3573	8.20498	0.672256	0.652608
(ATGTAT)n	Simple_repeat	Simple_repeat	73	4995	3.86465	0.549774	0.479165
(GCTCTTGC)n	Simple_repeat	Simple_repeat	72	3411	3.68251	3.85754	0.751337
(TGTATG)n	Simple_repeat	Simple_repeat	72	4466	8.95672	1.05532	0.812459
(AGAGCGCA)n	Simple_repeat	Simple_repeat	71	3390	4.45936	3.11824	0.25428
(AAAACA)n	Simple_repeat	Simple_repeat	71	2596	7.58822	1.84275	1.73599
(ATGG)n	Simple_repeat	Simple_repeat	71	8268	8.3293	1.17539	0.713234
RLTR15	LTR	ERVK	71	13409	18.1124	2.89809	2.34723
(ACATAT)n	Simple_repeat	Simple_repeat	71	5910	6.84026	1.03714	0.931843
(TATATA)n	Simple_repeat	Simple_repeat	71	4663	10.8246	0.438728	0.367148
(AGGGGG)n	Simple_repeat	Simple_repeat	71	6422	6.96299	1.84173	2.05768
(ATACAT)n	Simple_repeat	Simple_repeat	71	6402	3.72112	0.858632	0.392555
(TATGTG)n	Simple_repeat	Simple_repeat	70	3758	8.02618	1.03033	0.531448
RLTR42-int	LTR	ERVK	70	15286	25.365	9.80104	11.4434
(GGAGAA)n	Simple_repeat	Simple_repeat	70	7431	4.62048	0.672982	0.283328
(GAGGAG)n	Simple_repeat	Simple_repeat	70	14195	11.4962	0.431954	0.398376
(GGGAGG)n	Simple_repeat	Simple_repeat	69	7715	9.96865	2.12366	2.10716
(AGGAGG)n	Simple_repeat	Simple_repeat	69	20173	12.2128	0.412108	0.275913
(TGCCTC)n	Simple_repeat	Simple_repeat	69	16227	0.127902	0.257929	0.422495
RMER17A2	LTR	ERVK	69	25329	14.5471	8.88871	5.51367
MER58A	DNA	hAT-Charlie	69	8997	33.7487	7.69222	2.54326
L1MA8_3end	LINE	L1	69	14062	30.3185	10.2901	3.65102
(AGGCAG)n	Simple_repeat	Simple_repeat	68	25927	0.116344	0.0884372	0.0693455
MERV1_I	LTR	ERV1	67	26994	16.3601	6.50534	3.69809
L1ME4b_3end	LINE	L1	67	9933	36.0664	12.9185	3.89498
L1MdMus_I_5end	LINE	L1	67	19998	11.475	3.82851	1.35263
(ATAGAT)n	Simple_repeat	Simple_repeat	67	5061	2.50335	1.22531	0.218026
RLTR22_Mur	LTR	ERVK	67	18935	16.996	4.52215	3.72202
(ATACAC)n	Simple_repeat	Simple_repeat	67	4075	10.0938	1.02699	0.980263
L1MA10_3end	LINE	L1	66	8983	34.0941	7.68877	4.9513
(CACG)n	Simple_repeat	Simple_repeat	66	3675	13.5738	0.458615	1.29504
L1MB4_3end	LINE	L1	66	10632	31.8309	9.52142	2.86092
L1MA5_3end	LINE	L1	65	7984	32.0852	8.29224	2.74152
L1ME2z_3end	LINE	L1	65	5782	29.0379	10.4606	2.57491
(AAACC)n	Simple_repeat	Simple_repeat	64	3106	3.80609	0.827611	0.637363
L1ME3A_3end	LINE	L1	64	10512	36.1004	11.1636	4.54655
(CTTCT)n	Simple_repeat	Simple_repeat	64	4676	5.0076	1.30417	1.134
(AA)n	Simple_repeat	Simple_repeat	64	3056	27.1806	0	0
(CTCTTGCT)n	Simple_repeat	Simple_repeat	64	3567	3.46068	1.79297	0.0568461
(ACC)n	Simple_repeat	Simple_repeat	63	5005	7.36228	0.619313	0.554328
(GTGTGC)n	Simple_repeat	Simple_repeat	63	3038	7.11942	0.464756	0.981863
(CTCCTT)n	Simple_repeat	Simple_repeat	63	5861	5.37696	1.05758	0.469747
L1MC1_3end	LINE	L1	63	15617	32.5413	10.5432	2.08163
(CACACG)n	Simple_repeat	Simple_repeat	62	3588	7.62122	1.05858	0.649496
ETnERV2	LTR	ERVK	62	29599	13.0273	6.01095	2.86698
(TCCCCC)n	Simple_repeat	Simple_repeat	62	5891	6.78208	1.79921	1.21671
(TTTAT)n	Simple_repeat	Simple_repeat	61	2098	5.79198	1.01487	0.960763
L1MB5_3end	LINE	L1	61	8725	31.3746	9.4406	2.25892
(AGGC)n	Simple_repeat	Simple_repeat	61	3986	5.36674	0.611468	0.226979
MER20	DNA	hAT-Charlie	61	8263	32.854	7.94344	4.91063
LTRIS3	LTR	ERV1	60	22536	2.62698	1.50343	1.15096
(CCTCCC)n	Simple_repeat	Simple_repeat	60	4303	7.96729	2.09101	1.56151
L1MdA_IV_orf2	LINE	L1	60	24156	3.72405	0.723721	0.574637
L1MdV_II_5end	LINE	L1	58	13302	14.3048	3.06493	1.05306
RLTR9E	LTR	ERVK	58	14168	13.9774	4.75127	2.32044
L1MB2_3end	LINE	L1	58	8980	31.0263	8.57295	2.45876
(TTTGG)n	Simple_repeat	Simple_repeat	58	3361	5.47954	0.666302	0.62161
RLTR14	LTR	ERV1	58	11349	20.4138	5.615	2.51788
L1PB4_3end	LINE	L1	58	3089	33.2037	5.09208	4.51937
IAPEY3C_LTR	LTR	ERVK	58	15095	2.69142	0.671821	0.262395
HAL1	LINE	L1	57	16556	36.5668	16.1797	4.52917
L1MdMus_II_5end	LINE	L1	57	10480	11.6708	1.89032	0.884754
RMER17C2	LTR	ERVK	57	13203	21.442	7.89306	3.72079
(CTCCTC)n	Simple_repeat	Simple_repeat	57	29092	11.1666	0.383064	0.431083
(AAAAAG)n	Simple_repeat	Simple_repeat	57	3340	6.91157	1.28843	1.04534
(GCCTCT)n	Simple_repeat	Simple_repeat	57	7036	0.106168	0.454699	0.113482
(ACACAT)n	Simple_repeat	Simple_repeat	57	4481	19.1078	1.84754	2.43196
(GGAGGG)n	Simple_repeat	Simple_repeat	56	5700	10.6312	2.14325	1.96093
RLTR21	LTR	ERVK	56	19587	22.133	5.33228	4.7346
(AATAA)n	Simple_repeat	Simple_repeat	56	2087	8.95476	2.18831	1.19464
(AAATA)n	Simple_repeat	Simple_repeat	56	2299	10.6918	1.34361	1.40444
RLTR14-int	LTR	ERV1	55	15229	22.7892	6.47994	4.642
L1MdA_VI_orf2	LINE	L1	55	49709	4.65847	0.4651	0.629455
(GTATAT)n	Simple_repeat	Simple_repeat	55	5711	2.90494	0.743866	0.303677
(CATACA)n	Simple_repeat	Simple_repeat	55	4141	13.7315	2.78902	2.08475
(GGGGAG)n	Simple_repeat	Simple_repeat	55	4034	8.38721	2.24745	1.60339
L1MC2_3end	LINE	L1	55	8640	32.8027	11.3111	3.87773
RMER30	DNA	hAT-Charlie	55	5975	30.4853	6.62386	5.14626
(TGA)n	Simple_repeat	Simple_repeat	54	2929	15.6061	0.439228	0.538942
(CCCCTC)n	Simple_repeat	Simple_repeat	54	4349	6.80751	1.88909	1.52328
(CGTG)n	Simple_repeat	Simple_repeat	54	2018	5.10593	0.396482	0.15449
(GGGGGA)n	Simple_repeat	Simple_repeat	54	4132	9.34804	1.68051	1.79899
(GAGACA)n	Simple_repeat	Simple_repeat	54	3104	6.58669	1.5784	1.09149
(CCTG)n	Simple_repeat	Simple_repeat	54	3140	5.12023	0.955535	0.613166
MurERV4	LTR	ERVK	54	20418	24.1197	4.06143	2.85307
L1MD2_3end	LINE	L1	54	10034	34.554	14.4799	6.18782
(TATCTA)n	Simple_repeat	Simple_repeat	53	3740	3.65345	0.80181	0.541631
MER5A	DNA	hAT-Charlie	53	6059	32.8696	7.73362	3.85237
RodERV21	LTR	ERV1	53	19597	28.4344	6.17674	3.74558
(GTCTCT)n	Simple_repeat	Simple_repeat	53	3035	6.0086	1.22017	1.35969
(GCAC)n	Simple_repeat	Simple_repeat	53	1715	7.92704	1.05645	0.373726
(ATGTGT)n	Simple_repeat	Simple_repeat	53	3438	9.31558	1.51394	0.905134
RLTR10F	LTR	ERVK	53	12449	7.5663	1.28882	0.611652
(CATATA)n	Simple_repeat	Simple_repeat	53	4850	4.46159	1.31892	0.52047
RLTR5_Mm	LTR	ERV1	53	6173	11.6158	3.02264	4.65602
MuLV-int	LTR	ERV1	53	24340	18.6027	1.75719	1.19537
MLT1C	LTR	ERVL-MaLR	53	9521	33.5174	12.8468	4.2825
RLTR22_Mus	LTR	ERVK	52	11657	13.8241	2.45053	2.3943
IAPEY4_LTR	LTR	ERVK	52	15315	2.53282	0.546338	0.199646
(CTCCCC)n	Simple_repeat	Simple_repeat	52	4059	8.99922	1.60721	1.60272
(TCCTCC)n	Simple_repeat	Simple_repeat	52	8623	10.1646	0.168966	0.214594
(TTTTTC)n	Simple_repeat	Simple_repeat	52	2865	3.8565	1.18857	0.445658
(AAAGAA)n	Simple_repeat	Simple_repeat	52	3252	5.54233	1.17916	0.835941
(GCAAGAA)n	Simple_repeat	Simple_repeat	52	2408	0.520033	1.24651	5.5573
(ATATAG)n	Simple_repeat	Simple_repeat	52	3383	5.29928	0.561703	1.2158
(AGAGGCAG)n	Simple_repeat	Simple_repeat	52	10726	0.49747	3.077	0.884988
RMER12	LTR	ERVK	51	17243	22.9163	6.8631	6.98315
(AGAAGA)n	Simple_repeat	Simple_repeat	51	10738	11.3348	0.21359	1.12648
RLTR13B1	LTR	ERVK	51	20261	8.54945	3.87307	2.90792
RLTR17	LTR	ERVK	51	13246	19.1732	7.28534	1.51451
(AAAAGA)n	Simple_repeat	Simple_repeat	51	3174	5.21855	1.00825	0.987394
(GAGGGG)n	Simple_repeat	Simple_repeat	51	6076	9.87395	1.66858	2.49171
IAP1-MM_LTR	LTR	ERVK	50	10554	8.81476	1.69975	0.71832
L1Lx_I_5end	LINE	L1	50	12006	15.1462	2.11976	1.99688
IAPLTR4	LTR	ERVK	50	13448	10.7893	8.24872	0.528869
RLTR46B	LTR	ERVK	50	6864	7.01588	2.95284	0.745152
(TGTGTC)n	Simple_repeat	Simple_repeat	50	6633	5.37149	1.91504	1.80363
Tigger5b_Glire	DNA	TcMar-Tigger	49	7412	36.41	8.82429	1.44304
L1M4c_5end	LINE	L1	49	9432	36.1495	10.8969	2.64926
(ACAGAC)n	Simple_repeat	Simple_repeat	49	5089	3.62811	1.7103	1.20675
L1MA4A_3end	LINE	L1	49	7259	32.1281	5.34226	3.03057
(AACC)n	Simple_repeat	Simple_repeat	49	3369	8.49142	0.474936	0.609463
BGLII	LTR	ERVK	49	11406	10.1505	2.08227	0.56569
RMER4A	LTR	ERVK	48	10874	18.6002	7.25731	8.33367
LTRIS_Mus	LTR	ERV1	48	15201	6.49728	1.83497	0.842574
(ATAAA)n	Simple_repeat	Simple_repeat	48	1900	9.18341	1.86586	1.91413
RMER17C-int	LTR	ERVK	48	14734	19.9856	6.99618	6.25631
tRNA-Phe-TTY	tRNA	tRNA	48	1786	4.95382	0.863343	0.848746
L1MB1_3end	LINE	L1	48	7481	31.0343	8.35358	2.63234
(TCTTGCTC)n	Simple_repeat	Simple_repeat	48	3102	3.48438	3.12685	1.09907
Lx2A_3end	LINE	L1	48	7973	16.2343	4.11794	3.44974
(CTGTCT)n	Simple_repeat	Simple_repeat	48	2905	9.67205	2.08162	1.90545
RLTR6C_Mm	LTR	ERV1	47	15217	4.39022	3.44839	0.787515
(TGCC)n	Simple_repeat	Simple_repeat	47	3739	4.32807	2.00515	0.245288
(AGACAG)n	Simple_repeat	Simple_repeat	47	2609	8.27483	2.2756	1.29424
(TTTTGT)n	Simple_repeat	Simple_repeat	47	1616	6.43782	1.88368	1.95574
MurERV4_19	LTR	ERVK	47	18551	17.3592	3.66462	2.8668
MLTR11B	LTR	ERVK	47	11153	28.0639	13.9959	5.49614
(TTTT)n	Simple_repeat	Simple_repeat	46	2901	28.6441	0	0
(TATATC)n	Simple_repeat	Simple_repeat	46	3310	1.65821	0.966426	0.246444
(TT)n	Simple_repeat	Simple_repeat	46	2384	28.198	0	0
ERVL-E	LTR	ERVL	46	17166	39.8883	13.5678	4.5747
(TATTT)n	Simple_repeat	Simple_repeat	46	1625	8.47963	1.93727	1.3154
(GGAGGA)n	Simple_repeat	Simple_repeat	46	7082	11.1805	0.729695	0.371365
L1MC5_3end	LINE	L1	46	8851	34.3448	12.12	4.30028
RLTR1D	LTR	ERV1	45	23185	10.8834	3.43497	1.09048
L1MdF_V_orf2	LINE	L1	45	35362	5.2754	0.692934	0.713608
MER5B	DNA	hAT-Charlie	45	5114	34.3284	6.29601	4.44245
RLTR13D6	LTR	ERVK	45	17803	13.1455	5.29737	4.89092
(GAAGAA)n	Simple_repeat	Simple_repeat	45	9851	9.94752	0.365944	0.566294
(TAAAA)n	Simple_repeat	Simple_repeat	45	1776	8.83788	1.44689	1.81926
RLTR10D	LTR	ERVK	45	7422	13.651	4.60117	9.07723
L1MA5A_3end	LINE	L1	45	4168	31.9158	6.72111	2.8681
(GCCT)n	Simple_repeat	Simple_repeat	45	3374	2.36918	2.72699	0.12128
(AGAGAGAC)n	Simple_repeat	Simple_repeat	45	2761	2.34415	2.6802	0.698638
(GAAGAG)n	Simple_repeat	Simple_repeat	45	4256	9.71574	1.36287	0.707079
(TTTCTT)n	Simple_repeat	Simple_repeat	45	2876	6.63302	1.54705	0.729979
(ACACAG)n	Simple_repeat	Simple_repeat	45	4928	8.2633	1.59051	1.44167
(ATG)n	Simple_repeat	Simple_repeat	44	1898	12.6708	0.700105	0.440574
(TTGG)n	Simple_repeat	Simple_repeat	44	2125	7.1892	0.491285	0.928696
MER33	DNA	hAT-Charlie	44	6387	31.1474	10.4929	1.63101
(AAAAA)n	Simple_repeat	Simple_repeat	44	3053	31.9227	0	0
RMER12B	LTR	ERVK	44	7462	24.4443	6.89378	6.58233
(AGAGCA)n	Simple_repeat	Simple_repeat	44	2609	4.54363	1.64769	4.56051
(AATT)n	Simple_repeat	Simple_repeat	44	1486	8.79755	0.614933	1.77908
RMER17D2	LTR	ERVK	44	13912	14.2913	4.40953	6.58326
RMER13A1	LTR	ERVK	43	13232	22.988	11.3867	4.57061
(TCTCTCTG)n	Simple_repeat	Simple_repeat	43	2594	2.71523	2.27415	1.10388
(TTTGTT)n	Simple_repeat	Simple_repeat	43	1795	8.59871	2.14576	1.97236
(ACAGAG)n	Simple_repeat	Simple_repeat	43	2463	7.53276	1.56077	1.306
(AGCAAGAG)n	Simple_repeat	Simple_repeat	43	1887	1.09862	4.87562	0.150366
MER3	DNA	hAT-Charlie	43	4698	32.296	9.10386	2.73472
RLTR33	LTR	ERVK	43	11744	16.1228	7.59225	3.02431
(AAACAA)n	Simple_repeat	Simple_repeat	42	1490	6.51136	2.52109	1.59583
(CCTCCT)n	Simple_repeat	Simple_repeat	42	15466	10.5389	0.627044	0.213834
L1MEg_5end	LINE	L1	42	8066	34.6754	11.8249	5.05627
(GTGTCT)n	Simple_repeat	Simple_repeat	42	8444	4.53605	1.76515	1.0521
MER5A1	DNA	hAT-Charlie	42	4311	32.3177	5.76264	1.84666
RMER10B	LTR	ERVL	42	8222	18.8321	5.59687	6.34196
(AAAA)n	Simple_repeat	Simple_repeat	42	1802	29.5867	0	0
(CTCTTC)n	Simple_repeat	Simple_repeat	41	3029	9.36517	1.97534	0.65074
(TTATT)n	Simple_repeat	Simple_repeat	41	1619	9.29476	2.52979	1.38993
L1ME4c_3end	LINE	L1	41	3525	34.4691	7.41241	4.12964
RMER17A	LTR	ERVK	41	11944	12.9408	4.09956	4.19937
(CTGC)n	Simple_repeat	Simple_repeat	41	4600	2.96264	4.04212	0.443917
(AAGAAA)n	Simple_repeat	Simple_repeat	41	2977	9.2397	1.72312	1.57887
(CTCTGCCT)n	Simple_repeat	Simple_repeat	41	21766	0.519536	8.75222	0.86836
L1ME3_3end	LINE	L1	40	5538	33.7775	11.1744	5.38457
(AAGC)n	Simple_repeat	Simple_repeat	40	1585	3.82157	0.661609	0.252334
(TCCTCT)n	Simple_repeat	Simple_repeat	40	4621	12.0901	2.03832	0.880736
RLTR12D	LTR	ERVK	40	8427	31.4563	7.0891	10.7023
(GCGCTCTG)n	Simple_repeat	Simple_repeat	40	1708	3.17121	2.10715	0.176464
MLT1K	LTR	ERVL-MaLR	39	8635	37.3933	14.0455	4.24544
(TCTCTGTC)n	Simple_repeat	Simple_repeat	39	2344	3.8048	1.96239	1.44677
(TTCCTC)n	Simple_repeat	Simple_repeat	39	3048	8.20763	1.22427	0.5531
(CTCTGT)n	Simple_repeat	Simple_repeat	39	2062	7.56501	1.69771	1.00308
(AGGGGA)n	Simple_repeat	Simple_repeat	39	4366	4.10935	3.05826	0.603623
(TTCTTC)n	Simple_repeat	Simple_repeat	39	9753	11.0136	0.290443	0.470099
RLTR1D2_MM	LTR	ERV1	39	11118	13.5532	8.58582	2.05112
(AAGAAGC)n	Simple_repeat	Simple_repeat	39	1887	0.421277	0.211934	5.42361
(GCGT)n	Simple_repeat	Simple_repeat	39	1358	4.96066	0.147187	0.160162
RLTR20D	LTR	ERVK	39	8595	20.1577	7.8204	3.32903
L1MD3_3end	LINE	L1	38	5652	34.7375	10.2036	7.62036
(CCTTCC)n	Simple_repeat	Simple_repeat	38	4817	4.30603	3.48981	1.93615
RLTR1C	LTR	ERV1	38	15449	7.09072	1.02115	1.51861
(TGTCTC)n	Simple_repeat	Simple_repeat	38	2007	7.39838	2.98976	0.872078
(TTAA)n	Simple_repeat	Simple_repeat	38	1328	9.47571	2.25884	1.61383
(TCTTCT)n	Simple_repeat	Simple_repeat	38	7330	10.6898	0.164565	0.349763
(TTTGC)n	Simple_repeat	Simple_repeat	38	1931	2.048	0.0517038	0.268068
RLTR26_Mus	LTR	ERVK	38	10723	16.5529	7.71071	2.34098
(CGCA)n	Simple_repeat	Simple_repeat	38	1514	7.33826	0.83535	0.0660766
ERVB7_2B-LTR_MM	LTR	ERVK	38	7880	12.4222	4.33848	1.48704
RMER20C_Mm	LTR	ERVK	38	7994	27.3331	9.52527	2.26143
L1MCa_5end	LINE	L1	38	8824	33.9271	11.7402	5.65516
(AGAGGA)n	Simple_repeat	Simple_repeat	37	3007	9.79805	1.43917	0.569508
(GTATGT)n	Simple_repeat	Simple_repeat	37	2648	12.4394	0.730155	1.31967
RMER13A2	LTR	ERVK	37	10172	26.2267	9.93511	7.63126
(CCCTTC)n	Simple_repeat	Simple_repeat	37	6570	4.48272	3.56282	1.41379
MLT1H	LTR	ERVL-MaLR	37	6312	36.6439	14.8714	5.49109
(CTTCTT)n	Simple_repeat	Simple_repeat	37	7781	9.89764	0.179825	0.324141
(AACAAA)n	Simple_repeat	Simple_repeat	37	1646	8.95613	2.78414	2.6364
(GTTTG)n	Simple_repeat	Simple_repeat	37	3036	2.50008	0.560119	0.166749
(GGCA)n	Simple_repeat	Simple_repeat	37	3499	8.12728	1.22974	0.555356
RMER20A	LTR	ERVK	37	7509	23.1625	7.53352	2.32907
L1MdV_I_5end	LINE	L1	37	11960	9.29979	1.24379	0.420373
RLTR13B3	LTR	ERVK	37	25480	3.42552	1.24041	0.500277
(TACACA)n	Simple_repeat	Simple_repeat	37	2591	8.15858	1.0445	0.442802
(GCAG)n	Simple_repeat	Simple_repeat	36	2446	3.44102	1.10388	0.877363
(TTGTTT)n	Simple_repeat	Simple_repeat	36	1633	10.6997	1.54137	1.83145
ETnERV3	LTR	ERVK	36	79739	7.87499	1.42782	1.49076
RMER13A	LTR	ERVK	36	9239	22.4138	8.7991	5.08342
MLT1F2	LTR	ERVL-MaLR	36	9045	37.0359	14.4054	6.75961
(TTTTGTT)n	Simple_repeat	Simple_repeat	36	1668	4.69221	1.5699	1.55522
L1Lx_II_5end	LINE	L1	36	8708	14.3647	1.50137	2.04051
RLTR28	LTR	ERVL	36	7599	17.4501	4.92469	3.05302
(GGAAGG)n	Simple_repeat	Simple_repeat	35	3847	4.42962	3.09525	0.863951
(GTAG)n	Simple_repeat	Simple_repeat	35	1799	4.48534	0	0
(CACATA)n	Simple_repeat	Simple_repeat	35	2126	14.2912	2.80341	1.39656
(TTTTCT)n	Simple_repeat	Simple_repeat	35	1850	4.94001	1.38582	1.12222
GSAT_MM	Satellite	Satellite	35	8144	15.9339	2.05318	0.250309
(TTTTT)n	Simple_repeat	Simple_repeat	35	1888	28.4195	0	0
(AGAAAG)n	Simple_repeat	Simple_repeat	35	2170	7.65792	2.06537	1.57528
(CCTA)n	Simple_repeat	Simple_repeat	35	1687	5.63003	0.237078	0
MER21C	LTR	ERVL	35	8068	34.5056	13.2463	5.86684
RLTR16	LTR	ERVK	35	7865	21.4856	5.66358	4.03019
(GACAGA)n	Simple_repeat	Simple_repeat	34	2023	10.3174	2.37385	1.47193
(CAT)n	Simple_repeat	Simple_repeat	34	2672	15.464	1.75864	0.978151
(TAGG)n	Simple_repeat	Simple_repeat	34	1582	4.85654	0.316081	0
SYNREP_MM	Satellite	Satellite	34	5933	19.1556	3.06327	0.0875493
(TTCTTT)n	Simple_repeat	Simple_repeat	34	1694	3.56178	0.462834	0.369486
L1ME3B_3end	LINE	L1	34	3485	35.8219	10.6572	2.87572
L1MdN_I_orf2	LINE	L1	34	6920	9.05992	1.94804	1.40716
L1MEd_5end	LINE	L1	34	9503	37.2368	12.9295	3.89768
IAPLTR3	LTR	ERVK	34	9343	8.46645	0.476664	1.15699
(GGAAGA)n	Simple_repeat	Simple_repeat	34	2654	12.2701	1.38396	0.623949
RLTR1E_MM	LTR	ERV1	34	4245	17.5105	6.08993	3.27264
RLTR31D_MM	LTR	ERVK	34	7213	23.055	15.522	4.2916
RLTR10E	LTR	ERVK	34	6351	10.0566	1.84308	0.986212
MLT1I	LTR	ERVL-MaLR	33	5973	38.1334	11.0219	4.37496
(GTGTAT)n	Simple_repeat	Simple_repeat	33	1801	10.0126	1.11016	1.52635
RLTR9D	LTR	ERVK	33	9781	12.018	4.54613	2.30935
(AAGAAG)n	Simple_repeat	Simple_repeat	33	7861	9.22025	0.432548	0.439921
(GAT)n	Simple_repeat	Simple_repeat	33	1779	15.0282	0.729983	0.826948
(GTTTTT)n	Simple_repeat	Simple_repeat	33	1582	6.09023	2.39035	1.61574
L1MD1_3end	LINE	L1	33	5759	33.4689	10.1228	2.93282
L1MEf_5end	LINE	L1	33	6869	35.5345	11.445	4.53827
(TGGTT)n	Simple_repeat	Simple_repeat	33	1539	2.06994	1.17749	0.453567
(GAGGAA)n	Simple_repeat	Simple_repeat	32	2692	12.5352	1.42413	0.330472
RMER12C	LTR	ERVK	32	7083	24.1121	6.77953	4.20654
(AAAAAAC)n	Simple_repeat	Simple_repeat	32	1731	5.74029	2.65719	1.74437
ERV3-16A3_I	LTR	ERVL	32	10230	39.7057	14.6431	5.07026
(CTAC)n	Simple_repeat	Simple_repeat	32	1847	5.93413	0	0
LTR33	LTR	ERVL	32	6691	38.6074	16.9218	2.69501
(ATC)n	Simple_repeat	Simple_repeat	31	1326	12.3782	0.45224	0.378974
L1ME3Cz_3end	LINE	L1	31	4764	34.9853	12.2504	6.23899
(GGGAAG)n	Simple_repeat	Simple_repeat	31	5050	6.05135	5.90183	1.47599
RLTR23	LTR	ERV1	31	6703	15.9775	5.55302	11.2347
(TGTCTG)n	Simple_repeat	Simple_repeat	31	3111	5.47857	2.63573	0.635879
RLTR13A1	LTR	ERVK	31	14888	10.4664	4.23241	1.52471
MLT1E2	LTR	ERVL-MaLR	31	6710	34.9197	16.1312	4.97092
(ACACGC)n	Simple_repeat	Simple_repeat	31	1463	8.5807	0.820109	0.562645
(GAAGGG)n	Simple_repeat	Simple_repeat	31	4760	7.02823	2.80192	1.0668
(TCTTTT)n	Simple_repeat	Simple_repeat	31	1588	6.18892	1.58889	0.758224
RLTR40	LTR	ERVK	31	8767	24.0069	6.62132	5.54477
(CCAAA)n	Simple_repeat	Simple_repeat	31	1540	2.87637	0.389636	0.136364
(CTTTTT)n	Simple_repeat	Simple_repeat	31	1854	3.35647	1.23626	0.595831
RLTR13C2	LTR	ERVK	31	11402	7.7449	1.90383	1.07378
LSU-rRNA_Cel	rRNA	rRNA	30	10049	6.46084	1.28973	8.557
(ATATCT)n	Simple_repeat	Simple_repeat	30	1953	4.20161	0.86978	0.48
(CTGTGT)n	Simple_repeat	Simple_repeat	30	5123	3.27835	3.39497	1.27913
L3	LINE	CR1	30	6548	37.1864	13.1621	5.35338
(TTTTTTG)n	Simple_repeat	Simple_repeat	30	1198	3.07432	1.58573	1.47364
MERVK26	LTR	ERVK	30	10349	18.3879	4.27922	2.05245
(ATATA)n	Simple_repeat	Simple_repeat	30	1202	7.12098	1.88937	1.34864
(TAC)n	Simple_repeat	Simple_repeat	30	1468	4.10319	0.272575	0.640123
L1ME3C_3end	LINE	L1	30	2710	33.9429	10.6103	3.5169
(TGCG)n	Simple_repeat	Simple_repeat	30	1225	8.09946	0.34302	0.266555
Charlie1a	DNA	hAT-Charlie	29	7486	32.9234	13.2682	2.36472
(GAGGCAGA)n	Simple_repeat	Simple_repeat	29	6499	0.0894214	0.862123	0.320831
RMER6-int	LTR	ERVK	29	5582	18.5235	6.38638	1.75012
LSU-rRNA_Hsa	rRNA	rRNA	29	8408	11.0292	4.93404	2.43879
ERVB2_1A-I_MM	LTR	ERVK	29	25789	9.64342	1.4688	0.551457
L1_Mus3_5end	LINE	L1	29	4227	20.126	6.42275	7.33042
(GACACA)n	Simple_repeat	Simple_repeat	29	2241	5.30162	1.42731	0.995042
(TAGATA)n	Simple_repeat	Simple_repeat	28	1843	2.30782	1.03078	0.710868
(ACGC)n	Simple_repeat	Simple_repeat	28	970	9.91724	0.618392	0.442711
(CAAG)n	Simple_repeat	Simple_repeat	28	1467	3.01925	0.826537	0.760484
MLT1L	LTR	ERVL-MaLR	28	5932	37.4198	14.1308	5.85294
RLTR17C_Mm	LTR	ERVK	28	3222	27.0979	5.36963	16.0788
(TCTGTG)n	Simple_repeat	Simple_repeat	28	2580	3.36357	1.82208	0.555512
(TATAT)n	Simple_repeat	Simple_repeat	28	1427	6.64751	2.38617	1.08218
(TTCTTG)n	Simple_repeat	Simple_repeat	28	1676	6.14113	1.84965	3.84999
ERVB4_1-I_MM	LTR	ERVK	28	11115	17.7226	2.70634	1.5975
L1VL1_5end	LINE	L1	28	11217	11.9601	1.3694	1.0121
(TCA)n	Simple_repeat	Simple_repeat	28	1382	12.4188	0.511259	1.20978
BGLII_B	LTR	ERVK	28	7182	18.2434	9.72808	1.9403
RLTR20B5_MM	LTR	ERVK	28	5426	19.3688	9.53048	2.99376
(TTCTCT)n	Simple_repeat	Simple_repeat	28	1855	4.91774	2.04851	0.372642
(CATG)n	Simple_repeat	Simple_repeat	28	1255	19.0746	2.21818	2.68729
RLTR16B_MM	LTR	ERVK	28	6509	17.1224	5.79827	1.18081
RMER21B	LTR	ERV1	28	4309	23.6153	13.8024	7.79182
(AAAACC)n	Simple_repeat	Simple_repeat	28	1388	2.87159	0.730756	0.695785
RLTR26B_MM	LTR	ERVK	28	3514	24.476	10.5178	3.00628
L1MDa_5end	LINE	L1	28	7729	37.4321	9.29873	3.3184
(AGACAC)n	Simple_repeat	Simple_repeat	27	2589	7.21935	1.27446	0.588389
ERVB4_3-I_MM	LTR	ERVK	27	8213	12.2628	4.46681	1.13485
(GAAAGA)n	Simple_repeat	Simple_repeat	27	1772	4.66718	1.13121	0.520976
RLTR13G	LTR	ERVK	27	3605	15.4716	5.05143	3.81708
(CTTCCC)n	Simple_repeat	Simple_repeat	27	4142	5.86039	3.65199	0.777974
(TCTATA)n	Simple_repeat	Simple_repeat	27	2019	4.79337	0.842155	0.547152
(TGTGCA)n	Simple_repeat	Simple_repeat	27	1642	20.5327	5.34124	3.09
L1M4_5end	LINE	L1	27	8264	34.3183	10.9224	3.31107
(CCTCTT)n	Simple_repeat	Simple_repeat	27	2237	6.75848	1.31221	0.548985
(TAG)n	Simple_repeat	Simple_repeat	27	1199	6.06691	2.16837	0.875955
ERVL-B4	LTR	ERVL	27	9438	27.8957	5.89587	2.79996
(AAAACAA)n	Simple_repeat	Simple_repeat	27	1277	5.56028	1.80568	0.971691
(ATCTAT)n	Simple_repeat	Simple_repeat	27	1785	3.30227	0.644605	0.89116
LTR72_RN	LTR	ERV1	27	3100	30.099	7.61313	8.02403
(TCTATC)n	Simple_repeat	Simple_repeat	26	2017	4.09347	1.04126	0.405087
(AAGGGG)n	Simple_repeat	Simple_repeat	26	3800	5.75096	3.02935	2.14876
(GTGCGT)n	Simple_repeat	Simple_repeat	26	1187	13.4477	1.0945	0.717447
IAPEY5_LTR	LTR	ERVK	26	6632	5.86837	0.738905	0.932241
MLT1J	LTR	ERVL-MaLR	26	4507	36.8505	13.5882	5.08779
L2d_3end	LINE	L2	26	3442	36.4595	13.3672	3.09807
(CAGAGA)n	Simple_repeat	Simple_repeat	26	1646	8.13748	2.55176	2.50498
(TCTTTC)n	Simple_repeat	Simple_repeat	26	2192	8.83663	2.87361	1.1703
(AAACAAA)n	Simple_repeat	Simple_repeat	26	1311	5.02845	2.66938	1.17898
(AGAGACAG)n	Simple_repeat	Simple_repeat	26	1529	3.35173	2.87749	0.539045
RLTR11B	LTR	ERVK	26	4033	16.3387	4.59455	3.35736
MER58B	DNA	hAT-Charlie	26	4480	33.377	8.34505	3.61641
RLTR17D_Mm	LTR	ERVK	26	6237	19.3693	4.51316	1.21623
(CAGG)n	Simple_repeat	Simple_repeat	25	5948	0.729753	1.0091	0.099921
MLT2B3	LTR	ERVL	25	4837	39.3583	10.922	4.89749
L1ME3F_3end	LINE	L1	25	4285	35.5099	11.2866	5.83758
MLT2D	LTR	ERVL	25	4482	34.6281	8.94246	10.4898
(CAAAC)n	Simple_repeat	Simple_repeat	25	1761	3.26369	2.77697	0.327723
(GCCCCA)n	Simple_repeat	Simple_repeat	25	2654	0.885362	0.414744	0.0386586
(CACAGA)n	Simple_repeat	Simple_repeat	25	2463	5.56476	2.25568	0.882054
(TCTGCCTC)n	Simple_repeat	Simple_repeat	25	7419	2.2041	1.65731	0.197882
(CAAC)n	Simple_repeat	Simple_repeat	25	1538	7.68635	1.16975	1.33698
RLTR41	LTR	ERV1	25	6835	15.1277	9.37297	3.7728
RMER17A-int	LTR	ERVK	25	9045	19.5486	5.97216	11.3888
(AGGAAG)n	Simple_repeat	Simple_repeat	25	1553	4.97333	2.29629	0.804456
RLTR24	LTR	ERV1	25	4116	16.7375	5.99141	5.34512
(ACCA)n	Simple_repeat	Simple_repeat	25	2035	9.74666	0.54084	0.667617
L1Lx_III_5end	LINE	L1	24	5014	14.1751	2.47733	0.543961
(TGTTTT)n	Simple_repeat	Simple_repeat	24	872	6.8751	2.51919	0.90305
(GAGAAA)n	Simple_repeat	Simple_repeat	24	1711	5.45857	1.24699	0.970859
(AGAGAA)n	Simple_repeat	Simple_repeat	24	2081	10.862	1.75044	1.54133
RLTR20B2	LTR	ERVK	24	5374	21.7924	5.42425	4.51266
RLTR20B1	LTR	ERVK	24	3707	24.3461	5.52735	4.47471
RLTR13B4	LTR	ERVK	24	11898	8.9045	1.24644	4.52801
(CCCCTT)n	Simple_repeat	Simple_repeat	24	2304	4.30149	1.90947	2.70694
(AAGAGG)n	Simple_repeat	Simple_repeat	24	2024	13.2192	1.03286	0.590425
RLTR12BD_Mm	LTR	ERVK	24	2767	26.3555	6.46273	4.89574
(GCGTGT)n	Simple_repeat	Simple_repeat	24	1115	6.62688	0.503982	1.1224
L2d2_3end	LINE	L2	24	2726	37.3409	9.36508	2.25931
RMER17D	LTR	ERVK	24	8931	14.5823	7.10877	4.97221
LTRIS4B	LTR	ERV1	24	3760	7.49653	1.65457	1.00612
(GTTG)n	Simple_repeat	Simple_repeat	24	1353	7.31812	0.59082	0.678115
(TTGGT)n	Simple_repeat	Simple_repeat	24	1472	3.94744	0.950965	0.823105
(TATAGA)n	Simple_repeat	Simple_repeat	24	2199	4.61098	0.547049	0.456717
(GGGGAA)n	Simple_repeat	Simple_repeat	24	3525	5.88989	1.94622	0.353206
RMER6B	LTR	ERVK	24	3861	14.0934	2.95153	2.41702
(ACT)n	Simple_repeat	Simple_repeat	24	1248	7.0965	0.481699	0.0819231
RLTR11C_MM	LTR	ERVK	24	5387	20.8752	5.56468	2.66347
RLTR20C2_MM	LTR	ERVK	23	6234	19.3174	8.5194	2.32326
MER53	DNA	hAT-Blackjack	23	2759	30.1521	6.4647	5.32482
(TGGT)n	Simple_repeat	Simple_repeat	23	1510	6.72779	0.595788	0.321868
L1M2_5end	LINE	L1	23	5037	37.0762	7.20928	5.72044
MER34	LTR	ERV1	23	5449	36.8967	16.4643	4.40184
RLTR49	LTR	ERVK	23	5587	20.4226	7.658	3.65843
(ACGCAC)n	Simple_repeat	Simple_repeat	23	1231	5.80153	1.13747	0.850528
(TTTTTGT)n	Simple_repeat	Simple_repeat	23	925	5.72326	2.49053	1.14794
(GTTTTTT)n	Simple_repeat	Simple_repeat	23	1208	4.68371	1.32377	2.32943
MLT1H2	LTR	ERVL-MaLR	23	4322	36.8737	12.0399	8.15559
RLTR12A	LTR	ERVK	23	5375	18.1545	8.21752	1.94745
MLT1H1	LTR	ERVL-MaLR	23	3463	36.1393	9.70853	2.81905
(AGAGAGAGAC)n	Simple_repeat	Simple_repeat	23	2027	2.09282	0.738969	2.04287
(CCTCTCC)n	Simple_repeat	Simple_repeat	22	1950	6.34534	2.35894	2.04213
(GAAAAA)n	Simple_repeat	Simple_repeat	22	1514	4.86377	1.12239	1.1119
RLTR44C	LTR	ERVK	22	3709	9.63125	6.45486	0.612456
ERVB7_2-LTR_MM	LTR	ERVK	22	5562	11.6897	3.04423	1.21006
(TGTGCG)n	Simple_repeat	Simple_repeat	22	983	5.9625	1.08328	0.406531
(CTCTTG)n	Simple_repeat	Simple_repeat	22	1094	4.71187	0.731316	5.51188
(CGCACA)n	Simple_repeat	Simple_repeat	22	1360	5.79715	1.91299	1.41387
(CTCTTGCA)n	Simple_repeat	Simple_repeat	22	1134	4.8081	1.41071	0.176085
RLTR20A4	LTR	ERVK	22	2487	22.7861	3.83466	8.62092
(CTTCCT)n	Simple_repeat	Simple_repeat	22	1172	8.33603	1.25359	0.678703
RLTR13D5	LTR	ERVK	22	7025	8.12158	1.45208	0.942786
(GCTGT)n	Simple_repeat	Simple_repeat	22	5186	5.24675	3.02787	0.805644
(GTGG)n	Simple_repeat	Simple_repeat	22	1680	14.8226	0.416548	0.758911
RLTR9F	LTR	ERVK	22	4414	12.8674	5.1607	4.58135
RLTR24B_MM	LTR	ERV1	22	3361	27.2642	6.72498	8.83918
(ACAAAA)n	Simple_repeat	Simple_repeat	22	784	5.87768	3.28614	0.925268
(TTTCTC)n	Simple_repeat	Simple_repeat	22	1210	6.20529	1.34421	0.534017
(TGAA)n	Simple_repeat	Simple_repeat	22	1095	11.6245	1.06885	1.39426
(AAGAGA)n	Simple_repeat	Simple_repeat	22	1868	2.63559	1.70218	0.705824
RLTR14_RN	LTR	ERV1	22	3915	19.6701	7.52662	5.45442
(CCAC)n	Simple_repeat	Simple_repeat	22	1411	11.0171	0	0.297236
(TGGG)n	Simple_repeat	Simple_repeat	22	2192	13.6458	0.319279	0.379863
L1M4a2_5end	LINE	L1	21	2829	35.9348	8.50888	2.24506
(AGATAG)n	Simple_repeat	Simple_repeat	21	1704	2.97851	1.58485	0.875904
L1M3e_5end	LINE	L1	21	15524	37.6477	17.233	10.2087
(CCCA)n	Simple_repeat	Simple_repeat	21	1102	13.6124	1.40018	1.77701
(CTCCTG)n	Simple_repeat	Simple_repeat	21	10135	6.42097	3.24672	0.27515
RMER6BA	LTR	ERVK	21	4935	18.9366	21.5504	6.80431
RLTR20B3A_MM	LTR	ERVK	21	4147	19.6805	6.28978	2.89985
RLTR18B	LTR	ERVK	21	5625	23.334	8.202	3.53737
L1M4b_5end	LINE	L1	21	6154	33.9013	11.0572	5.35458
MLT2B4	LTR	ERVL	21	3630	32.3931	12.1414	4.87358
(TCTGTCTC)n	Simple_repeat	Simple_repeat	21	1372	3.54447	1.4577	1.11423
(TATAAA)n	Simple_repeat	Simple_repeat	21	1700	6.05451	1.82383	1.06442
(TATCTC)n	Simple_repeat	Simple_repeat	21	1517	3.9885	0.340574	0.34497
RLTR31B2	LTR	ERVK	21	4613	23.6863	5.13801	3.44176
(TAAT)n	Simple_repeat	Simple_repeat	21	814	11.2214	2.90391	3.87715
RMER21A	LTR	ERV1	21	4609	17.8885	6.47668	5.7327
(AAAAACA)n	Simple_repeat	Simple_repeat	21	951	4.43914	2.04822	1.35952
(CACGCA)n	Simple_repeat	Simple_repeat	21	1323	13.4896	1.42013	0.604709
RLTR19	LTR	ERVK	21	5026	20.0068	7.53451	2.60913
(ATTC)n	Simple_repeat	Simple_repeat	21	872	11.7392	0.229289	1.6951
(CCTTTC)n	Simple_repeat	Simple_repeat	21	2754	5.25517	3.88726	2.95072
RLTR50B	LTR	ERVK	21	2523	12.7185	1.14504	1.59883
LTR16C	LTR	ERVL	21	3726	37.5871	11.7535	2.20367
(CACATG)n	Simple_repeat	Simple_repeat	21	1015	18.5211	4.51577	1.61637
(CCAA)n	Simple_repeat	Simple_repeat	20	1220	9.74629	0	0.51768
(AGAAAA)n	Simple_repeat	Simple_repeat	20	1128	5.77012	1.24078	1.01498
(TGTGTGTC)n	Simple_repeat	Simple_repeat	20	1082	3.17091	2.2187	0.385619
(CTTGCTCT)n	Simple_repeat	Simple_repeat	20	920	2.71427	3.69391	0.934543
(CTATAT)n	Simple_repeat	Simple_repeat	20	1552	4.10645	1.86855	0.525316
(GTCTGT)n	Simple_repeat	Simple_repeat	20	6907	3.04828	5.50319	0.951681
(ACCAA)n	Simple_repeat	Simple_repeat	20	894	2.58791	0.223781	0.223781
(GCTT)n	Simple_repeat	Simple_repeat	20	864	5.10867	0.231528	0.2375
MLT1F	LTR	ERVL-MaLR	20	4317	33.4187	18.429	5.00157
RLTR34B_MM	LTR	ERVK	20	4704	20.6631	4.76339	3.79095
(CAAAAA)n	Simple_repeat	Simple_repeat	20	919	10.139	2.13741	2.39247
BGLII_Mur	LTR	ERVK	20	3738	18.6203	8.71698	2.30594
(CAAAG)n	Simple_repeat	Simple_repeat	20	1266	2.92551	0	0.163665
RLTR26	LTR	ERVK	20	3821	19.7773	8.65388	1.86049
RLTR13E	LTR	ERVK	20	6421	9.66228	4.55408	2.27716
(TATTA)n	Simple_repeat	Simple_repeat	20	1022	9.13731	2.93575	3.33738
(TTTTGG)n	Simple_repeat	Simple_repeat	20	879	4.26273	1.38319	0.378214
RLTR20B3	LTR	ERVK	20	5179	20.1719	7.20353	2.76257
MLTR31FA_MM	LTR	ERVK	20	4172	17.8352	6.65223	3.8701
(ATATT)n	Simple_repeat	Simple_repeat	20	934	8.57534	3.54834	1.84104
RLTR12B	LTR	ERVK	20	3922	19.2187	8.77178	0.970207
L1ME3D_3end	LINE	L1	20	3233	35.3027	13.8437	5.30067
MLT1F1	LTR	ERVL-MaLR	20	4385	35.0657	19.3022	3.49389
RLTR13C1	LTR	ERVK	20	4677	10.8067	3.25445	2.89059
(CTTTCT)n	Simple_repeat	Simple_repeat	19	1684	5.54669	1.6025	1.01724
(AATG)n	Simple_repeat	Simple_repeat	19	699	7.90529	1.57389	0.715451
(CAAGAA)n	Simple_repeat	Simple_repeat	19	1145	7.29378	1.5703	4.27561
Tigger5a_Glire	DNA	TcMar-Tigger	19	3076	32.0589	5.19536	3.79109
RLTR13D3A1	LTR	ERVK	19	7677	12.2302	4.60725	1.4758
(TGTTTTT)n	Simple_repeat	Simple_repeat	19	817	5.18486	2.44682	2.52261
(TTTATT)n	Simple_repeat	Simple_repeat	19	740	14.8652	1.21616	2.68478
(ATTTTT)n	Simple_repeat	Simple_repeat	19	724	17.1069	1.69312	2.08925
RLTR31C_MM	LTR	ERVK	19	3339	22.4034	12.4813	2.26265
MER21B	LTR	ERVL	19	4446	33.1157	11.7462	2.58917
(TCTCTA)n	Simple_repeat	Simple_repeat	19	1061	4.71797	1.04569	0.674967
LTRIS4A	LTR	ERV1	19	3158	7.42902	1.8514	0.353955
L1ME5_3end	LINE	L1	19	1839	36.3989	11.0186	3.27021
MLTR31D_MM	LTR	ERVK	19	4230	16.2994	7.67154	1.78096
MLT1E1A	LTR	ERVL-MaLR	19	3376	35.1063	12.7157	4.25219
HAL1ME	LINE	L1	19	4974	37.0915	14.7194	4.39187
(TTCCCT)n	Simple_repeat	Simple_repeat	19	1753	3.71622	2.30144	2.12356
(GATATA)n	Simple_repeat	Simple_repeat	19	1185	3.37271	1.43533	0.602363
(TTCCCC)n	Simple_repeat	Simple_repeat	19	2260	5.16347	4.61996	0.921367
(TTGC)n	Simple_repeat	Simple_repeat	19	1505	3.27442	0.199003	0.131342
(TCTCTT)n	Simple_repeat	Simple_repeat	19	1444	10.1612	1.80341	0.984411
MLTR18D_MM	LTR	ERVK	19	3714	21.3375	6.0798	2.68455
(AAGAAC)n	Simple_repeat	Simple_repeat	18	1442	7.58164	1.10845	2.9539
(GGAGAGG)n	Simple_repeat	Simple_repeat	18	2135	4.78646	1.12305	1.57763
(CTTTCC)n	Simple_repeat	Simple_repeat	18	3396	2.25116	3.38781	1.92262
5S	rRNA	rRNA	18	1161	16.4349	2.92897	0.245237
(ATTA)n	Simple_repeat	Simple_repeat	18	766	9.74715	3.64376	2.73849
7SK	snRNA	snRNA	18	2926	11.6974	3.29956	2.83889
RLTR18-int	LTR	ERVK	18	4007	22.3744	6.95774	3.50159
(ATAGAG)n	Simple_repeat	Simple_repeat	18	1448	3.32198	0.828101	0.624206
(TTGTTTT)n	Simple_repeat	Simple_repeat	18	773	8.47648	1.86472	0.938887
MurSAT1	Satellite	Satellite	18	1320	28.8274	10.5712	3.80268
L1M4a1_5end	LINE	L1	18	4020	35.7265	12.0988	8.60832
(AGCA)n	Simple_repeat	Simple_repeat	18	1747	4.6013	0.858603	0.687029
RLTR9A3B	LTR	ERVK	18	3071	15.0338	13.8661	2.56392
MLT1J2	LTR	ERVL-MaLR	18	2964	38.3938	14.4595	4.58983
RLTR41A2	LTR	ERV1	18	2552	14.7533	5.87658	8.02968
(AAAGC)n	Simple_repeat	Simple_repeat	18	969	3.74452	0.989267	0.470898
(GAGGCAG)n	Simple_repeat	Simple_repeat	18	3300	0.218303	0.514867	0.0584394
RMER16_Mm	LTR	ERVK	18	2581	9.79498	1.3448	0.65962
(GAGCAA)n	Simple_repeat	Simple_repeat	18	888	4.32774	1.35139	5.50029
(CTCCCCT)n	Simple_repeat	Simple_repeat	18	1694	5.18145	1.54237	2.23711
(AAGGGA)n	Simple_repeat	Simple_repeat	18	2989	4.80504	4.48065	1.48958
(GGTT)n	Simple_repeat	Simple_repeat	18	1020	5.40826	0.0122647	0
(CACAGG)n	Simple_repeat	Simple_repeat	18	13231	5.40445	3.08383	0.416311
HERV16	LTR	ERVL	18	4816	41.4735	10.0537	3.92196
(AACCA)n	Simple_repeat	Simple_repeat	18	2147	1.21344	3.02847	1.48031
(TCCCCT)n	Simple_repeat	Simple_repeat	18	1933	5.42339	3.26131	0.876223
(GAAAGG)n	Simple_repeat	Simple_repeat	18	1525	2.32687	1.11496	0.467705
(TTATTT)n	Simple_repeat	Simple_repeat	17	582	12.3943	1.60113	2.25911
(ATATATA)n	Simple_repeat	Simple_repeat	17	1337	10.6785	1.68053	1.5292
(GGTCAG)n	Simple_repeat	Simple_repeat	17	569	7.84353	0	0
(TTTTTA)n	Simple_repeat	Simple_repeat	17	599	13.1463	2.39564	1.31399
(AGATAC)n	Simple_repeat	Simple_repeat	17	1862	3.78787	1.12684	0.162739
(TGCGTG)n	Simple_repeat	Simple_repeat	17	686	7.00806	1.31137	2.1377
(TATAA)n	Simple_repeat	Simple_repeat	17	809	10.1721	4.09852	2.12844
RLTR26C_MM	LTR	ERVK	17	4469	24.2444	7.49277	4.37897
LTR16A	LTR	ERVL	17	3523	40.2132	9.96769	4.01515
ERVB7_4-LTR_MM	LTR	ERVK	17	4458	12.4694	9.28071	2.58284
MER103C	DNA	hAT-Charlie	17	2804	37.4884	10.941	3.24821
RLTR12E	LTR	ERVK	17	3642	21.5378	6.7988	5.22648
L1MEi_5end	LINE	L1	17	3402	37.0536	11.5162	4.36215
(AGGAGC)n	Simple_repeat	Simple_repeat	17	8815	6.68807	3.14216	0.946685
MLT2B5	LTR	ERVL	17	1460	32.2499	17.0438	5.48762
(TTGGTT)n	Simple_repeat	Simple_repeat	17	1101	3.17765	1.46482	0.387193
(CAGACA)n	Simple_repeat	Simple_repeat	17	2332	3.7603	4.28726	0.69322
MLT-int	LTR	ERVL-MaLR	17	4111	37.4781	9.97111	2.47793
L1M2c_5end	LINE	L1	17	3573	38.8257	7.32844	3.62094
MLTR73	LTR	ERV1	17	2940	30.0645	11.2916	4.00561
MER63A	DNA	hAT-Tip100	17	2233	35.7529	8.1035	2.97548
LTR10_RN	LTR	ERVK	16	2821	23.6193	6.59456	6.63114
(ACCC)n	Simple_repeat	Simple_repeat	16	991	12.7837	0.531433	1.3412
(AGGGAA)n	Simple_repeat	Simple_repeat	16	3355	7.08012	4.28555	2.51485
RLTR51B_Mm	LTR	ERVK	16	2471	25.8943	8.75411	8.68157
(CTCTCTGC)n	Simple_repeat	Simple_repeat	16	2062	0.300524	4.31647	1.06817
(TTCA)n	Simple_repeat	Simple_repeat	16	540	5.55565	0.925778	0.921648
RLTR20A2B_MM	LTR	ERVK	16	2474	19.3837	8.97289	5.81133
(ATATAAT)n	Simple_repeat	Simple_repeat	16	1146	6.25545	1.92394	1.25377
(AGATAT)n	Simple_repeat	Simple_repeat	16	1092	7.26116	0.945385	0.979377
(GAGACAGA)n	Simple_repeat	Simple_repeat	16	1095	3.47344	2.00852	0.561379
RLTR20C	LTR	ERVK	16	2178	22.1168	5.32635	10.6011
RLTR12C	LTR	ERVK	16	3857	22.9127	12.2801	7.15806
(ATCTCT)n	Simple_repeat	Simple_repeat	16	890	2.62181	1.57364	0.112551
(AGT)n	Simple_repeat	Simple_repeat	16	767	7.15098	0.130326	0.130326
ERVB3_1-I_MM	LTR	ERVK	16	2849	25.7683	4.10541	2.8331
MURVY-LTR	LTR	ERV1	16	2497	8.29674	3.9912	1.68536
MusHAL1_5end	LINE	L1	16	1718	15.5711	5.56773	3.01878
(CCTCTCTG)n	Simple_repeat	Simple_repeat	16	3068	0.537311	3.90951	2.51841
(AATAAA)n	Simple_repeat	Simple_repeat	16	528	14.4334	2.22977	1.9693
(GAGAGGG)n	Simple_repeat	Simple_repeat	16	2029	5.99632	1.57635	1.87985
(CGTGTG)n	Simple_repeat	Simple_repeat	16	730	6.85629	1.23262	0.83989
ERVB5_1-I_MM	LTR	ERVK	16	2202	18.0036	3.25756	3.61101
RLTR30E_MM	LTR	ERV1	16	4078	17.2238	10.9809	3.11467
RLTR11D	LTR	ERVK	16	2346	20.3171	6.72122	2.16288
(GCTCTCTT)n	Simple_repeat	Simple_repeat	16	646	1.44074	4.17947	0
(GTA)n	Simple_repeat	Simple_repeat	16	571	1.64818	0	0
(TCTTGC)n	Simple_repeat	Simple_repeat	16	758	2.69859	3.56141	2.23421
(CAGAGAGG)n	Simple_repeat	Simple_repeat	16	1992	0.576124	2.76051	0.631627
(GAGAGGCA)n	Simple_repeat	Simple_repeat	16	2020	0.398634	1.03963	2.09096
MLTR18A_MM	LTR	ERVK	16	3055	24.3046	9.0204	6.75414
(CTTG)n	Simple_repeat	Simple_repeat	16	1626	5.89046	0.678137	0.531027
MER117	DNA	hAT-Charlie	16	1736	39.0894	4.72234	2.04747
Charlie1b	DNA	hAT-Charlie	16	2528	30.131	9.343	3.57577
MLT1J1	LTR	ERVL-MaLR	16	2803	36.1959	11.8965	4.2414
(GGGCAG)n	Simple_repeat	Simple_repeat	16	2667	1.20169	0.112021	0.604991
(GCC)n	Simple_repeat	Simple_repeat	16	741	11.856	1.56146	1.53756
(TCCCTT)n	Simple_repeat	Simple_repeat	15	2229	3.47793	1.70456	0.772297
RLTR31_Mur	LTR	ERVK	15	3121	24.9818	3.26111	9.5456
MLT2B1	LTR	ERVL	15	2004	33.1402	14.387	3.44396
HAL1b	LINE	L1	15	2284	34.8571	8.09837	3.91489
RLTR10D2	LTR	ERVK	15	3102	7.02222	3.77868	0.45764
(AGAGAGGC)n	Simple_repeat	Simple_repeat	15	2813	2.20025	4.15917	2.72533
RLTR13D3A	LTR	ERVK	15	5192	13.1569	7.81895	4.55631
ERVL	LTR	ERVL	15	1051	34.4784	4.75474	2.4915
(TATATATG)n	Simple_repeat	Simple_repeat	15	2394	1.60049	0.543413	0.208571
(TAGAGA)n	Simple_repeat	Simple_repeat	15	1039	3.18008	0.962724	0.0941193
(ATGC)n	Simple_repeat	Simple_repeat	15	771	19.7512	2.06956	2.82351
MMAR1	DNA	TcMar-Mariner	15	4674	27.9125	9.16753	4.42175
(GGTG)n	Simple_repeat	Simple_repeat	15	932	13.0047	0.215343	0.109431
(AAAAGG)n	Simple_repeat	Simple_repeat	15	909	4.48052	2.09767	0.921287
BGLII_Mus	LTR	ERVK	15	2978	12.0219	3.39643	4.11865
MLTR32C_MM	LTR	ERVK	15	2314	23.7197	4.4092	3.7836
(GGCAGG)n	Simple_repeat	Simple_repeat	15	2270	0.686502	0.221996	0.225308
(AAATAA)n	Simple_repeat	Simple_repeat	15	655	18.5109	1.83232	2.66907
(CTCTCCC)n	Simple_repeat	Simple_repeat	15	1123	4.1546	1.69199	3.15053
RLTR13D4	LTR	ERVK	15	3482	11.95	5.71606	0.650281
(GCAA)n	Simple_repeat	Simple_repeat	15	1096	2.67657	0.821515	0.73313
(CCAG)n	Simple_repeat	Simple_repeat	15	1030	9.49427	0.00947573	0.142621
(TGCCCC)n	Simple_repeat	Simple_repeat	15	997	3.10964	1.00343	1.34757
MMERVK10D3_LTR	LTR	ERVK	15	3925	6.38197	3.05253	1.45011
(AGAGGGG)n	Simple_repeat	Simple_repeat	15	3552	6.3955	2.16695	2.11888
(TTAC)n	Simple_repeat	Simple_repeat	15	510	4.97188	0.588235	0
ERVB4_1C-LTR_Mm	LTR	ERVK	15	3729	15.3777	1.87515	2.21274
Tigger1	DNA	TcMar-Tigger	15	3237	29.2852	13.469	2.16998
(CCG)n	Simple_repeat	Simple_repeat	15	929	14.9471	0.645533	1.56502
MERV1_LTR	LTR	ERV1	15	3887	12.2664	10.4152	0.719357
MLTR31F_MM	LTR	ERVK	15	3534	17.1944	5.65599	2.48996
(AAAATA)n	Simple_repeat	Simple_repeat	15	605	20.2003	1.13983	2.69726
(TCAT)n	Simple_repeat	Simple_repeat	15	681	10.212	0.293568	0.297445
(TCTCTGTCTC)n	Simple_repeat	Simple_repeat	15	831	2.1484	0.96296	0.991131
(AGAAGC)n	Simple_repeat	Simple_repeat	15	1698	5.42483	1.88416	0.703192
(AGTG)n	Simple_repeat	Simple_repeat	15	3814	11.6683	1.33913	0.637029
RLTR1A2_MM	LTR	ERV1	15	4698	11.5275	6.04526	0.249902
RLTR20A3_MM	LTR	ERVK	14	2246	20.9224	8.2374	5.86855
(CTGTG)n	Simple_repeat	Simple_repeat	14	8389	1.69283	2.26534	0.165842
MLTR12	LTR	ERV1	14	2611	26.3758	9.59031	1.21861
(GGGGGT)n	Simple_repeat	Simple_repeat	14	490	3.89643	1.63167	1.28412
RLTR31M	LTR	ERVK	14	3554	17.9238	5.52759	1.85093
(GAGAGGA)n	Simple_repeat	Simple_repeat	14	1471	2.72831	2.66961	0.941366
(ATATGTAT)n	Simple_repeat	Simple_repeat	14	2115	1.47647	0.568203	0.817953
(GTGCT)n	Simple_repeat	Simple_repeat	14	7547	2.85334	5.24522	0.156841
MLT1G	LTR	ERVL-MaLR	14	2542	37.044	10.6514	4.57989
(GGAAAG)n	Simple_repeat	Simple_repeat	14	1374	4.97765	2.89432	3.0625
RLTR13D1	LTR	ERVK	14	4299	9.67492	1.20848	2.91115
(CTCTCTC)n	Simple_repeat	Simple_repeat	14	1099	2.40628	1.54757	0.452666
(GGGGCA)n	Simple_repeat	Simple_repeat	14	984	1.95777	0.508415	0.203252
RLTR20A2	LTR	ERVK	14	992	26.2293	4.13307	10.1359
(AAAAAT)n	Simple_repeat	Simple_repeat	14	583	13.9116	1.76684	1.90238
MLT2B2	LTR	ERVL	14	2721	32.9818	9.2414	5.68887
tRNA-Ala-GCY_v	tRNA	tRNA	14	579	25.6181	0.407997	0.66152
(CCCTCTC)n	Simple_repeat	Simple_repeat	14	1942	3.78802	2.21518	1.77282
(CTCA)n	Simple_repeat	Simple_repeat	14	576	11.6971	1.77816	1.44455
RLTR12G	LTR	ERVK	14	3333	21.6251	4.67389	8.18143
(TTTGGT)n	Simple_repeat	Simple_repeat	14	660	6.16456	1.90552	0.163303
(AATAT)n	Simple_repeat	Simple_repeat	14	574	10.8451	2.85226	1.26463
RMER16	LTR	ERVK	14	1889	13.8789	0.880905	3.08428
(TATCTG)n	Simple_repeat	Simple_repeat	14	1391	2.89364	2.15555	0.213214
(ACACACAG)n	Simple_repeat	Simple_repeat	14	962	3.09518	2.07901	1.06376
(CCCTAA)n	Simple_repeat	Simple_repeat	14	864	5.94794	0.251979	2.43189
(TCTCTCTGTC)n	Simple_repeat	Simple_repeat	14	938	1.20873	3.19825	0.435181
RLTR34C_MM	LTR	ERVK	14	3365	24.1597	15.982	2.65793
(ATATATAC)n	Simple_repeat	Simple_repeat	14	1995	3.07781	0.150246	0.0512481
(GGGAGAG)n	Simple_repeat	Simple_repeat	14	1927	5.5231	2.69857	2.44667
(CCTGCC)n	Simple_repeat	Simple_repeat	14	962	2.30752	1.56002	0.203378
(CTA)n	Simple_repeat	Simple_repeat	14	609	5.31593	0.657028	0.829606
(AAAGGA)n	Simple_repeat	Simple_repeat	14	1183	2.58805	5.15648	0.40612
(AACAAAA)n	Simple_repeat	Simple_repeat	13	565	3.15646	1.23904	2.03697
(AGGAGAG)n	Simple_repeat	Simple_repeat	13	1336	1.57401	1.12908	0.762186
RLTR9A3	LTR	ERVK	13	2424	15.574	2.97677	8.082
(TGCT)n	Simple_repeat	Simple_repeat	13	818	4.94073	0.366993	0.366993
(GCACAC)n	Simple_repeat	Simple_repeat	13	483	10.1189	0.82795	0.638199
(GGGGT)n	Simple_repeat	Simple_repeat	13	417	5.73233	0.484676	3.05185
(CCCCAG)n	Simple_repeat	Simple_repeat	13	1189	1.55495	1.68325	0.0791253
(CTCTTT)n	Simple_repeat	Simple_repeat	13	1191	7.10045	1.75248	0.796398
(CCCCCA)n	Simple_repeat	Simple_repeat	13	961	8.71874	1.14494	3.06739
(ACAAAAA)n	Simple_repeat	Simple_repeat	13	632	7.86763	1.58269	2.47733
(AAGAGAGC)n	Simple_repeat	Simple_repeat	13	469	0.43548	5.54721	0
(TTATA)n	Simple_repeat	Simple_repeat	13	750	6.31611	3.60052	2.52929
ERVB7_3-LTR_MM	LTR	ERVK	13	2183	13.0176	4.43259	0.581448
(GGTA)n	Simple_repeat	Simple_repeat	13	453	3.94384	0	0
(GTCTCTCT)n	Simple_repeat	Simple_repeat	13	719	3.07955	0.695925	1.15103
(AGCAC)n	Simple_repeat	Simple_repeat	13	1551	4.82353	2.14187	0.338034
RLTR34D_MM	LTR	ERVK	13	2308	22.7688	10.3788	4.17107
Tigger17a	DNA	TcMar-Tigger	13	2409	34.4468	10.5513	2.31331
(TTTGTTT)n	Simple_repeat	Simple_repeat	13	526	4.3454	1.90091	2.57755
(ACCT)n	Simple_repeat	Simple_repeat	13	587	8.60228	0	0
RLTR13C3	LTR	ERVK	13	5970	18.4654	10.7738	2.08112
(CCCCTG)n	Simple_repeat	Simple_repeat	13	2183	0.142029	0.227187	0.244746
(AATC)n	Simple_repeat	Simple_repeat	13	464	7.65612	0.861595	0.881509
(CCTCTCT)n	Simple_repeat	Simple_repeat	13	2111	6.11169	2.50235	1.11539
RLTR9A	LTR	ERVK	13	2529	14.3263	5.77318	1.31442
(TGCA)n	Simple_repeat	Simple_repeat	13	842	19.279	3.32563	2.05042
(CCCTTCC)n	Simple_repeat	Simple_repeat	13	2088	6.23749	3.40249	3.16911
(ATCTGT)n	Simple_repeat	Simple_repeat	13	2362	3.35847	4.82416	0.128518
(GGGAAA)n	Simple_repeat	Simple_repeat	13	1202	6.72167	4.10027	1.6417
(TCTCCCC)n	Simple_repeat	Simple_repeat	13	2376	5.03667	3.32439	1.47139
(TTTTTT)n	Simple_repeat	Simple_repeat	13	613	30.0078	0	0
MRLTR33	LTR	ERVK	13	2079	18.3069	3.63512	1.43924
(AAAAAA)n	Simple_repeat	Simple_repeat	13	773	28.6459	0	0
RLTR48A	LTR	ERV1	13	3316	9.70872	5.57102	1.00153
RLTR17B_Mm	LTR	ERVK	13	3394	26.9443	7.1356	7.69912
RLTR43C	LTR	ERVK	13	1775	8.32625	5.89509	0.27827
LTR16A1	LTR	ERVL	13	2414	35.4369	10.3974	5.75736
(CACAG)n	Simple_repeat	Simple_repeat	13	2380	2.86701	3.48485	0.213412
RLTR13D3	LTR	ERVK	13	4679	16.7626	3.1699	6.08777
(TATTTT)n	Simple_repeat	Simple_repeat	13	416	9.80913	0.858774	3.6832
(ATATAA)n	Simple_repeat	Simple_repeat	12	532	5.86677	1.12739	0.77344
MLT1E1	LTR	ERVL-MaLR	12	1874	34.994	23.1166	5.72275
RLTR9C	LTR	ERVK	12	3193	14.6187	5.16549	6.81447
RLTR51A_Mm	LTR	ERVK	12	2379	16.3296	18.1644	1.74075
(CCCCA)n	Simple_repeat	Simple_repeat	12	526	6.2981	1.71021	2.73538
LTR16	LTR	ERVL	12	2450	39.1029	8.44359	4.94104
ERVB4_3-LTR_MM	LTR	ERVK	12	2691	6.72284	9.69981	0.756804
RLTR16C_MM	LTR	ERVK	12	2323	23.8702	8.18931	6.84745
(TTTCCC)n	Simple_repeat	Simple_repeat	12	1251	4.37666	1.119	4.86869
(TAAAAA)n	Simple_repeat	Simple_repeat	12	359	9.69643	2.62351	1.73799
(TGTGC)n	Simple_repeat	Simple_repeat	12	2749	3.11054	3.52975	0.362161
(CTGCCTC)n	Simple_repeat	Simple_repeat	12	6189	0.672341	0.193711	0
(TTTCCT)n	Simple_repeat	Simple_repeat	12	1341	3.5369	5.16258	1.47516
(TCTTCCTT)n	Simple_repeat	Simple_repeat	12	1018	0.906631	0.490914	0
(CATT)n	Simple_repeat	Simple_repeat	12	441	8.94014	0	1.95057
(ATTG)n	Simple_repeat	Simple_repeat	12	440	4.89557	1.5902	0.447818
RLTR46A2	LTR	ERVK	12	1753	14.5786	3.05701	0.699099
(CAGCA)n	Simple_repeat	Simple_repeat	12	11792	1.77895	3.57686	0.423538
(CCCCTCT)n	Simple_repeat	Simple_repeat	12	1311	6.24342	2.44135	3.04606
(GGC)n	Simple_repeat	Simple_repeat	12	588	17.7754	2.72109	1.69988
L1M2a_5end	LINE	L1	12	3843	41.9796	7.90725	7.31957
(TGTATC)n	Simple_repeat	Simple_repeat	12	1400	13.0112	1.43835	2.09859
(GAAT)n	Simple_repeat	Simple_repeat	12	561	12.9477	1.3803	1.21089
(CTGCCC)n	Simple_repeat	Simple_repeat	12	1290	7.03326	0.232574	0.558992
(GCTTT)n	Simple_repeat	Simple_repeat	12	556	1.93658	0	0.371205
L1MC4_5end	LINE	L1	12	3218	34.5906	22.5129	3.69397
MER31B	LTR	ERV1	12	1934	33.9346	13.3507	2.71425
RLTR20B4_MM	LTR	ERVK	12	2168	22.6247	5.14673	3.1657
(AAACCA)n	Simple_repeat	Simple_repeat	12	562	5.61671	3.37989	1.34904
(AGAGAGAA)n	Simple_repeat	Simple_repeat	12	1078	1.35392	0.835455	1.31828
(GTTTTG)n	Simple_repeat	Simple_repeat	12	521	5.00344	1.98674	1.7706
MER31A	LTR	ERV1	12	1750	32.1687	6.34367	3.17235
(TCTCTGCC)n	Simple_repeat	Simple_repeat	12	2284	1.01538	4.161	0.994873
(GCCTCC)n	Simple_repeat	Simple_repeat	12	1655	1.08628	2.53721	0.501704
L1ME3E_3end	LINE	L1	12	1732	36.9492	14.8401	2.08772
(AGGT)n	Simple_repeat	Simple_repeat	12	424	6.00693	0.471745	0.232429
RLTR26D_MM	LTR	ERVK	12	1366	24.5776	4.69383	3.83146
(CCTCTGCC)n	Simple_repeat	Simple_repeat	12	1294	2.69203	1.39189	0.477589
(ATTAT)n	Simple_repeat	Simple_repeat	12	566	8.43829	2.15701	3.52742
(CAAAAC)n	Simple_repeat	Simple_repeat	12	725	3.75396	1.69552	0.291752
(GGGGAGA)n	Simple_repeat	Simple_repeat	12	1156	3.41001	1.29599	1.66518
(CCCTGC)n	Simple_repeat	Simple_repeat	11	1728	2.16532	1.27498	0.227083
L1MCb_5end	LINE	L1	11	2949	39.7745	11.7947	6.87894
(TTTTTTC)n	Simple_repeat	Simple_repeat	11	456	11.2025	1.54577	1.82355
(AGACAGAG)n	Simple_repeat	Simple_repeat	11	731	3.05391	1.36691	0.850233
(AAAGAG)n	Simple_repeat	Simple_repeat	11	815	12.0677	0.863374	0.750871
(GGTTT)n	Simple_repeat	Simple_repeat	11	502	2.31129	0	0
(ATACATAT)n	Simple_repeat	Simple_repeat	11	1713	0.934565	0.52498	0.362621
(GGAGCA)n	Simple_repeat	Simple_repeat	11	6317	7.90385	3.19418	0.562438
MLTR18_MM	LTR	ERVK	11	1958	20.8693	6.93134	0.376793
(TTCCTT)n	Simple_repeat	Simple_repeat	11	1811	7.65932	5.13601	1.81045
(ATAGATAC)n	Simple_repeat	Simple_repeat	11	1193	5.50684	1.1751	0.452741
(GGGT)n	Simple_repeat	Simple_repeat	11	385	10.8916	0.79974	2.18244
(TTTTAA)n	Simple_repeat	Simple_repeat	11	321	18.3589	3.02308	1.44885
MER94	DNA	hAT-Blackjack	11	1181	35.3205	3.89423	3.00136
(CTCCCTCT)n	Simple_repeat	Simple_repeat	11	810	0.753914	0.741333	0
MLTR18C_MM	LTR	ERVK	11	2535	23.8176	4.56154	2.73342
(GGAGAGAG)n	Simple_repeat	Simple_repeat	11	779	1.04838	0.770963	0.256508
(GAGGGGA)n	Simple_repeat	Simple_repeat	11	941	6.38979	1.4891	2.2895
(ATATACAT)n	Simple_repeat	Simple_repeat	11	1447	1.99074	0.377505	0.599164
(AGGGGAG)n	Simple_repeat	Simple_repeat	11	1321	5.52555	0.832801	2.83017
RLTR30D2_MM	LTR	ERV1	11	1405	19.5983	22.3579	4.01021
(CTCTAT)n	Simple_repeat	Simple_repeat	11	1247	3.72957	1.76564	1.62288
MER90	LTR	ERV1	11	2854	37.694	15.6401	2.8876
RLTR46	LTR	ERVK	11	2262	12.9094	3.96737	1.48283
(CCTCCTG)n	Simple_repeat	Simple_repeat	11	3602	0.553737	0.69372	0.324031
RMER16A2	LTR	ERVK	11	839	20.3978	9.11744	5.61253
(TTTTGGT)n	Simple_repeat	Simple_repeat	11	621	3.07567	1.61116	0.163688
(TCTCTCTCTG)n	Simple_repeat	Simple_repeat	11	588	2.48253	1.02082	0.349864
MLT2C1	LTR	ERVL	11	1853	34.1462	7.8706	5.67339
MLTR25C	LTR	ERVK	11	5406	16.642	7.6216	2.18629
RLTR31_Mm	LTR	ERVK	11	1607	20.3016	7.59035	4.87365
(CTCTCTCC)n	Simple_repeat	Simple_repeat	11	809	1.02969	0.371199	0.503993
(TATATGTA)n	Simple_repeat	Simple_repeat	11	1058	2.67474	0.283611	0
(TCTCCTC)n	Simple_repeat	Simple_repeat	11	2255	4.9684	3.81182	1.01665
(TTTTTGG)n	Simple_repeat	Simple_repeat	11	556	2.30421	1.74622	0.371061
(CTTCTG)n	Simple_repeat	Simple_repeat	11	1004	5.2449	0.199303	0.407022
(GGAGAGA)n	Simple_repeat	Simple_repeat	11	1240	3.52206	2.25939	0.390984
L4_A_Mam	LINE	RTE-X	11	2532	38.6375	10.4654	3.32723
MER89	LTR	ERV1	11	2528	31.8861	11.5699	2.45968
(CACT)n	Simple_repeat	Simple_repeat	11	542	16.5285	2.24266	2.29002
(AAATAAA)n	Simple_repeat	Simple_repeat	11	389	14.3107	0.807532	4.29432
(CCTGCT)n	Simple_repeat	Simple_repeat	11	3065	6.691	3.56638	0.329338
RLTR20A	LTR	ERVK	11	1151	20.1269	2.79477	2.5046
Tigger2b	DNA	TcMar-Tigger	11	2416	33.115	8.10083	1.742
(CAGCCC)n	Simple_repeat	Simple_repeat	11	1098	5.81727	3.55328	0
(GTC)n	Simple_repeat	Simple_repeat	11	479	1.98025	0	0
MER45A	DNA	hAT-Tip100	11	1121	36.3146	5.26342	0.291374
(CCTGCCT)n	Simple_repeat	Simple_repeat	11	6817	2.44838	0.323015	0.312303
(TGCTG)n	Simple_repeat	Simple_repeat	11	2450	3.6377	2.4064	0.668351
(AAAAACC)n	Simple_repeat	Simple_repeat	11	713	7.63153	1.12165	0.284123
MER63B	DNA	hAT-Tip100	11	1302	31.4722	10.2912	2.11858
MLT1G1	LTR	ERVL-MaLR	11	2283	35.7365	17.8731	4.78445
(AAAAAAT)n	Simple_repeat	Simple_repeat	11	437	12.6656	2.28808	1.47542
(AAGGAAGA)n	Simple_repeat	Simple_repeat	10	585	1.58658	0	0
(TGTGCC)n	Simple_repeat	Simple_repeat	10	1848	9.68686	2.38209	1.59822
Charlie4a	DNA	hAT-Charlie	10	2102	32.4737	15.7381	3.29898
(ACAGAGAG)n	Simple_repeat	Simple_repeat	10	573	2.0345	2.44403	2.15656
(TGTGTGTGTA)n	Simple_repeat	Simple_repeat	10	711	2.96194	1.68693	1.43862
L1MDb_5end	LINE	L1	10	3278	38.3929	13.7024	7.48956
(GGGGTG)n	Simple_repeat	Simple_repeat	10	321	5.89919	1.91271	0.301121
(TATTATA)n	Simple_repeat	Simple_repeat	10	855	16.9677	3.4085	2.24662
RLTR20C1_MM	LTR	ERVK	10	1313	20.7545	13.111	4.73919
(TGGGG)n	Simple_repeat	Simple_repeat	10	419	10.365	0.477709	3.48339
(AAAATAA)n	Simple_repeat	Simple_repeat	10	384	15.5257	2.59974	1.17797
MER68	LTR	ERVL	10	2567	33.0301	12.5917	4.34404
(GCATGT)n	Simple_repeat	Simple_repeat	10	596	18.0792	5.70554	1.30463
MLTR31C_MM	LTR	ERVK	10	2133	24.4435	11.3426	5.05525
(CTCTCTGG)n	Simple_repeat	Simple_repeat	10	478	1.28285	0	0
(CTGTCTCT)n	Simple_repeat	Simple_repeat	10	519	2.4137	1.15688	0.407861
BGLII_B2	LTR	ERVK	10	2683	18.4667	8.91068	1.76487
(TGCATG)n	Simple_repeat	Simple_repeat	10	1004	14.9901	6.30058	2.554
RLTR13D2	LTR	ERVK	10	4279	13.0432	6.02471	2.54095
(AAAGGG)n	Simple_repeat	Simple_repeat	10	594	0.891582	1.51399	0.330556
(CTCTGGCG)n	Simple_repeat	Simple_repeat	10	390	1.58436	2.04974	0
(AAGAAAGG)n	Simple_repeat	Simple_repeat	10	1318	2.11883	0.152428	0.307155
(TCCCCTC)n	Simple_repeat	Simple_repeat	10	1356	5.69875	1.6955	2.56748
(CTGTAT)n	Simple_repeat	Simple_repeat	10	744	1.59477	2.95751	0.429409
(CCCAC)n	Simple_repeat	Simple_repeat	10	606	14.3984	2.47739	2.74579
L3b_3end	LINE	CR1	10	1647	35.4987	16.1495	2.60264
L1M3b_5end	LINE	L1	10	1728	35.9556	6.57611	5.95639
(CCTTCCC)n	Simple_repeat	Simple_repeat	10	2383	7.59402	5.37315	2.02126
(TCTCTCCC)n	Simple_repeat	Simple_repeat	10	558	1.28851	0	0
(AGGGAGG)n	Simple_repeat	Simple_repeat	10	988	5.20213	2.02376	0.998947
(AAATT)n	Simple_repeat	Simple_repeat	10	284	7.01496	2.13542	0.369331
(TTTATA)n	Simple_repeat	Simple_repeat	10	524	12.7652	3.05242	0.969656
MLTR31A_MM	LTR	ERVK	10	1611	14.1548	5.85842	1.4089
(ATATATT)n	Simple_repeat	Simple_repeat	10	879	4.10457	1.83141	1.06811
(CTTGCACT)n	Simple_repeat	Simple_repeat	10	452	5.01361	0.871659	0
(CTCTCTGT)n	Simple_repeat	Simple_repeat	10	562	3.01007	2.49125	0.73048
BGLII_A	LTR	ERVK	10	1780	17.3901	10.9234	0.415371
LTR33A_v	LTR	ERVL	10	1740	34.4773	14.599	2.82389
MLT1E	LTR	ERVL-MaLR	10	1428	35.4563	5.51985	8.20833
(TCTCTTCG)n	Simple_repeat	Simple_repeat	10	495	3.40962	4.84897	0.404061
(CTATCT)n	Simple_repeat	Simple_repeat	10	536	3.48009	0.746381	0.386567
(GCAAA)n	Simple_repeat	Simple_repeat	10	512	1.64492	0.195898	0.195898
Charlie12_Rodent	DNA	hAT-Charlie	10	1611	25.6619	4.89233	6.01479
(CTCTCCT)n	Simple_repeat	Simple_repeat	10	1506	4.95209	3.18923	2.05293
(GGGGCT)n	Simple_repeat	Simple_repeat	10	591	5.64876	0.677157	0.684196
(GCAAGAGC)n	Simple_repeat	Simple_repeat	10	490	3.83122	6.12057	0.65051
(AGAGAT)n	Simple_repeat	Simple_repeat	10	573	6.75934	0.894956	1.25534
(GCTCTT)n	Simple_repeat	Simple_repeat	10	419	1.87601	0.716563	3.03675
(TATATAT)n	Simple_repeat	Simple_repeat	10	1163	7.67358	2.0874	1.71961
(CAAAAAA)n	Simple_repeat	Simple_repeat	10	472	8.64559	1.70309	0.635042
(AGAGTGCA)n	Simple_repeat	Simple_repeat	10	494	5.24059	2.01698	0
(GAGGCAGAG)n	Simple_repeat	Simple_repeat	10	827	0.739057	1.57287	0
(GACAGAGA)n	Simple_repeat	Simple_repeat	10	584	2.33322	3.76565	0.684863
(TTATATA)n	Simple_repeat	Simple_repeat	10	1038	4.73248	1.17919	0.970067
(CTTTCTTC)n	Simple_repeat	Simple_repeat	10	1208	2.9222	0.413328	0.249429
MLT1N2	LTR	ERVL-MaLR	10	2816	38.2967	15.6606	4.77622
(TGGTTT)n	Simple_repeat	Simple_repeat	10	509	6.56568	1.17859	0.387191
Charlie2b	DNA	hAT-Charlie	10	1827	31.9723	17.1304	1.86814
(GGGGGAA)n	Simple_repeat	Simple_repeat	9	1824	1.98618	1.64495	2.01831
(GGCAGAGA)n	Simple_repeat	Simple_repeat	9	1414	1.62772	2.12127	0.202122
(GAAGAAAG)n	Simple_repeat	Simple_repeat	9	602	1.01535	0	0
(TTTATTT)n	Simple_repeat	Simple_repeat	9	394	15.4755	1.63444	3.17805
LTR16E2	LTR	ERVL	9	2044	40.6875	16.6495	1.65245
(GGAC)n	Simple_repeat	Simple_repeat	9	389	5.39486	0.771414	0.504781
(CGG)n	Simple_repeat	Simple_repeat	9	435	13.7948	1.60926	2.10428
RLTR28B	LTR	ERVL	9	1471	20.3177	4.52434	2.63833
(GAGCAG)n	Simple_repeat	Simple_repeat	9	4364	5.89875	4.35157	0.287521
(CCACGG)n	Simple_repeat	Simple_repeat	9	396	12.7367	0	0
(GTTAGG)n	Simple_repeat	Simple_repeat	9	1381	20.2359	1.81098	4.83593
(CCCCAC)n	Simple_repeat	Simple_repeat	9	492	5.5711	0.458028	2.15563
(TGTTGC)n	Simple_repeat	Simple_repeat	9	648	4.30731	1.38827	1.40806
(AATATAT)n	Simple_repeat	Simple_repeat	9	824	8.34842	1.21323	0.989102
(GTGCGC)n	Simple_repeat	Simple_repeat	9	265	15.9722	0.0198491	0
(TGTGTCTG)n	Simple_repeat	Simple_repeat	9	747	2.21797	1.87526	0.267845
(CTCTCCCT)n	Simple_repeat	Simple_repeat	9	618	1.83089	0	0
HAL1M8	LINE	L1	9	1620	32.2498	14.0735	1.033
(TTTTTTA)n	Simple_repeat	Simple_repeat	9	201	14.0279	1.49199	1.49647
(TCCTCTC)n	Simple_repeat	Simple_repeat	9	1653	6.04966	3.35792	1.60925
MER113	DNA	hAT-Charlie	9	1682	31.4554	13.4944	2.66313
(GAGAGAG)n	Simple_repeat	Simple_repeat	9	930	2.91046	2.47267	0.628118
(GGCAGAGG)n	Simple_repeat	Simple_repeat	9	5508	0.752513	3.97263	0.269481
(TTTTCC)n	Simple_repeat	Simple_repeat	9	607	5.0617	1.81204	1.00572
(TGGTGA)n	Simple_repeat	Simple_repeat	9	842	17.0451	2.49569	1.75114
(TTGTTC)n	Simple_repeat	Simple_repeat	9	571	7.79867	0.525184	1.84289
(CACCAC)n	Simple_repeat	Simple_repeat	9	1537	11.5838	0.0654652	0.196396
MER77B	LTR	ERVL	9	1318	35.2513	12.6127	3.78034
(ATATTAT)n	Simple_repeat	Simple_repeat	9	842	5.26729	2.89869	0.946829
(ATAAT)n	Simple_repeat	Simple_repeat	9	603	10.9281	3.31627	3.62902
(CACCAT)n	Simple_repeat	Simple_repeat	9	709	13.2445	0.564739	1.92874
MER46C	DNA	TcMar-Tigger	9	1304	34.4327	10.9515	2.45295
(CCTCTCTC)n	Simple_repeat	Simple_repeat	9	729	1.94704	0.959506	0.824088
(CAGCCA)n	Simple_repeat	Simple_repeat	9	452	18.1891	0.22146	1.88
Charlie7	DNA	hAT-Charlie	9	1572	32.2334	11.5206	4.77123
(CAGATA)n	Simple_repeat	Simple_repeat	9	1035	9.30098	2.41587	1.18134
RLTR3_Mm	LTR	ERVK	9	10709	5.06535	0.413293	0.554804
(GCAGGA)n	Simple_repeat	Simple_repeat	9	5479	6.85571	3.3763	0.338817
(TTTTCTT)n	Simple_repeat	Simple_repeat	9	335	13.6298	2.388	0.911881
RLTR35B_MM	LTR	ERVL	9	1481	20.763	14.6446	3.84783
MURVY-int	LTR	ERV1	9	7810	12.206	1.30166	1.16695
(AACAG)n	Simple_repeat	Simple_repeat	9	452	2.99812	0	0
MLT1J-int	LTR	ERVL-MaLR	9	2209	41.7278	9.89908	2.54478
(CCAAAAA)n	Simple_repeat	Simple_repeat	9	1077	2.62093	4.36292	0.093389
(GAC)n	Simple_repeat	Simple_repeat	9	438	4.15918	0	0
(GAGGGAGA)n	Simple_repeat	Simple_repeat	9	832	2.76292	0.359904	0.240313
(CGCTCTGG)n	Simple_repeat	Simple_repeat	9	353	1.44618	0	0
(AGCAGG)n	Simple_repeat	Simple_repeat	9	4495	8.11462	3.35881	0.648963
(GAAAGGAA)n	Simple_repeat	Simple_repeat	9	644	1.11415	0.466056	0
RLTR30	LTR	ERV1	9	1544	19.2982	4.98627	3.63332
(GTGTGTGC)n	Simple_repeat	Simple_repeat	9	542	5.13354	1.29089	1.10657
ERVB2_1-I_MM	LTR	ERVK	9	2876	13.1604	1.56467	1.32384
RLTR8	LTR	ERVK	9	1948	9.52246	1.64025	2.54002
(TAGATG)n	Simple_repeat	Simple_repeat	9	590	2.35259	0	0.518593
MLT1G3	LTR	ERVL-MaLR	9	1638	36.2826	11.0348	6.13547
(GCCCCT)n	Simple_repeat	Simple_repeat	9	1242	3.84251	2.73615	0.31475
(ATGA)n	Simple_repeat	Simple_repeat	9	285	4.23284	0.701684	0.754
(TATCTATG)n	Simple_repeat	Simple_repeat	9	788	3.61541	0	0
(ATCACC)n	Simple_repeat	Simple_repeat	9	798	17.634	2.00637	1.15216
MER20B	DNA	hAT-Charlie	9	1960	38.1688	12.1047	3.79345
(ATCA)n	Simple_repeat	Simple_repeat	9	361	10.3452	1.93837	0.821191
(TTTTAT)n	Simple_repeat	Simple_repeat	9	359	15.8743	2.6168	2.50273
(CACC)n	Simple_repeat	Simple_repeat	9	807	15.5171	0.371599	0.128377
(AGGGTT)n	Simple_repeat	Simple_repeat	9	456	5.57721	0.219518	0.892961
(AGAAAGAG)n	Simple_repeat	Simple_repeat	9	1075	1.92442	1.02508	0.281209
(ACTC)n	Simple_repeat	Simple_repeat	9	390	7.17905	0.632769	1.15385
(GGAAGAAA)n	Simple_repeat	Simple_repeat	9	633	0.482907	0	0.976856
(AAAAAAG)n	Simple_repeat	Simple_repeat	9	357	7.56759	1.4037	1.72748
(TGTGG)n	Simple_repeat	Simple_repeat	9	279	2.22065	0.0467384	1.55108
(GTCTCTCTCT)n	Simple_repeat	Simple_repeat	9	502	1.84936	2.39125	0.389163
(GGAAAA)n	Simple_repeat	Simple_repeat	9	479	5.13933	1.04357	0.854363
RLTR9D2	LTR	ERVK	9	1421	11.8596	4.50709	0.689986
RLTR31B_Mm	LTR	ERVK	9	2112	13.7788	3.69262	3.47902
tRNA-Met_v	tRNA	tRNA	8	283	6.67456	0	0
(CGC)n	Simple_repeat	Simple_repeat	8	494	16.3011	0.606377	2.32727
MER34A	LTR	ERV1	8	1486	35.5723	12.2841	9.4159
(GAGGAGA)n	Simple_repeat	Simple_repeat	8	625	6.78456	2.41821	1.92198
(AGAAC)n	Simple_repeat	Simple_repeat	8	342	0.29883	0	0
LTR67B	LTR	ERVL	8	1693	36.644	14.9426	1.83963
(CACAC)n	Simple_repeat	Simple_repeat	8	302	2.6953	3.65957	3.01182
(AACT)n	Simple_repeat	Simple_repeat	8	292	2.60514	0	0
MER52-int	LTR	ERV1	8	1628	37.6086	3.93139	8.60501
(CTCCCTC)n	Simple_repeat	Simple_repeat	8	552	8.08587	2.53688	0.567101
(GCACA)n	Simple_repeat	Simple_repeat	8	4411	0.715271	1.95369	0.159102
(TGTGTGTA)n	Simple_repeat	Simple_repeat	8	319	3.3421	1.88063	1.61762
RLTR47	LTR	ERVK	8	2617	17.0282	11.6087	2.40056
(CTGTGC)n	Simple_repeat	Simple_repeat	8	4273	4.2181	3.11264	0.811084
Charlie2a	DNA	hAT-Charlie	8	1578	33.3233	12.4425	11.2441
(TACAGA)n	Simple_repeat	Simple_repeat	8	1073	5.75296	0.930186	0.278919
(CACACT)n	Simple_repeat	Simple_repeat	8	401	21.9931	2.07175	3.55257
(ACG)n	Simple_repeat	Simple_repeat	8	236	1.95932	0.424153	0
RLTR53_Mm	LTR	ERVK	8	1837	20.3761	10.0876	2.42626
(TTGA)n	Simple_repeat	Simple_repeat	8	292	5.91281	1.7124	0
L1MEh_5end	LINE	L1	8	1313	33.4701	16.9763	8.7752
MER67C	LTR	ERV1	8	1604	31.4546	9.38133	2.80344
MER92-int	LTR	ERV1	8	3283	32.4441	10.1081	2.4722
RLTR12B2	LTR	ERVK	8	398	32.7297	7.83209	7.29942
(AATTA)n	Simple_repeat	Simple_repeat	8	290	7.69879	1.72541	3.59572
(TCAA)n	Simple_repeat	Simple_repeat	8	259	6.77591	0.3861	1.21618
LTR16E1	LTR	ERVL	8	2000	39.9942	10.8512	3.16203
(TTTGGTT)n	Simple_repeat	Simple_repeat	8	693	0.973016	0.910794	0.0946609
(GTTTC)n	Simple_repeat	Simple_repeat	8	441	3.3129	0	0
(GGAGGC)n	Simple_repeat	Simple_repeat	8	453	1.15152	0.220971	0.673355
(ATGGTG)n	Simple_repeat	Simple_repeat	8	583	5.10372	2.22926	1.04871
(TATTTA)n	Simple_repeat	Simple_repeat	8	362	12.4336	1.38243	1.12773
RLTR9A2	LTR	ERVK	8	1550	13.3808	6.83742	5.08468
(GTGCAT)n	Simple_repeat	Simple_repeat	8	474	13.6105	6.48709	1.03342
(AGAGC)n	Simple_repeat	Simple_repeat	8	628	3.55769	1.91161	1.28336
(TTTAA)n	Simple_repeat	Simple_repeat	8	290	12.6523	2.06824	3.63652
(TTGTTG)n	Simple_repeat	Simple_repeat	8	365	14.687	4.00784	4.99252
(AACCCT)n	Simple_repeat	Simple_repeat	8	1009	14.3957	1.4887	4.14945
Tigger17	DNA	TcMar-Tigger	8	1286	32.5586	6.06511	12.8718
(GAGAGACA)n	Simple_repeat	Simple_repeat	8	450	2.35453	1.33336	0.901356
(AGCCCC)n	Simple_repeat	Simple_repeat	8	586	5.08125	0.681877	0
(CCCTTTC)n	Simple_repeat	Simple_repeat	8	747	0.834632	1.47253	0
LTRIS6	LTR	ERV1	8	892	7.48147	1.23269	1.35132
RLTR44B	LTR	ERVK	8	1236	12.5836	11.7301	1.05812
(GAGAGAA)n	Simple_repeat	Simple_repeat	8	745	1.59129	2.41647	1.49729
RLTR9B	LTR	ERVK	8	1548	14.7561	4.08145	1.0898
ERVB5_2-LTR_MM	LTR	ERVK	8	2864	12.363	3.31582	1.22572
RMER16B2	LTR	ERVK	8	1477	15.3568	9.19516	3.45741
(GGCCGC)n	Simple_repeat	Simple_repeat	8	642	25.6795	0.155763	7.18847
(TGATGG)n	Simple_repeat	Simple_repeat	8	429	8.55583	0.233869	0.233869
(GAGGAC)n	Simple_repeat	Simple_repeat	8	694	8.45326	1.58367	1.84548
(ACACACACAG)n	Simple_repeat	Simple_repeat	8	529	1.39837	0.756144	1.56348
(GACACACA)n	Simple_repeat	Simple_repeat	8	393	2.8759	0.509415	0
(GGGGGAG)n	Simple_repeat	Simple_repeat	8	585	9.91848	3.07786	1.0359
MER115	DNA	hAT-Tip100	8	3007	41.298	17.1347	3.36058
(GTATCT)n	Simple_repeat	Simple_repeat	8	844	3.51928	0.236872	0.725972
(TAACCC)n	Simple_repeat	Simple_repeat	8	1291	2.12306	1.70448	1.39188
(TGTTC)n	Simple_repeat	Simple_repeat	8	384	1.09937	0.780781	0
(GTGATG)n	Simple_repeat	Simple_repeat	8	663	13.6754	0.451448	1.08253
(GGTGG)n	Simple_repeat	Simple_repeat	8	762	8.93886	1.5747	2.69608
(AGCAA)n	Simple_repeat	Simple_repeat	8	577	2.94813	0	0
(AAATAT)n	Simple_repeat	Simple_repeat	8	485	9.98303	3.64004	1.96262
(GGAGGCA)n	Simple_repeat	Simple_repeat	8	865	1.53565	0.576555	0.350879
(TAGAA)n	Simple_repeat	Simple_repeat	8	356	9.07643	0.843624	1.13879
(GATACATA)n	Simple_repeat	Simple_repeat	8	660	4.09705	0	0
(GCAGGG)n	Simple_repeat	Simple_repeat	8	365	1.80592	0.547726	0
RLTR13F	LTR	ERVK	8	2811	4.92073	1.63146	1.33912
(CCACCC)n	Simple_repeat	Simple_repeat	8	697	7.00118	0.719498	2.20519
(AACCAAA)n	Simple_repeat	Simple_repeat	8	691	1.99611	1.88311	0.58233
(AGCTCC)n	Simple_repeat	Simple_repeat	8	330	10.0673	4.24073	4.24073
LTR37A	LTR	ERV1	8	1948	34.1574	9.6791	6.5907
(GCG)n	Simple_repeat	Simple_repeat	8	361	19.7037	1.40789	2.83119
RLTR31A_Mm	LTR	ERVK	8	1446	25.793	8.66554	12.6668
(CTCTGTCT)n	Simple_repeat	Simple_repeat	8	479	2.39582	2.50405	0.417119
(GTGCCT)n	Simple_repeat	Simple_repeat	8	5917	4.16412	2.7384	0.222959
LTR37B	LTR	ERV1	8	2039	35.9099	9.80434	7.01003
(CTCTCTGTCT)n	Simple_repeat	Simple_repeat	7	602	1.27136	2.32608	2.40857
(TAATA)n	Simple_repeat	Simple_repeat	7	208	8.8301	1.97553	2.11952
(TTCTA)n	Simple_repeat	Simple_repeat	7	453	4.34287	1.10373	1.12486
(CATATG)n	Simple_repeat	Simple_repeat	7	340	9.12309	1.17676	0.615441
(TTTTTAT)n	Simple_repeat	Simple_repeat	7	188	7.24021	2.65665	2.17378
(TTCTCTC)n	Simple_repeat	Simple_repeat	7	576	1.80177	6.61056	0.323229
Charlie5	DNA	hAT-Charlie	7	2132	36.5448	8.67861	2.73754
(TTGCT)n	Simple_repeat	Simple_repeat	7	393	1.44046	0.254198	0.527226
(CTAACC)n	Simple_repeat	Simple_repeat	7	644	4.12155	1.86289	0.602189
(ACACACAT)n	Simple_repeat	Simple_repeat	7	520	3.50408	1.34758	1.3729
(TCCCTG)n	Simple_repeat	Simple_repeat	7	407	3.34727	0	0
(GTATCTAT)n	Simple_repeat	Simple_repeat	7	406	2.52847	0	0
(TCCTCCC)n	Simple_repeat	Simple_repeat	7	443	8.47698	3.15907	1.59767
(GGAGGCAG)n	Simple_repeat	Simple_repeat	7	542	0.754041	0.368893	0
(AGGGAAG)n	Simple_repeat	Simple_repeat	7	1895	8.77215	6.9636	1.34636
(GGAGGGAA)n	Simple_repeat	Simple_repeat	7	2136	3.97489	0.189101	0.327622
tRNA-Ala-GCG	tRNA	tRNA	7	372	25.5195	2.68793	5.6722
(TGGGGC)n	Simple_repeat	Simple_repeat	7	438	6.75281	1.1411	0.228699
(AACAAG)n	Simple_repeat	Simple_repeat	7	470	8.74336	1.06502	4.73664
(GCAAGA)n	Simple_repeat	Simple_repeat	7	278	3.60701	3.59784	2.19227
(ATAGGT)n	Simple_repeat	Simple_repeat	7	645	5.46031	0.309519	0
MamRep605b	LTR	LTR	7	1134	38.4383	8.11123	3.48815
(GATT)n	Simple_repeat	Simple_repeat	7	227	6.49802	0.880969	0.918502
(CCTCTGCCT)n	Simple_repeat	Simple_repeat	7	934	0.815546	0.642355	0.328897
(CGA)n	Simple_repeat	Simple_repeat	7	299	5.54057	0.669866	0.334615
MLT1E3	LTR	ERVL-MaLR	7	801	34.4187	10.6946	3.27351
L1MB4_5end	LINE	L1	7	1334	36.4424	16.6737	6.89101
L1M6_5end	LINE	L1	7	1318	38.9981	7.96595	4.06876
(GTAA)n	Simple_repeat	Simple_repeat	7	283	4.33413	1.41399	0
(GAGAGAAA)n	Simple_repeat	Simple_repeat	7	405	1.53272	0	0.76837
Charlie4z	DNA	hAT-Charlie	7	752	32.949	5.98242	3.12891
MER58C	DNA	hAT-Charlie	7	520	31.7267	13.0193	0.874462
(CTCTTCGT)n	Simple_repeat	Simple_repeat	7	361	3.4815	3.60249	0
(AGGCAGAG)n	Simple_repeat	Simple_repeat	7	1069	0.286193	5.23817	1.36964
(GAGACAGAGA)n	Simple_repeat	Simple_repeat	7	397	2.59929	0.503577	0
L1MCc_5end	LINE	L1	7	1975	37.2063	12.5174	7.20832
(GAGGGAG)n	Simple_repeat	Simple_repeat	7	517	6.32681	2.32255	2.7659
(TCTCTCC)n	Simple_repeat	Simple_repeat	7	777	2.09468	1.48131	0.958945
(ATAGAC)n	Simple_repeat	Simple_repeat	7	510	6.23163	1.17512	0
(GCAAGAGT)n	Simple_repeat	Simple_repeat	7	429	3.6307	2.33014	0.488205
L1M3de_5end	LINE	L1	7	1527	36.3382	10.7395	3.36915
(ACTG)n	Simple_repeat	Simple_repeat	7	482	13.5141	6.84685	0
(TTCTCTCT)n	Simple_repeat	Simple_repeat	7	488	0.209836	0.20377	0.625205
RLTR9B2	LTR	ERVK	7	1349	15.6106	1.99925	4.01191
L1MEb_5end	LINE	L1	7	1976	36.8016	9.50247	11.1423
(TTCTTTT)n	Simple_repeat	Simple_repeat	7	195	10.9527	1.268	0.523846
(GAGAAGA)n	Simple_repeat	Simple_repeat	7	731	6.87709	2.18904	1.23048
(TATGTATA)n	Simple_repeat	Simple_repeat	7	870	2.57068	0.804747	0.108655
(CTCTTGCG)n	Simple_repeat	Simple_repeat	7	349	4.44693	4.01129	0
(GTGTG)n	Simple_repeat	Simple_repeat	7	715	8.85801	0.97972	1.2867
(TACC)n	Simple_repeat	Simple_repeat	7	727	10.346	0.55	0
(ATAAAA)n	Simple_repeat	Simple_repeat	7	247	17.8072	2.32328	2.52356
(AGAGAGCA)n	Simple_repeat	Simple_repeat	7	385	0.539922	0.519688	0
(GGAGCT)n	Simple_repeat	Simple_repeat	7	522	4.74958	1.53195	3.31418
(GGGCAGAG)n	Simple_repeat	Simple_repeat	7	2339	1.28969	0	1.08376
(CAGAA)n	Simple_repeat	Simple_repeat	7	359	3.65872	0	0
(TGTCTCTC)n	Simple_repeat	Simple_repeat	7	455	3.65196	0.879165	0
Zaphod	DNA	hAT-Tip100	7	1555	34.7462	9.83787	2.70732
(ATTAA)n	Simple_repeat	Simple_repeat	7	449	18.0558	3.5661	4.03592
(TCCTGCCT)n	Simple_repeat	Simple_repeat	7	948	1.07911	0.423122	0.214346
Tigger13a	DNA	TcMar-Tigger	7	2451	38.3411	12.1582	3.75967
(TCTGTGTG)n	Simple_repeat	Simple_repeat	7	393	2.14445	0.508397	0.522646
(TGTGTATA)n	Simple_repeat	Simple_repeat	7	626	3.78882	0.958898	0.332268
(GGGCTG)n	Simple_repeat	Simple_repeat	7	465	1.10127	2.36581	0
(AAAATAT)n	Simple_repeat	Simple_repeat	7	442	17.4187	3.84493	2.46389
(AAAGGAAG)n	Simple_repeat	Simple_repeat	7	624	1.15638	0	0.332949
(CTATGTAT)n	Simple_repeat	Simple_repeat	7	398	3.78573	0	0
RMER16C	LTR	ERVK	7	1539	12.3043	12.4747	1.81557
(GTTTTTG)n	Simple_repeat	Simple_repeat	7	390	2.50597	1.25921	0.091
MER76	LTR	ERVL	7	1641	34.7779	16.8189	2.08157
(GAAAAG)n	Simple_repeat	Simple_repeat	7	268	6.60724	1.69097	0.704328
(AGAGAGG)n	Simple_repeat	Simple_repeat	7	508	3.46421	1.69455	1.25108
(GAGAGAGG)n	Simple_repeat	Simple_repeat	7	648	1.73295	0	0
(GGCTGG)n	Simple_repeat	Simple_repeat	7	547	2.06439	0.183016	0
RLTR12F	LTR	ERVK	7	433	19.4877	5.07111	0.467621
(TCCCCCT)n	Simple_repeat	Simple_repeat	7	416	5.73075	2.16293	0.24
(TGCTT)n	Simple_repeat	Simple_repeat	7	338	1.55059	0	0
RLTR46A	LTR	ERVK	7	918	11.6964	2.53426	1.20559
(GAAAGGG)n	Simple_repeat	Simple_repeat	7	1661	8.16092	2.04663	5.90714
RLTR18	LTR	ERVK	7	303	17.8303	10.1141	0.129109
(CCACC)n	Simple_repeat	Simple_repeat	7	328	12.8788	2.74338	2.76759
(GCGC)n	Simple_repeat	Simple_repeat	7	258	19.2428	0	0
(AGGGAGAG)n	Simple_repeat	Simple_repeat	7	561	1.84645	1.42581	0.365152
(CTCCTCC)n	Simple_repeat	Simple_repeat	7	643	4.42711	0.622053	0.156423
RLTR19A2	LTR	ERVK	7	672	18.5815	5.60323	1.65876
(GGCTGT)n	Simple_repeat	Simple_repeat	7	586	10.3142	0.511945	0.689966
(TCCTGCC)n	Simple_repeat	Simple_repeat	7	1151	0	0.258766	0
(GGAGGAG)n	Simple_repeat	Simple_repeat	7	665	4.4823	2.25821	5.42266
(TTAGGG)n	Simple_repeat	Simple_repeat	7	1375	4.42787	0.58128	6.48268
(GGAGGGA)n	Simple_repeat	Simple_repeat	7	550	8.45569	1.29765	0.902091
U5	snRNA	snRNA	7	316	4.01354	0	0
(CTTTG)n	Simple_repeat	Simple_repeat	7	552	3.1769	0	0
(TTTTATT)n	Simple_repeat	Simple_repeat	7	278	8.84478	1.43845	1.88122
MLT1-int	LTR	ERVL-MaLR	7	2285	41.6972	6.95772	16.1646
LTRIS5	LTR	ERV1	7	1650	8.09467	3.75578	1.36299
(GATAGA)n	Simple_repeat	Simple_repeat	7	473	2.42683	0.423531	0
RLTR1F_Mm	LTR	ERVK	7	634	10.9107	0.538785	6.27874
L4_C_Mam	LINE	RTE-X	7	1441	37.5624	8.2559	3.9546
(GAACAA)n	Simple_repeat	Simple_repeat	7	864	4.80291	1.96906	0.243438
(TGGTGG)n	Simple_repeat	Simple_repeat	7	1067	11.1197	0.37448	2.03765
(CCCTCCT)n	Simple_repeat	Simple_repeat	7	472	3.92206	0.211653	2.00913
tRNA-Gly-GGA	tRNA	tRNA	7	316	6.96079	0.632025	0
MER45B	DNA	hAT-Tip100	7	1651	34.4019	13.3268	1.84359
(GGGCA)n	Simple_repeat	Simple_repeat	7	620	6.63571	5.80795	0.611242
(AATAAAA)n	Simple_repeat	Simple_repeat	7	313	18.785	0.638466	2.33671
(TATACATA)n	Simple_repeat	Simple_repeat	7	674	2.30626	0.591988	0
(CCATCA)n	Simple_repeat	Simple_repeat	6	532	7.24962	0.373985	1.40744
(CTGG)n	Simple_repeat	Simple_repeat	6	265	5.9286	0	0
(CCCCCTC)n	Simple_repeat	Simple_repeat	6	778	18.4089	2.51734	5.06317
RMER16A3	LTR	ERVK	6	675	19.0435	2.26804	4.6857
(GCCCT)n	Simple_repeat	Simple_repeat	6	272	4.56813	1.1032	4.59074
MER102a	DNA	hAT-Charlie	6	884	33.3517	14.182	2.38712
(TTTCCCT)n	Simple_repeat	Simple_repeat	6	737	7.45993	3.90638	1.06934
(AAGAAAA)n	Simple_repeat	Simple_repeat	6	305	19.6273	2.05961	3.36902
(TCTACCTA)n	Simple_repeat	Simple_repeat	6	477	2.53258	0	0
LTR40a	LTR	ERVL	6	1199	37.6885	10.4233	1.68279
(ATAAAT)n	Simple_repeat	Simple_repeat	6	486	1.1135	0.823004	0.205967
(GTGA)n	Simple_repeat	Simple_repeat	6	553	18.5654	0.90434	1.13137
(GAGGCG)n	Simple_repeat	Simple_repeat	6	328	2.73256	0.305183	0
(TGTAGA)n	Simple_repeat	Simple_repeat	6	405	3.06338	0.740741	0
(TGCCTCC)n	Simple_repeat	Simple_repeat	6	5600	0	0.408	0.139886
(GAGATA)n	Simple_repeat	Simple_repeat	6	413	2.08845	0.483487	1.50516
(GACG)n	Simple_repeat	Simple_repeat	6	218	10.4654	0	0
(TGTTTTG)n	Simple_repeat	Simple_repeat	6	331	0.629154	0	0.305589
(AGGGC)n	Simple_repeat	Simple_repeat	6	352	6.09707	1.42116	0.294318
(CACTCA)n	Simple_repeat	Simple_repeat	6	325	11.0121	4.00003	1.26203
(ATGTATAT)n	Simple_repeat	Simple_repeat	6	1241	2.44247	0	0.164384
(CCTAAC)n	Simple_repeat	Simple_repeat	6	618	15.1033	1.45398	2.48013
(GGCACA)n	Simple_repeat	Simple_repeat	6	2925	4.6845	2.11893	0.570926
(GGTTTT)n	Simple_repeat	Simple_repeat	6	435	3.50184	0.00588506	0.967126
(TCACCA)n	Simple_repeat	Simple_repeat	6	350	14.5711	1.71306	1.44726
LTR79	LTR	ERVL	6	1546	39.4755	10.1829	4.10798
ERVB4_1-LTR_MM	LTR	ERVK	6	423	8.65378	1.69993	0.402293
(TCTATG)n	Simple_repeat	Simple_repeat	6	383	5.92209	0	2.67984
MLTR13	LTR	ERVK	6	2163	17.0434	5.3177	2.06355
MARNA	DNA	TcMar-Mariner	6	1021	34.9661	9.6972	1.37716
(GAGAGGGA)n	Simple_repeat	Simple_repeat	6	325	0.942031	1.23185	0
(TCTCTTC)n	Simple_repeat	Simple_repeat	6	324	4.39009	1.23454	0.629136
(CCCACC)n	Simple_repeat	Simple_repeat	6	200	3.47095	1.0005	3.1503
MER102b	DNA	hAT-Charlie	6	697	38.4748	6.16878	1.55664
RLTR20A1	LTR	ERVK	6	576	22.8262	9.75903	13.8234
tRNA-Ile-ATA	tRNA	tRNA	6	285	1.27772	0	12.8893
(TCCTCCCT)n	Simple_repeat	Simple_repeat	6	470	0.43334	1.06343	0
(GGGTTA)n	Simple_repeat	Simple_repeat	6	409	3.07046	1.22218	0.248802
(CATCTA)n	Simple_repeat	Simple_repeat	6	259	3.32506	0	0.30027
(GCTGG)n	Simple_repeat	Simple_repeat	6	364	5.38596	0.274945	0.564725
(TTATATT)n	Simple_repeat	Simple_repeat	6	273	14.1133	6.22828	1.79256
(ATAGA)n	Simple_repeat	Simple_repeat	6	313	2.68406	0	0
(CCAGC)n	Simple_repeat	Simple_repeat	6	359	3.67588	0.835543	1.7037
RLTR12H	LTR	ERVK	6	1911	18.7077	8.60357	1.87373
(GCTGTT)n	Simple_repeat	Simple_repeat	6	941	8.53729	0.817758	0.3183
(GCTGGG)n	Simple_repeat	Simple_repeat	6	702	7.5394	0.284444	0.636581
MER45C	DNA	hAT-Tip100	6	1123	37.4585	10.5968	6.50273
(TCCTTT)n	Simple_repeat	Simple_repeat	6	337	2.57665	0.296261	0
(TTATAT)n	Simple_repeat	Simple_repeat	6	336	18.1185	2.3339	2.59699
(CCTTTCC)n	Simple_repeat	Simple_repeat	6	857	3.53258	0.181015	0.591109
(CCAGCC)n	Simple_repeat	Simple_repeat	6	319	1.29116	0.627586	0
(GCCTGT)n	Simple_repeat	Simple_repeat	6	3060	5.45987	0.585761	0.387242
(GCCTCCCT)n	Simple_repeat	Simple_repeat	6	966	1.15387	3.31332	0
(AACCAA)n	Simple_repeat	Simple_repeat	6	287	5.05188	1.04582	1.76878
(ATTATAT)n	Simple_repeat	Simple_repeat	6	211	8.19479	6.45886	1.94066
(ACACC)n	Simple_repeat	Simple_repeat	6	346	9.2128	0.577688	3.46957
(AGAGAGA)n	Simple_repeat	Simple_repeat	6	567	3.91855	4.05556	1.77907
(TTTTTTTG)n	Simple_repeat	Simple_repeat	6	243	1.25868	0.823292	0.421399
(ACAGA)n	Simple_repeat	Simple_repeat	6	319	3.41784	0	0
(AGGAAA)n	Simple_repeat	Simple_repeat	6	442	10.7954	1.35828	2.43032
(GAGAC)n	Simple_repeat	Simple_repeat	6	337	4.0181	0	0
(TATAGG)n	Simple_repeat	Simple_repeat	6	407	9.56762	1.23029	0
(CCCTCCC)n	Simple_repeat	Simple_repeat	6	302	8.19185	2.99036	1.35894
(GGTTAG)n	Simple_repeat	Simple_repeat	6	305	3.85856	0	0.336131
(CCCAGC)n	Simple_repeat	Simple_repeat	6	1044	4.39591	5.93774	0.091523
MLT1F-int	LTR	ERVL-MaLR	6	1000	38.3307	16.3458	2.31537
(CAGAGAGA)n	Simple_repeat	Simple_repeat	6	303	2.46683	1.32	1.37201
L1M3a_5end	LINE	L1	6	1321	40.1037	7.75693	2.6398
(ACTT)n	Simple_repeat	Simple_repeat	6	201	5.04692	0.995373	0
(GCCTC)n	Simple_repeat	Simple_repeat	6	2871	0.110902	0	0
MER34C_v	LTR	ERV1	6	1159	30.0823	13.1514	2.01238
LTR40b	LTR	ERVL	6	1290	34.7791	7.44296	4.2407
(ATCTATGT)n	Simple_repeat	Simple_repeat	6	376	3.11699	0.798191	0.816782
(GCCTCCT)n	Simple_repeat	Simple_repeat	6	1395	0.293548	0.0736487	0.0725878
(TATATACA)n	Simple_repeat	Simple_repeat	6	1634	1.65904	0.365037	0.494198
(AGGGAC)n	Simple_repeat	Simple_repeat	6	402	4.735	0	0.250945
LTR50	LTR	ERVL	6	2574	37.387	27.6989	2.9414
(GTGGGG)n	Simple_repeat	Simple_repeat	6	234	3.73278	2.13855	0.878462
(CTGTCTCTCT)n	Simple_repeat	Simple_repeat	6	317	0.336404	4.73095	0.316057
(CTTCCCTC)n	Simple_repeat	Simple_repeat	6	256	1.61227	0	0
(AGAGAGACAG)n	Simple_repeat	Simple_repeat	6	313	2.62891	1.91764	0
(GTGGG)n	Simple_repeat	Simple_repeat	6	261	9.92092	0.766054	2.41598
(TATAATA)n	Simple_repeat	Simple_repeat	6	420	12.4505	3.19814	2.13531
(ACATAG)n	Simple_repeat	Simple_repeat	6	378	1.35302	0.529312	0
(AGGGGCAG)n	Simple_repeat	Simple_repeat	6	560	0.964661	1.42961	1.28346
MER119	DNA	hAT-Charlie	6	1524	36.7826	7.67152	2.04793
(TCCCTCC)n	Simple_repeat	Simple_repeat	6	313	6.58252	0.959105	2.38361
(AGAACA)n	Simple_repeat	Simple_repeat	6	588	7.62053	2.21158	0.685544
MER67B	LTR	ERV1	6	1587	34.3996	16.9963	1.55134
(CAGGGG)n	Simple_repeat	Simple_repeat	6	784	6.57564	0.1275	0.391263
(TAATATA)n	Simple_repeat	Simple_repeat	6	749	4.99664	0.284513	0.291108
(TGCCTG)n	Simple_repeat	Simple_repeat	6	4238	4.94106	2.12389	0.671015
(ACACAGAC)n	Simple_repeat	Simple_repeat	6	274	3.04602	2.18916	0.771058
BLACKJACK	DNA	hAT-Blackjack	6	1638	35.1153	14.5895	4.61634
(GAAGGGG)n	Simple_repeat	Simple_repeat	6	1226	8.97011	3.10297	1.37468
MLT1H-int	LTR	ERVL-MaLR	6	2294	38.951	15.2574	8.6287
(CATCAC)n	Simple_repeat	Simple_repeat	6	457	12.8739	2.19042	0.218796
(CAGGATCA)n	Simple_repeat	Simple_repeat	6	616	4.97778	0	0
(AGCAAGCC)n	Simple_repeat	Simple_repeat	6	322	3.29814	0.62236	0
(TCTTGT)n	Simple_repeat	Simple_repeat	6	259	3.50923	3.47351	4.42116
RLTR48B	LTR	ERV1	6	965	19.5079	15.6463	2.0626
(TTTGTA)n	Simple_repeat	Simple_repeat	6	438	16.5163	2.51329	3.76728
RLTR42	LTR	ERVK	6	1064	28.0621	10.6214	4.42483
LTR16B1	LTR	ERVL	6	1455	37.7465	17.4236	0.884838
(TGTATATG)n	Simple_repeat	Simple_repeat	6	620	2.37239	0.323129	0.326968
(TTAAA)n	Simple_repeat	Simple_repeat	6	317	12.1407	3.46902	3.31921
(GTGTGA)n	Simple_repeat	Simple_repeat	6	487	13.0002	3.90142	2.27889
(CCTTG)n	Simple_repeat	Simple_repeat	6	674	2.65907	0	0
(GGCG)n	Simple_repeat	Simple_repeat	6	259	16.3897	0.386525	2.49799
(ATAGC)n	Simple_repeat	Simple_repeat	6	832	8.01442	1.50375	1.60363
(GGGTGG)n	Simple_repeat	Simple_repeat	6	328	6.66601	0.915	1.8936
(TCCCCTT)n	Simple_repeat	Simple_repeat	6	1623	10.2982	0.64215	1.4765
(CCTTCCTC)n	Simple_repeat	Simple_repeat	6	451	1.35621	0.221951	0
(GAGT)n	Simple_repeat	Simple_repeat	6	270	9.56704	1.11226	0.361778
LTRIS4	LTR	ERV1	6	929	13.596	4.22921	2.85139
(CTATATAT)n	Simple_repeat	Simple_repeat	6	580	4.39181	1.0349	0.341379
(GGGAGGA)n	Simple_repeat	Simple_repeat	6	460	1.82996	0.651522	0.66637
(TACATATA)n	Simple_repeat	Simple_repeat	6	617	2.60003	0.648282	0.158833
(CCCCTTC)n	Simple_repeat	Simple_repeat	6	580	5.89929	1.51731	2.60817
(TAAAT)n	Simple_repeat	Simple_repeat	6	226	10.916	1.7696	3.05111
(GCAT)n	Simple_repeat	Simple_repeat	6	200	13.188	1	0.14595
(CACAGC)n	Simple_repeat	Simple_repeat	6	1313	9.99014	0.837593	0.444356
(TCTCCCTC)n	Simple_repeat	Simple_repeat	6	442	0.460452	0.452873	0.225882
MER96B	DNA	hAT-Tip100	6	769	30.7095	8.64157	2.46394
(TTTCTTT)n	Simple_repeat	Simple_repeat	6	255	21.7936	1.31035	1.52196
(ACAGC)n	Simple_repeat	Simple_repeat	6	652	7.9302	3.06552	1.23333
(CCTTCCTG)n	Simple_repeat	Simple_repeat	6	2029	1.09306	0.196959	0
(AATTAA)n	Simple_repeat	Simple_repeat	6	243	16.5701	1.62811	4.89811
(TGTATATA)n	Simple_repeat	Simple_repeat	6	538	1.74474	0	0
U3	snRNA	snRNA	6	865	13.7766	0.921272	0.115214
(AAACT)n	Simple_repeat	Simple_repeat	6	240	0	0	0.88375
(TGGTG)n	Simple_repeat	Simple_repeat	6	302	15.6071	1.65579	2.70851
(ATATTT)n	Simple_repeat	Simple_repeat	6	303	12.967	3.41594	1.95492
(GGGGC)n	Simple_repeat	Simple_repeat	6	225	10.9464	0.444267	0.444267
(CACCC)n	Simple_repeat	Simple_repeat	6	398	16.3635	0.755	3.94751
(CCTGCTG)n	Simple_repeat	Simple_repeat	6	456	0.689912	0.219079	1.3902
(GGTGGT)n	Simple_repeat	Simple_repeat	6	1114	8.82159	0	0
(AAAAAGA)n	Simple_repeat	Simple_repeat	6	243	10.6989	2.46745	3.00243
RLTR19C	LTR	ERVK	6	1368	16.9443	1.05989	1.93105
(TGTTTC)n	Simple_repeat	Simple_repeat	5	241	4.38697	1.08427	0.386888
(TATATATC)n	Simple_repeat	Simple_repeat	5	656	0.465091	1.67652	0.929192
(CTCTCTCTGT)n	Simple_repeat	Simple_repeat	5	362	2.33257	0.275912	1.42271
(CTTGTT)n	Simple_repeat	Simple_repeat	5	482	10.45	0.624108	1.27344
(GGTAGA)n	Simple_repeat	Simple_repeat	5	395	0	0	0
(AGGAGGA)n	Simple_repeat	Simple_repeat	5	182	2.34582	2.74824	0.523022
(GCGCGC)n	Simple_repeat	Simple_repeat	5	175	14.115	0	3.25423
(AGTT)n	Simple_repeat	Simple_repeat	5	175	0.588343	0	0
RMER16B	LTR	ERVK	5	1362	12.3247	7.4718	3.2176
(CCTGT)n	Simple_repeat	Simple_repeat	5	305	21.8167	0.327738	1.65207
(GGTTTTT)n	Simple_repeat	Simple_repeat	5	325	6.38243	1.53766	2.21889
(TATTAA)n	Simple_repeat	Simple_repeat	5	258	19.0198	3.10109	4.08725
MER112	DNA	hAT-Charlie	5	904	29.9808	6.6392	7.99944
(CACAGACA)n	Simple_repeat	Simple_repeat	5	301	4.51482	1.32894	0.686512
(TGGGGG)n	Simple_repeat	Simple_repeat	5	264	6.65587	1.5158	1.14455
(GCCCCTCT)n	Simple_repeat	Simple_repeat	5	626	1.49297	3.99471	0.479712
(CTCTG)n	Simple_repeat	Simple_repeat	5	241	5.48029	2.49004	1.6905
U4	snRNA	snRNA	5	334	1.79524	0	0
(AGGCAGG)n	Simple_repeat	Simple_repeat	5	5808	0.0188774	0.346574	0.222693
(GAGAGACAGA)n	Simple_repeat	Simple_repeat	5	368	1.70492	0.54356	1.74375
(TCTCTTGC)n	Simple_repeat	Simple_repeat	5	284	1.48549	4.22606	0.675211
(TGCCTGC)n	Simple_repeat	Simple_repeat	5	386	0.266736	0	0
(ATTTAT)n	Simple_repeat	Simple_repeat	5	251	6.51378	0.398167	1.66809
(ACATAA)n	Simple_repeat	Simple_repeat	5	203	12.5632	1.97167	5.69867
(GAGCCA)n	Simple_repeat	Simple_repeat	5	307	2.01293	1.30423	0
(CTTCTCC)n	Simple_repeat	Simple_repeat	5	1094	1.82383	0.638848	0.461289
(AAGAGAGA)n	Simple_repeat	Simple_repeat	5	379	0.535515	0	0
(GCACAG)n	Simple_repeat	Simple_repeat	5	1948	5.45345	1.59247	0
L1M3c_5end	LINE	L1	5	1509	38.0389	10.0024	2.5872
(TTGCTC)n	Simple_repeat	Simple_repeat	5	181	6.14227	0.575304	1.18077
(AGAGAAAG)n	Simple_repeat	Simple_repeat	5	317	1.29546	0.314322	0
(CACATACA)n	Simple_repeat	Simple_repeat	5	276	4.58591	2.53478	0.361739
(CTAA)n	Simple_repeat	Simple_repeat	5	161	3.49043	0	0
(ACCCC)n	Simple_repeat	Simple_repeat	5	235	7.72021	0.425489	6.49123
(AGGAGGC)n	Simple_repeat	Simple_repeat	5	585	0.885983	1.87832	0.67359
(AGACAGAGAG)n	Simple_repeat	Simple_repeat	5	306	1.36193	1.63542	1.33245
(GCTCCT)n	Simple_repeat	Simple_repeat	5	1968	6.22723	2.03263	0.34968
(CTTCTTC)n	Simple_repeat	Simple_repeat	5	486	4.95319	2.6758	1.23619
(CCCTTT)n	Simple_repeat	Simple_repeat	5	634	2.46312	1.26202	0
(CCCTCTGC)n	Simple_repeat	Simple_repeat	5	1226	1.34736	0.817251	0.161525
(GAGGCT)n	Simple_repeat	Simple_repeat	5	989	2.61076	0	6.04032
(CAGCAT)n	Simple_repeat	Simple_repeat	5	283	10.5374	1.76583	1.05965
(GTGTATGT)n	Simple_repeat	Simple_repeat	5	419	3.74642	2.38704	0
MER57C2	LTR	ERV1	5	1279	34.7021	17.2536	4.65561
(GGGGAAA)n	Simple_repeat	Simple_repeat	5	2508	10.5655	2.07507	7.48958
(TCTTCTT)n	Simple_repeat	Simple_repeat	5	383	8.8076	1.83078	4.35911
(AGTAT)n	Simple_repeat	Simple_repeat	5	329	5.21046	1.21532	0.596809
(TCCTTCT)n	Simple_repeat	Simple_repeat	5	493	0.432617	0.405578	1.45379
MER68B	LTR	ERVL	5	1231	33.7268	11.974	3.9563
(CCACA)n	Simple_repeat	Simple_repeat	5	240	13.7359	0	2.18337
(CTCCTCT)n	Simple_repeat	Simple_repeat	5	363	2.73336	3.91926	0.0570248
(ATACC)n	Simple_repeat	Simple_repeat	5	420	5.19069	1.90288	0
(AGAAGGA)n	Simple_repeat	Simple_repeat	5	686	4.10997	4.52048	1.17069
(TCTTCCT)n	Simple_repeat	Simple_repeat	5	860	4.89484	4.30331	1.01686
(CTGTGATC)n	Simple_repeat	Simple_repeat	5	229	5.50022	0	0
(ACAGAT)n	Simple_repeat	Simple_repeat	5	565	2.82802	0.883805	0.352973
RLTR53B_Mm	LTR	ERVK	5	890	20.0464	5.05161	2.97296
(TCACTC)n	Simple_repeat	Simple_repeat	5	210	20.4354	3.56557	1.00157
(CTGCCTCT)n	Simple_repeat	Simple_repeat	5	378	0.832434	2.91296	1.57077
(TTATATG)n	Simple_repeat	Simple_repeat	5	346	7.85116	3.75792	1.41246
(TCCTGC)n	Simple_repeat	Simple_repeat	5	2237	4.89712	0.671766	0.138131
LTR78	LTR	ERV1	5	2145	41.1031	13.2868	5.81574
(GCAGGAG)n	Simple_repeat	Simple_repeat	5	392	1.83962	0	0.262398
(CTGA)n	Simple_repeat	Simple_repeat	5	315	13.2861	2.54019	3.84298
(AGGTAT)n	Simple_repeat	Simple_repeat	5	296	0.686318	0.675034	0
(AGATAGAG)n	Simple_repeat	Simple_repeat	5	222	1.91824	0.901216	0
(CTGGCGCG)n	Simple_repeat	Simple_repeat	5	264	6.35462	0	0
(GGG)n	Simple_repeat	Simple_repeat	5	148	29.4202	0	0
(GCCTT)n	Simple_repeat	Simple_repeat	5	303	5.91172	0	0
(AAAGGGG)n	Simple_repeat	Simple_repeat	5	861	5.744	1.27783	4.28592
(CCCCTTT)n	Simple_repeat	Simple_repeat	5	818	1.56078	0.244499	1.242
(GTATA)n	Simple_repeat	Simple_repeat	5	253	10.7061	2.76664	2.9196
(ACACACACAT)n	Simple_repeat	Simple_repeat	5	332	2.88614	0.602711	1.24325
(GTTGG)n	Simple_repeat	Simple_repeat	5	312	3.63567	3.52747	0
(ATTTTTT)n	Simple_repeat	Simple_repeat	5	237	11.877	3.37544	2.96414
(CACGCG)n	Simple_repeat	Simple_repeat	5	180	14.062	0	1.16667
(CTTCCCCTT)n	Simple_repeat	Simple_repeat	5	2397	0.217259	4.84038	2.17393
tRNA-Arg-AGA	tRNA	tRNA	5	204	4.05564	0	17.0265
(GCCTCTCT)n	Simple_repeat	Simple_repeat	5	618	0	1.45846	1.46464
(GGAAAGG)n	Simple_repeat	Simple_repeat	5	671	7.15958	2.68434	1.61191
(TGTCTT)n	Simple_repeat	Simple_repeat	5	166	17.6945	2.69223	2.45277
(TTAAAA)n	Simple_repeat	Simple_repeat	5	184	12.4624	1.63065	3.3788
(CTGTAGT)n	Simple_repeat	Simple_repeat	5	230	7.96278	5.65	0.837652
(GAGACG)n	Simple_repeat	Simple_repeat	5	745	0.893933	0	1.15463
(GAAGCAA)n	Simple_repeat	Simple_repeat	5	283	0	0	3.35862
(AATAG)n	Simple_repeat	Simple_repeat	5	207	0.500145	2.41338	0
L1M8_5end	LINE	L1	5	766	34.2283	15.5867	1.15081
(GAGAGC)n	Simple_repeat	Simple_repeat	5	263	4.73768	0	0
(CAGAAG)n	Simple_repeat	Simple_repeat	5	545	1.30646	1.8322	0.179174
MER34B-int	LTR	ERV1	5	1581	26.5849	4.80917	18.2459
(GATGGA)n	Simple_repeat	Simple_repeat	5	188	6.58191	0	1.68138
(GACAGAGAGA)n	Simple_repeat	Simple_repeat	5	321	1.5948	2.49121	0
(CCCCCTT)n	Simple_repeat	Simple_repeat	5	284	3.0356	4.57761	1.07384
(AATTTA)n	Simple_repeat	Simple_repeat	5	265	13.1486	8.67849	2.38162
(AGAGACAC)n	Simple_repeat	Simple_repeat	5	292	5.32055	0	2.14455
(CATAGA)n	Simple_repeat	Simple_repeat	5	307	1.00743	1.30218	0
(TATATATATG)n	Simple_repeat	Simple_repeat	5	263	2.39274	0	0
(TTGTC)n	Simple_repeat	Simple_repeat	5	289	3.65152	0	0
(GGGCT)n	Simple_repeat	Simple_repeat	5	285	6.4934	0.35186	0.35186
(AATATAA)n	Simple_repeat	Simple_repeat	5	316	14.0308	3.16386	2.8643
(GAGATG)n	Simple_repeat	Simple_repeat	5	263	5.80274	4.18255	1.80217
(TATATGTG)n	Simple_repeat	Simple_repeat	5	749	3.21626	1.06778	0.133271
RLTR44A	LTR	ERVK	5	1068	10.4365	7.60042	1.18749
(ACACTC)n	Simple_repeat	Simple_repeat	5	460	17.4498	2.17435	1.50704
(TGTGTGCA)n	Simple_repeat	Simple_repeat	5	272	2.83265	3.675	2.29779
(ATATATG)n	Simple_repeat	Simple_repeat	5	669	3.66143	2.0526	1.45
(TGAG)n	Simple_repeat	Simple_repeat	5	1954	10.1463	0.918915	0.155348
(TCAC)n	Simple_repeat	Simple_repeat	5	211	12.9721	0	0
(GAAAGAGA)n	Simple_repeat	Simple_repeat	5	371	1.41199	0	0.547035
RLTR1	LTR	ERV1	5	267	13.2792	0.520712	0.350824
(AGCCC)n	Simple_repeat	Simple_repeat	5	219	1.41521	0	0
L1M7_5end	LINE	L1	5	1586	38.4845	11.9218	12.7835
RLTR44D	LTR	ERVK	5	884	10.2736	6.56595	0.354525
(GTGGTG)n	Simple_repeat	Simple_repeat	5	485	11.0675	0	0.438144
(TCTGC)n	Simple_repeat	Simple_repeat	5	274	2.31577	0	0
HERVL40	LTR	ERVL	5	689	38.0121	14.9403	2.52948
(GAGAAAGA)n	Simple_repeat	Simple_repeat	5	738	1.8378	0.542033	0.957127
(TCCTGTGA)n	Simple_repeat	Simple_repeat	5	432	0.232222	0	0
(CACATATA)n	Simple_repeat	Simple_repeat	5	521	1.98499	1.53706	0
(GTGTCTGT)n	Simple_repeat	Simple_repeat	5	205	3.04283	0	0
(AGAAGGAGA)n	Simple_repeat	Simple_repeat	5	544	0.558768	0.366728	0
MLTR18B_MM	LTR	ERVK	5	1032	23.4851	4.50441	1.97673
(CCGT)n	Simple_repeat	Simple_repeat	5	178	3.71876	0.561124	0
(CAGACACA)n	Simple_repeat	Simple_repeat	5	351	3.36091	1.4245	2.07504
(TCTTCTC)n	Simple_repeat	Simple_repeat	5	500	0.2108	0.60212	0.60036
(CGTC)n	Simple_repeat	Simple_repeat	5	148	5.16885	0	0
(CTTGC)n	Simple_repeat	Simple_repeat	5	1376	0	0.145414	0
(TCG)n	Simple_repeat	Simple_repeat	5	249	15.6189	0	0
U1	snRNA	snRNA	5	614	17.8579	6.5128	2.10503
(ATAATAT)n	Simple_repeat	Simple_repeat	5	676	3.30243	3.41212	2.03814
MamRTE1	LINE	RTE-BovB	5	1012	38.5288	9.28788	2.72317
(CAAAAAC)n	Simple_repeat	Simple_repeat	5	268	2.71478	2.23724	0.381157
(ATGTAC)n	Simple_repeat	Simple_repeat	5	283	11.7857	6.3611	2.81548
RLTR30B_MM	LTR	ERV1	5	1743	17.1976	10.0852	1.13361
RLTR44E	LTR	ERVK	5	490	9.03249	16.0938	0.342551
(CAGGAGG)n	Simple_repeat	Simple_repeat	5	349	0.286246	0	0
(GGTGGG)n	Simple_repeat	Simple_repeat	5	221	10.5801	0.452036	0.391629
(ACCCTG)n	Simple_repeat	Simple_repeat	5	319	8.67502	0	5.38583
(CAGGAG)n	Simple_repeat	Simple_repeat	5	3533	10.1401	1.98087	0.196337
LTR16D	LTR	ERVL	5	883	37.0501	13.6254	3.88874
(ACATGC)n	Simple_repeat	Simple_repeat	5	480	16.1541	9.1671	3.06577
(TCTGCCCC)n	Simple_repeat	Simple_repeat	5	1385	3.22162	0	0
(AGGGAGAA)n	Simple_repeat	Simple_repeat	5	365	1.41304	0	0
(CAAACA)n	Simple_repeat	Simple_repeat	5	151	16.2409	2.39762	0.854305
(GTCC)n	Simple_repeat	Simple_repeat	5	256	15.3995	1.17055	0
(TTCCCCT)n	Simple_repeat	Simple_repeat	5	717	3.53312	0.557824	2.45603
(CTGGGG)n	Simple_repeat	Simple_repeat	5	825	7.66028	0	0
(TAGT)n	Simple_repeat	Simple_repeat	5	185	10.7948	3.78281	1.03578
MER81	DNA	hAT-Blackjack	5	419	35.0314	3.10289	1.17866
(GG)n	Simple_repeat	Simple_repeat	5	204	27.8076	0	0
(TTTCTCT)n	Simple_repeat	Simple_repeat	5	466	8.12361	5.91502	2.36135
MER21-int	LTR	ERVL	5	719	33.9579	5.73871	2.47893
(AGAAT)n	Simple_repeat	Simple_repeat	5	319	4.06248	0	0.664922
(GGGGCG)n	Simple_repeat	Simple_repeat	5	141	9.86	1.55255	0.135957
(ACACAGACAC)n	Simple_repeat	Simple_repeat	5	272	1.52805	0.73511	0.764706
(TCCCTCTC)n	Simple_repeat	Simple_repeat	5	456	3.08754	1.09658	0.428289
(TCTCG)n	Simple_repeat	Simple_repeat	5	223	4.24247	0.447623	0
(ACCACT)n	Simple_repeat	Simple_repeat	5	205	2.88707	0	0.501951
MLT2C2	LTR	ERVL	5	575	36.2192	4.77781	13.0667
(CCACCT)n	Simple_repeat	Simple_repeat	5	322	7.25478	2.7923	1.30388
(GTTCTT)n	Simple_repeat	Simple_repeat	5	266	3.90286	0	0
(TGCTTC)n	Simple_repeat	Simple_repeat	5	835	7.97874	1.43957	0
Charlie16a	DNA	hAT-Charlie	5	989	35.9002	14.9467	4.68673
(TATATTA)n	Simple_repeat	Simple_repeat	5	819	3.69646	2.93012	1.07829
(CTTTTC)n	Simple_repeat	Simple_repeat	5	187	5.31203	1.06989	0
(ACCCCC)n	Simple_repeat	Simple_repeat	4	192	4.04396	1.0401	2.70052
(ACAGGC)n	Simple_repeat	Simple_repeat	4	930	4.75006	0	0.665441
(CATAT)n	Simple_repeat	Simple_repeat	4	227	21.9316	3.96634	2.70502
(ATACACAT)n	Simple_repeat	Simple_repeat	4	474	1.49411	0.150759	0.451899
(CTTCCTCC)n	Simple_repeat	Simple_repeat	4	249	1.65707	0	0
(TTAG)n	Simple_repeat	Simple_repeat	4	129	4.06667	0	0
(TCCCG)n	Simple_repeat	Simple_repeat	4	97	14.4147	2.06258	1.13237
(GAAGAAGGG)n	Simple_repeat	Simple_repeat	4	937	1.44584	2.55816	1.47471
L1MEj_5end	LINE	L1	4	811	37.0602	10.6295	6.49798
(TTATG)n	Simple_repeat	Simple_repeat	4	1465	0.0741297	0.0671809	3.24397
(TATGTC)n	Simple_repeat	Simple_repeat	4	224	12.0668	1.34036	0
(ATTTA)n	Simple_repeat	Simple_repeat	4	153	7.77569	2.61425	2.62288
(ATTCT)n	Simple_repeat	Simple_repeat	4	274	1.1735	0	1.1273
MER31-int	LTR	ERV1	4	841	33.7197	14.9238	9.112
(AATTTT)n	Simple_repeat	Simple_repeat	4	181	17.0091	3.14232	2.41365
(GAGGAGGAA)n	Simple_repeat	Simple_repeat	4	430	2.16428	0.464442	0.699465
(AGCG)n	Simple_repeat	Simple_repeat	4	131	8.35328	1.5258	0.742595
[truncated: 4,502 more rows]
