# Supplementary material for: Into the Wild: A novel wild-derived inbred strain resource expands the genomic and phenotypic diversity of laboratory mouse models
Source: PLoS Genet. 2024 Apr 10;20(4):e1011228. doi: 10.1371/journal.pgen.1011228 (PMC11034653; doi:10.1371/journal.pgen.1011228)
Supplement: S9 Table — Wild M. m. domesticus genomes were utilized as population 1 (P1), with either wild M. m. castaneus or wild M. m. musculus genomes specified as P3. Each inbred Nachman strain was individually profiled as P2. (XLSX) [file pgen.1011228.s021.xlsx]

## Sheet: Sheet1
P1	P2	P3	Dstatistic	Z-score	p-value	f4-ratio	Admixture Proportion
dom	EDMB	cast	0.0159608	1.86301	0.0624606	0.00651595	0.651595
dom	GAIA	cast	0.0149635	1.65022	0.0988982	0.00610632	0.610632
dom	GAIC	cast	0.0131348	1.70339	0.0884951	0.00528141	0.528141
dom	MANB	cast	0.00543057	0.639517	0.522487	0.00241206	0.241206
dom	MANE	cast	0.00970615	1.10822	0.267766	0.00427923	0.427923
dom	MANF	cast	0.0142437	1.72736	0.0841023	0.0062921	0.62921
dom	SARA	cast	0.00370176	0.434337	0.664044	0.00149029	0.149029
dom	SARB	cast	0.0200936	2.28345	0.022404	0.00823284	0.823284
dom	SARC	cast	0.0165565	2.0406	0.0412906	0.00674555	0.674555
dom	TUCA	cast	0.213464	19.2764	2.3e-16	0.134259	13.4259
dom	TUCB	cast	0.191738	17.648	2.3e-16	0.113256	11.3256
dom	EDMB	musc	0.0322611	3.3281	0.000874398	0.00596091	0.596091
dom	GAIA	musc	0.0215221	2.19935	0.0278532	0.00399511	0.399511
dom	GAIC	musc	0.0241755	2.84539	0.00443567	0.00440718	0.440718
dom	MANB	musc	0.0140443	1.4309	0.152459	0.00282831	0.282831
dom	MANE	musc	0.0223763	2.26629	0.0234333	0.00446844	0.446844
dom	MANF	musc	0.0249443	2.7543	0.00588173	0.0049943	0.49943
dom	SARA	musc	0.0205925	2.44832	0.0143524	0.00375027	0.375027
dom	SARB	musc	0.0208253	2.40944	0.0159772	0.00389125	0.389125
dom	SARC	musc	0.0266017	2.98448	0.00284062	0.00492184	0.492184
dom	TUCA	musc	0.0332555	2.9945	0.00274893	0.00859965	0.859965
dom	TUCB	musc	0.030271	2.78367	0.00537474	0.00744422	0.744422
