# Supplementary material for: Into the Wild: A novel wild-derived inbred strain resource expands the genomic and phenotypic diversity of laboratory mouse models
Source: PLoS Genet. 2024 Apr 10;20(4):e1011228. doi: 10.1371/journal.pgen.1011228 (PMC11034653; doi:10.1371/journal.pgen.1011228)
Supplement: S10 Table — Analyses were performed on windows of 5000 SNPs with a 2500 SNP slide. (TXT) [file pgen.1011228.s022.txt]

chr	windowStart	windowEnd	D	f_d	f_dM	d_f
chr1	3555322	4071569	0.302094	0.046298	0.040523	0.042648
chr1	3825762	4351508	0.195738	0.043994	0.036719	0.042687
chr1	4071570	4656893	0.037585	0.010241	0.007974	0.011495
chr1	4351530	4889935	-0.099598	-0.028163	-0.021511	-0.022437
chr1	4656964	5276711	-0.086141	-0.017135	-0.014331	-0.014972
chr1	4890113	5538886	-0.150384	-0.026764	-0.021744	-0.024272
chr1	5276732	5806101	-0.220798	-0.052028	-0.039206	-0.037265
chr1	5538905	6055366	0.056440	0.014446	0.011520	0.008187
chr1	5806289	6331739	0.112215	0.028101	0.022817	0.020907
chr1	6055492	6719306	-0.006817	-0.001285	-0.001059	-0.001439
chr1	6331742	7122408	-0.033882	-0.006536	-0.005316	-0.006521
chr1	6719366	7393455	0.180562	0.036014	0.029321	0.034149
chr1	7122440	7645445	0.302496	0.041780	0.036253	0.033540
chr1	7393529	7927667	0.195341	0.034013	0.029408	0.030092
chr1	7645666	8267818	0.208934	0.045249	0.037370	0.046425
chr1	7927724	8754296	-0.014703	-0.002301	-0.001896	-0.003039
chr1	8267829	8992669	0.076181	0.016908	0.013299	0.023444
chr1	8754297	9294011	0.168421	0.055968	0.042399	0.062006
chr1	8992725	9579211	0.060275	0.013973	0.011161	0.013070
chr1	9294053	9972184	-0.071387	-0.010997	-0.008966	-0.009980
chr1	9579267	10425282	-0.072550	-0.011299	-0.009588	-0.012401
chr1	9972185	10777037	-0.130655	-0.019796	-0.016884	-0.021947
chr1	10425370	11020196	-0.079184	-0.011264	-0.009503	-0.008475
chr1	10777065	11263525	-0.019225	-0.002371	-0.002084	-0.002178
chr1	11020204	11477990	0.093535	0.014839	0.012770	0.010379
chr1	11263556	11665629	-0.082275	-0.017618	-0.014389	-0.011965
chr1	11478092	11859536	-0.192448	-0.038985	-0.032562	-0.024766
chr1	11665653	12078182	0.018482	0.002714	0.002461	0.001754
chr1	11859600	12370944	0.035730	0.006268	0.005177	0.003725
chr1	12078240	12587831	0.034428	0.007064	0.005615	0.004484
chr1	12370962	12822259	0.115692	0.019703	0.016802	0.011634
chr1	12587833	13028971	-0.071503	-0.013814	-0.011448	-0.009216
chr1	12822266	13296669	-0.139186	-0.027651	-0.022564	-0.021637
chr1	13029130	13612290	0.071357	0.012661	0.010435	0.010831
chr1	13296718	13891228	-0.061528	-0.012648	-0.010172	-0.010441
chr1	13612389	14202044	-0.029634	-0.007123	-0.005706	-0.004818
chr1	13891254	14511352	0.163786	0.033004	0.027472	0.023887
chr1	14202111	14872915	0.110049	0.016732	0.014165	0.013059
chr1	14511360	15309887	0.111731	0.014349	0.012221	0.014085
chr1	14873948	15580661	0.052355	0.007339	0.006159	0.006718
chr1	15309985	15885039	-0.124883	-0.025953	-0.020795	-0.024750
chr1	15580990	16135205	-0.030519	-0.006934	-0.005673	-0.005852
chr1	15885091	16733353	0.078748	0.012075	0.010442	0.012091
chr1	16135625	17146753	-0.036300	-0.004703	-0.004039	-0.005594
chr1	16733397	17387315	0.079205	0.014061	0.011647	0.013987
chr1	17146805	17777162	0.173651	0.028773	0.024809	0.031962
chr1	17387319	18102677	-0.060167	-0.009549	-0.008387	-0.007679
chr1	17777232	18385842	-0.123611	-0.026313	-0.021529	-0.028500
chr1	18102690	18795862	-0.043883	-0.007896	-0.006519	-0.008986
chr1	18385852	19411184	-0.034100	-0.003430	-0.003045	-0.004583
chr1	18795888	19843272	0.073983	0.011494	0.009598	0.015985
chr1	19411207	20314839	0.109528	0.020597	0.016733	0.027081
chr1	19843312	20684972	0.050894	0.007374	0.006309	0.008797
chr1	20314908	20973916	0.045896	0.007384	0.006304	0.008478
chr1	20684995	21246938	0.031688	0.005822	0.004893	0.006087
chr1	20973920	21487548	-0.059783	-0.013502	-0.011059	-0.011853
chr1	21246987	21805281	-0.044051	-0.010787	-0.008763	-0.009752
chr1	21487776	22094202	0.077455	0.015117	0.012690	0.015772
chr1	21805282	22530429	0.131148	0.017561	0.015290	0.018702
chr1	22094203	22903201	0.029067	0.003450	0.002984	0.003286
chr1	22530474	23273871	-0.062415	-0.007552	-0.006522	-0.006746
chr1	22903231	23761511	-0.200677	-0.030157	-0.025577	-0.032400
chr1	23273907	24071848	-0.136759	-0.025675	-0.021121	-0.027927
chr1	23761555	24343498	0.035435	0.006169	0.005182	0.006318
chr1	24074150	24578628	-0.024813	-0.005592	-0.004568	-0.003357
chr1	24343516	24882653	0.012215	0.003338	0.002625	0.004420
chr1	24578699	25177214	0.129305	0.027246	0.022447	0.027473
chr1	24882862	25536438	0.005601	0.000907	0.000762	0.001388
chr1	25177239	25915926	-0.029735	-0.004296	-0.003634	-0.004941
chr1	25536524	26322038	0.043657	0.006449	0.005478	0.008716
chr1	25916214	26776585	-0.209397	-0.028065	-0.023858	-0.037312
chr1	26322355	27341874	-0.150294	-0.013285	-0.011587	-0.021032
chr1	26776975	27832300	0.138503	0.011764	0.010145	0.017237
chr1	27341956	28204365	0.006923	0.001016	0.000818	0.000680
chr1	27832360	28559521	0.144581	0.021958	0.018248	0.027713
chr1	28204450	28829312	0.300471	0.045760	0.038616	0.053093
chr1	28559555	29180987	-0.181137	-0.039605	-0.031369	-0.042291
chr1	28829856	29667695	-0.347101	-0.047218	-0.039663	-0.055741
chr1	29180991	30092289	-0.013443	-0.000904	-0.000795	-0.000990
chr1	29667712	30640515	-0.022699	-0.001879	-0.001682	-0.002030
chr1	30092561	31160455	0.026214	0.002817	0.002487	0.003096
chr1	30640601	31539341	0.034637	0.004149	0.003649	0.004348
chr1	31160495	31925518	0.066479	0.010047	0.008714	0.009645
chr1	31539349	32338890	0.265678	0.058533	0.047531	0.063599
chr1	31925535	32754231	0.133548	0.025221	0.020754	0.029516
chr1	32338895	33105835	0.061762	0.011724	0.009588	0.013780
chr1	32754234	33367659	0.233228	0.059816	0.047613	0.061619
chr1	33106004	33746358	0.104393	0.019291	0.016272	0.016544
chr1	33367672	34035572	0.048564	0.008553	0.007242	0.006806
chr1	33746364	34259399	0.054804	0.013582	0.011357	0.009453
chr1	34035573	34520783	-0.041256	-0.008992	-0.007676	-0.004503
chr1	34259401	34723206	-0.134957	-0.028824	-0.022700	-0.020138
chr1	34520790	35040358	-0.173285	-0.033103	-0.026279	-0.024804
chr1	34723213	35256867	0.097335	0.025675	0.019654	0.024591
chr1	35040731	35469678	0.173416	0.052623	0.039851	0.041158
chr1	35256945	35706336	0.131281	0.026201	0.022277	0.018375
chr1	35469721	35955303	0.023979	0.006061	0.004837	0.004668
chr1	35706385	36200469	-0.076499	-0.021153	-0.016492	-0.015069
chr1	35955316	36493059	-0.108835	-0.022869	-0.018706	-0.014219
chr1	36200490	36957364	-0.088182	-0.011835	-0.010287	-0.008825
chr1	36493118	37317702	-0.023765	-0.002968	-0.002625	-0.002827
chr1	36957883	37616615	-0.119936	-0.016405	-0.014552	-0.014970
chr1	37317759	37975275	-0.235397	-0.033906	-0.028857	-0.032324
chr1	37616620	38320976	-0.122434	-0.025373	-0.019761	-0.026859
chr1	37975285	38725281	-0.054775	-0.010581	-0.008495	-0.012278
chr1	38320981	38962627	0.001649	0.000260	0.000223	0.000810
chr1	38725482	39304844	-0.017306	-0.003160	-0.002691	-0.002570
chr1	38962714	39591107	-0.055115	-0.009122	-0.007799	-0.008476
chr1	39304866	39964367	0.004306	0.000703	0.000596	0.000731
chr1	39592610	40200306	0.344469	0.109229	0.081204	0.105552
chr1	39964496	40371595	0.453215	0.266992	0.156962	0.282029
chr1	40200307	40577613	0.361620	0.201609	0.118409	0.203165
chr1	40371596	40821070	0.144014	0.046266	0.033495	0.042321
chr1	40577614	41044402	0.310137	0.099182	0.073007	0.086300
chr1	40821074	41259031	0.314632	0.173254	0.101302	0.162135
chr1	41044552	41490044	0.171555	0.103564	0.057895	0.129761
chr1	41259078	41760674	0.395416	0.242608	0.141214	0.295429
chr1	41490071	41981045	0.476596	0.299121	0.168762	0.366763
chr1	41760726	42235775	0.388877	0.217717	0.126668	0.284340
chr1	41981233	42487765	0.527165	0.342771	0.193654	0.421140
chr1	42235843	42855186	0.458610	0.229596	0.142225	0.249004
chr1	42487825	43232080	0.045549	0.009199	0.007248	0.008482
chr1	42855238	43473168	-0.072426	-0.014717	-0.011897	-0.015104
chr1	43232225	43777680	0.072208	0.017773	0.013978	0.018200
chr1	43473170	44172403	0.155208	0.029863	0.024477	0.029495
chr1	43777745	44432681	-0.093162	-0.025027	-0.019090	-0.023490
chr1	44172429	44825551	-0.098296	-0.025843	-0.019695	-0.025335
chr1	44432708	45292140	0.045799	0.007916	0.006567	0.011728
chr1	44825581	45595600	-0.044137	-0.008864	-0.007223	-0.011450
chr1	45292209	45964748	0.098389	0.022084	0.017178	0.026785
chr1	45595604	46756590	0.130601	0.019417	0.016048	0.030880
chr1	45964795	47188988	0.050475	0.007086	0.005963	0.011549
chr1	46756670	47686561	-0.155641	-0.025519	-0.021290	-0.030295
chr1	47189113	48193578	-0.242770	-0.031676	-0.027468	-0.040150
chr1	47686802	48662116	0.036112	0.003809	0.003379	0.004103
chr1	48193633	49116307	0.042151	0.003769	0.003463	0.005331
chr1	48662169	49508470	-0.001143	-0.000108	-0.000099	0.000309
chr1	49117379	49983122	-0.116600	-0.012907	-0.011296	-0.013986
chr1	49508534	50288774	-0.198026	-0.027265	-0.023263	-0.030019
chr1	49983182	50789726	-0.059795	-0.008048	-0.006978	-0.007814
chr1	50288799	51111325	0.210107	0.048783	0.037736	0.054600
chr1	50789733	51344508	0.493715	0.282402	0.171220	0.291959
chr1	51111335	51697071	0.506244	0.256157	0.167090	0.259805
chr1	51344509	51984840	0.002740	0.000713	0.000555	-0.000372
chr1	51697074	52202493	0.072647	0.023558	0.016816	0.024141
chr1	51984895	52476491	0.382547	0.212679	0.122385	0.238714
chr1	52203000	52705684	0.569800	0.397688	0.216293	0.457958
chr1	52476615	52940009	0.712214	0.534633	0.314142	0.619725
chr1	52705811	53217602	0.742554	0.583477	0.340384	0.681943
chr1	52940065	53459729	0.535367	0.348804	0.196477	0.458593
chr1	53217609	53830322	0.405165	0.204286	0.124056	0.323203
chr1	53459730	54060403	0.441963	0.207995	0.132057	0.350386
chr1	53830380	54336496	0.220062	0.111565	0.065622	0.156900
chr1	54060431	54586372	0.173537	0.099152	0.054289	0.125738
chr1	54336554	54818236	0.303701	0.176294	0.095773	0.231600
chr1	54586523	55018676	0.307639	0.180403	0.101103	0.212084
chr1	54818278	55274410	0.407497	0.285944	0.156918	0.315016
chr1	55018714	55613400	0.541167	0.363322	0.205617	0.461479
chr1	55274594	55795292	0.430137	0.249214	0.143505	0.338021
chr1	55613474	56077080	0.283733	0.155634	0.087030	0.200975
chr1	55795307	56404616	0.432209	0.259932	0.143594	0.334258
chr1	56077154	56836594	0.535724	0.298953	0.173611	0.381129
chr1	56404672	57545534	0.459696	0.117832	0.087058	0.156687
chr1	56836877	57947558	0.120432	0.018350	0.014965	0.024605
chr1	57546778	58300716	0.044754	0.009701	0.007551	0.012734
chr1	57947782	58874181	0.055568	0.010191	0.008390	0.013061
chr1	58300802	59396796	0.122667	0.020364	0.017376	0.026276
chr1	58874356	59870731	0.035636	0.006681	0.005557	0.006560
chr1	59396986	60550160	0.043647	0.006974	0.005920	0.008788
chr1	59871022	61166068	-0.015476	-0.002128	-0.001822	-0.003887
chr1	60550756	61596746	-0.035114	-0.005342	-0.004429	-0.007802
chr1	61166072	62010413	0.009968	0.001833	0.001483	0.001376
chr1	61596806	62507770	-0.035293	-0.005987	-0.004784	-0.005568
chr1	62010446	63040131	-0.046478	-0.008238	-0.006449	-0.008893
chr1	62507829	63896633	0.095619	0.014956	0.012273	0.019888
chr1	63040513	64507207	0.054948	0.007538	0.006396	0.010081
chr1	63896663	65131410	-0.101255	-0.012687	-0.010975	-0.015936
chr1	64507292	65549291	0.086837	0.014054	0.011849	0.016428
chr1	65131420	65875456	0.090990	0.016178	0.013600	0.014449
chr1	65549306	66138221	-0.046675	-0.006373	-0.005552	-0.004701
chr1	65875474	66386686	0.042889	0.007678	0.006412	0.004481
chr1	66138268	66656069	0.116124	0.024574	0.020163	0.015998
chr1	66386982	66928998	0.104214	0.019508	0.016651	0.017014
chr1	66656204	67136047	0.125768	0.022631	0.019676	0.020324
chr1	66929139	67391348	0.060525	0.011546	0.009884	0.006533
chr1	67136734	67682294	-0.096212	-0.015480	-0.013580	-0.011937
chr1	67391350	67975288	-0.120139	-0.018157	-0.015992	-0.015849
chr1	67682507	68222133	0.074908	0.018218	0.014075	0.018157
chr1	67975338	68474379	0.065309	0.017730	0.013231	0.014462
chr1	68222214	68729378	-0.150602	-0.027524	-0.023115	-0.019127
chr1	68474469	68991155	-0.149436	-0.030540	-0.025532	-0.021483
chr1	68729379	69253570	-0.159347	-0.040264	-0.032056	-0.031355
chr1	68991230	69489414	-0.111499	-0.029987	-0.023560	-0.021843
chr1	69253572	69802767	0.073027	0.018401	0.014595	0.014304
chr1	69489565	70075884	0.009259	0.001778	0.001453	0.001286
chr1	69802810	70329781	0.289171	0.080641	0.059079	0.076980
chr1	70075906	70531554	0.516126	0.238796	0.152231	0.220295
chr1	70329795	70821839	0.283579	0.097567	0.069395	0.079037
chr1	70531557	71080064	-0.150652	-0.031007	-0.024968	-0.021921
chr1	70821863	71322583	0.039910	0.007874	0.006374	0.005140
chr1	71080185	71553167	-0.012617	-0.002442	-0.001969	-0.001151
chr1	71322693	71817240	-0.131288	-0.025480	-0.020701	-0.016459
chr1	71553203	72036649	-0.040037	-0.007925	-0.006455	-0.005936
chr1	71817248	72266972	-0.019710	-0.004388	-0.003532	-0.002949
chr1	72036775	72520012	-0.005348	-0.001224	-0.001004	-0.000798
chr1	72267066	72790617	0.054171	0.011800	0.009783	0.009248
chr1	72520049	73039285	-0.041577	-0.007736	-0.006473	-0.005855
chr1	72790713	73333024	-0.061705	-0.011090	-0.009234	-0.007500
chr1	73039297	73583259	-0.007589	-0.001264	-0.001061	-0.000866
chr1	73333792	73849960	0.105079	0.035947	0.024710	0.025711
chr1	73583267	74092030	0.429162	0.267523	0.152597	0.248132
chr1	73850080	74631498	0.464397	0.169059	0.115772	0.183175
chr1	74092080	75397822	0.018818	0.002525	0.002064	0.003523
chr1	74631510	75733079	0.193750	0.048630	0.035999	0.069523
chr1	75397851	75972128	0.352972	0.191153	0.113942	0.242941
chr1	75733600	76297591	0.406553	0.181908	0.118252	0.198842
chr1	75972312	76502952	0.251745	0.065332	0.050726	0.053132
chr1	76297861	76906010	0.048398	0.009876	0.008011	0.008855
chr1	76503128	77234602	0.057872	0.012556	0.009983	0.012488
chr1	76906855	77670958	0.076479	0.016548	0.013302	0.015735
chr1	77234631	78369517	0.022098	0.002793	0.002407	0.003779
chr1	77671044	78676153	0.010887	0.001428	0.001237	0.002398
chr1	78369527	79030978	-0.135681	-0.030834	-0.024436	-0.029631
chr1	78676421	79279964	-0.149340	-0.036690	-0.028529	-0.034615
chr1	79031007	79609175	0.004832	0.000865	0.000717	0.000187
chr1	79280034	79877943	0.142512	0.032467	0.024465	0.029531
chr1	79609239	80128667	0.328560	0.153694	0.095706	0.179939
chr1	79877990	80382207	0.272437	0.164707	0.088584	0.215867
chr1	80128747	80575161	0.182297	0.097633	0.053067	0.133205
chr1	80382218	80781116	0.147016	0.073359	0.044206	0.096772
chr1	80575169	81047919	0.375791	0.251608	0.147519	0.297225
chr1	80781220	81324457	0.546548	0.406622	0.224769	0.481547
chr1	81047957	81671778	0.589558	0.392134	0.224003	0.512677
chr1	81324669	81914835	0.719237	0.530375	0.295974	0.640431
chr1	81671794	82436988	0.685661	0.325121	0.211790	0.359368
chr1	81914982	82722762	0.161031	0.028368	0.023398	0.025618
chr1	82437321	83078242	-0.025743	-0.004759	-0.004011	-0.003762
chr1	82722780	83373365	-0.076031	-0.011169	-0.009848	-0.008498
chr1	83078256	83617544	0.214447	0.067469	0.049763	0.054879
chr1	83373368	83883467	0.200527	0.073463	0.051555	0.067818
chr1	83617644	84252266	-0.008093	-0.002113	-0.001631	-0.002332
chr1	83883505	84579218	-0.095577	-0.023688	-0.018532	-0.019359
chr1	84252424	85653887	0.063888	0.010689	0.009208	0.009829
chr1	84579243	86372787	0.280526	0.037232	0.032858	0.056766
chr1	85653963	87658401	0.204415	0.017404	0.015581	0.031103
chr1	86372798	88300646	0.003333	0.000321	0.000285	0.000399
chr1	87658487	88563201	0.053620	0.009997	0.008327	0.008277
chr1	88300665	88831324	-0.085326	-0.018641	-0.014884	-0.013705
chr1	88563266	89072738	-0.074966	-0.017232	-0.013710	-0.012921
chr1	88831344	89279484	0.038154	0.010513	0.007953	0.007515
chr1	89072946	89954819	0.083180	0.015848	0.012874	0.017558
chr1	89279537	90266532	0.081472	0.013577	0.011391	0.015586
chr1	89954837	90510359	0.084148	0.021015	0.016765	0.016914
chr1	90266749	90713256	0.053826	0.016622	0.012199	0.014899
chr1	90510435	91017582	-0.024032	-0.005770	-0.004470	-0.004494
chr1	90713350	91464864	-0.041309	-0.006626	-0.005661	-0.007134
chr1	91017605	91944012	-0.006036	-0.000867	-0.000744	-0.001846
chr1	91464933	92444892	-0.025613	-0.003637	-0.003095	-0.004571
chr1	91944544	92851256	-0.050592	-0.008793	-0.007157	-0.009284
chr1	92444894	93228626	0.038845	0.006481	0.005308	0.005187
chr1	92851358	94013494	0.067922	0.009670	0.008248	0.007809
chr1	93228708	94459005	-0.044022	-0.006633	-0.005719	-0.006091
chr1	94013571	94916233	-0.060122	-0.008034	-0.006958	-0.006664
chr1	94459029	95259951	0.143515	0.019972	0.017023	0.014967
chr1	94916401	95718975	0.237990	0.033925	0.029611	0.027117
chr1	95259962	96362367	0.303927	0.033539	0.029566	0.040240
chr1	95718999	96809093	0.295033	0.029937	0.026183	0.040945
chr1	96362368	97786245	0.193524	0.017649	0.015704	0.028601
chr1	96809171	98330149	0.077389	0.009375	0.008216	0.015209
chr1	97786331	98640031	0.115714	0.020255	0.017328	0.020913
chr1	98330421	98871692	0.148311	0.025783	0.022598	0.020203
chr1	98640063	99048051	-0.039463	-0.006707	-0.005877	-0.003798
chr1	98871725	99250810	-0.143371	-0.029690	-0.025010	-0.016746
chr1	99048075	99456998	-0.144593	-0.032746	-0.027512	-0.019075
chr1	99250844	99830218	-0.031824	-0.005244	-0.004553	-0.003759
chr1	99456999	100024286	0.045365	0.007695	0.006308	0.006606
chr1	99830222	100232149	-0.080568	-0.017621	-0.013751	-0.010394
chr1	100024299	100475756	-0.151090	-0.031551	-0.026338	-0.019440
chr1	100232406	100708288	0.057486	0.012333	0.010144	0.011493
chr1	100475815	100959475	-0.236243	-0.039918	-0.033052	-0.043167
chr1	100710146	101139815	-0.424044	-0.060014	-0.049860	-0.073376
chr1	100959560	101320075	-0.195990	-0.034866	-0.027442	-0.039442
chr1	101139825	101570191	-0.140494	-0.023805	-0.018964	-0.025265
chr1	101320134	101867478	-0.057332	-0.009425	-0.007584	-0.013594
chr1	101570253	102325504	0.000785	0.000093	0.000079	-0.001060
chr1	101867486	102722536	0.130823	0.009568	0.008656	0.017471
chr1	102325682	102945076	0.186021	0.019931	0.017681	0.026851
chr1	102722543	103142439	-0.045428	-0.007947	-0.006584	-0.008279
chr1	102945317	103385902	-0.176726	-0.038580	-0.030440	-0.035200
chr1	103142461	103555589	-0.144114	-0.039681	-0.031006	-0.030272
chr1	103385969	103805224	-0.103750	-0.032075	-0.025134	-0.022365
chr1	103555607	104051191	-0.068321	-0.019424	-0.014836	-0.014617
chr1	103805227	104438020	-0.013865	-0.003530	-0.002656	-0.004663
chr1	104052232	104736310	0.116859	0.028193	0.021792	0.025832
chr1	104438171	105036444	-0.055805	-0.013480	-0.010762	-0.008940
chr1	104736366	105464112	-0.065711	-0.013245	-0.010771	-0.015146
chr1	105036567	105992330	0.047814	0.007359	0.006166	0.009733
chr1	105464252	106599542	-0.052689	-0.006260	-0.005376	-0.008368
chr1	105992358	107074545	0.079195	0.009756	0.008382	0.012972
chr1	106599698	107316846	0.320191	0.043500	0.038002	0.045122
chr1	107074549	107501049	0.157875	0.024057	0.021989	0.014847
chr1	107316870	107793710	0.038112	0.006016	0.005464	0.003313
chr1	107501170	108141203	0.006453	0.000799	0.000736	0.000663
chr1	107793715	108467797	-0.046485	-0.005353	-0.004865	-0.002809
chr1	108141229	108786504	-0.191556	-0.025647	-0.022406	-0.017643
chr1	108467799	108989786	-0.027954	-0.005924	-0.004996	-0.006219
chr1	108786523	109236620	0.214874	0.044595	0.038171	0.034113
chr1	108989797	109458107	0.005901	0.000835	0.000704	0.000912
chr1	109236865	109647971	-0.013093	-0.002012	-0.001681	-0.001187
chr1	109458108	109877392	-0.039566	-0.004519	-0.004046	-0.003726
chr1	109648103	110181033	-0.021934	-0.003293	-0.002915	-0.003576
chr1	109877421	110480719	0.065359	0.014067	0.011988	0.010545
chr1	110181047	110725231	-0.000310	-0.000054	-0.000046	-0.001720
chr1	110481087	111063209	-0.036412	-0.006394	-0.005464	-0.007108
chr1	110725282	111333255	-0.050954	-0.009760	-0.008246	-0.008060
chr1	111063248	111528030	-0.049297	-0.013589	-0.010896	-0.009070
chr1	111333273	111773840	-0.155203	-0.052096	-0.039573	-0.037644
chr1	111528062	112014921	0.091403	0.028047	0.021691	0.023800
chr1	111773841	112223138	0.347695	0.074041	0.061597	0.050223
chr1	112014936	112420985	0.290293	0.043710	0.037211	0.029291
chr1	112223153	112725517	0.160442	0.030476	0.025456	0.030464
chr1	112421250	112992602	-0.011389	-0.001632	-0.001441	-0.001451
chr1	112725612	113168584	-0.351921	-0.034938	-0.032297	-0.021327
chr1	112992664	113376945	-0.239425	-0.028594	-0.026129	-0.016574
chr1	113168602	113725192	0.175460	0.017761	0.016290	0.014588
chr1	113377304	113996109	0.234585	0.027386	0.024242	0.031683
chr1	113725267	114315232	-0.079921	-0.018914	-0.014918	-0.018028
chr1	113996159	114477421	-0.017502	-0.004713	-0.003618	-0.004360
chr1	114315237	114907896	-0.149529	-0.032524	-0.024781	-0.037801
chr1	114477463	115268971	-0.070766	-0.017610	-0.013503	-0.021579
chr1	114907914	115682493	0.315874	0.046051	0.041067	0.042830
chr1	115268981	115984763	0.487229	0.047898	0.043707	0.051392
chr1	115682684	116317938	0.163264	0.025193	0.021285	0.027076
chr1	115985231	116570942	0.166547	0.035814	0.028791	0.038087
chr1	116317981	116801447	0.435305	0.209659	0.142922	0.218990
chr1	116570965	117101220	0.424273	0.275356	0.160712	0.347702
chr1	116801665	117351658	0.431663	0.258077	0.152765	0.330479
chr1	117101229	117994884	0.313341	0.115218	0.081417	0.135585
chr1	117352127	118617317	0.524030	0.197781	0.140605	0.256127
chr1	117994910	118849683	0.714833	0.481178	0.281699	0.580031
chr1	118617427	119112553	0.669189	0.531857	0.278111	0.597778
chr1	118849686	119409680	0.541421	0.367434	0.200460	0.445472
chr1	119112710	120056564	0.370322	0.114642	0.080193	0.193844
chr1	119409682	120292988	0.202861	0.052275	0.037706	0.085270
chr1	120056574	120711893	0.235481	0.063065	0.046287	0.068736
chr1	120293030	121216428	0.081661	0.011099	0.009403	0.013725
chr1	120711894	121480184	0.065380	0.013272	0.010936	0.013048
chr1	121216474	121919001	-0.178797	-0.042247	-0.033056	-0.037035
chr1	121480288	122326577	-0.091889	-0.016469	-0.013288	-0.016646
chr1	121919042	122723744	0.179416	0.029122	0.024985	0.028986
chr1	122326639	123123366	0.104324	0.018586	0.015815	0.020677
chr1	122723810	123550181	0.210349	0.041725	0.034271	0.052329
chr1	123123372	123956972	0.184804	0.039200	0.031462	0.048690
chr1	123550380	124395559	-0.047929	-0.007411	-0.006296	-0.007667
chr1	123957034	124667998	-0.154263	-0.020560	-0.018109	-0.018871
chr1	124395940	124986704	-0.240418	-0.040434	-0.033961	-0.035225
chr1	124668148	125415908	-0.217057	-0.039852	-0.032803	-0.039521
chr1	124986926	125734069	-0.013297	-0.002708	-0.002226	-0.002678
chr1	125415936	126089246	0.044037	0.008393	0.006819	0.007437
chr1	125734570	126469336	-0.103151	-0.019917	-0.015566	-0.021216
chr1	126089274	126889566	-0.097383	-0.018147	-0.014506	-0.018619
chr1	126469361	127137570	-0.010241	-0.001864	-0.001547	-0.001764
chr1	126889569	127393226	0.375680	0.139577	0.100603	0.115616
chr1	127137820	127609575	0.629301	0.410637	0.248489	0.396299
chr1	127393372	128272632	0.562701	0.202354	0.148321	0.233685
chr1	127609772	128612369	-0.007496	-0.000866	-0.000763	-0.000543
chr1	128272760	129025261	-0.044627	-0.006264	-0.005296	-0.006048
chr1	128612436	129491427	0.024535	0.003731	0.003070	0.004779
chr1	129025277	129981344	0.123066	0.019673	0.016350	0.021711
chr1	129491428	130300257	0.036685	0.007645	0.006209	0.006816
chr1	129981443	130729155	0.022269	0.005662	0.004372	0.005161
chr1	130300268	131118729	0.085656	0.015972	0.013226	0.016801
chr1	130729166	131668113	0.006774	0.000905	0.000784	0.001214
chr1	131118910	132144456	0.039601	0.005149	0.004452	0.005228
chr1	131668264	132608957	0.008205	0.001254	0.001071	0.001695
chr1	132144528	132900674	-0.034480	-0.006970	-0.005677	-0.007710
chr1	132608971	133251168	-0.002736	-0.000795	-0.000600	-0.001798
chr1	132900690	133615263	-0.100180	-0.031864	-0.024295	-0.031912
chr1	133251184	133965946	-0.018703	-0.004847	-0.003944	-0.008981
chr1	133615417	134415458	0.045979	0.009541	0.007658	0.010238
chr1	133965969	134770358	0.217249	0.052141	0.039591	0.050919
chr1	134415865	135068982	0.251781	0.064493	0.050401	0.048899
chr1	134770359	135420434	-0.054170	-0.008756	-0.007638	-0.006842
chr1	135068998	135674113	0.047399	0.009041	0.007538	0.007649
chr1	135420481	135949527	0.051784	0.012029	0.009675	0.008134
chr1	135674175	136227248	0.054447	0.011932	0.009959	0.006745
chr1	135949655	136589396	0.086075	0.014891	0.012824	0.010309
chr1	136227304	136968797	0.037877	0.006518	0.005521	0.006002
chr1	136589537	137318272	-0.018029	-0.003682	-0.003021	-0.003671
chr1	136968899	137861855	-0.086543	-0.014951	-0.012311	-0.015762
chr1	137318406	138332653	-0.129684	-0.016093	-0.013825	-0.016429
chr1	137861943	138680156	-0.014584	-0.002085	-0.001787	-0.001731
chr1	138332658	139057728	-0.084981	-0.016679	-0.013357	-0.012204
chr1	138680167	139367624	-0.061438	-0.012461	-0.010014	-0.009775
chr1	139057792	139661828	0.433294	0.150022	0.117199	0.150385
chr1	139367701	139915275	0.557140	0.252398	0.195444	0.330914
chr1	139661845	140232125	0.457685	0.165260	0.130154	0.187701
chr1	139915311	140539221	0.182511	0.044480	0.034314	0.035726
chr1	140232153	140720197	0.167193	0.042797	0.034211	0.029242
chr1	140539260	141022573	0.058106	0.012935	0.010715	0.009705
chr1	140720213	141256710	-0.061699	-0.014624	-0.011711	-0.012114
chr1	141022579	141510876	0.031103	0.008812	0.007043	0.006256
chr1	141256727	141766533	-0.178344	-0.040672	-0.032070	-0.034769
chr1	141510877	142164448	-0.318325	-0.050076	-0.040131	-0.043954
chr1	141766544	142571147	-0.100578	-0.010032	-0.008558	-0.008888
chr1	142165280	142916437	-0.181882	-0.027095	-0.022103	-0.027605
chr1	142571185	143355720	-0.123726	-0.024272	-0.018804	-0.030512
chr1	142916494	143933478	-0.134146	-0.025258	-0.020094	-0.035873
chr1	143355843	144575148	-0.263285	-0.034229	-0.028629	-0.054931
chr1	143933581	145041711	-0.249416	-0.032920	-0.026704	-0.057920
chr1	144575267	145683246	-0.095005	-0.010670	-0.008985	-0.019840
chr1	145041717	146199217	-0.235091	-0.026928	-0.023476	-0.044726
chr1	145683343	146502023	-0.256206	-0.051262	-0.041739	-0.059391
chr1	146199418	147128934	-0.009584	-0.001433	-0.001227	-0.001916
chr1	146502095	147522535	0.103778	0.009796	0.008843	0.011729
chr1	147129051	147832598	-0.072988	-0.007994	-0.007222	-0.007648
chr1	147523871	148404600	-0.101024	-0.010152	-0.009294	-0.012068
chr1	147832665	148812757	-0.068564	-0.007113	-0.006369	-0.010029
chr1	148404611	149195145	-0.007672	-0.001116	-0.000943	-0.001885
chr1	148812959	149666198	0.048702	0.008981	0.007275	0.008936
chr1	149195153	150016674	0.026356	0.005018	0.004104	0.005727
chr1	149666732	150411318	0.066675	0.011150	0.009515	0.011640
chr1	150016675	150903352	0.010764	0.001276	0.001099	0.001324
chr1	150411471	151351864	-0.066118	-0.008314	-0.007117	-0.010125
chr1	150903416	151785614	-0.071715	-0.011169	-0.009443	-0.012776
chr1	151352528	152092298	0.070469	0.012847	0.010496	0.013044
chr1	151785698	152329328	0.110225	0.024661	0.019579	0.022443
chr1	152092377	152684988	-0.044577	-0.010486	-0.008383	-0.010204
chr1	152329348	153060853	-0.029313	-0.007142	-0.005589	-0.008382
chr1	152685030	153407029	0.001003	0.000213	0.000172	-0.000610
chr1	153061002	153646300	-0.040898	-0.007777	-0.006539	-0.007635
chr1	153407186	153934918	-0.119556	-0.025491	-0.021111	-0.017746
chr1	153646482	154173189	-0.186340	-0.040130	-0.033276	-0.027233
chr1	153934978	154491252	-0.188476	-0.035786	-0.029808	-0.025032
chr1	154173227	154819255	-0.170648	-0.029386	-0.024711	-0.022403
chr1	154491331	155057693	-0.113704	-0.021664	-0.018227	-0.016482
chr1	154819294	155405308	-0.072388	-0.019073	-0.015621	-0.013994
chr1	155057694	155676508	0.063886	0.022708	0.016940	0.020428
chr1	155405430	155929067	0.507061	0.289619	0.177211	0.281297
chr1	155676541	156147092	0.570222	0.351675	0.200499	0.356877
chr1	155929320	156793992	0.337257	0.088761	0.066101	0.099538
chr1	156147123	157213549	0.102765	0.014847	0.012552	0.015088
chr1	156794016	157686595	0.013177	0.002373	0.001930	0.002777
chr1	157213563	158080885	0.010976	0.002432	0.001935	0.002801
chr1	157686598	158488901	-0.004611	-0.001048	-0.000837	-0.000985
chr1	158080889	158925870	-0.026254	-0.003811	-0.003295	-0.003279
chr1	158489063	159325468	-0.075320	-0.009771	-0.008480	-0.009668
chr1	158927715	159670091	-0.041301	-0.006723	-0.005647	-0.006313
chr1	159325500	160147920	0.033387	0.005578	0.004651	0.005782
chr1	159670327	161048592	0.026013	0.004139	0.003396	0.005735
chr1	160147925	161428244	0.014174	0.002260	0.001862	0.002890
chr1	161048623	161889296	-0.006448	-0.001091	-0.000911	-0.000275
chr1	161428346	162271336	0.012860	0.001807	0.001540	0.002618
chr1	161889557	162667598	-0.109869	-0.016386	-0.013949	-0.015044
chr1	162271392	162932557	-0.118794	-0.024415	-0.019994	-0.018739
chr1	162667608	163337366	0.040844	0.008225	0.006711	0.007370
chr1	162932595	163679593	0.066575	0.012755	0.010444	0.009900
chr1	163337375	164042289	0.131170	0.023618	0.019799	0.016524
chr1	163679614	164425248	0.120831	0.020423	0.017294	0.019116
chr1	164042321	164728715	0.057304	0.009807	0.008397	0.008339
chr1	164425768	164987940	-0.044450	-0.008055	-0.006953	-0.005525
chr1	164729021	165516968	-0.123793	-0.021984	-0.018530	-0.022658
chr1	164988069	165999431	-0.032752	-0.006049	-0.004999	-0.009721
chr1	165516985	166465082	0.110086	0.017681	0.015088	0.023626
chr1	165999535	166823826	0.129852	0.019935	0.017500	0.022887
chr1	166465100	167066364	0.063726	0.013433	0.011405	0.010419
chr1	166823853	167428752	0.026831	0.004939	0.004168	0.004637
chr1	167066383	167704309	-0.012545	-0.002572	-0.002114	-0.001812
chr1	167430306	168059573	0.068519	0.017089	0.013714	0.015975
chr1	167704313	168337783	0.103742	0.021106	0.017315	0.016293
chr1	168059720	168606154	-0.013582	-0.002726	-0.002242	-0.001707
chr1	168337848	168895455	0.028659	0.005701	0.004720	0.003469
chr1	168606184	169165794	0.027382	0.004595	0.003870	0.003182
chr1	168895544	169389839	-0.041056	-0.008223	-0.006832	-0.005290
chr1	169165854	169604990	0.127772	0.037962	0.029152	0.028016
chr1	169389852	169767044	0.289670	0.152534	0.096932	0.134193
chr1	169605033	169917872	0.365870	0.264809	0.147712	0.269045
chr1	169767154	170126554	0.515955	0.375173	0.214003	0.390420
chr1	169917891	170274795	0.497734	0.354997	0.199576	0.350992
chr1	170126557	170460786	0.274634	0.178897	0.095735	0.179470
chr1	170274799	170658585	0.373012	0.247649	0.132252	0.246215
chr1	170460797	170886280	0.491438	0.287912	0.174492	0.247958
chr1	170658592	171223249	0.251342	0.081885	0.061188	0.066242
chr1	170886522	171586413	0.010532	0.002115	0.001731	0.002260
chr1	171223268	172036992	-0.045007	-0.006975	-0.005922	-0.007248
chr1	171586562	172294092	-0.147795	-0.019415	-0.017023	-0.016026
chr1	172037317	172591462	0.175475	0.054506	0.039902	0.043357
chr1	172294254	172843325	0.195485	0.093252	0.059908	0.091105
chr1	172591675	173028455	0.143724	0.051400	0.037893	0.039541
chr1	172843330	173209280	0.145032	0.024233	0.021813	0.013382
chr1	173028553	173340381	-0.471305	-0.207980	-0.141086	-0.108634
chr1	173209369	173470828	-0.882124	-1.626080	-0.548808	-0.662168
chr1	173340406	173640369	-0.945975	-2.286029	-0.639092	-0.929214
chr1	173470842	173858160	-0.886308	-1.159853	-0.489761	-0.847412
chr1	173640444	173984683	-0.867988	-0.588021	-0.350918	-0.767790
chr1	173858242	174144045	-0.851126	-0.432423	-0.286808	-0.522622
chr1	173984709	174323103	-0.433026	-0.159194	-0.118243	-0.127329
chr1	174144314	174485936	0.024844	0.006717	0.005418	0.003749
chr1	174323109	174803348	-0.075742	-0.016601	-0.013700	-0.010841
chr1	174486211	175006666	-0.134238	-0.025111	-0.021251	-0.016635
chr1	174803503	175179413	-0.077059	-0.016286	-0.013787	-0.008923
chr1	175006671	175434434	-0.027334	-0.004757	-0.004088	-0.002580
chr1	175179497	175701623	-0.005886	-0.000983	-0.000844	-0.000404
chr1	175434674	175940779	0.058093	0.012971	0.010776	0.009170
chr1	175701676	176133845	0.161616	0.046719	0.037727	0.031797
chr1	175940782	176344345	0.172386	0.052477	0.040578	0.032791
chr1	176133855	177020382	0.062121	0.010748	0.008801	0.007548
chr1	176344407	177549684	-0.021518	-0.002933	-0.002462	-0.003793
chr1	177020630	178216099	-0.023757	-0.004102	-0.003416	-0.003790
chr1	177549702	178603070	-0.022130	-0.003483	-0.002997	-0.002665
chr1	178216120	178856362	-0.009454	-0.001245	-0.001102	-0.000432
chr1	178604298	179091416	0.004868	0.000667	0.000594	0.000431
chr1	178856466	179290468	-0.121345	-0.026736	-0.021253	-0.019724
chr1	179091515	179550992	-0.121465	-0.031856	-0.024545	-0.024662
chr1	179290534	179890908	0.041620	0.008577	0.007158	0.007400
chr1	179551016	180253504	0.094943	0.017175	0.014360	0.017394
chr1	179891070	180548084	0.040166	0.007198	0.006028	0.006879
chr1	180253535	180824957	-0.016333	-0.003281	-0.002728	-0.004328
chr1	180548134	181238762	-0.005443	-0.000935	-0.000778	-0.001457
chr1	180825005	181667242	-0.041221	-0.006760	-0.005573	-0.006244
chr1	181238790	182124953	-0.014389	-0.002291	-0.001928	-0.001574
chr1	181667498	182353705	0.101083	0.017454	0.014961	0.015210
chr1	182125102	182548810	0.243778	0.089547	0.063882	0.067697
chr1	182353764	182704381	0.484000	0.298391	0.176833	0.283987
chr1	182549104	182897351	0.532900	0.405145	0.212210	0.429681
chr1	182704463	183106615	0.580485	0.465346	0.234845	0.481756
chr1	182897717	183290189	0.604766	0.462390	0.240652	0.492446
chr1	183106634	183477698	0.382863	0.277737	0.142268	0.301048
chr1	183290190	183652766	0.323439	0.232475	0.119007	0.253069
chr1	183477726	183862780	0.393664	0.259325	0.142313	0.285681
chr1	183652775	184069055	0.352029	0.156711	0.104595	0.116207
chr1	183862783	184375543	0.029258	0.004218	0.003699	0.002158
chr1	184069326	184645041	-0.098117	-0.011514	-0.010266	-0.009665
chr1	184375782	184904815	-0.126775	-0.022885	-0.019684	-0.017140
chr1	184645391	185178677	-0.084901	-0.021689	-0.017796	-0.017852
chr1	184904816	185414948	-0.028797	-0.007914	-0.006370	-0.006702
chr1	185178800	185700745	0.005938	0.001216	0.001023	0.000272
chr1	185414960	186029317	-0.015255	-0.002549	-0.002163	-0.002717
chr1	185700749	186308497	-0.050108	-0.008250	-0.006962	-0.006207
chr1	186029376	186724170	-0.036851	-0.004353	-0.003904	-0.003423
chr1	186308579	187192731	-0.053751	-0.006833	-0.005936	-0.007959
chr1	186724209	187525907	-0.037136	-0.005677	-0.004869	-0.006421
chr1	187193121	187828860	-0.019407	-0.004024	-0.003315	-0.003119
chr1	187526522	188153687	0.032025	0.006698	0.005397	0.004681
chr1	187829183	188384623	0.114246	0.019898	0.017008	0.014183
chr1	188154368	188634837	0.062825	0.015927	0.012728	0.012079
chr1	188384736	188892312	-0.002953	-0.000860	-0.000647	-0.000857
chr1	188634873	189121962	-0.071283	-0.018476	-0.014338	-0.014135
chr1	188892328	189332212	0.018491	0.004800	0.003852	0.002378
chr1	189121975	189590142	0.016522	0.003998	0.003267	0.004548
chr1	189332264	189971631	-0.048672	-0.009324	-0.007656	-0.005695
chr1	189590376	190288959	0.005014	0.000981	0.000782	-0.000032
chr1	189971698	190628791	-0.031353	-0.006742	-0.005271	-0.006521
chr1	190289016	190933775	-0.059123	-0.011767	-0.009442	-0.008947
chr1	190628792	191189965	-0.016942	-0.003518	-0.002818	-0.002390
chr1	190934050	191531335	-0.028581	-0.006223	-0.004976	-0.005281
chr1	191189982	191853080	-0.051126	-0.011557	-0.008944	-0.009170
chr1	191531361	192044805	0.130963	0.037553	0.028070	0.029606
chr1	191853432	192310967	0.271050	0.085409	0.064980	0.059534
chr1	192044819	192502809	0.265226	0.111067	0.072837	0.094686
chr1	192311117	192941546	0.194469	0.062033	0.043130	0.067418
chr1	192504474	193199032	0.222250	0.054176	0.042613	0.056534
chr1	192941687	193413017	0.371446	0.181679	0.118794	0.190496
chr1	193199077	193728600	0.501933	0.333517	0.189951	0.377589
chr1	193413023	194059476	0.597281	0.399037	0.220579	0.478179
chr1	193728708	194354561	0.514767	0.330036	0.181378	0.419403
chr1	194059757	194763420	0.397031	0.230885	0.127411	0.308013
chr2	3744282	4390969	-0.153092	-0.029533	-0.022976	-0.025365
chr2	4081638	4858229	-0.033372	-0.004930	-0.004138	-0.004378
chr2	4391094	5178936	0.070852	0.010634	0.009150	0.011622
chr2	4858230	5464713	0.024481	0.005164	0.004218	0.004528
chr2	5179114	6068780	-0.004669	-0.000744	-0.000637	-0.000799
chr2	5464774	6424520	-0.043580	-0.005387	-0.004748	-0.006073
chr2	6068949	7016336	0.078482	0.011742	0.009933	0.013306
chr2	6425227	7498245	0.081656	0.011133	0.009447	0.013304
chr2	7016442	7934011	0.084330	0.010818	0.009143	0.010599
chr2	7498249	8267288	0.146369	0.028593	0.022924	0.026169
chr2	7934223	8660366	0.129963	0.030238	0.023312	0.028016
chr2	8267368	9094443	0.042318	0.007836	0.006262	0.007313
chr2	8660480	9496020	-0.058168	-0.008433	-0.007242	-0.008394
chr2	9094526	9951145	-0.031704	-0.004348	-0.003808	-0.004856
chr2	9496231	10292851	0.042569	0.007592	0.006417	0.007802
chr2	9951155	10661458	0.070828	0.013554	0.011374	0.013042
chr2	10293086	11007583	-0.011412	-0.001791	-0.001520	-0.002047
chr2	10661701	11405742	-0.024857	-0.003237	-0.002817	-0.003898
chr2	11007661	11789009	0.029324	0.003055	0.002738	0.002577
chr2	11405750	12062634	0.031500	0.004624	0.004046	0.003559
chr2	11789097	12289385	0.012813	0.002456	0.002083	0.000952
chr2	12062681	12786413	-0.000265	-0.000039	-0.000034	0.000849
chr2	12289483	13230583	-0.012341	-0.001717	-0.001486	-0.001544
chr2	12787709	13498733	0.074693	0.013934	0.011418	0.015843
chr2	13230765	13857920	0.133207	0.029323	0.023406	0.024047
chr2	13499537	14111330	0.232343	0.052479	0.043323	0.035801
chr2	13858005	14442763	0.105047	0.021604	0.017359	0.019256
chr2	14111423	14902024	-0.070211	-0.009877	-0.008212	-0.013365
chr2	14443642	15405532	-0.055105	-0.007315	-0.006091	-0.009224
chr2	14902293	15720270	-0.196659	-0.026940	-0.022311	-0.024852
chr2	15405550	15962655	-0.140802	-0.017992	-0.016312	-0.008874
chr2	15720687	16286995	0.118829	0.020565	0.018447	0.011279
chr2	15962684	16563316	-0.041424	-0.008669	-0.007264	-0.004945
chr2	16287035	16848205	-0.047403	-0.008892	-0.007497	-0.005438
chr2	16563495	17136534	-0.088672	-0.009891	-0.008977	-0.005522
chr2	16848297	17360746	-0.211610	-0.020285	-0.018830	-0.010252
chr2	17136595	17632949	-0.336885	-0.041892	-0.037283	-0.020034
chr2	17360808	17900167	-0.163826	-0.025939	-0.022112	-0.014856
chr2	17633079	18452740	-0.028583	-0.004147	-0.003537	-0.003349
chr2	17900173	18756555	-0.096249	-0.013907	-0.011943	-0.010974
chr2	18452749	19088192	0.078151	0.012879	0.010970	0.009911
chr2	18756562	19401210	0.029044	0.004585	0.003949	0.004147
chr2	19088227	19767503	-0.067072	-0.010402	-0.009074	-0.007955
chr2	19401212	20002508	0.117573	0.028026	0.022347	0.019499
chr2	19767632	20266832	0.071266	0.019693	0.014977	0.014539
chr2	20002548	20477619	-0.033158	-0.008215	-0.006562	-0.006611
chr2	20266844	20744534	0.005523	0.001259	0.001049	0.000665
chr2	20477636	21035838	-0.008249	-0.001597	-0.001339	-0.000676
chr2	20744535	21246551	-0.022230	-0.005341	-0.004257	-0.003759
chr2	21035908	21581737	0.041118	0.007325	0.006114	0.006600
chr2	21246569	21996525	0.001085	0.000112	0.000100	0.001588
chr2	21581767	22252743	-0.025730	-0.004016	-0.003442	-0.004211
chr2	21996537	22482530	-0.063029	-0.015902	-0.012511	-0.015639
chr2	22252919	22742951	-0.028467	-0.007476	-0.005803	-0.005561
chr2	22482542	23223354	0.046543	0.007629	0.006428	0.009787
chr2	22742994	23508845	0.073860	0.008160	0.007339	0.009924
chr2	23223357	23737229	0.367673	0.090198	0.075150	0.066656
chr2	23508862	24052409	0.111052	0.028605	0.022874	0.027261
chr2	23737250	24385617	-0.083040	-0.020515	-0.016297	-0.019214
chr2	24052553	24728455	0.057261	0.012901	0.010397	0.011949
chr2	24385905	25217357	-0.017108	-0.002551	-0.002138	-0.003401
chr2	24728688	25650398	-0.011252	-0.001712	-0.001432	-0.003008
chr2	25217419	26037255	0.040059	0.006857	0.005719	0.006242
chr2	25650454	26411488	0.067427	0.011642	0.009661	0.009749
chr2	26037265	26668302	-0.019904	-0.002883	-0.002490	-0.001622
chr2	26411878	27013561	-0.084786	-0.011864	-0.010449	-0.005828
chr2	26668317	27253130	-0.007046	-0.001203	-0.001022	-0.000816
chr2	27013645	27633722	-0.045524	-0.007393	-0.006245	-0.005962
chr2	27253169	27873326	-0.033993	-0.006534	-0.005361	-0.005803
chr2	27633767	28072121	-0.011636	-0.003213	-0.002480	-0.003411
chr2	27873359	28333426	-0.103846	-0.024693	-0.019455	-0.019622
chr2	28072178	28697159	0.236277	0.062441	0.047390	0.055951
chr2	28333519	29100168	0.525231	0.197398	0.137309	0.214074
chr2	28697171	29348735	0.606667	0.368241	0.217508	0.386172
chr2	29100180	29643431	0.547154	0.399833	0.207315	0.471810
chr2	29348774	30023623	0.551756	0.340505	0.185228	0.465626
chr2	29643432	30334929	0.573467	0.357370	0.201301	0.489542
chr2	30023650	30595366	0.473719	0.307015	0.168493	0.403401
chr2	30334933	30805403	0.558755	0.401975	0.215240	0.464400
chr2	30595506	31055366	0.606605	0.434225	0.236270	0.484466
chr2	30805533	31270189	0.324972	0.199226	0.108518	0.242663
chr2	31055462	31665730	0.166074	0.069362	0.043672	0.083955
chr2	31270200	32244677	0.109115	0.020073	0.015761	0.026762
chr2	31666023	32700194	-0.000446	-0.000066	-0.000054	0.000123
chr2	32244976	33171219	-0.083461	-0.014127	-0.011611	-0.014751
chr2	32700320	33568857	-0.149342	-0.022738	-0.019233	-0.018691
chr2	33171334	33924430	-0.040102	-0.006528	-0.005510	-0.004503
chr2	33568864	34633595	-0.063501	-0.010749	-0.008490	-0.010395
chr2	33924458	35015772	-0.078277	-0.014609	-0.011533	-0.015834
chr2	34633624	35290064	0.001788	0.000405	0.000330	-0.000302
chr2	35015879	35651422	-0.017217	-0.003360	-0.002837	-0.002750
chr2	35290100	36101317	0.035447	0.005707	0.004889	0.005158
chr2	35651504	36820370	0.119278	0.009793	0.008906	0.014354
chr2	36101323	37207511	0.133937	0.009679	0.008964	0.016767
chr2	36820483	38370105	0.158000	0.019474	0.016824	0.031595
chr2	37207550	39166529	0.153295	0.015766	0.013600	0.026203
chr2	38370124	39444302	0.113380	0.014066	0.012082	0.017240
chr2	39166530	39844987	0.116622	0.021542	0.017743	0.021787
chr2	39444314	40110017	-0.207258	-0.054181	-0.040450	-0.066189
chr2	39845019	40404780	-0.146415	-0.040971	-0.030439	-0.046283
chr2	40110751	40592711	0.107662	0.024499	0.019695	0.019503
chr2	40404822	40772810	0.011416	0.002532	0.002047	0.001681
chr2	40592808	40947476	0.039817	0.008902	0.007264	0.005570
chr2	40772859	41146322	-0.003774	-0.000925	-0.000760	-0.000731
chr2	40947489	41473660	0.203328	0.046923	0.037549	0.039077
chr2	41146341	41804295	0.228822	0.050029	0.039715	0.046082
chr2	41473685	42109144	0.109160	0.022695	0.018847	0.016262
chr2	41804375	42362205	-0.020266	-0.004037	-0.003429	-0.002866
chr2	42109235	42733517	-0.141552	-0.027587	-0.022940	-0.024942
chr2	42362338	43000128	-0.098207	-0.024651	-0.019079	-0.024942
chr2	42733612	43186766	0.066492	0.021826	0.015668	0.017640
chr2	43000152	43482387	0.185486	0.043718	0.033587	0.028261
chr2	43186881	43825980	-0.037423	-0.006795	-0.005525	-0.005845
chr2	43482531	44371531	-0.124137	-0.024163	-0.019414	-0.025949
chr2	43827615	45414832	-0.088993	-0.010423	-0.008982	-0.015269
chr2	44371591	46143730	0.032404	0.002971	0.002641	0.004648
chr2	45414851	46708161	0.025508	0.003702	0.003172	0.004591
chr2	46143738	47074808	0.045381	0.007306	0.006154	0.008477
chr2	46708167	47733317	-0.033188	-0.003537	-0.003095	-0.005437
chr2	47075348	48445432	-0.020512	-0.001661	-0.001492	-0.003348
chr2	47733345	49462071	0.062707	0.005469	0.004895	0.009828
chr2	48445576	49768077	0.037521	0.004359	0.003828	0.006408
chr2	49462093	50053706	-0.067244	-0.010731	-0.009189	-0.010238
chr2	49768103	50290544	-0.045401	-0.010397	-0.008353	-0.010112
chr2	50053747	50480343	-0.041502	-0.011285	-0.008406	-0.010980
chr2	50290703	50743893	-0.021151	-0.004702	-0.003651	-0.004566
chr2	50480349	50952768	-0.121524	-0.032129	-0.024562	-0.024769
chr2	50744000	51210665	-0.229461	-0.058136	-0.045045	-0.042160
chr2	50952786	51439238	-0.082328	-0.017513	-0.014280	-0.013574
chr2	51210784	51648944	-0.056815	-0.014384	-0.010980	-0.011662
chr2	51439244	51911491	-0.052219	-0.012709	-0.009870	-0.009280
chr2	51648967	52138818	0.464633	0.202076	0.144462	0.158018
chr2	51911525	52344465	0.445877	0.300196	0.165627	0.314010
chr2	52138873	52546277	0.242587	0.166157	0.084432	0.178282
chr2	52344475	52759488	0.267683	0.173346	0.090396	0.192690
chr2	52546290	52971970	0.539421	0.404483	0.211876	0.432778
chr2	52759652	53272161	0.651007	0.556901	0.294254	0.556838
chr2	52972091	53545796	0.667743	0.560721	0.288456	0.589021
chr2	53273052	53818875	0.705916	0.584035	0.307370	0.656729
chr2	53545855	54062476	0.698304	0.564036	0.299445	0.618693
chr2	53818899	54319127	0.736890	0.529743	0.294206	0.617164
chr2	54062713	54579291	0.793020	0.547578	0.328374	0.692945
chr2	54319300	54857097	0.696357	0.400342	0.255289	0.431728
chr2	54579362	55138872	0.671223	0.362917	0.233353	0.371025
chr2	54857323	55418944	0.715980	0.495302	0.271691	0.594764
chr2	55138987	55722264	0.499035	0.331884	0.174382	0.450388
chr2	55419019	56061765	0.308615	0.189598	0.103813	0.267342
chr2	55722493	56464834	0.374275	0.205209	0.118568	0.311866
chr2	56062015	56808051	0.551299	0.305320	0.180104	0.445444
chr2	56465166	57163645	0.570207	0.351992	0.200447	0.444365
chr2	56808277	57721791	0.438710	0.184245	0.119129	0.258643
chr2	57163765	58092498	0.316994	0.104389	0.072723	0.143397
chr2	57721919	58400137	0.521714	0.281951	0.171758	0.338450
chr2	58092572	58724653	0.596716	0.306772	0.194182	0.352105
chr2	58400446	59084001	0.374019	0.097801	0.076265	0.103661
chr2	58724660	59403845	0.061914	0.011529	0.009531	0.011427
chr2	59084031	59696937	-0.012885	-0.002887	-0.002265	-0.001799
chr2	59403858	60136209	-0.027590	-0.005346	-0.004323	-0.004678
chr2	59697006	60400936	0.027524	0.004525	0.003766	0.003362
chr2	60136212	60786513	0.025283	0.004383	0.003594	0.003003
chr2	60400983	61118873	-0.160692	-0.027182	-0.022238	-0.024300
chr2	60786544	61845186	-0.137782	-0.021571	-0.018112	-0.024043
chr2	61118923	62492598	-0.055697	-0.006579	-0.005796	-0.008287
chr2	61845195	63002556	-0.205771	-0.022705	-0.019989	-0.029493
chr2	62492634	63382275	-0.040861	-0.004919	-0.004304	-0.006316
chr2	63003018	64166141	0.110726	0.014039	0.012230	0.018560
chr2	63382431	64843331	-0.090148	-0.010563	-0.009019	-0.016266
chr2	64167007	65138461	-0.098125	-0.017114	-0.013962	-0.021021
chr2	64844436	65502213	0.002531	0.000609	0.000473	0.000426
chr2	65138504	65894703	0.069307	0.011419	0.009518	0.011863
chr2	65502928	66267053	0.077480	0.010199	0.009114	0.009234
chr2	65894916	66614527	0.100783	0.022489	0.018143	0.021312
chr2	66267055	66889365	0.058057	0.014222	0.011076	0.015070
chr2	66614781	67202606	0.006215	0.000999	0.000854	0.000816
chr2	66889438	67624514	-0.014828	-0.001842	-0.001623	-0.002006
chr2	67202633	67931598	-0.063586	-0.009931	-0.008335	-0.009476
chr2	67624628	68226035	0.038182	0.007879	0.006283	0.007861
chr2	67931712	68632344	0.061001	0.009921	0.008263	0.010257
chr2	68226080	69075933	0.021544	0.002738	0.002377	0.002511
chr2	68632424	69436733	0.019787	0.003472	0.002907	0.003255
chr2	69075946	70070674	0.036044	0.006454	0.005349	0.006908
chr2	69436788	70448411	0.033416	0.005712	0.004802	0.006114
chr2	70070677	70893783	-0.044838	-0.008559	-0.007156	-0.007245
chr2	70448513	71392116	-0.010123	-0.001753	-0.001484	-0.001236
chr2	70893970	71747504	0.165840	0.031416	0.026473	0.032118
chr2	71392168	72035935	0.086599	0.017624	0.014658	0.015854
chr2	71747551	72437772	-0.034239	-0.006737	-0.005612	-0.005631
chr2	72036192	72918110	-0.014216	-0.002206	-0.001876	-0.001609
chr2	72437851	73477649	-0.094456	-0.010320	-0.009038	-0.009207
chr2	72918577	74029529	0.028350	0.003303	0.002876	0.003116
chr2	73477722	74704530	0.097626	0.013447	0.011321	0.015008
chr2	74030676	75268722	-0.058614	-0.008684	-0.007228	-0.014568
chr2	74704636	75839979	-0.106898	-0.017343	-0.014384	-0.026021
chr2	75268768	76092801	0.086870	0.022055	0.017123	0.024913
chr2	75840037	76340126	0.155335	0.058836	0.041322	0.049492
chr2	76092803	76678769	0.092395	0.027064	0.020590	0.017671
chr2	76340201	77015618	-0.069259	-0.012642	-0.010823	-0.008348
chr2	76678868	77368977	-0.068503	-0.011499	-0.009974	-0.008445
chr2	77015880	77624245	0.568043	0.215020	0.162528	0.209483
chr2	77368993	77771120	0.432058	0.327060	0.196364	0.257584
chr2	77624255	77949545	-0.330893	-0.685421	-0.195985	-0.217247
chr2	77771145	78134121	-0.101309	-0.122636	-0.048793	-0.093808
chr2	77949733	78357887	0.386962	0.294223	0.166167	0.313474
chr2	78134156	78569719	0.405482	0.302443	0.168491	0.323522
chr2	78357891	78822359	0.249161	0.183476	0.095308	0.186471
chr2	78569730	78986103	0.194235	0.133884	0.070646	0.136170
chr2	78822367	79214758	0.309450	0.165441	0.101290	0.143982
chr2	78986104	79516423	0.183697	0.060442	0.043940	0.048770
chr2	79214795	79729256	0.042374	0.011553	0.009110	0.007473
chr2	79516527	80102350	0.267404	0.058314	0.048241	0.050055
chr2	79729288	80483727	0.075546	0.011264	0.009670	0.014151
chr2	80102367	80819511	-0.074484	-0.012344	-0.010462	-0.013257
chr2	80483732	81203315	0.142097	0.028671	0.023808	0.026763
chr2	80819531	81744239	0.132176	0.017804	0.015447	0.019119
chr2	81203323	82115751	0.235502	0.038146	0.031168	0.042063
chr2	81744286	82424040	0.452106	0.172079	0.111927	0.217264
chr2	82115765	82847616	0.515178	0.239182	0.144677	0.399263
chr2	82424137	83118720	0.395713	0.179773	0.108431	0.272232
chr2	82847776	83334556	0.403329	0.244653	0.136225	0.273898
chr2	83118754	83576589	0.592470	0.423741	0.251415	0.422027
chr2	83334599	83891149	0.577588	0.488550	0.258830	0.441695
chr2	83576620	84082548	0.886257	0.703777	0.567881	0.831221
chr2	83891187	84267219	0.962061	0.691694	0.664201	0.932803
chr2	84082565	84762590	0.715815	0.279943	0.244402	0.335312
chr2	84267308	85249213	0.077026	0.011140	0.009592	0.012782
chr2	84762663	85613805	0.186171	0.040608	0.032883	0.039989
chr2	85249220	86004150	0.075339	0.020078	0.015765	0.020155
chr2	85613897	86370912	-0.000597	-0.000134	-0.000110	-0.000677
chr2	86004168	86861065	0.096419	0.018295	0.015419	0.029695
chr2	86370913	87134556	0.067742	0.010400	0.009009	0.015108
chr2	86861068	87389851	-0.220876	-0.060513	-0.046969	-0.074455
chr2	87134583	87762592	-0.007273	-0.002196	-0.001692	0.001101
chr2	87389858	88154949	0.256946	0.048035	0.041220	0.066710
chr2	87763230	88509624	-0.021415	-0.002543	-0.002220	0.000575
chr2	88154958	88875954	-0.183775	-0.036149	-0.029541	-0.051123
chr2	88509717	89494065	-0.206489	-0.034664	-0.029098	-0.053637
chr2	88876634	89906939	-0.031149	-0.003745	-0.003280	-0.000716
chr2	89494095	90405005	0.415853	0.129434	0.099253	0.160133
chr2	89906966	90947988	0.381584	0.165171	0.104766	0.290652
chr2	90405052	92251932	0.250300	0.061340	0.044231	0.148829
chr2	90948044	92633166	0.129738	0.020170	0.016687	0.035985
chr2	92251946	93093667	-0.013243	-0.002597	-0.002130	-0.002549
chr2	92633230	93414976	-0.076969	-0.015012	-0.012203	-0.017166
chr2	93093689	93834201	-0.030214	-0.005172	-0.004295	-0.006360
chr2	93415043	94351965	0.056207	0.007088	0.006144	0.007790
chr2	93834562	94885290	-0.027597	-0.004146	-0.003446	-0.006272
chr2	94352080	95695573	-0.005568	-0.000772	-0.000639	-0.003386
chr2	94885688	96538667	0.113357	0.010182	0.008897	0.021027
chr2	95695868	97083016	-0.288649	-0.039130	-0.032994	-0.064255
chr2	96538839	97667645	-0.327542	-0.051311	-0.042371	-0.072088
chr2	97083258	98422906	0.144448	0.012028	0.010651	0.023067
chr2	97667646	98717789	0.209444	0.017626	0.015858	0.037546
chr2	98422924	98949293	0.079117	0.010305	0.009097	0.010841
chr2	98717814	99422707	0.265333	0.032116	0.028193	0.037488
chr2	98949803	99967157	0.094744	0.010918	0.009524	0.019674
chr2	99422759	100220040	-0.023559	-0.003831	-0.003130	-0.007739
chr2	99967190	100835171	0.113151	0.032258	0.023796	0.042086
chr2	100220121	101297599	0.127684	0.029516	0.023189	0.035778
chr2	100835239	101670976	0.050524	0.008486	0.006934	0.008174
chr2	101297676	101957718	0.108116	0.027224	0.020579	0.026579
chr2	101671020	102411954	0.136351	0.035096	0.026932	0.032825
chr2	101957763	102715191	0.069271	0.016665	0.013126	0.012587
chr2	102412016	103032163	0.038598	0.010743	0.008206	0.006655
chr2	102715949	103439895	0.023046	0.004753	0.003894	0.003772
chr2	103032167	103816118	0.096685	0.016638	0.013917	0.014950
chr2	103439896	104221908	0.095049	0.018973	0.015433	0.015999
chr2	103816263	104651346	0.465841	0.195922	0.131448	0.207081
chr2	104221984	104949451	0.613275	0.396410	0.232543	0.505253
chr2	104651350	105257995	0.592444	0.359556	0.221416	0.425091
chr2	104949661	105544952	0.543080	0.337584	0.194475	0.372045
chr2	105258009	106108857	0.443948	0.220504	0.128904	0.317542
chr2	105544958	106502793	0.270310	0.089309	0.059744	0.121613
chr2	106108951	106829221	0.217971	0.085387	0.053178	0.090824
chr2	106502794	107472782	0.212108	0.059403	0.041254	0.084312
chr2	106829496	108335863	0.156022	0.017910	0.015580	0.031456
chr2	107472999	109827521	0.035248	0.002608	0.002348	0.006959
chr2	108340930	110237000	-0.064159	-0.005241	-0.004687	-0.010965
chr2	109828413	110541816	0.035918	0.004055	0.003625	0.002723
chr2	110237159	110821481	-0.087313	-0.015051	-0.012735	-0.013457
chr2	110541865	111365498	-0.119526	-0.015928	-0.013966	-0.013974
chr2	110821491	111747825	-0.233804	-0.025321	-0.022789	-0.022355
chr2	111365739	112524578	-0.246831	-0.030768	-0.026713	-0.037171
chr2	111748034	112987288	-0.117154	-0.014617	-0.012508	-0.018655
chr2	112524600	113299874	-0.131488	-0.024205	-0.019130	-0.022933
chr2	112987468	113773947	-0.154802	-0.030431	-0.023565	-0.027421
chr2	113299965	114120728	-0.032718	-0.007279	-0.005753	-0.005718
chr2	113774008	114730786	0.048240	0.010024	0.008089	0.009474
chr2	114120731	115601947	0.033438	0.004612	0.003904	0.007007
chr2	114731249	116138985	-0.020840	-0.003137	-0.002632	-0.005100
chr2	115602038	116622109	0.286095	0.080552	0.061576	0.090806
chr2	116140234	116855029	0.592389	0.316510	0.203033	0.336427
chr2	116622157	117150945	0.513167	0.335272	0.188443	0.403998
chr2	116855052	117363075	0.457200	0.292884	0.164296	0.364874
chr2	117151163	117571825	0.553603	0.432801	0.226856	0.456890
chr2	117363141	117897064	0.521672	0.278891	0.170754	0.279168
chr2	117571887	118229354	0.494578	0.181180	0.128777	0.212692
chr2	117897065	118459206	0.485431	0.250442	0.157173	0.317669
chr2	118229355	118776911	0.449386	0.268944	0.157186	0.300654
chr2	118459363	119215899	0.412556	0.129143	0.095778	0.112303
chr2	118777578	119860860	-0.061720	-0.005984	-0.005379	-0.005720
chr2	119215961	120244809	-0.214144	-0.025329	-0.021840	-0.026641
chr2	119860867	120625933	-0.121335	-0.022977	-0.018613	-0.020200
chr2	120244969	121252646	0.004167	0.000651	0.000538	0.000888
chr2	120626013	121579218	0.039263	0.005035	0.004233	0.004398
chr2	121253029	122036425	-0.104295	-0.017818	-0.014550	-0.014862
chr2	121579285	122352896	-0.118039	-0.022591	-0.018393	-0.020641
chr2	122036466	122639002	0.004660	0.000980	0.000810	0.000620
chr2	122352928	123025861	-0.067811	-0.010887	-0.009438	-0.010248
chr2	122639083	123328704	0.071608	0.011776	0.009988	0.010577
chr2	123025904	123566079	0.706446	0.335814	0.237003	0.377971
chr2	123328731	123872228	0.763671	0.487789	0.307337	0.625793
chr2	123566324	124141055	0.578743	0.303133	0.190607	0.435007
chr2	123872495	124398123	0.466477	0.250853	0.152706	0.351204
chr2	124141148	124793706	0.498777	0.248864	0.157007	0.323746
chr2	124398189	125046063	0.461282	0.242445	0.145196	0.314520
chr2	124793711	125280810	0.550189	0.384958	0.207825	0.452483
chr2	125046095	125541375	0.644730	0.500553	0.264353	0.558208
chr2	125280860	126111356	0.505583	0.219950	0.144679	0.237685
chr2	125541419	126591008	-0.071718	-0.009377	-0.008137	-0.010201
chr2	126111409	126973967	-0.000102	-0.000016	-0.000014	-0.000528
chr2	126591063	127302240	0.070421	0.014647	0.012275	0.011167
chr2	126974004	127675585	-0.014766	-0.003299	-0.002711	-0.002795
chr2	127302251	128169024	-0.043820	-0.008333	-0.006894	-0.008499
chr2	127675715	128559944	-0.051642	-0.008869	-0.007420	-0.008163
chr2	128169097	128918574	-0.077249	-0.015837	-0.013026	-0.013584
chr2	128560514	129235131	0.012278	0.002330	0.001959	0.002058
chr2	128918606	129466871	0.029074	0.004838	0.004225	0.004876
chr2	129235316	129720615	0.019378	0.004099	0.003497	0.004754
chr2	129466874	129979903	-0.007393	-0.001943	-0.001529	-0.000676
chr2	129720648	130352441	-0.006943	-0.001598	-0.001270	-0.000751
chr2	129980312	130765120	-0.003736	-0.000908	-0.000712	-0.000115
chr2	130352550	131125191	0.353120	0.159245	0.103995	0.159498
chr2	130765190	131429416	0.376889	0.223900	0.129328	0.267124
chr2	131125375	131683081	0.154702	0.062857	0.041608	0.054860
chr2	131429498	132009054	-0.101930	-0.022167	-0.017695	-0.016789
chr2	131683245	132243966	-0.113100	-0.025862	-0.020733	-0.018093
chr2	132009213	132500432	-0.075105	-0.015630	-0.012894	-0.010642
chr2	132244027	132817631	-0.089787	-0.014536	-0.012326	-0.011277
chr2	132500522	133117172	-0.091415	-0.012348	-0.010887	-0.009581
chr2	132817674	133478602	-0.055534	-0.007430	-0.006386	-0.006915
chr2	133117413	133923661	-0.013150	-0.001244	-0.001092	-0.001890
chr2	133478632	134356579	-0.020977	-0.001576	-0.001441	-0.001349
chr2	133925154	134619069	-0.233866	-0.034238	-0.030013	-0.028696
chr2	134356616	134930015	-0.193688	-0.043074	-0.035824	-0.029734
chr2	134619085	135237871	-0.031151	-0.005991	-0.004905	-0.004310
chr2	134930129	135532779	-0.063279	-0.012147	-0.009569	-0.010498
chr2	135237874	135845492	-0.078476	-0.014051	-0.011218	-0.013294
chr2	135532810	136125177	-0.070332	-0.013240	-0.010732	-0.010618
chr2	135845499	136668203	-0.117587	-0.015882	-0.013532	-0.014382
chr2	136125218	137195139	-0.023156	-0.002279	-0.001998	-0.001797
chr2	136668233	137703016	0.087663	0.011993	0.010160	0.011804
chr2	137195588	138066228	0.090765	0.016171	0.013330	0.018854
chr2	137703104	138528904	0.002823	0.000597	0.000467	0.000688
chr2	138066458	138810205	0.211125	0.066964	0.046407	0.088182
chr2	138528965	139065582	0.590098	0.333507	0.205640	0.419265
chr2	138810263	139488477	0.754922	0.507436	0.300007	0.665187
chr2	139065586	139775528	0.645286	0.440088	0.242407	0.588324
chr2	139488503	140052928	0.416118	0.261350	0.142590	0.358884
chr2	139775532	140309071	0.526647	0.349188	0.198206	0.448965
chr2	140053004	140643499	0.620528	0.396771	0.236854	0.514970
chr2	140309075	140883297	0.450688	0.230014	0.144739	0.331467
chr2	140644245	141117396	0.336609	0.170949	0.104805	0.239698
chr2	140883500	141365418	0.267971	0.152692	0.085176	0.197441
chr2	141117436	141644697	0.499283	0.341579	0.183394	0.411896
chr2	141365450	141961437	0.690745	0.485807	0.266941	0.605610
chr2	141644743	142290273	0.600606	0.401507	0.225448	0.504292
chr2	141961848	142562405	0.565014	0.391555	0.221070	0.460501
chr2	142290519	142879485	0.567064	0.362614	0.204625	0.461418
chr2	142562413	143159675	0.478585	0.280521	0.157438	0.398744
chr2	142879662	143462068	0.423040	0.253465	0.145065	0.351354
chr2	143159686	143775517	0.424173	0.237156	0.142480	0.275787
chr2	143462122	144258313	0.344385	0.099043	0.073383	0.104967
chr2	143775762	144459629	-0.115225	-0.020920	-0.017604	-0.020775
chr2	144258512	144923702	-0.160707	-0.030487	-0.025154	-0.029766
chr2	144459631	145433688	-0.053435	-0.005526	-0.004889	-0.006817
chr2	144923768	145727306	-0.128807	-0.019670	-0.016939	-0.021635
chr2	145433861	146052029	-0.053222	-0.010818	-0.008934	-0.010515
chr2	145727332	146447631	0.047378	0.006153	0.005428	0.005389
chr2	146052031	146685764	-0.159520	-0.029835	-0.025063	-0.029470
chr2	146447635	147074590	-0.083521	-0.016875	-0.014135	-0.014300
chr2	146686090	147299679	0.054337	0.009431	0.008039	0.006781
chr2	147074685	147524943	-0.042076	-0.007973	-0.006703	-0.004927
chr2	147299790	147823996	0.017048	0.002782	0.002448	0.002085
chr2	147525122	148143805	-0.007557	-0.001518	-0.001280	-0.001976
chr2	147824124	148483184	-0.002897	-0.000602	-0.000500	-0.002152
chr2	148143812	148755563	-0.137364	-0.033908	-0.027064	-0.036640
chr2	148483209	149005376	0.329473	0.110661	0.090739	0.116278
chr2	148755571	149258396	0.739882	0.185147	0.170228	0.152766
chr2	149005479	149528793	-0.125150	-0.016461	-0.014511	-0.010188
chr2	149258468	149929001	0.031481	0.004842	0.004200	0.004131
chr2	149528887	150250110	-0.016964	-0.002730	-0.002351	-0.003770
chr2	149929031	150508213	-0.181248	-0.048223	-0.037969	-0.046098
chr2	150250198	150815438	-0.139754	-0.037809	-0.029705	-0.031536
chr2	150508340	151642777	-0.103121	-0.015477	-0.013030	-0.018089
chr2	150815498	152053668	0.017930	0.002515	0.002132	0.002323
chr2	151643844	152741999	0.002306	0.000359	0.000296	0.000162
chr2	152053682	153512867	-0.052982	-0.007438	-0.006114	-0.010356
chr2	152742206	153926452	-0.041871	-0.006152	-0.005153	-0.007786
chr2	153512876	154492804	-0.086231	-0.014335	-0.011943	-0.016737
chr2	153926465	154895164	-0.027764	-0.003787	-0.003251	-0.002544
chr2	154493202	155361398	0.104150	0.009281	0.008579	0.009058
chr2	154895437	155717672	-0.081682	-0.010591	-0.009438	-0.007834
chr2	155361495	156184165	-0.071996	-0.009970	-0.008361	-0.007826
chr2	155717676	156717764	-0.093271	-0.011910	-0.009985	-0.013379
chr2	156184255	157280269	-0.106957	-0.013575	-0.011613	-0.019016
chr2	156718735	157969020	-0.047141	-0.005071	-0.004393	-0.007114
chr2	157280347	158183239	-0.082088	-0.012289	-0.010261	-0.013833
chr2	157969060	158536634	-0.074318	-0.014810	-0.012082	-0.013282
chr2	158183356	158755740	-0.035380	-0.006359	-0.005398	-0.005835
chr2	158536656	159004440	-0.047559	-0.010543	-0.008647	-0.007732
chr2	158755780	159319479	0.022201	0.004660	0.003878	0.003431
chr2	159004612	159624042	0.023818	0.004230	0.003629	0.003160
chr2	159319486	159966891	-0.002742	-0.000553	-0.000448	-0.000425
chr2	159624184	160235868	0.005334	0.001325	0.001030	0.000320
chr2	159966917	160637127	0.070353	0.018821	0.014357	0.014524
chr2	160235869	161162862	0.147793	0.024755	0.020482	0.028345
chr2	160637766	161442906	0.074140	0.011171	0.009370	0.010392
chr2	161162909	161739194	-0.015443	-0.002963	-0.002411	-0.004855
chr2	161443203	162011548	-0.076067	-0.014172	-0.011952	-0.013827
chr2	161739791	162322467	-0.102886	-0.020487	-0.017061	-0.017317
chr2	162011700	162604814	-0.104617	-0.021854	-0.017813	-0.018283
chr2	162322513	162910223	-0.001277	-0.000283	-0.000230	-0.000660
chr2	162604836	163171760	0.048228	0.010090	0.008131	0.007295
chr2	162910229	163373947	-0.017623	-0.004889	-0.003618	-0.005412
chr2	163171778	163615539	-0.268682	-0.062575	-0.049809	-0.079941
chr2	163373972	163857233	-0.124575	-0.030886	-0.024324	-0.037852
chr2	163615555	164088678	0.462966	0.299413	0.167703	0.236633
chr2	163857245	164418825	0.484033	0.266280	0.161113	0.264990
chr2	164088823	164940062	0.181269	0.041967	0.032517	0.050500
chr2	164418955	165286548	0.029199	0.004895	0.003966	0.004825
chr2	164940069	165541393	0.058786	0.008558	0.007254	0.006965
chr2	165286594	165952175	0.271285	0.064119	0.050597	0.063310
chr2	165541556	166286871	0.192893	0.048154	0.037682	0.051785
chr2	165952219	166699727	-0.030414	-0.005718	-0.004685	-0.006965
chr2	166286881	167497618	-0.101322	-0.011687	-0.009984	-0.018792
chr2	166699788	167965087	-0.051455	-0.005179	-0.004540	-0.008740
chr2	167497665	168411054	0.049311	0.006356	0.005602	0.007468
chr2	167965208	168660053	0.344799	0.099111	0.074658	0.120557
chr2	168411217	168924140	0.437835	0.180710	0.123313	0.196616
chr2	168660054	169107336	0.429111	0.189188	0.125885	0.199912
chr2	168924245	169338018	0.439925	0.249274	0.148729	0.310267
chr2	169107339	169607053	0.427377	0.214309	0.133269	0.249373
chr2	169338161	169809373	0.455409	0.242486	0.142901	0.230904
chr2	169607111	170194824	0.415043	0.131511	0.093188	0.121337
chr2	169809524	170359218	0.149530	0.021663	0.019084	0.016011
chr2	170194830	170595349	0.111252	0.027019	0.021762	0.018458
chr2	170359224	170750905	0.041582	0.010328	0.008245	0.007145
chr2	170595438	170891478	0.033286	0.009220	0.007496	0.005988
chr2	170751061	171081801	0.014958	0.004245	0.003452	0.003087
chr2	170891530	171324069	0.038166	0.009108	0.007543	0.007107
chr2	171081846	171511929	0.018427	0.004217	0.003444	0.003968
chr2	171324078	171717833	0.028404	0.007647	0.005939	0.006355
chr2	171512057	171960720	0.056099	0.014258	0.011023	0.010957
chr2	171717859	172133787	0.129494	0.038201	0.028367	0.033024
chr2	171960777	172351218	0.177407	0.059190	0.043457	0.053932
chr2	172134051	172636845	0.050007	0.012800	0.009973	0.010575
chr2	172351240	172932398	0.075734	0.017445	0.013689	0.016260
chr2	172636853	173325350	0.138969	0.027047	0.022033	0.030810
chr2	172932594	173994935	0.110254	0.014357	0.012238	0.022581
chr2	173325358	174605477	0.110978	0.012092	0.010514	0.018544
chr2	173995061	177017172	0.133102	0.016874	0.014887	0.024030
chr2	174605530	177813557	-0.378453	-0.104468	-0.084119	-0.155588
chr2	177017820	177927427	-0.400447	-0.165424	-0.121820	-0.159051
chr2	177813609	178092490	0.177871	0.062083	0.049542	0.035069
chr2	177927431	178230104	0.261703	0.068916	0.058379	0.038926
chr2	178092519	178480479	0.178639	0.041250	0.034527	0.028484
chr2	178230114	178718274	0.064711	0.014483	0.011860	0.011864
chr2	178480507	178961223	-0.035227	-0.007364	-0.005968	-0.004949
chr2	178718305	179282891	0.006075	0.001064	0.000899	0.000804
chr2	178961317	179528960	-0.019003	-0.003991	-0.003235	-0.002979
chr2	179283029	180007706	-0.064391	-0.014033	-0.011206	-0.010312
chr2	179528961	180399722	-0.248170	-0.056575	-0.044725	-0.041785
chr2	180007880	180819900	-0.203675	-0.047898	-0.036852	-0.042167
chr3	4121178	5610354	-0.064432	-0.008917	-0.007387	-0.016751
chr3	5124613	6068348	-0.084462	-0.014663	-0.011867	-0.016609
chr3	5610554	6759877	-0.138442	-0.013878	-0.011974	-0.021820
chr3	6068352	7358537	-0.099602	-0.006798	-0.006099	-0.011802
chr3	6760099	7602958	0.186854	0.027309	0.023647	0.032011
chr3	7358614	7839370	0.131288	0.026903	0.021979	0.020308
chr3	7602963	8039959	-0.258134	-0.056317	-0.045467	-0.035749
chr3	7839414	8305533	-0.252245	-0.049438	-0.040414	-0.040337
chr3	8039967	8554162	-0.140488	-0.016931	-0.014456	-0.012937
chr3	8305550	8884715	-0.020285	-0.003163	-0.002651	-0.002533
chr3	8554164	9100966	-0.035707	-0.007330	-0.005938	-0.006233
chr3	8884808	9310102	-0.026736	-0.006487	-0.005105	-0.004694
chr3	9101047	9562490	0.011403	0.002518	0.002036	0.001311
chr3	9310385	9757474	-0.033086	-0.006052	-0.004961	-0.004448
chr3	9562505	9989177	-0.025244	-0.006557	-0.004825	-0.004735
chr3	9757523	10270930	-0.051557	-0.013939	-0.010319	-0.011345
chr3	9989211	10508261	-0.039959	-0.008594	-0.006873	-0.007086
chr3	10270941	10754200	0.115629	0.023055	0.018025	0.016704
chr3	10508362	11010002	0.058586	0.009788	0.007896	0.006167
chr3	10754292	11388261	-0.141374	-0.018697	-0.015984	-0.014279
chr3	11010015	11928922	-0.246054	-0.035668	-0.029751	-0.029744
chr3	11388266	12391563	-0.367067	-0.053832	-0.043560	-0.056488
chr3	11928929	12805828	-0.075327	-0.009006	-0.007564	-0.012902
chr3	12391591	13077464	0.208791	0.039894	0.031942	0.054235
chr3	12805885	13747832	0.116334	0.019997	0.016274	0.027846
chr3	13078054	14158515	0.096834	0.015097	0.012471	0.023007
chr3	13747909	14626304	0.077600	0.011828	0.009951	0.015654
chr3	14158828	14931355	-0.058652	-0.006455	-0.005815	-0.007946
chr3	14626305	15161218	0.202581	0.032693	0.028526	0.022725
chr3	14931526	15347559	0.181054	0.037841	0.032061	0.034399
chr3	15161232	15674582	-0.036481	-0.008780	-0.007214	0.000117
chr3	15347643	16070762	-0.011100	-0.002675	-0.002233	0.002178
chr3	15674632	16274548	-0.054946	-0.015399	-0.011572	-0.021986
chr3	16070825	16789425	0.009174	0.001575	0.001293	-0.002139
chr3	16275026	17614253	0.130801	0.010252	0.009331	0.029925
chr3	16789433	18188883	-0.121093	-0.009910	-0.008993	-0.024118
chr3	17616659	18597553	-0.144807	-0.022553	-0.019120	-0.032638
chr3	18188949	18942868	-0.026177	-0.004437	-0.003717	-0.003951
chr3	18597646	19405635	-0.028051	-0.004354	-0.003727	-0.003870
chr3	18943117	19692519	0.006938	0.000946	0.000820	0.001533
chr3	19405647	19996553	0.118646	0.016378	0.014307	0.013554
chr3	19692571	20249146	-0.058887	-0.010959	-0.008990	-0.009884
chr3	19996564	20485409	-0.033431	-0.005723	-0.004744	-0.004752
chr3	20249257	20776594	0.111778	0.021723	0.018336	0.021394
chr3	20485423	21047559	-0.070965	-0.017816	-0.014343	-0.021311
chr3	20776610	21483724	-0.193189	-0.037038	-0.031058	-0.039945
chr3	21047691	21738890	0.032269	0.006559	0.005401	0.005777
chr3	21483744	22224205	0.066662	0.014310	0.011445	0.012779
chr3	21738892	22499736	-0.087320	-0.018790	-0.015068	-0.017197
chr3	22224634	22880853	-0.137274	-0.021866	-0.018327	-0.024345
chr3	22499741	23212999	-0.110021	-0.012192	-0.010540	-0.013349
chr3	22880865	23612406	-0.016658	-0.003093	-0.002405	-0.002840
chr3	23213024	23988569	-0.057197	-0.009528	-0.007601	-0.010362
chr3	23612516	24324178	-0.150670	-0.021773	-0.018083	-0.021990
chr3	23988643	24576805	0.203299	0.046380	0.036995	0.042476
chr3	24324183	24792097	0.668522	0.366098	0.237962	0.375772
chr3	24576887	24969664	0.736592	0.585871	0.323031	0.600971
chr3	24792161	25381585	0.586058	0.242099	0.169717	0.246986
chr3	24969666	25768730	0.183805	0.034075	0.028110	0.036885
chr3	25381638	26182850	0.117214	0.020101	0.016529	0.019373
chr3	25768731	26492252	0.111303	0.014872	0.012846	0.011930
chr3	26182935	26951924	0.030345	0.005131	0.004245	0.005587
chr3	26492277	27320703	0.033010	0.006435	0.005138	0.008932
chr3	26951964	27589966	0.033142	0.006153	0.005070	0.005999
chr3	27320763	27915678	-0.019400	-0.002989	-0.002552	-0.003195
chr3	27590086	28155174	0.108927	0.018570	0.015590	0.016574
chr3	27915679	28360846	0.095905	0.017264	0.014676	0.011301
chr3	28155190	28639088	0.091154	0.019051	0.015988	0.014373
chr3	28360862	28979937	0.148217	0.029798	0.025147	0.027556
chr3	28639101	29242519	0.112910	0.020088	0.017161	0.016278
chr3	28980160	29523451	0.030340	0.006275	0.005217	0.005831
chr3	29242695	29871103	-0.028776	-0.005331	-0.004349	-0.006128
chr3	29523483	30347252	-0.058877	-0.009806	-0.007996	-0.010764
chr3	29871128	30744787	-0.064537	-0.011131	-0.009275	-0.011051
chr3	30347253	31051113	0.018525	0.003563	0.002950	0.002465
chr3	30744986	31355429	0.019460	0.004339	0.003482	0.003089
chr3	31051314	31625366	-0.107779	-0.025261	-0.020280	-0.025206
chr3	31355431	31977387	-0.125370	-0.023008	-0.019669	-0.022552
chr3	31625371	32241968	0.027837	0.003939	0.003532	0.003934
chr3	31977763	32411702	0.612506	0.265488	0.190704	0.234815
chr3	32241969	32703574	0.558268	0.266844	0.184325	0.239511
chr3	32411753	32896515	0.395384	0.152806	0.107647	0.124502
chr3	32703593	33095510	0.455124	0.287514	0.163286	0.280651
chr3	32896577	33317625	0.336193	0.234174	0.125267	0.264455
chr3	33095610	33520928	0.312266	0.218839	0.114627	0.251391
chr3	33317651	33865186	0.332156	0.160316	0.098136	0.207940
chr3	33521019	34279523	0.181223	0.052076	0.038464	0.064431
chr3	33865399	34667954	-0.047945	-0.009605	-0.007719	-0.009719
chr3	34279563	35024795	0.022872	0.003738	0.003149	0.003004
chr3	34668209	35333419	0.047164	0.009632	0.007812	0.007293
chr3	35024999	35691246	-0.127116	-0.030066	-0.023208	-0.027242
chr3	35333433	36165080	-0.129568	-0.025832	-0.020880	-0.032162
chr3	35691347	36522107	0.035552	0.005811	0.004918	0.011169
chr3	36165146	36714791	0.045909	0.008928	0.007364	0.010543
chr3	36522137	36988227	-0.133791	-0.030161	-0.024434	-0.024678
chr3	36714972	37346397	-0.184368	-0.034386	-0.028828	-0.033658
chr3	36988283	37747272	-0.081937	-0.015918	-0.013119	-0.017317
chr3	37346576	37981589	-0.025841	-0.004975	-0.004123	-0.004398
chr3	37747284	38218909	-0.056272	-0.012292	-0.010239	-0.009046
chr3	37982169	38390533	-0.058542	-0.013942	-0.011500	-0.011058
chr3	38218947	38620899	-0.075867	-0.014664	-0.012507	-0.010247
chr3	38390544	38834426	-0.035325	-0.007867	-0.006566	-0.004793
chr3	38620900	39044461	-0.007832	-0.002015	-0.001644	-0.000799
chr3	38834442	39359303	0.127995	0.029911	0.024170	0.026218
chr3	39044549	39831766	0.057401	0.012017	0.009500	0.017444
chr3	39359313	40244668	-0.176524	-0.032309	-0.026181	-0.039957
chr3	39831769	40552518	0.159441	0.042755	0.032058	0.045538
chr3	40244784	40846653	0.374772	0.192799	0.114590	0.238702
chr3	40552610	41111159	0.434106	0.282150	0.152681	0.345994
chr3	40847095	41324959	0.401295	0.252229	0.142190	0.316114
chr3	41111171	41585490	0.354183	0.234817	0.131572	0.290445
chr3	41325022	41874172	0.301619	0.182878	0.104513	0.251722
chr3	41585541	42068834	0.310827	0.186538	0.109231	0.257152
chr3	41874175	42337027	0.463912	0.321196	0.185669	0.386147
chr3	42068890	42573053	0.326128	0.241767	0.125585	0.279939
chr3	42337125	42848729	0.283965	0.208830	0.106670	0.249605
chr3	42573068	43163624	0.537702	0.367051	0.205938	0.472776
chr3	42848816	43431063	0.733833	0.517081	0.302094	0.646174
chr3	43163856	43748420	0.811698	0.553290	0.360158	0.706255
chr3	43431144	43945111	0.722159	0.480469	0.313512	0.616438
chr3	43748465	44134593	0.497253	0.333836	0.200751	0.396643
chr3	43945148	44317930	0.418005	0.233676	0.142467	0.284518
chr3	44134622	44552999	0.244020	0.103696	0.064453	0.149308
chr3	44317959	44822959	0.096482	0.044106	0.026688	0.064565
chr3	44553045	45039916	0.337649	0.196587	0.116141	0.247352
chr3	44823052	45260879	0.252001	0.158009	0.092725	0.198648
chr3	45039935	45558840	0.275719	0.177503	0.103650	0.229717
chr3	45261139	45739459	0.676227	0.519304	0.308854	0.585274
chr3	45558886	45924940	0.719269	0.606149	0.350567	0.649664
chr3	45739519	46202168	0.621737	0.372822	0.225632	0.539842
chr3	45925014	46420136	0.224657	0.101276	0.060237	0.153262
chr3	46202188	46582305	0.248820	0.151403	0.079753	0.172956
chr3	46420193	46776450	0.427103	0.305839	0.160221	0.325890
chr3	46582382	47136612	0.485545	0.256342	0.155927	0.257559
chr3	46776586	47328060	0.664710	0.368849	0.219195	0.414514
chr3	47136657	47540994	0.689823	0.517503	0.274105	0.619082
chr3	47328440	47712437	0.693834	0.537996	0.298000	0.569300
chr3	47541016	47885577	0.695447	0.470696	0.293680	0.484029
chr3	47712563	48061900	0.569823	0.271289	0.180658	0.323281
chr3	47885664	48256050	0.478328	0.225197	0.152207	0.262143
chr3	48061936	48482468	0.206457	0.078793	0.059014	0.067331
chr3	48256142	48727858	-0.156988	-0.039435	-0.031099	-0.031712
chr3	48482500	49016135	-0.137870	-0.038690	-0.029253	-0.036098
chr3	48727885	49231740	-0.030341	-0.009407	-0.006930	-0.009178
chr3	49016208	49462694	0.192855	0.062043	0.045863	0.059402
chr3	49231794	49757990	0.170799	0.040718	0.032339	0.035514
chr3	49462699	49998210	-0.342502	-0.079471	-0.062842	-0.067644
chr3	49758012	50218095	-0.317627	-0.084636	-0.066631	-0.072698
chr3	49998597	50466379	-0.035815	-0.007074	-0.006040	-0.004140
chr3	50218104	50737994	0.036768	0.006598	0.005633	0.006471
chr3	50466453	51036521	0.045960	0.009160	0.007598	0.008350
chr3	50738111	51474182	0.155921	0.033348	0.026855	0.032378
chr3	51036652	51795304	0.176101	0.034975	0.028141	0.037374
chr3	51474218	52162377	0.030607	0.006486	0.005127	0.005995
chr3	51795399	52448011	0.008748	0.002053	0.001580	0.001696
chr3	52162557	52787577	0.027812	0.005602	0.004399	0.005328
chr3	52448055	53103807	0.033776	0.006159	0.005076	0.006035
chr3	52787586	53386941	-0.059272	-0.014150	-0.011349	-0.012973
chr3	53103828	53654531	-0.027273	-0.007086	-0.005618	-0.005885
chr3	53387050	53931593	0.122476	0.023604	0.019977	0.020600
chr3	53654581	54203516	0.047417	0.008466	0.007105	0.006744
chr3	53932331	54486639	-0.081701	-0.017035	-0.013670	-0.013620
chr3	54203561	54753933	-0.095898	-0.020728	-0.016699	-0.016048
chr3	54486719	55052131	-0.078809	-0.017955	-0.014826	-0.013762
chr3	54753942	55353798	-0.058138	-0.012368	-0.010186	-0.010295
chr3	55052136	55812994	-0.017760	-0.002741	-0.002302	-0.002271
chr3	55353852	56314658	0.117365	0.014927	0.012939	0.018967
chr3	55813029	56698459	0.138865	0.016061	0.014292	0.019237
chr3	56314675	56960774	-0.138251	-0.024155	-0.020483	-0.020550
chr3	56698466	57293351	-0.083843	-0.018149	-0.014569	-0.016257
chr3	56960807	57844924	0.021695	0.003158	0.002708	0.003867
chr3	57293354	58202753	-0.031738	-0.004333	-0.003764	-0.005663
chr3	57844957	58693340	-0.026703	-0.003935	-0.003404	-0.004285
chr3	58203131	59025499	0.023900	0.003332	0.002894	0.003346
chr3	58693368	59317171	0.042428	0.006229	0.005343	0.004768
chr3	59025525	59544502	-0.123802	-0.013071	-0.011912	-0.010185
chr3	59317191	59940249	-0.247311	-0.034273	-0.029358	-0.028705
chr3	59544580	60344945	-0.093969	-0.013278	-0.011328	-0.010333
chr3	59940427	60924206	0.003379	0.000318	0.000287	0.000103
chr3	60345104	61255489	0.101659	0.011382	0.010047	0.012761
chr3	60924830	61668994	-0.039029	-0.005354	-0.004497	-0.004383
chr3	61255603	62000504	-0.249342	-0.026557	-0.023021	-0.022664
chr3	61669002	62285765	-0.352784	-0.052021	-0.043933	-0.034787
chr3	62000540	62717240	-0.215273	-0.037938	-0.031101	-0.025835
chr3	62285786	63029135	-0.041742	-0.006848	-0.005760	-0.005322
chr3	62717309	63294975	-0.042588	-0.009705	-0.007855	-0.007953
chr3	63029136	63619862	0.077614	0.022215	0.017228	0.015846
chr3	63295342	64082009	0.065940	0.021317	0.016215	0.013653
chr3	63619888	64842840	-0.166169	-0.055782	-0.040585	-0.034310
chr3	64082018	65059776	-0.078780	-0.028922	-0.020823	-0.020064
chr3	64843159	65364006	0.007408	0.002450	0.001855	0.001798
chr3	65059780	65753124	0.049514	0.011684	0.009340	0.009290
chr3	65364150	66038211	0.060992	0.012471	0.010421	0.010188
chr3	65753133	66313834	-0.078482	-0.019981	-0.015868	-0.014183
chr3	66038221	66800155	-0.020091	-0.004551	-0.003655	-0.004287
chr3	66313840	67461960	0.027750	0.004636	0.003878	0.005431
chr3	66800195	67686244	0.183132	0.040567	0.032397	0.047402
chr3	67462031	67957959	0.229166	0.060547	0.047457	0.055006
chr3	67686372	68183278	0.071806	0.019205	0.015381	0.015829
chr3	67957962	68454109	-0.010768	-0.002818	-0.002269	-0.002553
chr3	68183461	68780160	-0.112879	-0.026562	-0.021201	-0.020607
chr3	68454183	69231535	-0.078102	-0.015954	-0.013172	-0.013349
chr3	68780652	69573118	-0.001922	-0.000372	-0.000313	-0.000864
chr3	69231801	69932078	0.035788	0.008249	0.006730	0.005894
chr3	69573200	70301814	0.056073	0.010397	0.008770	0.008686
chr3	69932120	70911226	-0.027663	-0.003453	-0.002970	-0.003482
chr3	70302385	71264482	0.029494	0.004883	0.004037	0.005805
chr3	70911233	71766213	0.049556	0.008285	0.006966	0.010469
chr3	71264506	72315797	0.074632	0.007834	0.006912	0.011831
chr3	71766290	72829738	0.004369	0.000370	0.000328	0.000512
chr3	72315819	73316273	-0.080249	-0.007460	-0.006645	-0.008742
chr3	72829873	73739352	-0.092319	-0.010838	-0.009453	-0.012429
chr3	73316278	73956812	-0.421742	-0.077685	-0.061303	-0.063275
chr3	73739381	74168705	-0.516164	-0.095998	-0.076514	-0.059491
chr3	73956849	74615244	-0.270252	-0.021205	-0.019545	-0.015039
chr3	74169112	75047543	0.053756	0.004985	0.004539	0.003622
chr3	74615304	75375728	0.229526	0.042455	0.035655	0.032668
chr3	75047622	75634160	0.085276	0.022084	0.017034	0.018249
chr3	75375758	75820310	-0.013758	-0.002869	-0.002292	-0.002307
chr3	75634163	76092791	-0.076353	-0.010659	-0.009118	-0.007664
chr3	75820328	76519984	-0.089276	-0.016930	-0.013417	-0.018899
chr3	76092868	76856569	0.064908	0.013522	0.010531	0.015940
chr3	76520102	77220030	0.030423	0.005712	0.004408	0.006416
chr3	76856798	77731634	-0.152831	-0.020484	-0.016671	-0.032856
chr3	77220031	78177764	-0.228005	-0.030302	-0.025696	-0.042831
chr3	77731730	78505296	-0.101282	-0.015081	-0.012862	-0.015936
chr3	78177840	78799179	-0.013485	-0.001659	-0.001481	-0.001054
chr3	78505311	79145372	0.084446	0.018567	0.015337	0.018237
chr3	78799285	79470168	0.154022	0.033945	0.027134	0.034385
chr3	79145620	79711886	0.096255	0.018753	0.015403	0.015097
chr3	79470248	79981420	0.061200	0.012016	0.010282	0.009087
chr3	79712085	80214850	0.134508	0.021700	0.018911	0.016929
chr3	79981560	80485487	0.007712	0.001425	0.001217	0.000155
chr3	80215057	80851339	-0.069835	-0.011716	-0.010042	-0.011922
chr3	80485523	81280681	-0.099717	-0.014613	-0.012462	-0.016444
chr3	80851422	81607338	0.003277	0.000583	0.000487	0.000822
chr3	81281274	81981620	0.141143	0.021579	0.018754	0.021885
chr3	81607379	82398101	0.031190	0.003669	0.003277	0.003696
chr3	81982233	82593129	0.326483	0.102145	0.075343	0.091919
chr3	82398209	82983204	0.325489	0.120728	0.084183	0.136383
chr3	82593138	83279618	0.081146	0.020194	0.015878	0.019393
chr3	82983233	83708194	-0.031546	-0.004964	-0.004281	-0.004660
chr3	83279687	84201636	0.032963	0.003022	0.002733	0.003570
chr3	83708369	84512022	0.064458	0.011966	0.009783	0.012778
chr3	84201658	84964391	0.075671	0.017569	0.013687	0.016558
chr3	84512045	85259256	0.028457	0.006046	0.004858	0.005662
chr3	84964627	85746486	-0.111894	-0.026261	-0.020560	-0.027632
chr3	85259262	86138523	-0.101093	-0.020793	-0.016640	-0.023091
chr3	85746494	86777992	-0.042394	-0.007929	-0.006487	-0.008216
chr3	86138706	87029400	-0.088234	-0.017538	-0.014390	-0.016240
chr3	86778107	87278321	-0.039179	-0.008829	-0.007177	-0.006944
chr3	87029419	87654771	-0.051987	-0.008824	-0.007278	-0.007798
chr3	87279005	88528201	-0.149968	-0.019346	-0.016250	-0.026708
chr3	87654895	89715355	-0.166295	-0.016597	-0.014524	-0.032037
chr3	88528683	90499080	-0.028967	-0.002644	-0.002330	-0.004741
chr3	89715389	91087603	0.000044	0.000004	0.000004	-0.000257
chr3	90499953	91385098	0.019736	0.001295	0.001234	0.001851
chr3	91087965	91656698	-0.188969	-0.007846	-0.007607	-0.006681
chr3	91385259	92009005	-0.374498	-0.012259	-0.011923	-0.015469
chr3	91656908	92426441	-0.052501	-0.003741	-0.003547	-0.003315
chr3	92009013	92829768	0.098326	0.017537	0.015008	0.015024
chr3	92426593	93472847	0.076122	0.011463	0.009822	0.012598
chr3	92829769	94624273	0.004517	0.000572	0.000495	-0.001014
chr3	93472904	95890958	0.024904	0.002502	0.002181	0.003949
chr3	94624437	96757701	0.013576	0.001159	0.001005	0.001292
chr3	95890998	97083387	-0.024328	-0.003515	-0.002866	-0.005754
chr3	96757734	97539642	-0.022510	-0.003564	-0.002967	-0.003707
chr3	97083593	97882418	0.026415	0.004514	0.003767	0.003358
chr3	97539724	98190272	0.033758	0.008106	0.006409	0.006653
chr3	97883040	98876799	-0.053971	-0.008393	-0.007229	-0.009688
chr3	98190345	99679925	-0.186456	-0.019011	-0.016795	-0.033185
chr3	98877005	100191668	-0.115084	-0.012527	-0.010936	-0.019818
chr3	99680013	100690175	-0.035032	-0.004022	-0.003557	-0.004349
chr3	100191698	100944480	0.053352	0.008527	0.007335	0.008057
chr3	100690180	101233495	0.082479	0.018076	0.014670	0.012923
chr3	100944487	101719789	0.067960	0.009749	0.008323	0.009698
chr3	101233601	101986515	-0.047575	-0.007743	-0.006450	-0.007915
chr3	101719883	102297938	-0.051132	-0.011944	-0.009326	-0.010745
chr3	101986561	102650838	-0.001495	-0.000300	-0.000242	0.000095
chr3	102297948	103427969	-0.015955	-0.002066	-0.001754	-0.001464
chr3	102652664	103718897	0.333949	0.088138	0.066018	0.096519
chr3	103428140	104340028	0.370794	0.136917	0.096180	0.140677
chr3	103718901	104996393	0.177535	0.036725	0.029482	0.042049
chr3	104340033	105490156	-0.015534	-0.002772	-0.002255	-0.003749
chr3	104996399	106114180	-0.215728	-0.048519	-0.038116	-0.052593
chr3	105490163	106723389	0.276734	0.098930	0.073782	0.096973
chr3	106114669	107090208	0.361413	0.172953	0.122449	0.141470
chr3	106723749	107541042	0.032038	0.010566	0.008160	0.008296
chr3	107090308	108318772	0.118029	0.021366	0.018036	0.024793
chr3	107543247	108576086	0.359485	0.113153	0.081720	0.140242
chr3	108318922	108836066	0.538722	0.372324	0.203430	0.410822
chr3	108576176	109053416	0.544905	0.419244	0.221721	0.450378
chr3	108836133	109245453	0.401665	0.291535	0.159013	0.308384
chr3	109053454	109432247	0.408521	0.284119	0.156700	0.320402
chr3	109245502	109885119	0.397880	0.157805	0.107203	0.180001
chr3	109432261	110253377	0.076822	0.014333	0.011781	0.015168
chr3	109885138	110734675	0.062876	0.009768	0.008052	0.011158
chr3	110253417	111158290	-0.026264	-0.004233	-0.003287	-0.007029
chr3	110735445	111894659	-0.112715	-0.011305	-0.009599	-0.022257
chr3	111158327	112263706	-0.065999	-0.005219	-0.004666	-0.009087
chr3	111894671	112528915	-0.149308	-0.024212	-0.019711	-0.025312
chr3	112263710	112785141	-0.262935	-0.049659	-0.038853	-0.048477
chr3	112528930	113099506	-0.108857	-0.025627	-0.019543	-0.025824
chr3	112785142	113549032	0.135917	0.032561	0.026313	0.033053
chr3	113099509	113717248	0.396394	0.116636	0.094110	0.129610
chr3	113549079	113926029	0.219899	0.074186	0.057771	0.073758
chr3	113717283	114190367	-0.048307	-0.011797	-0.009686	-0.008375
chr3	113926034	114470870	-0.045687	-0.011007	-0.009182	-0.007663
chr3	114190392	114720118	-0.000886	-0.000237	-0.000189	-0.001244
chr3	114470877	115065356	0.126274	0.026336	0.020833	0.029395
chr3	114720172	115271401	0.170483	0.037717	0.029933	0.035214
chr3	115065461	115595469	0.110063	0.029280	0.023579	0.024434
chr3	115271422	115954293	-0.014846	-0.003357	-0.002658	-0.003630
chr3	115595512	116275499	-0.033627	-0.006998	-0.005594	-0.006792
chr3	115954404	116626047	0.039900	0.008186	0.006777	0.007192
chr3	116275588	116884438	0.023645	0.005561	0.004572	0.004156
chr3	116626087	117224695	-0.027263	-0.006283	-0.005167	-0.006339
chr3	116884446	117493565	-0.078409	-0.016751	-0.013628	-0.016716
chr3	117224733	117937148	-0.045775	-0.008077	-0.006743	-0.007550
chr3	117493611	118603507	-0.071449	-0.008492	-0.007415	-0.010155
chr3	117937274	119213945	-0.099338	-0.009911	-0.008811	-0.014279
chr3	118603564	119806117	0.125815	0.013339	0.011941	0.020568
chr3	119214014	120234808	0.157030	0.034327	0.026890	0.045198
chr3	119806180	120790365	0.225010	0.061314	0.045354	0.080240
chr3	120234909	121181261	0.201760	0.035990	0.029043	0.043142
chr3	120790376	121420913	-0.019996	-0.004053	-0.003230	-0.003406
chr3	121181320	121673846	-0.042570	-0.011397	-0.009087	-0.007221
chr3	121420921	121979256	-0.108229	-0.023808	-0.019928	-0.015925
chr3	121673938	122264151	-0.132380	-0.026789	-0.022152	-0.018609
chr3	121979362	122654363	-0.057335	-0.009290	-0.007699	-0.006964
chr3	122264157	122971823	0.068896	0.012060	0.010102	0.010770
chr3	122654364	123194437	0.030477	0.006643	0.005586	0.005103
chr3	122972046	123489920	-0.035734	-0.007939	-0.006334	-0.005625
chr3	123194610	123856903	-0.039295	-0.006043	-0.005025	-0.005374
chr3	123490482	124257723	0.043529	0.004500	0.003999	0.006278
chr3	123856912	124631621	0.073357	0.007546	0.006745	0.009873
chr3	124257775	124974064	-0.095569	-0.008481	-0.007591	-0.008537
chr3	124631850	125499057	0.334072	0.045180	0.038043	0.054382
chr3	124974072	125844018	0.189142	0.034037	0.027870	0.034427
chr3	125499061	126114745	-0.312953	-0.058093	-0.048814	-0.038168
chr3	125844099	126397171	0.084577	0.018388	0.015310	0.013678
chr3	126114791	126804314	0.100675	0.021208	0.017884	0.018522
chr3	126397195	127043487	0.118116	0.020440	0.017652	0.017932
chr3	126804368	127289184	0.110006	0.015460	0.013663	0.011791
chr3	127043529	127663623	-0.081229	-0.009603	-0.008397	-0.007217
chr3	127289283	127960634	-0.038301	-0.006067	-0.005071	-0.005291
chr3	127663746	128507639	0.027952	0.004857	0.004018	0.004935
chr3	127960920	129092026	0.024546	0.003071	0.002633	0.003965
chr3	128507656	129444507	0.010910	0.001517	0.001293	0.001330
chr3	129092064	129650819	-0.092696	-0.023545	-0.018696	-0.022776
chr3	129444672	129897789	-0.026360	-0.008150	-0.006246	-0.007272
chr3	129650830	130190521	0.090209	0.022735	0.017943	0.019025
chr3	129897825	130488875	-0.031361	-0.006188	-0.005135	-0.005329
chr3	130190805	130724818	0.126564	0.042444	0.031665	0.039553
chr3	130488909	131045837	0.268062	0.096191	0.069000	0.095523
chr3	130724971	131317201	0.184891	0.042963	0.033091	0.040970
chr3	131045839	131775008	-0.084478	-0.013824	-0.011382	-0.014193
chr3	131317211	132088170	-0.080479	-0.011439	-0.009983	-0.011537
chr3	131775147	132349564	0.066323	0.014682	0.012063	0.012008
chr3	132088584	132546806	0.312496	0.102556	0.079089	0.065550
chr3	132349636	132855131	0.244366	0.069781	0.054402	0.046554
chr3	132546808	133303583	-0.085514	-0.014406	-0.011994	-0.014336
chr3	132855176	133638769	0.019771	0.002828	0.002474	0.003883
chr3	133303585	134042932	0.032858	0.004733	0.004130	0.005606
chr3	133638808	134346489	-0.059645	-0.008235	-0.007248	-0.004929
chr3	134042968	134788530	0.061674	0.010827	0.009063	0.008841
chr3	134346734	134989770	0.057248	0.011189	0.009183	0.009346
chr3	134788585	135276060	0.044937	0.010016	0.008050	0.007649
chr3	134989799	135502313	0.363140	0.173313	0.108478	0.170551
chr3	135276086	135712642	0.532928	0.429847	0.217483	0.424911
chr3	135502324	135903727	0.538964	0.417895	0.218964	0.437010
chr3	135712688	136188804	0.412974	0.173457	0.117171	0.160416
chr3	135903734	136636286	0.342442	0.077181	0.060154	0.073500
chr3	136188827	136992202	0.282620	0.054117	0.043140	0.048033
chr3	136636969	137359447	0.002687	0.000455	0.000382	-0.000280
chr3	136992268	137702546	0.030611	0.006095	0.005011	0.005749
chr3	137359529	138031919	0.023099	0.004320	0.003660	0.004262
chr3	137702548	138374398	0.118287	0.021066	0.018037	0.019718
chr3	138031998	138667549	0.344278	0.093032	0.072846	0.090665
chr3	138374535	138923610	0.458586	0.190889	0.135744	0.192985
chr3	138667555	139244614	0.340443	0.122982	0.092817	0.125852
chr3	138923712	139547517	-0.103981	-0.023596	-0.019277	-0.025804
chr3	139244640	139880215	-0.144222	-0.030079	-0.024276	-0.034253
chr3	139547544	140252941	-0.008334	-0.001668	-0.001345	-0.002638
chr3	139880727	140419744	0.523014	0.218243	0.157659	0.274637
chr3	140253051	140704850	0.626844	0.334790	0.238082	0.261372
chr3	140419757	140970056	0.145968	0.039069	0.031463	0.025372
chr3	140704880	141336905	0.026833	0.005546	0.004458	0.003541
chr3	140970188	141633400	0.007887	0.001197	0.001010	0.000177
chr3	141336947	141880428	-0.030284	-0.006140	-0.005062	-0.004122
chr3	141633631	142185331	0.028080	0.006009	0.004830	0.004044
chr3	141880440	142528221	0.124657	0.020527	0.017451	0.016552
chr3	142185347	142961089	0.098567	0.015527	0.013540	0.013868
chr3	142528225	143448367	-0.050662	-0.007577	-0.006545	-0.007259
chr3	142961320	143819447	0.052898	0.008017	0.006997	0.006809
chr3	143448472	144172438	0.117227	0.019714	0.016865	0.017319
chr3	143819459	144403049	0.080842	0.015295	0.012769	0.012310
chr3	144172678	144639454	0.396838	0.119332	0.096093	0.111529
chr3	144403171	144808507	0.516067	0.178484	0.140736	0.209193
chr3	144639488	145122187	0.323113	0.080863	0.066512	0.073980
chr3	144808599	145479997	-0.005575	-0.000970	-0.000816	-0.000284
chr3	145122261	145719062	0.021915	0.004946	0.004005	0.005691
chr3	145480077	146015534	-0.031851	-0.007462	-0.006070	-0.005912
chr3	145719063	146303241	-0.039185	-0.007495	-0.006291	-0.007030
chr3	146015784	146613336	-0.003702	-0.000604	-0.000514	-0.000220
chr3	146303261	147014483	-0.022648	-0.003690	-0.003075	-0.004593
chr3	146613395	147421618	-0.037591	-0.005965	-0.005021	-0.007890
chr3	147015360	147781173	0.038017	0.005991	0.005062	0.006232
chr3	147422175	148283595	0.044094	0.006391	0.005489	0.005621
chr3	147781179	148726433	0.023001	0.003107	0.002703	0.003041
chr3	148283674	149030934	0.016215	0.002769	0.002326	0.002124
chr3	148726435	149324732	0.159634	0.043862	0.033272	0.039371
chr3	149031897	149589388	0.402331	0.186781	0.118968	0.211163
chr3	149324782	149816495	0.352697	0.188234	0.112319	0.248680
chr3	149589594	150074804	0.229497	0.114936	0.068190	0.157418
chr3	149816533	150394522	0.219560	0.072419	0.049722	0.073820
chr3	150074891	150746712	0.004526	0.000662	0.000557	0.000832
chr3	150394542	150946686	0.410015	0.153784	0.105800	0.167757
chr3	150746723	151142485	0.505428	0.333511	0.179447	0.393900
chr3	150946704	151415958	0.468375	0.293578	0.164528	0.319359
chr3	151142521	151620769	0.353307	0.148509	0.104084	0.137105
chr3	151416220	152025130	0.053595	0.012571	0.010234	0.013021
chr3	151620792	152382895	-0.063142	-0.012608	-0.010511	-0.014076
chr3	152025150	152638866	-0.105858	-0.023673	-0.019116	-0.024663
chr3	152383116	152910685	-0.069378	-0.016035	-0.012795	-0.015897
chr3	152639126	153151807	0.035361	0.008940	0.007038	0.007913
chr3	152911138	153324734	0.053389	0.017897	0.012994	0.014614
chr3	153151835	153509632	0.110199	0.037395	0.027280	0.029525
chr3	153324779	153827357	0.181734	0.050219	0.039596	0.049623
chr3	153509666	154007369	0.533084	0.242559	0.169654	0.270315
chr3	153827360	154194241	0.607968	0.428598	0.252691	0.412514
chr3	154007413	154463460	0.456741	0.195111	0.136948	0.128732
chr3	154195167	154683361	-0.075928	-0.013757	-0.011831	-0.007518
chr3	154463480	155044284	-0.111903	-0.020176	-0.017111	-0.014368
chr3	154683696	155420081	-0.101994	-0.018873	-0.014828	-0.020482
chr3	155044316	155807845	-0.152072	-0.025055	-0.019847	-0.031299
chr3	155420099	156357774	0.017504	0.002444	0.002103	0.003194
chr3	155807855	156678997	0.098890	0.017286	0.014671	0.021075
chr3	156357843	157011225	-0.006230	-0.001236	-0.001029	-0.001151
chr3	156679018	157400382	0.008470	0.001145	0.001006	0.000967
chr3	157011322	157746407	-0.003599	-0.000577	-0.000486	-0.000504
chr3	157400407	158379895	-0.073601	-0.014686	-0.011407	-0.014911
chr3	157746606	158911367	-0.133150	-0.015045	-0.012796	-0.015973
chr4	3682695	4336615	0.767649	0.584917	0.322476	0.648562
chr4	4049433	4598305	0.676714	0.469448	0.272494	0.568433
chr4	4336621	4824458	0.487629	0.288386	0.166692	0.410792
chr4	4598323	5076464	0.553621	0.320211	0.195561	0.452785
chr4	4826027	5282428	0.415945	0.211697	0.128699	0.310238
chr4	5076768	5477948	0.225026	0.097944	0.058225	0.138074
chr4	5282430	5723156	0.345664	0.161859	0.096470	0.237068
chr4	5478111	5940364	0.440689	0.229926	0.134812	0.344383
chr4	5723260	6125437	0.471247	0.270386	0.164338	0.381612
chr4	5940398	6333809	0.532232	0.361540	0.208989	0.472690
chr4	6125513	6546517	0.545360	0.420070	0.219862	0.472682
chr4	6333821	6737690	0.460838	0.348934	0.180079	0.367864
chr4	6546519	7009103	0.520897	0.366404	0.201987	0.434214
chr4	6737714	7317036	0.514949	0.308769	0.175575	0.430884
chr4	7009182	7685188	0.045958	0.020405	0.012031	0.034922
chr4	7317092	7970916	-0.047358	-0.021235	-0.012479	-0.040038
chr4	7685312	8170086	0.522225	0.342053	0.194806	0.447035
chr4	7970934	8382907	0.804715	0.715051	0.387755	0.726279
chr4	8170141	8676569	0.749371	0.648336	0.344293	0.660521
chr4	8383002	8964119	0.610272	0.448440	0.245216	0.525907
chr4	8676921	9215364	0.434518	0.230572	0.139738	0.271152
chr4	8964186	9535994	0.219806	0.056635	0.042954	0.062340
chr4	9215409	9892079	0.022578	0.003697	0.003073	0.003584
chr4	9536001	10374088	-0.027050	-0.004599	-0.003814	-0.005281
chr4	9892086	10764011	0.010075	0.001504	0.001262	0.001421
chr4	10374159	11117567	0.069048	0.013858	0.011029	0.013430
chr4	10764014	11737475	-0.015172	-0.002526	-0.002092	-0.002769
chr4	11117594	12198185	-0.042596	-0.005084	-0.004463	-0.006437
chr4	11737551	12714842	0.058537	0.009458	0.007968	0.011938
chr4	12198191	13233706	0.045427	0.007183	0.006010	0.010627
chr4	12714883	13866541	-0.015277	-0.001796	-0.001553	-0.002555
chr4	13233707	14365523	-0.100232	-0.011267	-0.009736	-0.016686
chr4	13866853	14626261	-0.156883	-0.024207	-0.020363	-0.025505
chr4	14365616	14956475	-0.083917	-0.019817	-0.015617	-0.014618
chr4	14626372	15323268	0.047152	0.011234	0.008669	0.009043
chr4	14956680	15625098	0.240744	0.059008	0.047365	0.043839
chr4	15323341	15955450	0.239705	0.045948	0.039383	0.030626
chr4	15625478	16459269	-0.084260	-0.007802	-0.007074	-0.006872
chr4	15955457	17028116	-0.218735	-0.025817	-0.021848	-0.041814
chr4	16459324	17394001	-0.158845	-0.018386	-0.015374	-0.030213
chr4	17028140	18079823	-0.237761	-0.016343	-0.014788	-0.022705
chr4	17394363	18659712	-0.293369	-0.017835	-0.016448	-0.025106
chr4	18079928	19145043	0.030172	0.003878	0.003241	0.004915
chr4	18659836	19480392	-0.062686	-0.015126	-0.011302	-0.020954
chr4	19145111	19967740	-0.116755	-0.025670	-0.019844	-0.031586
chr4	19480472	20217488	-0.060996	-0.009082	-0.007675	-0.009090
chr4	19967809	20547818	0.065760	0.012351	0.010338	0.007127
chr4	20217568	20823760	0.020420	0.003567	0.003016	0.002727
chr4	20547880	21217596	-0.035293	-0.006098	-0.005166	-0.005819
chr4	20823946	21481746	0.065548	0.009437	0.008253	0.009633
chr4	21217876	21886254	-0.012814	-0.001766	-0.001540	-0.001388
chr4	21481957	22217122	0.038094	0.007026	0.005762	0.006067
chr4	21886424	22653907	0.054174	0.008645	0.007221	0.007349
chr4	22217171	23147687	-0.037439	-0.004494	-0.003874	-0.005559
chr4	22653933	23939379	0.049267	0.005874	0.005048	0.007784
chr4	23147702	24340270	0.034173	0.005916	0.004757	0.011321
chr4	23939517	24618214	-0.075629	-0.020561	-0.015277	-0.020713
chr4	24340474	24889540	-0.139250	-0.044067	-0.032233	-0.039672
chr4	24618229	25130181	-0.130928	-0.032018	-0.024784	-0.030040
chr4	24889626	25434442	-0.047797	-0.009192	-0.007572	-0.008933
chr4	25130242	25811714	0.004104	0.000608	0.000523	0.000433
chr4	25434456	26051385	-0.050757	-0.006725	-0.005979	-0.005840
chr4	25811818	26307231	-0.139354	-0.030514	-0.025376	-0.030235
chr4	26051531	26523133	-0.140230	-0.037166	-0.029363	-0.037759
chr4	26307323	26919888	-0.073838	-0.014688	-0.012043	-0.016063
chr4	26523135	27208138	-0.094518	-0.020080	-0.015824	-0.023420
chr4	26920064	27624374	-0.286555	-0.062786	-0.048622	-0.087289
chr4	27208189	28128031	-0.118545	-0.020621	-0.016852	-0.033738
chr4	27624492	28393827	0.152662	0.025584	0.021455	0.031487
chr4	28128059	28637489	-0.013927	-0.003380	-0.002721	-0.004318
chr4	28393868	28945531	-0.008582	-0.001970	-0.001600	-0.002624
chr4	28637535	29425921	0.016271	0.002020	0.001763	0.001946
chr4	28945969	29875704	-0.020292	-0.002277	-0.002007	-0.003458
chr4	29425937	30214489	0.003054	0.000314	0.000283	0.000246
chr4	29875708	30755083	-0.028659	-0.002304	-0.002131	-0.001713
chr4	30214526	31083878	-0.228882	-0.030333	-0.027061	-0.030546
chr4	30755256	31366667	-0.182516	-0.034836	-0.029774	-0.029125
chr4	31083935	31662203	-0.064227	-0.009776	-0.008523	-0.006924
chr4	31366686	32001468	0.069630	0.013442	0.011007	0.009066
chr4	31662491	32279423	0.071339	0.014911	0.012139	0.010598
chr4	32001471	32765829	0.023261	0.002974	0.002640	0.002140
chr4	32279447	33038625	0.034056	0.004223	0.003776	0.003136
chr4	32766089	33217433	0.036869	0.007346	0.006212	0.004887
chr4	33039048	33558268	0.008212	0.001556	0.001329	0.000825
chr4	33217513	33857774	-0.166128	-0.029573	-0.025158	-0.017217
chr4	33558273	34243457	-0.142606	-0.023299	-0.019714	-0.016793
chr4	33858313	34591387	-0.011340	-0.001806	-0.001551	-0.001419
chr4	34243855	34932116	0.000513	0.000083	0.000071	0.000247
chr4	34591557	35155220	0.013264	0.002275	0.001930	0.001570
chr4	34932146	35517832	0.005639	0.001197	0.000961	0.001328
chr4	35155413	35975084	0.116963	0.017566	0.014788	0.015338
chr4	35518438	36386109	0.087338	0.008815	0.007826	0.007141
chr4	35975096	36660190	-0.091658	-0.013499	-0.011512	-0.011444
chr4	36386166	37046543	0.113146	0.021878	0.017950	0.018985
chr4	36660243	37504131	0.295857	0.042165	0.035809	0.043848
chr4	37046551	37863132	0.213989	0.032062	0.027490	0.033118
chr4	37504433	38098110	0.079159	0.014478	0.012234	0.012336
chr4	37863183	38378178	-0.145167	-0.028537	-0.023508	-0.018141
chr4	38098279	38686589	-0.347564	-0.048764	-0.042150	-0.032303
chr4	38378209	38945415	-0.173365	-0.023171	-0.019842	-0.016789
chr4	38686658	39346273	0.034594	0.004341	0.003610	0.004380
chr4	38945424	39624851	-0.111023	-0.011607	-0.010129	-0.008158
chr4	39346316	40107696	0.006644	0.001126	0.000938	0.000858
chr4	39624854	40364181	0.030030	0.005768	0.004641	0.005324
chr4	40107698	40628379	-0.113149	-0.024844	-0.019728	-0.019608
chr4	40364194	41016707	-0.049069	-0.010312	-0.008138	-0.008981
chr4	40628418	41509183	0.212365	0.040480	0.033328	0.047467
chr4	41016943	42965060	0.265686	0.050279	0.042351	0.064349
chr4	41509745	43182325	-0.022625	-0.004879	-0.004021	0.001467
chr4	42965221	43387171	-0.202963	-0.066172	-0.051522	-0.044329
chr4	43182423	43748446	0.065949	0.019396	0.015630	0.022492
chr4	43387173	44020142	0.135565	0.033135	0.027141	0.031450
chr4	43748463	44365824	-0.000820	-0.000184	-0.000146	-0.000079
chr4	44020158	44618775	0.097809	0.024948	0.019099	0.017193
chr4	44365825	45204722	0.009808	0.002036	0.001616	0.001450
chr4	44618803	45539035	0.008516	0.001521	0.001243	0.000548
chr4	45204767	45809663	0.025505	0.005250	0.004306	0.003937
chr4	45539225	46170969	-0.055107	-0.011749	-0.009666	-0.008243
chr4	45809669	46521512	-0.043363	-0.008800	-0.007248	-0.006520
chr4	46170981	46797560	0.014022	0.002697	0.002238	0.002574
chr4	46521531	47106197	-0.015678	-0.003166	-0.002616	-0.001999
chr4	46797658	47331786	0.090265	0.023060	0.018052	0.019490
chr4	47106281	47727562	-0.053996	-0.015615	-0.011194	-0.015931
chr4	47332033	48110821	-0.116250	-0.028482	-0.021116	-0.029975
chr4	47727890	48645810	0.018364	0.003046	0.002505	0.003254
chr4	48110966	48889733	0.155415	0.031452	0.026111	0.025636
chr4	48645928	49167410	0.071631	0.020307	0.016403	0.016252
chr4	48889761	49580392	-0.079160	-0.018844	-0.015374	-0.017613
chr4	49167411	49867450	0.057810	0.014700	0.011645	0.014957
chr4	49580520	50313956	0.154004	0.025701	0.021660	0.022678
chr4	49867539	50663716	-0.016679	-0.001558	-0.001388	-0.001486
chr4	50314032	51074203	-0.095480	-0.011524	-0.009963	-0.011840
chr4	50663811	51473844	0.077472	0.008688	0.007351	0.008405
chr4	51074240	51772497	0.067527	0.010418	0.008459	0.011349
chr4	51473847	52124874	0.029188	0.006867	0.005377	0.007131
chr4	51772714	52422545	0.061248	0.013931	0.011001	0.012770
chr4	52124916	52656771	-0.012478	-0.003087	-0.002373	-0.003908
chr4	52422681	52896296	-0.029880	-0.007728	-0.005917	-0.006427
chr4	52656881	53100706	-0.059737	-0.014715	-0.011685	-0.007963
chr4	52896419	53474779	0.044679	0.007824	0.006676	0.006944
chr4	53100743	53932253	0.171289	0.022989	0.019710	0.023741
chr4	53474786	54280579	-0.016662	-0.002608	-0.002183	-0.002579
chr4	53932338	54580070	-0.178239	-0.027628	-0.023866	-0.016221
chr4	54280612	54861036	-0.144924	-0.023147	-0.020021	-0.012252
chr4	54580201	55190010	-0.107943	-0.016562	-0.014230	-0.009221
chr4	54861065	55501927	0.033291	0.005925	0.005020	0.003698
chr4	55190064	55791876	0.007652	0.001327	0.001152	0.000837
chr4	55501930	56166639	-0.095340	-0.011786	-0.010545	-0.008799
chr4	55791904	56561048	-0.066979	-0.009811	-0.008427	-0.009583
chr4	56168461	56847458	0.011682	0.002207	0.001807	0.002519
chr4	56561069	57150999	0.124832	0.025912	0.021052	0.020723
chr4	56847783	57488372	0.085516	0.013344	0.011243	0.011439
chr4	57151011	57807204	0.384001	0.101937	0.077574	0.094787
chr4	57488566	58038313	0.562163	0.293776	0.184910	0.302789
chr4	57807320	58358444	0.443969	0.170973	0.120117	0.162168
chr4	58038338	58835538	-0.146410	-0.022109	-0.019160	-0.021624
chr4	58358575	59123367	0.275306	0.072334	0.053557	0.079986
chr4	58836980	59413652	0.530902	0.275857	0.161755	0.362986
chr4	59123376	59966362	0.493038	0.200214	0.130956	0.248939
chr4	59413667	61820871	0.160609	0.025125	0.021130	0.031171
chr4	59966443	62503754	-0.061325	-0.006702	-0.006004	-0.006983
chr4	61820872	62861740	0.043962	0.005834	0.005107	0.005179
chr4	62503787	63192175	0.092710	0.012668	0.011079	0.011666
chr4	62861838	63486570	-0.012323	-0.002258	-0.001853	-0.000724
chr4	63192240	63963519	0.006182	0.001232	0.000982	0.001532
chr4	63486596	64256513	0.082189	0.012134	0.010199	0.011793
chr4	63963969	64688151	-0.014778	-0.002263	-0.001900	-0.000381
chr4	64256526	65195791	0.384472	0.096396	0.072260	0.134417
chr4	64688152	65551823	0.642634	0.312971	0.193740	0.421668
chr4	65195888	65801232	0.562630	0.368725	0.197945	0.470815
chr4	65551863	66087310	0.466484	0.266046	0.148170	0.322752
chr4	65801233	66422073	0.355419	0.129205	0.088848	0.126622
chr4	66087384	66878433	0.119654	0.025720	0.020533	0.026428
chr4	66422137	67318896	0.054617	0.008129	0.006798	0.011176
chr4	66878487	67734365	-0.248748	-0.020036	-0.018098	-0.027142
chr4	67318988	68149206	0.107210	0.010973	0.009825	0.012348
chr4	67734401	68613281	0.265841	0.035307	0.029852	0.044671
chr4	68149314	69002503	0.079452	0.011178	0.009281	0.013576
chr4	68613844	69493229	-0.134296	-0.023288	-0.018922	-0.026522
chr4	69003459	69897056	-0.030722	-0.005178	-0.004272	-0.004890
chr4	69493376	70148008	0.260045	0.107048	0.071437	0.096823
chr4	69897235	70501301	0.362441	0.200760	0.118436	0.207411
chr4	70148208	70882623	0.389294	0.109902	0.079373	0.117048
chr4	70501349	71077970	0.038304	0.003428	0.002967	0.002919
chr4	70882689	71512753	0.224261	0.025687	0.021858	0.023488
chr4	71077989	72022872	0.070810	0.010273	0.008450	0.013933
chr4	71512837	72417813	-0.020768	-0.002534	-0.002193	-0.003197
chr4	72022893	72882152	0.222816	0.029167	0.025428	0.028351
chr4	72417835	73318409	0.052369	0.009222	0.007184	0.011203
chr4	72882153	73903527	0.006745	0.001230	0.000945	0.000090
chr4	73318516	74336167	-0.043652	-0.006522	-0.005451	-0.008870
chr4	73903541	75162235	0.017397	0.001772	0.001549	0.003102
chr4	74336796	75606881	-0.200757	-0.031405	-0.025466	-0.061960
chr4	75162337	75960818	0.359867	0.166213	0.107711	0.205965
chr4	75607091	76282265	0.610464	0.377721	0.214508	0.506649
chr4	75960849	76564193	0.661981	0.448873	0.248756	0.568118
chr4	76282292	76890517	0.815320	0.578204	0.343306	0.652231
chr4	76564223	77134801	0.817445	0.577787	0.351355	0.661478
chr4	76890542	77344809	0.798869	0.620167	0.354489	0.692119
chr4	77134841	77568539	0.742615	0.557827	0.322484	0.636324
chr4	77344817	77864348	0.776348	0.593770	0.353850	0.680850
chr4	77568644	78154043	0.684034	0.471483	0.274837	0.623875
chr4	77864415	78388069	0.616185	0.400276	0.225527	0.557738
chr4	78154052	78593505	0.787253	0.602278	0.343116	0.733950
chr4	78388265	78816057	0.825280	0.666507	0.373472	0.791552
chr4	78594003	79078732	0.742956	0.519708	0.284439	0.684382
chr4	78816129	79250375	0.681718	0.455141	0.248042	0.593527
chr4	79078777	79492009	0.660110	0.348672	0.212374	0.511938
chr4	79250431	79739663	0.617137	0.302951	0.185607	0.485616
chr4	79492010	79997339	0.573499	0.272475	0.172319	0.487487
chr4	79739683	80245718	0.563990	0.279783	0.176362	0.482325
chr4	79997369	80531403	0.728204	0.510418	0.292383	0.641901
chr4	80245728	80778932	0.810569	0.637057	0.370315	0.721091
chr4	80531473	80984010	0.714408	0.560064	0.316187	0.627929
chr4	80779007	81187793	0.536102	0.395712	0.216636	0.440527
chr4	80984050	81459403	0.542308	0.398130	0.210031	0.413531
chr4	81187826	81783129	0.656824	0.492302	0.255549	0.556674
chr4	81459427	82231296	0.564493	0.361390	0.195883	0.498946
chr4	81783220	82664182	0.460806	0.206967	0.129099	0.289837
chr4	82231954	83108435	0.328864	0.085303	0.064340	0.100239
chr4	82664431	83491605	0.042357	0.006214	0.005238	0.005765
chr4	83108453	83884022	0.091408	0.013756	0.011601	0.012096
chr4	83491723	84247436	0.332709	0.092687	0.068766	0.096897
chr4	83884030	84617004	0.514809	0.271096	0.163170	0.349519
chr4	84247604	84895270	0.401252	0.256650	0.138602	0.336499
chr4	84617013	85127997	0.248379	0.158466	0.082171	0.209011
chr4	84895411	85297717	0.336803	0.229321	0.119730	0.271620
chr4	85128018	85527342	0.291613	0.187911	0.103992	0.180925
chr4	85297732	85857592	0.101753	0.036594	0.025129	0.032451
chr4	85527424	86386231	-0.080601	-0.013503	-0.011162	-0.013336
chr4	85857677	86836797	-0.106142	-0.014062	-0.011970	-0.015704
chr4	86386270	87100090	-0.070542	-0.013231	-0.010564	-0.012647
chr4	86836818	87558173	0.030159	0.006272	0.004941	0.006485
chr4	87100191	88186608	0.014776	0.002051	0.001727	0.002723
chr4	87558201	88783240	-0.043020	-0.004764	-0.004171	-0.006393
chr4	88186654	89102661	0.071534	0.011446	0.009812	0.010983
chr4	88783324	89439347	0.029917	0.007494	0.005870	0.005662
chr4	89102952	90057213	-0.060530	-0.013138	-0.010333	-0.016468
chr4	89439402	90532841	0.020447	0.002958	0.002476	0.003844
chr4	90057248	91012973	0.183643	0.020805	0.018121	0.019724
chr4	90532892	91613779	0.017799	0.002538	0.002158	0.002498
chr4	91013395	92216359	-0.043377	-0.005143	-0.004385	-0.007768
chr4	91613806	92551906	0.000569	0.000081	0.000065	-0.000408
chr4	92216361	93020002	-0.071142	-0.009944	-0.008145	-0.009566
chr4	92551985	93385331	0.255723	0.057483	0.043828	0.060257
chr4	93020089	93967162	0.448385	0.138020	0.098197	0.192087
chr4	93385348	94643115	0.402899	0.073325	0.060079	0.092809
chr4	93967304	95101660	0.027916	0.003423	0.003044	0.003308
chr4	94643212	95394477	0.026889	0.005497	0.004633	0.004451
chr4	95101811	95797976	-0.014429	-0.003040	-0.002458	-0.002639
chr4	95394532	96372738	0.095189	0.020827	0.016438	0.026853
chr4	95798237	97006369	0.115262	0.026043	0.020428	0.045537
chr4	96372771	97714718	0.075240	0.012042	0.009970	0.020435
chr4	97007230	98257356	0.103220	0.011346	0.010006	0.015141
chr4	97714832	98566764	-0.007381	-0.000879	-0.000776	-0.000661
chr4	98257567	98957184	-0.135731	-0.019700	-0.017054	-0.017746
chr4	98566783	99248841	-0.154076	-0.028296	-0.023803	-0.025505
chr4	98957216	99639803	0.011682	0.002202	0.001863	0.001797
chr4	99248868	100091052	0.215030	0.034388	0.029887	0.031463
chr4	99639914	100541871	0.152075	0.030303	0.024695	0.032046
chr4	100091292	100873839	0.252684	0.079357	0.056679	0.100519
chr4	100541873	101421323	0.236991	0.057525	0.044243	0.078773
chr4	100873849	101856662	-0.016792	-0.002385	-0.002057	-0.002709
chr4	101421555	102227485	0.041360	0.007138	0.005975	0.006176
chr4	101856799	102579547	0.092386	0.017460	0.014809	0.012062
chr4	102227580	102869476	-0.020995	-0.003987	-0.003362	-0.002741
chr4	102579573	103266483	0.315791	0.077825	0.061981	0.076318
chr4	102869765	103534308	0.511060	0.195047	0.138720	0.215383
chr4	103266597	103925163	0.368606	0.125168	0.090589	0.120087
chr4	103534315	104271372	0.113866	0.025349	0.020425	0.025914
chr4	103925227	104582903	0.054662	0.012395	0.010016	0.012437
chr4	104271456	104940315	-0.003027	-0.000612	-0.000499	-0.001138
chr4	104582955	105291792	0.052406	0.010503	0.008507	0.010307
chr4	104940458	105572065	0.078771	0.018555	0.014705	0.016388
chr4	105291901	105931756	0.071445	0.015752	0.012566	0.015301
chr4	105572067	106368653	0.058430	0.011901	0.009512	0.014272
chr4	105931798	106939517	-0.046047	-0.008688	-0.007006	-0.010829
chr4	106368660	107319796	-0.044607	-0.007929	-0.006471	-0.010049
chr4	106941543	107669365	0.113190	0.021655	0.017940	0.021262
chr4	107319810	107980999	0.181714	0.035577	0.030036	0.029325
chr4	107669516	108723344	0.119774	0.018297	0.015272	0.018361
chr4	107981019	109455131	-0.032953	-0.003831	-0.003262	-0.005658
chr4	108723353	110294240	-0.210101	-0.020407	-0.017632	-0.027524
chr4	109455262	110696269	-0.232913	-0.020589	-0.017996	-0.015681
chr4	110294321	111359677	-0.029014	-0.003449	-0.002914	-0.002374
chr4	110696517	111667897	0.024439	0.004700	0.003692	0.004810
chr4	111360088	111873454	0.176037	0.059357	0.044782	0.050153
chr4	111667972	112087293	0.049895	0.018433	0.013736	0.021813
chr4	111873517	112242478	-0.718468	-0.319955	-0.202359	-0.296278
chr4	112087336	112457533	-0.895684	-0.547160	-0.298296	-0.776038
chr4	112242519	112627995	-0.191655	-0.067546	-0.046741	-0.061124
chr4	112457668	113070220	-0.297948	-0.128331	-0.085701	-0.140704
chr4	112628079	113524599	-0.396197	-0.163789	-0.117336	-0.245668
chr4	113070221	113819114	0.033459	0.014066	0.011078	0.011419
chr4	113524615	113959357	0.196409	0.111030	0.085819	0.135433
chr4	113819130	114195589	0.339401	0.188634	0.143579	0.228164
chr4	113959369	114519104	0.230197	0.075249	0.056508	0.083614
chr4	114195635	115193685	0.015826	0.002248	0.001910	0.002504
chr4	114519379	115844548	0.120093	0.012658	0.011375	0.018246
chr4	115193916	116671535	0.057391	0.006500	0.005718	0.009426
chr4	115844569	117339187	-0.099570	-0.012966	-0.011000	-0.019146
chr4	116671591	117877035	-0.112023	-0.017485	-0.014627	-0.022758
chr4	117339613	118236398	0.070586	0.014082	0.011802	0.013416
chr4	117877046	118618334	0.104486	0.022396	0.018544	0.018731
chr4	118236431	118869899	0.066245	0.014141	0.011522	0.013447
chr4	118618362	119220368	0.138314	0.027306	0.022924	0.023308
chr4	118869901	119634690	0.054215	0.008993	0.007644	0.008561
chr4	119220550	120086466	0.104259	0.017167	0.014135	0.017121
chr4	119634737	120537024	0.304661	0.081425	0.059154	0.088744
chr4	120086480	120889980	0.375325	0.142338	0.092850	0.145605
chr4	120537230	121250539	0.330932	0.078665	0.059295	0.058420
chr4	120890012	121425665	0.144826	0.023436	0.020969	0.018812
chr4	121250627	121553664	0.400163	0.210524	0.149871	0.289542
chr4	121425675	122484700	0.767134	0.563873	0.435094	0.709606
chr4	121553690	122609471	0.882216	0.627927	0.533665	0.774557
chr4	122484705	122816579	0.793852	0.525632	0.389807	0.572750
chr4	122609489	123371446	0.588711	0.215186	0.163186	0.236471
chr4	122816943	123847595	0.021738	0.003577	0.002898	0.003691
chr4	123373655	124070827	0.287612	0.091522	0.065611	0.091925
chr4	123847813	124266363	0.377252	0.199443	0.118399	0.218102
chr4	124070866	124490279	0.436295	0.253100	0.147248	0.311089
chr4	124266366	124796700	0.578190	0.399782	0.220804	0.490237
chr4	124490476	125073290	0.599729	0.472373	0.239197	0.527867
chr4	124796940	125357070	0.511233	0.268734	0.163484	0.229186
chr4	125073312	125663203	0.077032	0.017281	0.013324	0.015465
chr4	125357109	125893028	0.209335	0.077005	0.050074	0.093721
chr4	125663377	126209836	0.503478	0.315377	0.176258	0.402273
chr4	125894533	126485278	0.652180	0.504030	0.267931	0.565191
chr4	126209926	126753159	0.690472	0.567952	0.292022	0.598005
chr4	126485383	127179138	0.721091	0.592441	0.307430	0.635948
chr4	126753314	127371206	0.678138	0.556096	0.291761	0.587836
chr4	127179228	127558038	0.690096	0.590215	0.312461	0.587149
chr4	127371222	127763333	0.765034	0.660891	0.359174	0.669244
chr4	127558107	127979650	0.732695	0.615166	0.331985	0.634717
chr4	127763341	128171748	0.695416	0.569692	0.306300	0.581046
chr4	127979653	128370467	0.681448	0.556259	0.300345	0.570697
chr4	128171821	128613455	0.588118	0.358064	0.215472	0.345958
chr4	128370586	128893007	0.246442	0.069685	0.052335	0.062942
chr4	128613975	129306348	0.041290	0.006585	0.005556	0.005709
chr4	128893031	129650640	0.020810	0.002441	0.002171	0.002018
chr4	129306398	130006733	-0.057448	-0.007703	-0.006708	-0.005494
chr4	129650979	130539370	-0.041413	-0.007955	-0.006333	-0.007851
chr4	130006756	130800841	-0.017152	-0.003555	-0.002830	-0.004336
chr4	130539498	131063757	0.021318	0.004799	0.003846	0.004351
chr4	130800884	131311078	-0.044836	-0.010452	-0.008178	-0.010768
chr4	131063808	131654157	-0.178374	-0.042016	-0.033439	-0.037418
chr4	131311133	132168441	-0.119099	-0.021481	-0.017779	-0.022174
chr4	131654733	132633911	-0.013340	-0.002146	-0.001786	-0.003108
chr4	132168672	133092655	-0.064881	-0.010707	-0.008908	-0.013452
chr4	132633947	133492975	-0.026737	-0.004704	-0.003877	-0.005524
chr4	133092714	133926373	0.029628	0.004419	0.003776	0.004301
chr4	133493052	134209102	0.004210	0.000583	0.000507	0.000514
chr4	133926483	134561880	-0.041064	-0.008741	-0.006897	-0.008291
chr4	134209931	134895305	-0.024688	-0.004804	-0.003846	-0.005092
chr4	134561966	135193254	-0.002317	-0.000418	-0.000348	-0.000418
chr4	134895635	135447031	0.006283	0.001287	0.001052	0.001540
chr4	135193267	135855917	0.023193	0.004182	0.003408	0.003840
chr4	135447077	136324345	-0.050966	-0.007171	-0.006005	-0.008359
chr4	135855971	136590097	-0.017125	-0.002714	-0.002263	-0.002318
chr4	136324425	136817694	0.044315	0.010318	0.008003	0.008558
chr4	136590129	137081852	0.074647	0.016376	0.013033	0.013620
chr4	136817936	137313237	0.156550	0.033568	0.027225	0.027431
chr4	137082498	137570569	0.166128	0.039347	0.031307	0.030945
chr4	137313660	137805932	0.013584	0.002752	0.002262	0.002485
chr4	137570606	138081775	-0.131170	-0.022940	-0.018898	-0.016670
chr4	137806022	138296120	-0.057539	-0.011317	-0.009238	-0.008660
chr4	138081789	138520812	-0.039182	-0.008326	-0.006782	-0.005776
chr4	138296194	138740618	-0.003789	-0.000873	-0.000709	-0.000226
chr4	138521012	139034531	0.007781	0.001619	0.001357	0.000526
chr4	138740627	139307680	-0.054677	-0.008357	-0.007200	-0.006365
chr4	139034584	139499660	-0.003522	-0.000555	-0.000470	-0.001181
chr4	139307693	139724128	-0.065173	-0.014051	-0.011401	-0.009308
chr4	139499692	139931435	-0.066434	-0.016042	-0.012883	-0.010560
chr4	139724129	140137733	0.095675	0.019721	0.016458	0.013446
chr4	139931452	140327073	0.086849	0.016535	0.013946	0.011738
chr4	140137814	140548171	0.245156	0.060094	0.047536	0.047617
chr4	140327094	140777790	0.215838	0.058933	0.043811	0.044056
chr4	140548211	141100916	-0.068115	-0.012211	-0.009593	-0.009465
chr4	140777944	141394098	-0.083731	-0.010538	-0.009123	-0.008762
chr4	141100963	141639429	-0.061769	-0.013542	-0.011003	-0.011800
chr4	141394168	141894145	-0.052303	-0.013921	-0.010714	-0.012133
chr4	141639773	142130095	-0.030837	-0.006444	-0.005255	-0.005197
chr4	141894153	142391777	-0.062401	-0.013451	-0.010946	-0.012309
chr4	142130175	142589957	0.040844	0.015588	0.010627	0.016992
chr4	142391859	142795402	0.116718	0.047562	0.032188	0.046754
chr4	142589961	143049925	0.071348	0.017059	0.013977	0.012882
chr4	142795410	143476093	-0.028523	-0.005188	-0.004237	-0.006060
chr4	143049932	143942763	0.056066	0.009585	0.007664	0.006004
chr4	143476174	144235986	-0.051851	-0.009733	-0.007893	-0.016767
chr4	143942855	144427153	0.008442	0.001924	0.001631	-0.003492
chr4	144236170	144601209	0.501614	0.118639	0.105144	0.064061
chr4	144427156	144880251	0.161037	0.039155	0.031345	0.023685
chr4	144601241	145154317	-0.099711	-0.034348	-0.025192	-0.029152
chr4	144880311	147655632	-0.363579	-0.117219	-0.090797	-0.190363
chr4	145154437	148030955	-0.746763	-0.334808	-0.230018	-0.549738
chr4	147655811	148241728	-0.719459	-0.365993	-0.233113	-0.312309
chr4	148031013	148487491	-0.059644	-0.011304	-0.009276	-0.007059
chr4	148241745	148921971	-0.139240	-0.018729	-0.016378	-0.014247
chr4	148487646	149375484	-0.203601	-0.026860	-0.023069	-0.024166
chr4	148921982	149737944	-0.202848	-0.034083	-0.027897	-0.035947
chr4	149375498	150104587	-0.147994	-0.028679	-0.023203	-0.032584
chr4	149738007	150721127	0.023625	0.003424	0.002925	0.005268
chr4	150104753	151054640	0.058456	0.007489	0.006569	0.011592
chr4	150721141	151272169	0.316955	0.094225	0.072563	0.089588
chr4	151054675	151506980	0.493875	0.212102	0.148210	0.179584
chr4	151272197	151790653	0.293463	0.100604	0.075733	0.077821
chr4	151507012	152257401	0.040465	0.008060	0.006617	0.007488
chr4	151790717	152607484	0.002952	0.000521	0.000429	-0.000041
chr4	152257646	152845253	-0.002279	-0.000519	-0.000418	-0.000539
chr4	152607556	153050367	0.142534	0.037001	0.029193	0.033922
chr4	152845291	153278313	0.203827	0.046679	0.038204	0.042805
chr4	153050399	153530441	0.027549	0.004687	0.004037	0.003797
chr4	153278329	153748293	-0.070920	-0.012407	-0.010481	-0.009555
chr4	153530524	153940465	-0.062457	-0.014556	-0.011721	-0.010466
chr4	153748542	154201904	0.206706	0.073823	0.052383	0.062260
chr4	153940526	154530281	0.297137	0.080633	0.061524	0.080842
chr4	154201942	154858615	0.045291	0.007012	0.006042	0.008044
chr4	154530723	155117857	-0.067198	-0.011602	-0.009867	-0.010607
chr4	154858801	155460058	0.004253	0.000724	0.000617	0.000764
chr4	155117973	155866529	0.010048	0.001343	0.001183	0.001522
chr4	155460083	156163026	0.033151	0.005064	0.004432	0.004855
chr4	155866646	156429871	0.026619	0.005341	0.004520	0.004816
chr5	4013852	5068786	0.001878	0.000214	0.000184	0.000294
chr5	4571573	5464120	-0.003359	-0.000440	-0.000378	-0.000677
chr5	5068822	5822472	-0.085664	-0.019397	-0.015366	-0.020967
chr5	5464134	6093786	-0.130133	-0.040921	-0.029656	-0.045386
chr5	5822504	6346135	-0.234808	-0.079750	-0.056322	-0.087588
chr5	6093825	6695427	-0.131240	-0.042754	-0.031321	-0.053707
chr5	6346175	7082673	-0.024118	-0.005479	-0.004395	-0.008643
chr5	6695491	7392841	-0.170188	-0.022842	-0.019775	-0.023282
chr5	7083053	7723572	-0.128997	-0.018265	-0.015865	-0.016876
chr5	7392902	8101467	-0.057103	-0.009543	-0.008198	-0.010092
chr5	7723614	8567508	0.107482	0.019782	0.016735	0.020475
chr5	8101816	9000836	0.066573	0.010897	0.009251	0.011086
chr5	8567686	9439092	-0.039929	-0.005234	-0.004509	-0.005535
chr5	9000920	9864330	0.053870	0.008662	0.007277	0.008587
chr5	9439303	10173889	-0.024858	-0.006556	-0.004925	-0.006663
chr5	9864383	10433369	0.046896	0.015280	0.010957	0.014703
chr5	10173938	10895452	0.337219	0.082307	0.067321	0.088318
chr5	10433542	12186498	0.339092	0.059666	0.051641	0.086841
chr5	10895618	12539178	0.186724	0.029937	0.025416	0.037093
chr5	12186512	12885654	0.201126	0.036279	0.029418	0.036947
chr5	12539197	13099417	0.100658	0.020389	0.016410	0.017762
chr5	12885700	13349624	-0.037280	-0.009181	-0.007294	-0.007362
chr5	13099505	13627314	0.049398	0.011272	0.008860	0.009523
chr5	13349660	13964272	0.108890	0.019062	0.015654	0.017446
chr5	13627341	14242809	0.088113	0.018340	0.014486	0.016427
chr5	13964280	14497960	-0.021581	-0.005712	-0.004359	-0.005095
chr5	14242817	14848069	-0.163182	-0.033538	-0.027699	-0.032061
chr5	14497968	16118193	-0.139046	-0.023220	-0.019698	-0.027744
chr5	14848158	16436033	-0.005402	-0.000953	-0.000807	-0.000791
chr5	16118226	16782950	-0.009320	-0.001445	-0.001262	-0.001099
chr5	16436114	17091072	0.055139	0.010660	0.008924	0.007309
chr5	16783077	17296649	-0.109720	-0.034896	-0.026095	-0.028849
chr5	17091109	17554626	-0.219560	-0.066458	-0.048400	-0.061000
chr5	17296823	17803990	-0.074841	-0.019904	-0.014867	-0.020548
chr5	17554665	18154301	-0.084790	-0.019016	-0.014925	-0.019904
chr5	17803994	18450106	-0.040445	-0.006763	-0.005470	-0.007494
chr5	18154325	18753394	0.076423	0.013565	0.011017	0.014658
chr5	18450417	19010888	0.004515	0.000962	0.000769	0.000754
chr5	18753404	19287582	0.039542	0.009292	0.007121	0.009697
chr5	19010932	19608631	0.042959	0.008388	0.006642	0.010204
chr5	19287585	19922547	-0.089228	-0.012055	-0.010310	-0.011566
chr5	19608737	20275981	0.096939	0.014528	0.012516	0.013075
chr5	19922719	20656532	0.097503	0.020310	0.016527	0.025996
chr5	20276049	21251465	-0.038135	-0.005978	-0.004983	-0.005932
chr5	20656539	21598907	0.046122	0.006902	0.005854	0.008511
chr5	21251530	21771557	0.135299	0.034874	0.027821	0.029968
chr5	21598913	21997130	0.218567	0.103001	0.066236	0.092099
chr5	21771599	22232625	0.355330	0.214958	0.121098	0.234777
chr5	21997309	22452079	0.472433	0.300507	0.169252	0.325667
chr5	22232735	22874116	0.429189	0.158961	0.111147	0.171616
chr5	22452099	23156511	0.129961	0.023695	0.019901	0.020944
chr5	22874133	23350570	-0.006192	-0.001476	-0.001211	-0.001108
chr5	23156557	23602518	-0.229537	-0.060424	-0.047901	-0.032965
chr5	23350672	23978564	-0.093129	-0.021044	-0.017038	-0.012207
chr5	23602606	24194996	-0.005417	-0.001123	-0.000927	-0.001402
chr5	23978616	24438252	-0.013920	-0.003203	-0.002629	-0.002172
chr5	24195063	24917454	0.003045	0.000601	0.000499	0.001194
chr5	24438348	25235945	-0.004055	-0.000715	-0.000597	-0.000599
chr5	24917525	25748007	0.099169	0.016679	0.013885	0.015705
chr5	25236111	25946056	0.309651	0.113100	0.079133	0.122515
chr5	25748056	26508315	0.259957	0.091143	0.064465	0.109247
chr5	25946150	26804740	0.007971	0.001435	0.001183	-0.000170
chr5	26508324	27024363	0.066908	0.013345	0.011184	0.007189
chr5	26804817	27221720	0.080814	0.017560	0.014696	0.009391
chr5	27024396	27514841	0.024689	0.004854	0.004070	0.003256
chr5	27221737	27839395	-0.116237	-0.024373	-0.019729	-0.021822
chr5	27514857	28212467	-0.148492	-0.034072	-0.026847	-0.035201
chr5	27839419	28729886	-0.115934	-0.024152	-0.019141	-0.027817
chr5	28212770	29270855	-0.087360	-0.011282	-0.009604	-0.014007
chr5	28730003	29700680	0.027407	0.002468	0.002186	0.002405
chr5	29270882	30008144	-0.130066	-0.017872	-0.015177	-0.014518
chr5	29700681	30299885	-0.160572	-0.026694	-0.022998	-0.018675
chr5	30008253	30665750	-0.030284	-0.005744	-0.004867	-0.004426
chr5	30300123	31163954	-0.036790	-0.006498	-0.005348	-0.007573
chr5	30665828	31743710	0.016888	0.002733	0.002253	0.003629
chr5	31163955	32377154	0.057844	0.009171	0.007610	0.013874
chr5	31743924	32672858	0.277157	0.044472	0.037860	0.057052
chr5	32377477	33257003	0.267515	0.050598	0.042318	0.060273
chr5	32673008	33607092	-0.023397	-0.004788	-0.003845	-0.005050
chr5	33257008	34440064	-0.111618	-0.021000	-0.017079	-0.023388
chr5	33607101	35264285	-0.016458	-0.002300	-0.001929	-0.003149
chr5	34440109	35640960	0.051584	0.006099	0.005276	0.005844
chr5	35264495	35927323	0.000714	0.000095	0.000083	-0.000405
chr5	35640994	36226284	0.004732	0.000839	0.000697	-0.000001
chr5	35927329	36506694	0.038176	0.006428	0.005441	0.005373
chr5	36226508	36928307	-0.007880	-0.001284	-0.001089	-0.001426
chr5	36506821	37192334	-0.038971	-0.008241	-0.006550	-0.007714
chr5	36928308	37438986	0.018427	0.004435	0.003461	0.003468
chr5	37192444	37593513	0.399703	0.196819	0.127422	0.181981
chr5	37438994	37765665	0.469515	0.337823	0.186572	0.350412
chr5	37593518	37952825	0.270182	0.184327	0.100097	0.189539
chr5	37765741	38174393	0.228678	0.145138	0.078343	0.165050
chr5	37952886	38466637	0.393185	0.216375	0.128740	0.239383
chr5	38174570	38659565	0.444371	0.216915	0.140799	0.207928
[truncated: 4,974 more rows]
