# Supplementary material for: Into the Wild: A novel wild-derived inbred strain resource expands the genomic and phenotypic diversity of laboratory mouse models
Source: PLoS Genet. 2024 Apr 10;20(4):e1011228. doi: 10.1371/journal.pgen.1011228 (PMC11034653; doi:10.1371/journal.pgen.1011228)
Supplement: S11 Table — Analyses were performed on windows of 5000 SNPs with a 2500 SNP slide. (TXT) [file pgen.1011228.s023.txt]

chr	windowStart	windowEnd	D	f_d	f_dM	d_f
chr1	3520645	3954399	0.609469	0.341257	0.208120	0.481748
chr1	3775216	4156410	0.691795	0.551094	0.288173	0.593181
chr1	3954577	4349779	0.657376	0.482904	0.274056	0.551522
chr1	4156466	4537108	0.593344	0.402600	0.240634	0.448026
chr1	4349845	4761661	0.509103	0.337831	0.193190	0.380894
chr1	4537132	4960755	0.508739	0.340735	0.197804	0.370922
chr1	4761700	5191251	0.503017	0.349850	0.197737	0.374691
chr1	4960815	5414722	0.450116	0.305353	0.167847	0.353790
chr1	5191331	5602937	0.297211	0.192827	0.102068	0.207217
chr1	5414769	5797608	0.247133	0.166469	0.085578	0.184663
chr1	5602944	5978816	0.307561	0.209026	0.117480	0.243047
chr1	5797653	6176607	0.454395	0.301988	0.178642	0.344161
chr1	5978823	6384555	0.658883	0.464131	0.277120	0.533267
chr1	6176631	6630779	0.486962	0.333819	0.189899	0.400019
chr1	6384634	7024649	0.182530	0.071942	0.047129	0.073990
chr1	6630844	7293957	-0.049721	-0.009056	-0.007482	-0.007258
chr1	7027705	7542378	0.020359	0.002912	0.002585	0.002217
chr1	7294020	7786124	0.240630	0.040852	0.035408	0.034319
chr1	7542418	8200662	0.059765	0.013588	0.010892	0.014995
chr1	7786172	8524948	-0.085655	-0.017301	-0.014010	-0.020953
chr1	8200668	8879898	-0.144043	-0.031904	-0.024686	-0.039194
chr1	8524969	9143937	-0.045849	-0.013611	-0.010055	-0.020927
chr1	8879927	9492924	0.136200	0.036429	0.028829	0.036833
chr1	9143969	9745082	0.143442	0.022423	0.019569	0.018020
chr1	9492952	10198462	-0.051011	-0.007013	-0.006134	-0.005788
chr1	9745392	10651186	-0.022329	-0.003590	-0.003055	-0.004206
chr1	10198495	10929537	0.116458	0.020346	0.017145	0.019393
chr1	10651292	11168549	0.220752	0.028162	0.024719	0.017946
chr1	10929616	11363803	-0.230536	-0.039252	-0.032516	-0.026862
chr1	11168645	11579232	-0.273247	-0.071906	-0.053961	-0.061648
chr1	11364044	11766148	-0.048441	-0.012172	-0.009285	-0.012457
chr1	11579277	11973989	0.367951	0.093682	0.073914	0.071531
chr1	11766173	12246828	0.196332	0.045769	0.037363	0.030005
chr1	11974013	12485504	-0.196177	-0.035806	-0.030502	-0.019402
chr1	12248493	12703129	-0.039259	-0.006523	-0.005737	-0.003545
chr1	12485510	12920068	0.002657	0.000637	0.000489	-0.000295
chr1	12703211	13070049	0.303368	0.139622	0.089651	0.130172
chr1	12920138	13268951	0.411895	0.251226	0.144826	0.291939
chr1	13070123	13514622	0.407103	0.243321	0.139812	0.307581
chr1	13268956	13775618	0.418892	0.206036	0.130094	0.223925
chr1	13514869	14023531	0.241318	0.085101	0.060837	0.068437
chr1	13775809	14401653	-0.048860	-0.011284	-0.008885	-0.010811
chr1	14023628	14738496	-0.071953	-0.011220	-0.009298	-0.011237
chr1	14401654	15067016	0.069941	0.010579	0.009000	0.009108
chr1	14738543	15446017	0.156734	0.026610	0.021910	0.026132
chr1	15067186	15679666	0.276362	0.065026	0.051379	0.062252
chr1	15446048	16011748	0.213922	0.052433	0.042344	0.048511
chr1	15679840	16371160	0.059256	0.010396	0.008744	0.008929
chr1	16012059	16878491	0.088158	0.012576	0.010828	0.013795
chr1	16371670	17292080	0.109504	0.014065	0.012287	0.017545
chr1	16878507	17526293	-0.139872	-0.020883	-0.017966	-0.023176
chr1	17292213	17905562	-0.171170	-0.028559	-0.024465	-0.029044
chr1	17526328	18204470	-0.218901	-0.039271	-0.033035	-0.038125
chr1	17905606	18653792	-0.176567	-0.031866	-0.025987	-0.034488
chr1	18204712	18991288	0.083861	0.012983	0.010883	0.012669
chr1	18653847	19575584	0.047491	0.005629	0.004975	0.006621
chr1	18991905	20080006	0.082773	0.008889	0.007899	0.012643
chr1	19575597	20517218	0.067436	0.007954	0.006952	0.010272
chr1	20080173	20746640	0.442377	0.149693	0.109623	0.180637
chr1	20517951	20934163	0.604143	0.430961	0.245796	0.478812
chr1	20747013	21113167	0.681892	0.555587	0.300839	0.578002
chr1	20934236	21343662	0.507846	0.291701	0.179963	0.287824
chr1	21113194	21612219	0.056108	0.016660	0.012509	0.018047
chr1	21343667	21934414	0.062731	0.013685	0.011310	0.015021
chr1	21612335	22314639	0.026929	0.004000	0.003518	0.004511
chr1	21934485	22686726	0.010102	0.001358	0.001168	0.000826
chr1	22314644	23066548	-0.024567	-0.003520	-0.002933	-0.004204
chr1	22686735	23623419	0.007369	0.000973	0.000836	0.000661
chr1	23066551	23876752	0.070469	0.013512	0.010996	0.013654
chr1	23623718	24236312	-0.000106	-0.000024	-0.000019	0.000435
chr1	23876812	24457910	-0.053531	-0.010487	-0.008684	-0.010091
chr1	24236315	24710923	0.028848	0.008010	0.006234	0.003791
chr1	24457967	24984707	-0.028610	-0.007307	-0.005812	-0.008495
chr1	24710929	25318835	-0.018443	-0.003266	-0.002737	-0.002733
chr1	24984709	25729945	0.008238	0.001240	0.001039	0.001979
chr1	25318849	26087816	0.069468	0.011526	0.009442	0.016405
chr1	25730107	26560432	0.061141	0.008428	0.007111	0.013796
chr1	26087875	26904165	-0.064460	-0.007924	-0.006625	-0.008719
chr1	26560451	27528374	-0.104701	-0.010614	-0.009121	-0.015241
chr1	26904669	27996580	-0.204910	-0.013332	-0.012208	-0.017656
chr1	27528437	28335350	-0.240656	-0.024803	-0.022109	-0.024154
chr1	27996736	28661793	0.109295	0.016779	0.014303	0.017609
chr1	28335353	29004704	0.272973	0.046809	0.039080	0.052208
chr1	28661931	29475078	-0.034750	-0.004963	-0.004274	-0.007080
chr1	29005055	29767018	-0.123140	-0.013335	-0.012017	-0.011833
chr1	29475271	30363041	0.086578	0.005892	0.005406	0.004962
chr1	29767076	30840310	0.207396	0.018083	0.016345	0.023813
chr1	30363221	31279256	0.109118	0.016375	0.014110	0.020273
chr1	30840505	31775254	0.013111	0.001931	0.001635	0.001932
chr1	31279307	32093426	0.100428	0.017321	0.014527	0.018574
chr1	31775262	32527272	0.149063	0.026612	0.022962	0.025453
chr1	32093431	32918035	0.133747	0.015055	0.013775	0.015283
chr1	32527283	33226966	0.252574	0.046095	0.038874	0.050008
chr1	32918118	33506290	0.225404	0.047227	0.038261	0.044056
chr1	33226972	33916964	0.067185	0.010878	0.009260	0.010399
chr1	33506421	34154623	0.014235	0.002885	0.002445	0.002803
chr1	33917068	34406432	0.029932	0.007305	0.006062	0.005150
chr1	34154675	34602158	0.174441	0.055735	0.040004	0.038600
chr1	34406480	34810620	0.206112	0.076596	0.052014	0.061372
chr1	34602295	35080482	0.149332	0.035532	0.027878	0.028537
chr1	34810648	35336312	0.118861	0.022740	0.018795	0.016048
chr1	35080500	35551384	0.046286	0.010349	0.008258	0.007233
chr1	35336325	35775122	0.048427	0.012546	0.009746	0.009250
chr1	35551434	36029871	0.024001	0.006727	0.005232	0.005142
chr1	35775147	36270925	-0.100361	-0.024495	-0.019661	-0.016492
chr1	36030217	36661683	-0.056807	-0.009887	-0.008305	-0.006999
chr1	36270945	37075102	-0.000002	-0.000000	-0.000000	-0.000089
chr1	36662057	37420203	-0.073784	-0.013823	-0.011259	-0.012643
chr1	37076672	37686818	-0.035632	-0.007179	-0.005741	-0.008141
chr1	37420538	38058937	-0.095741	-0.018573	-0.014847	-0.020533
chr1	37686857	38409849	-0.170916	-0.033679	-0.026628	-0.034507
chr1	38059914	38688006	0.508939	0.221097	0.146623	0.249569
chr1	38410012	38946747	0.547656	0.267004	0.173200	0.260641
chr1	38688678	39266918	-0.070688	-0.014162	-0.011719	-0.012172
chr1	38946807	39540000	-0.004330	-0.000759	-0.000642	-0.000951
chr1	39266928	39884764	0.132870	0.029454	0.023181	0.026509
chr1	39540124	40136678	0.382841	0.162294	0.108620	0.167975
chr1	39884775	40339568	0.457344	0.192066	0.131790	0.173359
chr1	40136686	40530899	0.414435	0.200876	0.127229	0.182849
chr1	40340159	40672681	0.470400	0.357135	0.194566	0.370945
chr1	40530917	40869944	0.503814	0.377405	0.207522	0.382518
chr1	40672684	41037707	0.478392	0.337194	0.181551	0.358029
chr1	40869993	41345591	0.400964	0.202484	0.126504	0.169885
chr1	41037740	41704974	0.508581	0.192050	0.135280	0.186683
chr1	41345616	41927437	0.525691	0.255404	0.161826	0.338582
chr1	41704990	42291029	0.421577	0.196943	0.126442	0.234703
chr1	41927441	42561463	0.406672	0.188321	0.121278	0.225391
chr1	42291046	42831942	0.482692	0.290048	0.165470	0.360218
chr1	42561539	43055465	0.620681	0.469795	0.247012	0.528530
chr1	42831952	43282570	0.688462	0.563900	0.298402	0.599436
chr1	43055551	43450768	0.707763	0.579472	0.323326	0.586196
chr1	43282600	43648919	0.659513	0.520225	0.287981	0.536604
chr1	43450813	43866672	0.605664	0.457763	0.249085	0.478295
chr1	43648981	44146967	0.643467	0.532029	0.277899	0.534626
chr1	43866704	44339115	0.637078	0.524927	0.277572	0.539471
chr1	44147188	44571572	0.600271	0.448390	0.259361	0.480494
chr1	44339157	44814080	0.647148	0.490877	0.277213	0.535768
chr1	44571781	45119451	0.749279	0.559856	0.332186	0.637561
chr1	44814107	45404027	0.814543	0.604945	0.387054	0.714907
chr1	45119483	45605046	0.674721	0.506569	0.303704	0.577701
chr1	45404028	45823553	0.543776	0.410511	0.224030	0.448070
chr1	45605069	46059625	0.538921	0.371841	0.204981	0.404669
chr1	45823586	46540458	0.675214	0.422541	0.263803	0.541809
chr1	46059678	46931929	0.776904	0.496071	0.324711	0.717845
chr1	46540459	47359519	0.642421	0.299180	0.212750	0.380829
chr1	46932006	47663989	0.527139	0.252479	0.159394	0.297988
chr1	47359654	47957718	0.387728	0.237933	0.130041	0.332090
chr1	47664203	48208606	0.222470	0.098559	0.060438	0.157759
chr1	47957843	48464494	0.395733	0.165539	0.104428	0.277330
chr1	48208704	48726693	0.393455	0.186001	0.112314	0.290813
chr1	48464561	48970315	0.396055	0.187362	0.113888	0.270475
chr1	48726701	49188101	0.575749	0.329467	0.196276	0.474148
chr1	48970339	49440650	0.592235	0.350487	0.210950	0.511036
chr1	49188112	49688083	0.554398	0.311610	0.185389	0.429373
chr1	49440718	49892033	0.598277	0.367580	0.208971	0.505748
chr1	49688157	50102183	0.459256	0.265851	0.158717	0.375639
chr1	49892059	50285558	0.282959	0.158325	0.090619	0.197446
chr1	50102184	50570033	0.410487	0.213901	0.122133	0.315797
chr1	50285640	50877212	0.491409	0.249868	0.148879	0.408211
chr1	50570125	51208033	0.257885	0.111199	0.070042	0.140007
chr1	50877366	51487128	0.173740	0.058140	0.040731	0.053437
chr1	51208091	51840786	0.252750	0.075466	0.056347	0.073454
chr1	51487253	52056003	0.094529	0.030194	0.021515	0.034964
chr1	51841109	52313629	0.275847	0.147828	0.087835	0.170534
chr1	52056083	52651584	0.351652	0.170176	0.105743	0.188661
chr1	52313653	53059865	0.138467	0.030558	0.023687	0.036766
chr1	52651594	53613997	-0.022269	-0.002789	-0.002402	-0.003428
chr1	53059938	54103444	-0.066280	-0.008541	-0.007330	-0.011971
chr1	53614330	54603948	-0.076666	-0.012088	-0.010001	-0.016501
chr1	54103463	54913728	-0.080264	-0.013500	-0.011122	-0.014548
chr1	54604428	55184086	0.279007	0.109326	0.075793	0.105055
chr1	54913731	55528423	0.553938	0.355232	0.209853	0.406965
chr1	55184336	55731679	0.457133	0.267600	0.154111	0.357295
chr1	55528668	55940599	0.300609	0.164688	0.093190	0.217188
chr1	55731792	56284917	0.390902	0.219140	0.126597	0.290624
chr1	55940606	56685895	0.418918	0.203929	0.124229	0.218085
chr1	56284947	57459365	0.373028	0.083356	0.064383	0.091756
chr1	56686237	57860649	0.233315	0.041132	0.033419	0.053134
chr1	57459859	58108971	0.457787	0.193177	0.128208	0.238100
chr1	57860676	58310625	0.435354	0.271996	0.155050	0.331378
chr1	58109016	58805990	0.276939	0.123193	0.077097	0.182408
chr1	58310769	59338826	0.165164	0.041193	0.030901	0.067039
chr1	58805995	59814870	0.033559	0.006522	0.005339	0.008143
chr1	59338995	60399798	-0.160729	-0.027729	-0.023077	-0.032858
chr1	59814945	61120353	-0.113050	-0.017101	-0.014133	-0.026559
chr1	60399934	61499671	0.006541	0.001075	0.000872	0.001512
chr1	61121042	61941759	0.025649	0.004669	0.003826	0.004211
chr1	61499717	62447381	-0.001203	-0.000174	-0.000147	-0.000213
chr1	61941929	62989262	-0.019055	-0.002603	-0.002234	-0.002617
chr1	62447511	63774386	0.026380	0.004277	0.003502	0.005354
chr1	62989855	64126885	0.141779	0.045810	0.030566	0.065253
chr1	63774408	64450575	0.295838	0.163459	0.091228	0.225874
chr1	64126890	64711733	0.496957	0.286157	0.165024	0.394458
chr1	64450597	65073683	0.529479	0.344411	0.186392	0.448611
chr1	64711760	65380204	0.432619	0.267073	0.144320	0.350047
chr1	65073801	65611226	0.435808	0.287706	0.161437	0.344808
chr1	65380272	65823476	0.607841	0.471573	0.260986	0.529779
chr1	65611336	65993467	0.711698	0.549589	0.303712	0.629782
chr1	65823532	66218078	0.663665	0.479592	0.269540	0.572296
chr1	65993471	66440634	0.560720	0.303541	0.192186	0.268815
chr1	66218082	66703550	0.377044	0.123926	0.095875	0.089471
chr1	66440655	66986465	0.105249	0.019400	0.016465	0.019466
chr1	66703696	67203481	-0.149617	-0.022122	-0.019124	-0.019834
chr1	66986608	67450311	-0.089085	-0.015128	-0.013163	-0.010049
chr1	67203669	67810509	-0.052647	-0.008300	-0.007120	-0.007070
chr1	67450549	68030837	0.120490	0.020398	0.016972	0.019262
chr1	67810545	68302157	0.040701	0.009079	0.007179	0.008056
chr1	68030858	68547604	-0.125567	-0.027338	-0.021730	-0.022648
chr1	68302196	68813782	-0.230951	-0.044332	-0.035872	-0.031276
chr1	68547695	69110433	-0.120114	-0.029437	-0.023274	-0.023758
chr1	68814023	69328935	-0.064580	-0.018391	-0.014477	-0.014910
chr1	69110434	69598347	-0.077729	-0.020167	-0.016148	-0.013636
chr1	69329009	69889938	-0.055054	-0.012324	-0.009953	-0.009122
chr1	69598364	70171136	0.072324	0.013783	0.011107	0.011950
chr1	69889952	70439872	0.076354	0.017623	0.013701	0.015773
chr1	70171393	70668026	-0.002878	-0.000733	-0.000579	-0.000994
chr1	70439890	70964652	0.062083	0.011736	0.010020	0.007721
chr1	70668044	71230108	-0.056388	-0.012136	-0.009759	-0.009392
chr1	70964908	71468264	-0.103598	-0.020252	-0.016287	-0.013702
chr1	71230188	71726931	-0.044307	-0.008278	-0.006771	-0.005452
chr1	71469838	71961865	-0.125236	-0.024191	-0.019707	-0.015688
chr1	71726968	72185800	-0.100700	-0.020504	-0.016896	-0.013501
chr1	71961871	72409999	-0.030146	-0.008447	-0.006475	-0.006001
chr1	72185817	72666895	0.033157	0.008924	0.006745	0.007909
chr1	72410006	72950803	0.012592	0.002529	0.002023	0.002026
chr1	72666898	73245943	0.019434	0.003685	0.003053	0.003119
chr1	72950874	73489554	0.082276	0.015784	0.013186	0.009971
chr1	73245995	73786810	-0.026574	-0.004184	-0.003530	-0.002538
chr1	73489595	74052345	0.062310	0.011672	0.009413	0.007965
chr1	73786815	74261958	0.269978	0.119559	0.073167	0.114615
chr1	74052407	74658835	0.535993	0.369196	0.190648	0.450416
chr1	74261962	75107494	0.687313	0.497150	0.264923	0.638021
chr1	74658881	75414547	0.717620	0.560554	0.296017	0.656343
chr1	75107744	75704467	0.538047	0.389813	0.205741	0.455139
chr1	75414549	75926685	0.397427	0.254146	0.140525	0.315334
chr1	75704553	76222476	0.457276	0.245683	0.149974	0.273505
chr1	75926746	76468499	0.296886	0.098014	0.070002	0.083822
chr1	76222513	76809598	-0.014806	-0.002661	-0.002198	-0.002507
chr1	76468721	77179579	-0.004722	-0.000865	-0.000710	-0.001331
chr1	76809695	77583000	-0.020021	-0.003389	-0.002862	-0.003159
chr1	77179609	78246224	-0.008332	-0.001098	-0.000947	-0.001094
chr1	77583071	78598471	0.015455	0.002321	0.001952	0.002334
chr1	78246259	78941006	0.004051	0.000854	0.000694	-0.000451
chr1	78598639	79214005	-0.113475	-0.025215	-0.020361	-0.021711
chr1	78941090	79546474	-0.083489	-0.013152	-0.011250	-0.010353
chr1	79214099	79851141	-0.070860	-0.008697	-0.007723	-0.006143
chr1	79546762	80178260	-0.253569	-0.045081	-0.037549	-0.031976
chr1	79851168	80445896	0.145455	0.050335	0.033697	0.047936
chr1	80178360	80639167	0.415720	0.229245	0.133763	0.265848
chr1	80445913	80920038	0.319590	0.148704	0.096934	0.152392
chr1	80639231	81258738	0.290994	0.120930	0.079907	0.142562
chr1	80920223	81634020	0.587650	0.346550	0.208474	0.471162
chr1	81258747	81848320	0.704575	0.538079	0.297431	0.640651
chr1	81634065	82186867	0.658063	0.497449	0.269272	0.585051
chr1	81848342	82476116	0.582795	0.378189	0.212105	0.451688
chr1	82187241	82783993	0.464435	0.201657	0.131304	0.195244
chr1	82476198	83141762	0.085973	0.016932	0.013943	0.014245
chr1	82784023	83405800	-0.047038	-0.006857	-0.006074	-0.004903
chr1	83141825	83649029	0.014210	0.002101	0.001915	0.001416
chr1	83405863	83917620	-0.032891	-0.007076	-0.006023	-0.004527
chr1	83649151	84307703	-0.034654	-0.007763	-0.006527	-0.006000
chr1	83917990	84613277	0.045737	0.009890	0.008116	0.006711
chr1	84307716	85676448	0.220440	0.046058	0.037482	0.044461
chr1	84613295	86544287	0.281070	0.038156	0.032892	0.062459
chr1	85676452	87738432	0.089572	0.006889	0.006061	0.012530
chr1	86544321	88327300	-0.113535	-0.012042	-0.010422	-0.018045
chr1	87738437	88598709	-0.108430	-0.021886	-0.017985	-0.019984
chr1	88327366	88846770	-0.197887	-0.042725	-0.034094	-0.031701
chr1	88599079	89105497	-0.084952	-0.019145	-0.015299	-0.014117
chr1	88846775	89342159	0.108892	0.023091	0.018877	0.018039
chr1	89105510	89998554	0.086798	0.014712	0.012218	0.018102
chr1	89342477	90293689	0.074300	0.014143	0.011553	0.016445
chr1	89998641	90527460	-0.022141	-0.005743	-0.004498	-0.004763
chr1	90293761	90735014	-0.024089	-0.007240	-0.005344	-0.005524
chr1	90527497	91046485	0.076205	0.019531	0.014913	0.019194
chr1	90735097	91523748	0.004082	0.000715	0.000589	0.000527
chr1	91046662	92137673	-0.022716	-0.003063	-0.002618	-0.004060
chr1	91523881	92467151	0.076932	0.010342	0.008916	0.011106
chr1	92139656	92926720	0.086391	0.013509	0.011375	0.012289
chr1	92467749	93410405	0.043411	0.006296	0.005266	0.005039
chr1	92926783	94063513	-0.024394	-0.004571	-0.003677	-0.003400
chr1	93410883	94491893	0.060520	0.011639	0.009404	0.011387
chr1	94064007	94948265	0.081076	0.013205	0.010858	0.011461
chr1	94492005	95336604	-0.000410	-0.000068	-0.000056	-0.000353
chr1	94948270	95748017	-0.043273	-0.007254	-0.005920	-0.007239
chr1	95336624	96421445	0.016849	0.001874	0.001574	0.002214
chr1	95748087	97001442	0.040290	0.003847	0.003242	0.006159
chr1	96421478	97825266	0.028442	0.003022	0.002603	0.005112
chr1	97001575	98452404	0.029131	0.003544	0.003042	0.005922
chr1	97825466	98665476	-0.016877	-0.003383	-0.002664	-0.006407
chr1	98452464	98902132	0.031074	0.010283	0.007415	0.004619
chr1	98665654	99073187	0.099184	0.026740	0.020631	0.018268
chr1	98902156	99299530	-0.159248	-0.031032	-0.025755	-0.018200
chr1	99073283	99476720	-0.251709	-0.055375	-0.045818	-0.032413
chr1	99299583	99857763	-0.130108	-0.026059	-0.021243	-0.020803
chr1	99476721	100048143	-0.066552	-0.012605	-0.010237	-0.009516
chr1	99857889	100277673	0.038459	0.007049	0.005909	0.004287
chr1	100048201	100523870	0.111884	0.022125	0.018110	0.018507
chr1	100277744	100740282	0.098421	0.019200	0.016008	0.016210
chr1	100523900	100994193	0.169952	0.023305	0.020720	0.022887
chr1	100740289	101158493	0.089780	0.008708	0.007965	0.008284
chr1	100994219	101373928	0.222635	0.032483	0.028106	0.026163
chr1	101158505	101661126	0.380669	0.051046	0.044236	0.054049
chr1	101373943	101904147	0.186951	0.030002	0.025006	0.035746
chr1	101661213	102370990	0.109449	0.014918	0.012620	0.022308
chr1	101904224	102753748	-0.216482	-0.020399	-0.017831	-0.039122
chr1	102371010	102995872	-0.353193	-0.051270	-0.042716	-0.085882
chr1	102753767	103178235	0.305385	0.097778	0.073620	0.125057
chr1	102996009	103423293	0.454986	0.152501	0.116484	0.133622
chr1	103178259	103577154	0.076267	0.020437	0.016833	0.013302
chr1	103423294	103857015	0.005509	0.001859	0.001391	0.001538
chr1	103577155	104141863	-0.044530	-0.009383	-0.007462	-0.007498
chr1	103857109	104501352	0.131118	0.030763	0.023985	0.030658
chr1	104142181	104780458	0.009666	0.002732	0.002016	0.003427
chr1	104501604	105123412	-0.099118	-0.021883	-0.017216	-0.016836
chr1	104780508	105551431	-0.064011	-0.010503	-0.008879	-0.010798
chr1	105124110	106032547	-0.059423	-0.007270	-0.006454	-0.008280
chr1	105551864	106808393	-0.010769	-0.000986	-0.000884	-0.001087
chr1	106032578	107125146	-0.161928	-0.017919	-0.015690	-0.021021
chr1	106808461	107354820	-0.266990	-0.040163	-0.035229	-0.026974
chr1	107125221	107546120	0.044499	0.006934	0.006304	0.003695
chr1	107354880	107855823	0.044806	0.006886	0.006272	0.003907
chr1	107546136	108167704	0.015035	0.001967	0.001811	0.001234
chr1	107856168	108540670	0.001342	0.000153	0.000139	0.000127
chr1	108168114	108823936	-0.165384	-0.023590	-0.020225	-0.017481
chr1	108541089	109036918	0.014903	0.003287	0.002767	0.000503
chr1	108823959	109282017	0.166763	0.035722	0.031749	0.023061
chr1	109037044	109483949	-0.270943	-0.040762	-0.036688	-0.022969
chr1	109282106	109672191	-0.547012	-0.088915	-0.075419	-0.051685
chr1	109483993	109945657	-0.548305	-0.069371	-0.060001	-0.045355
chr1	109672248	110230078	-0.015843	-0.002762	-0.002411	-0.003209
chr1	109945941	110505107	0.094153	0.021421	0.018247	0.015571
chr1	110230106	110770113	-0.054534	-0.008855	-0.007696	-0.008772
chr1	110505133	111081108	-0.027446	-0.004815	-0.004115	-0.005694
chr1	110770140	111354805	0.089214	0.019344	0.016074	0.013994
chr1	111081112	111551765	-0.101757	-0.029393	-0.023263	-0.019580
chr1	111354825	111804331	-0.187453	-0.060861	-0.046373	-0.043469
chr1	111551828	112058378	0.130097	0.035618	0.028051	0.031722
chr1	111804399	112250749	0.311398	0.062485	0.052789	0.039582
chr1	112058476	112453397	0.279591	0.049000	0.041506	0.030077
chr1	112250754	112775056	0.013295	0.002933	0.002377	0.002537
chr1	112453424	113013688	-0.097063	-0.016321	-0.013722	-0.016091
chr1	112775892	113180826	0.480337	0.103098	0.077769	0.090619
chr1	113013739	113404430	0.310468	0.075241	0.055511	0.066763
chr1	113180842	113745774	-0.300953	-0.056698	-0.045261	-0.061479
chr1	113404431	114028435	-0.327644	-0.059619	-0.048343	-0.070147
chr1	113745792	114327970	-0.094039	-0.016720	-0.014273	-0.013098
chr1	114028809	114507828	-0.170783	-0.030903	-0.026564	-0.020416
chr1	114328065	114927224	-0.062281	-0.009932	-0.008537	-0.007919
chr1	114507852	115277253	-0.106762	-0.021504	-0.017489	-0.018928
chr1	114927256	115697700	-0.133409	-0.015581	-0.013583	-0.014572
chr1	115277259	116019019	-0.344613	-0.033086	-0.029410	-0.037091
chr1	115697755	116358466	-0.391096	-0.056851	-0.047886	-0.059552
chr1	116019031	116636869	0.063169	0.013622	0.011317	0.012611
chr1	116358472	116988228	0.317103	0.092847	0.075103	0.093302
chr1	116637242	117391441	0.069116	0.021115	0.015897	0.020265
chr1	116988259	118191565	-0.231778	-0.050745	-0.039438	-0.060773
chr1	117391892	118850182	-0.149879	-0.019077	-0.016439	-0.026195
chr1	118191739	119391976	-0.013002	-0.001655	-0.001432	-0.002239
chr1	118850203	119950133	0.452594	0.100714	0.080506	0.135640
chr1	119392234	120145901	0.589809	0.249126	0.174098	0.322579
chr1	119950290	120506190	0.466009	0.182842	0.127459	0.213724
chr1	120145912	120996945	0.038895	0.006980	0.005535	0.008628
chr1	120506196	121374535	0.000131	0.000025	0.000020	-0.000195
chr1	120997979	121730987	0.130719	0.029955	0.024408	0.024619
chr1	121374610	122117885	0.175258	0.030680	0.025746	0.025048
chr1	121731059	122485021	-0.062127	-0.012039	-0.009623	-0.012775
chr1	122117957	122982417	-0.225877	-0.047633	-0.037580	-0.058565
chr1	122485068	123296334	-0.223897	-0.044727	-0.036698	-0.050039
chr1	122982455	123764614	-0.140747	-0.026382	-0.021323	-0.030688
chr1	123296371	124265522	0.153023	0.025824	0.021305	0.035716
chr1	123764772	124540012	0.242801	0.048233	0.038789	0.058210
chr1	124265622	124795048	0.067187	0.012998	0.010387	0.011916
chr1	124540034	125243159	-0.100288	-0.017317	-0.014274	-0.017163
chr1	124795375	125592189	-0.057955	-0.010967	-0.008912	-0.011976
chr1	125243435	125931823	-0.024220	-0.005397	-0.004234	-0.005601
chr1	125592367	126279221	-0.022326	-0.004419	-0.003486	-0.004900
chr1	125931846	126675174	-0.006888	-0.001078	-0.000889	-0.001397
chr1	126279293	127025421	0.027134	0.004878	0.004030	0.004456
chr1	126675216	127317873	-0.048352	-0.010561	-0.008515	-0.009056
chr1	127025425	127603258	-0.113962	-0.026175	-0.020801	-0.023513
chr1	127317882	128270150	0.014045	0.002310	0.001937	0.002684
chr1	127603837	128609412	0.042362	0.006274	0.005240	0.007235
chr1	128270287	129020816	-0.037910	-0.006414	-0.005185	-0.008744
chr1	128609419	129489618	-0.060693	-0.009031	-0.007546	-0.011100
chr1	129020827	129981330	-0.156187	-0.027377	-0.021888	-0.034946
chr1	129489650	130298096	-0.122889	-0.027622	-0.021206	-0.031491
chr1	129981344	130727037	-0.025080	-0.005851	-0.004678	-0.005507
chr1	130298117	131038091	0.205823	0.060437	0.045858	0.059713
chr1	130727059	131390609	0.550019	0.303983	0.188725	0.352699
chr1	131038532	131746499	0.549940	0.294183	0.181619	0.321847
chr1	131390875	132206064	0.210327	0.052987	0.040158	0.055041
chr1	131746555	132647900	-0.062068	-0.010793	-0.008934	-0.012316
chr1	132206216	132971430	-0.089808	-0.017549	-0.014334	-0.018274
chr1	132647960	133285792	-0.026937	-0.006946	-0.005513	-0.006625
chr1	132971446	133746757	-0.095547	-0.025632	-0.020364	-0.028974
chr1	133286057	134082663	-0.051773	-0.012457	-0.010100	-0.016604
chr1	133746833	134507852	0.066175	0.011727	0.009945	0.010714
chr1	134082699	134862368	-0.020730	-0.002852	-0.002454	-0.002579
chr1	134507880	135173918	-0.067110	-0.010141	-0.008824	-0.007645
chr1	134862999	135495584	-0.069828	-0.012573	-0.010556	-0.010026
chr1	135173977	135732254	-0.041640	-0.008923	-0.007169	-0.007237
chr1	135495631	136015680	-0.026248	-0.006570	-0.005189	-0.004369
chr1	135732269	136325600	-0.035855	-0.008699	-0.006857	-0.005674
chr1	136015759	136690563	-0.035052	-0.006939	-0.005635	-0.005702
chr1	136325624	137062728	-0.065588	-0.012402	-0.010238	-0.012480
chr1	136690635	137335657	0.390975	0.137331	0.099825	0.137061
chr1	137062747	137606706	0.451839	0.275256	0.152688	0.305086
chr1	137335660	138128785	0.278385	0.104457	0.066596	0.123309
chr1	137607251	138591554	0.017680	0.002296	0.001933	0.003154
chr1	138128869	138873909	0.044677	0.007000	0.005939	0.005900
chr1	138591584	139265541	-0.060999	-0.012769	-0.010492	-0.009509
chr1	138874306	139553572	0.072579	0.017164	0.013459	0.014352
chr1	139265572	139795952	0.544517	0.225499	0.179434	0.268729
chr1	139553585	140077162	0.592568	0.303412	0.236331	0.355625
chr1	139796014	140421870	0.263534	0.081881	0.060018	0.065584
chr1	140077185	140622448	0.137458	0.030034	0.024406	0.020897
chr1	140422007	140865941	0.072316	0.015752	0.013596	0.009478
chr1	140622456	141111141	-0.013154	-0.003086	-0.002541	-0.001676
chr1	140866345	141409164	-0.034723	-0.008443	-0.006711	-0.007892
chr1	141111224	141664309	-0.057911	-0.013684	-0.010830	-0.012088
chr1	141409242	142041536	-0.130503	-0.017353	-0.014482	-0.014968
chr1	141664481	142481209	-0.048811	-0.004037	-0.003476	-0.004118
chr1	142041539	142757738	0.065079	0.005124	0.004545	0.004340
chr1	142481475	143187507	0.119206	0.017295	0.014550	0.016287
chr1	142757834	143781832	0.046065	0.007807	0.006488	0.008130
chr1	143187529	144327534	-0.203144	-0.025853	-0.022083	-0.037996
chr1	143781838	144861978	-0.229883	-0.024085	-0.021014	-0.036432
chr1	144327648	145539872	0.060909	0.004286	0.003926	0.005847
chr1	144862142	146054233	0.111364	0.010070	0.008873	0.017831
chr1	145539900	146430519	0.062756	0.009328	0.007765	0.013051
chr1	146054925	146958447	0.072308	0.012385	0.010240	0.015736
chr1	146430534	147443725	-0.006412	-0.000880	-0.000745	-0.001245
chr1	146958831	147748306	-0.182605	-0.025485	-0.021395	-0.027318
chr1	147443740	148274825	-0.208202	-0.021584	-0.019171	-0.026294
chr1	147748422	148654541	-0.030982	-0.003103	-0.002834	-0.004048
chr1	148274840	149097533	-0.180511	-0.024321	-0.021151	-0.025376
chr1	148654567	149585374	-0.344052	-0.042836	-0.036432	-0.048555
chr1	149097572	149892537	-0.165734	-0.028625	-0.023737	-0.027871
chr1	149585376	150266272	-0.007338	-0.001388	-0.001172	-0.000626
chr1	149893140	150750972	-0.002870	-0.000367	-0.000315	0.000379
chr1	150266550	151143862	0.024849	0.003422	0.002910	0.003610
chr1	150750981	151663345	-0.028570	-0.004303	-0.003653	-0.005610
chr1	151144029	152001344	-0.050452	-0.007735	-0.006486	-0.008264
chr1	151663550	152280980	-0.019116	-0.003502	-0.002867	-0.003752
chr1	152001453	152582934	0.060260	0.013903	0.011079	0.011298
chr1	152280996	152983255	0.096618	0.024274	0.019438	0.022692
chr1	152582946	153282526	0.024362	0.005265	0.004366	0.004572
chr1	152983292	153569151	-0.001914	-0.000385	-0.000319	-0.001375
chr1	153282623	153863753	0.097096	0.022832	0.018282	0.017340
chr1	153569166	154092921	0.105757	0.023888	0.019511	0.016924
chr1	153863854	154372607	-0.091538	-0.017607	-0.014633	-0.011539
chr1	154092936	154648052	0.010858	0.003276	0.002383	0.003155
chr1	154372653	154888591	0.036580	0.013190	0.009129	0.012219
chr1	154648079	155263616	-0.054382	-0.014377	-0.011304	-0.011821
chr1	154888700	155542391	-0.025159	-0.006018	-0.005013	-0.003738
chr1	155263641	155820567	-0.012410	-0.002588	-0.002185	-0.001758
chr1	155542517	156084966	-0.005091	-0.001024	-0.000828	-0.001299
chr1	155820737	156727574	-0.042355	-0.007301	-0.005964	-0.008397
chr1	156085018	157147718	-0.035071	-0.005670	-0.004778	-0.006396
chr1	156727706	157610572	-0.024549	-0.004901	-0.004017	-0.004964
chr1	157148052	158026999	-0.046134	-0.009720	-0.007716	-0.009183
chr1	157611002	158430561	0.005752	0.001355	0.001036	0.002510
chr1	158027260	158803154	0.034023	0.007264	0.005714	0.006629
chr1	158431084	159265243	0.094276	0.016727	0.013860	0.017320
chr1	158803265	159585900	0.067271	0.011782	0.009779	0.012760
chr1	159265331	159996616	-0.009284	-0.001631	-0.001347	-0.001851
chr1	159586066	160966830	-0.043467	-0.006707	-0.005534	-0.009853
chr1	159996655	161255982	0.174811	0.036307	0.028423	0.053890
chr1	160967006	161576405	0.492605	0.249979	0.158033	0.286902
chr1	161256046	161936332	0.478665	0.276775	0.162159	0.349862
chr1	161576476	162284635	0.327584	0.095295	0.068769	0.101951
chr1	161936644	162698987	-0.093618	-0.015263	-0.012827	-0.012947
chr1	162284716	162947895	-0.085495	-0.018894	-0.015159	-0.014517
chr1	162699077	163352870	0.080497	0.016808	0.013772	0.015464
chr1	162948178	163728960	0.045613	0.009619	0.007520	0.008644
chr1	163353086	164077293	0.030052	0.005908	0.004607	0.004950
chr1	163730081	164468068	0.063536	0.011002	0.009154	0.010735
chr1	164077460	164738599	0.031025	0.005805	0.004892	0.004944
chr1	164468100	165005869	0.086524	0.017681	0.014698	0.011663
chr1	164738651	165548291	0.144801	0.026011	0.021867	0.026419
chr1	165005871	166018836	0.110611	0.019845	0.016756	0.026144
chr1	165548302	166494793	0.115989	0.018855	0.016047	0.025146
chr1	166018892	166839546	0.009700	0.001599	0.001370	0.001817
chr1	166495675	167082142	-0.158791	-0.034628	-0.028642	-0.028625
chr1	166839582	167455824	-0.050762	-0.009000	-0.007642	-0.008514
chr1	167082148	167714796	0.036545	0.007730	0.006374	0.006811
chr1	167455882	168028886	0.242058	0.086511	0.061691	0.083856
chr1	167714854	168282313	0.169137	0.074803	0.046834	0.079900
chr1	168028962	168527606	-0.062139	-0.023388	-0.015303	-0.016535
chr1	168282450	168805088	-0.058773	-0.011338	-0.009413	-0.007068
chr1	168527987	169078164	-0.161831	-0.030993	-0.025083	-0.022825
chr1	168805216	169335598	-0.111886	-0.023258	-0.018726	-0.016811
chr1	169078248	169542342	-0.043785	-0.011538	-0.009059	-0.007483
chr1	169335622	169749599	-0.171034	-0.053757	-0.039938	-0.042792
chr1	169542378	169957957	-0.128599	-0.039191	-0.029600	-0.031262
chr1	169749754	170192459	-0.044428	-0.010702	-0.008666	-0.007253
chr1	169958360	170372069	-0.148610	-0.031807	-0.026732	-0.018601
chr1	170192472	170601639	0.048931	0.011908	0.009407	0.006531
chr1	170372084	170832641	0.024734	0.005335	0.004300	0.003439
chr1	170601665	171139544	-0.070312	-0.014722	-0.012330	-0.010942
chr1	170832688	171491867	0.029657	0.006249	0.005191	0.004824
chr1	171139676	171912638	-0.173186	-0.034674	-0.028307	-0.032201
chr1	171491894	172249989	-0.198852	-0.032676	-0.027172	-0.031641
chr1	171913014	172528894	-0.045833	-0.006867	-0.005822	-0.005317
chr1	172250264	172803180	-0.148144	-0.036925	-0.029346	-0.026243
chr1	172529273	173010887	-0.122152	-0.031181	-0.025199	-0.022235
chr1	172803382	173178612	-0.018602	-0.003700	-0.003172	-0.002033
chr1	173010929	173325093	0.146696	0.034129	0.029103	0.019078
chr1	173178645	173454773	0.601336	0.217935	0.193434	0.176396
chr1	173325098	173604780	0.681991	0.291630	0.264625	0.346263
chr1	173454802	173823121	0.658610	0.302435	0.270668	0.375427
chr1	173604879	173957595	0.765485	0.371060	0.335277	0.516576
chr1	173823136	174093175	0.249972	0.125774	0.098561	0.188982
chr1	173957722	174266172	-0.027036	-0.015130	-0.009559	-0.020332
chr1	174093194	174402810	0.441831	0.305759	0.168351	0.274731
chr1	174266202	174605527	0.418475	0.303514	0.161585	0.279652
chr1	174402815	174826324	0.423399	0.274573	0.152983	0.299751
chr1	174605570	174994576	0.497214	0.331243	0.189187	0.369326
chr1	174826334	175141629	0.362627	0.245400	0.136993	0.247758
chr1	174994592	175338943	0.101206	0.046525	0.029217	0.033936
chr1	175141729	175587088	0.030276	0.006640	0.005395	0.004320
chr1	175338970	175857846	0.034672	0.007463	0.006174	0.005448
chr1	175587094	176064324	-0.024999	-0.006372	-0.005229	-0.004593
chr1	175857867	176268636	-0.060762	-0.016899	-0.013379	-0.010416
chr1	176064335	176801271	-0.084642	-0.013305	-0.011163	-0.009909
chr1	176268722	177386099	-0.044894	-0.006093	-0.005142	-0.005858
chr1	176802471	177946850	-0.090067	-0.016753	-0.013746	-0.016929
chr1	177386823	178519002	-0.128865	-0.020795	-0.017292	-0.021300
chr1	177946923	178805024	-0.087838	-0.010723	-0.009096	-0.008772
chr1	178519047	179009309	-0.002793	-0.000551	-0.000436	-0.001104
chr1	178805026	179232598	-0.034234	-0.008327	-0.006291	-0.008601
chr1	179009354	179443221	0.017797	0.004646	0.003569	0.003364
chr1	179232602	179769862	0.074038	0.017345	0.013751	0.013813
chr1	179443222	180121772	-0.028377	-0.005327	-0.004428	-0.004499
chr1	179770180	180415586	-0.126598	-0.025746	-0.021033	-0.024075
chr1	180121910	180770347	-0.126042	-0.025229	-0.020415	-0.025253
chr1	180415733	181166062	-0.023045	-0.004155	-0.003422	-0.005560
chr1	180770651	181397664	-0.012316	-0.002319	-0.001871	-0.002231
chr1	181166100	181974050	-0.042762	-0.006820	-0.005714	-0.006294
chr1	181397681	182298061	-0.121447	-0.028992	-0.022771	-0.030833
chr1	181974133	182500312	-0.146610	-0.046476	-0.034335	-0.035130
chr1	182298065	182740393	-0.068199	-0.013929	-0.011741	-0.008707
chr1	182500313	183029910	-0.027038	-0.004641	-0.003979	-0.004186
chr1	182740436	183313119	0.028206	0.004794	0.003977	0.003060
chr1	183029951	183616594	0.055892	0.010281	0.008276	0.009057
chr1	183313176	183892579	-0.013673	-0.002815	-0.002285	-0.002134
chr1	183616629	184091665	0.026695	0.005779	0.004752	0.002576
chr1	183892784	184281134	0.572972	0.318897	0.210662	0.246794
chr1	184091753	184489074	0.638810	0.481414	0.267363	0.512803
chr1	184281140	184737401	0.497413	0.230673	0.147558	0.213540
chr1	184489087	184987611	0.007611	0.002240	0.001726	0.000916
chr1	184737402	185262139	0.000946	0.000299	0.000229	-0.000676
chr1	184987802	185510888	0.129642	0.034275	0.027522	0.030257
chr1	185262241	185806627	0.075702	0.015568	0.012806	0.013049
chr1	185510896	186154108	-0.043343	-0.007723	-0.006408	-0.006428
chr1	185806752	186468234	0.069724	0.012607	0.010596	0.009344
chr1	186154112	186944636	0.199422	0.027073	0.023802	0.024490
chr1	186468276	187276678	0.073651	0.010969	0.009475	0.012677
chr1	186944652	187600508	0.007430	0.001472	0.001227	0.001797
chr1	187276809	187923948	0.029651	0.005618	0.004733	0.004617
chr1	187600652	188241253	0.000681	0.000123	0.000103	0.000539
chr1	187924061	188482336	-0.065483	-0.012521	-0.010463	-0.009565
chr1	188241265	188726936	-0.021248	-0.005669	-0.004403	-0.004938
chr1	188482363	188934889	0.035872	0.013599	0.008980	0.010399
chr1	188727755	189085403	0.174627	0.095444	0.055666	0.089439
chr1	188934919	189260675	0.347759	0.229737	0.130179	0.232757
chr1	189085407	189496389	0.347728	0.174998	0.111586	0.166054
chr1	189260895	189820703	0.120522	0.030740	0.024037	0.028148
chr1	189496406	190151695	-0.029869	-0.005297	-0.004447	-0.001531
chr1	189820714	190486855	-0.017091	-0.003294	-0.002687	-0.001864
chr1	190151702	190807681	0.013301	0.002353	0.001964	0.001410
chr1	190486870	191072367	0.002110	0.000387	0.000323	0.000339
chr1	190807843	191355049	-0.051421	-0.011026	-0.008907	-0.007521
chr1	191072419	191709035	-0.029001	-0.006013	-0.004904	-0.004405
chr1	191355156	191976819	0.002715	0.000550	0.000444	0.001633
chr1	191709082	192160619	0.287139	0.110773	0.077172	0.095531
chr1	191976890	192396988	0.325171	0.152486	0.098891	0.125359
chr1	192160720	192656449	0.409162	0.209862	0.127084	0.197624
chr1	192396989	192985598	0.387521	0.166808	0.107008	0.177481
chr1	192656541	193275277	0.032691	0.008153	0.006330	0.007583
chr1	192985613	193607504	0.103758	0.029224	0.022769	0.025391
chr1	193275294	194134195	0.174333	0.034289	0.028458	0.031302
chr1	193607520	194770566	0.153209	0.024171	0.020566	0.023644
chr2	3730010	4382095	-0.087821	-0.014890	-0.012078	-0.012798
chr2	4074863	4847780	-0.003054	-0.000440	-0.000373	-0.000301
chr2	4382107	5173003	0.053170	0.007947	0.006874	0.008766
chr2	4848470	5463420	0.030244	0.006551	0.005295	0.005564
chr2	5173023	6067960	0.074891	0.012563	0.010531	0.014031
chr2	5463451	6359300	0.335015	0.079156	0.062501	0.089438
chr2	6067973	6621504	0.587332	0.364435	0.212545	0.365988
chr2	6359343	6957669	0.659224	0.520883	0.280594	0.600486
chr2	6621523	7186530	0.713317	0.584538	0.322475	0.658624
chr2	6957772	7509495	0.690170	0.506967	0.279029	0.556398
chr2	7186981	7918832	0.567751	0.238655	0.155872	0.254547
chr2	7509835	8260923	0.339291	0.084883	0.065834	0.083804
chr2	7918833	8643491	0.154907	0.031661	0.025468	0.027200
chr2	8260943	8969855	0.026287	0.006287	0.004643	0.005982
chr2	8643510	9319671	0.123033	0.044415	0.029476	0.057390
chr2	8970217	9564776	0.513381	0.302449	0.178914	0.360465
chr2	9319692	9836595	0.645060	0.450327	0.252052	0.525918
chr2	9564849	10113546	0.610906	0.425526	0.236507	0.496910
chr2	9836820	10287787	0.602347	0.489806	0.257439	0.505064
chr2	10113609	10605609	0.584153	0.351094	0.213418	0.374543
chr2	10287792	10932641	0.323644	0.107141	0.078291	0.121055
chr2	10606372	11312818	-0.075289	-0.012336	-0.010395	-0.012748
chr2	10932644	11695032	0.021310	0.002043	0.001854	0.002608
chr2	11313596	12023027	-0.023947	-0.003178	-0.002778	-0.003516
chr2	11695033	12256740	0.188734	0.038142	0.032133	0.030726
chr2	12023058	12561141	0.235117	0.042557	0.036710	0.033243
chr2	12256981	13151150	0.084772	0.012272	0.010542	0.016340
chr2	12561254	13429513	0.007737	0.001177	0.000995	0.001655
chr2	13151217	13714023	0.089199	0.027292	0.019492	0.020453
chr2	13429685	13907502	0.351274	0.218002	0.125090	0.194083
chr2	13714065	14106395	0.412642	0.304017	0.166774	0.303633
chr2	13907533	14294524	0.460503	0.301059	0.176395	0.334516
chr2	14106466	14562621	0.509322	0.353054	0.182217	0.420304
chr2	14294547	14767086	0.357570	0.250142	0.123896	0.300613
chr2	14562734	15277107	0.136055	0.048527	0.031316	0.063271
chr2	14767134	15626937	-0.010237	-0.001798	-0.001371	-0.002456
chr2	15277204	15877034	0.063120	0.010550	0.008879	0.006564
chr2	15627086	16133221	-0.074189	-0.013966	-0.011599	-0.007790
chr2	15877047	16467890	-0.205371	-0.049300	-0.037640	-0.035033
chr2	16133305	16725113	-0.150402	-0.032814	-0.026287	-0.022179
chr2	16468018	17040477	0.020864	0.002944	0.002615	0.001716
chr2	16725144	17263814	-0.080877	-0.007301	-0.006685	-0.003843
chr2	17040522	17524109	-0.276767	-0.032128	-0.029214	-0.014343
chr2	17263842	17800757	-0.192500	-0.036820	-0.029750	-0.022979
chr2	17524143	18354351	-0.131894	-0.022129	-0.017881	-0.019673
chr2	17800858	18606030	-0.067196	-0.010355	-0.008742	-0.007896
chr2	18355053	18938945	-0.129127	-0.026305	-0.021479	-0.020123
chr2	18606046	19259980	-0.301214	-0.049146	-0.041447	-0.044162
chr2	18939120	19649412	-0.196667	-0.030759	-0.026645	-0.025368
chr2	19260064	19900506	0.002962	0.000665	0.000550	0.000216
chr2	19649487	20175979	0.030707	0.006884	0.005655	0.004107
chr2	19900546	20374257	0.107902	0.024056	0.019839	0.017342
chr2	20176020	20642144	0.165523	0.038867	0.031835	0.031032
chr2	20374351	20879317	0.098068	0.021053	0.017443	0.017233
chr2	20642251	21144595	0.041336	0.008204	0.006970	0.005698
chr2	20879518	21507679	0.003202	0.000596	0.000499	0.000638
chr2	21144596	21815936	0.121871	0.019241	0.016424	0.023643
chr2	21508053	22138384	0.363285	0.049400	0.042978	0.061580
chr2	21815989	22416083	0.163960	0.031096	0.026000	0.035165
chr2	22138503	22636564	-0.029014	-0.007135	-0.005854	-0.005823
chr2	22416205	23064061	-0.075445	-0.014834	-0.012544	-0.012489
chr2	22636621	23349613	-0.125809	-0.021317	-0.016907	-0.022255
chr2	23064306	23660987	-0.223967	-0.060506	-0.042968	-0.068829
chr2	23349690	23896095	-0.243026	-0.065066	-0.049252	-0.066278
chr2	23661005	24212122	-0.067660	-0.016555	-0.013276	-0.012780
chr2	23896383	24593474	0.214466	0.059332	0.045735	0.049645
chr2	24212148	24975790	0.234041	0.047437	0.038158	0.045923
chr2	24593481	25533727	0.012063	0.001724	0.001472	0.001815
chr2	24975995	25806145	0.015690	0.002263	0.001951	0.001765
chr2	25534076	26167612	-0.046111	-0.007980	-0.006716	-0.006120
chr2	25806450	26563291	0.000823	0.000118	0.000101	-0.000214
chr2	26167628	26808952	0.023575	0.002943	0.002643	0.001392
chr2	26563351	27145979	-0.070102	-0.010932	-0.009478	-0.005653
chr2	26809021	27448579	-0.122537	-0.020522	-0.017084	-0.015724
chr2	27146295	27773497	-0.035680	-0.006158	-0.005120	-0.005469
chr2	27448629	27973147	-0.008884	-0.002120	-0.001710	-0.001670
chr2	27773584	28195640	-0.012582	-0.003198	-0.002508	-0.001783
chr2	27973185	28606695	-0.014604	-0.002432	-0.002023	-0.001840
chr2	28195680	28968631	-0.066093	-0.011245	-0.009151	-0.010701
chr2	28607615	29442427	-0.014701	-0.002486	-0.002046	-0.002157
chr2	28968650	29886647	0.500445	0.165849	0.122311	0.148243
chr2	29442454	30444973	0.474868	0.143815	0.106986	0.129836
chr2	29887380	30778144	0.029900	0.004915	0.004094	0.003562
chr2	30445120	31139745	0.057502	0.012077	0.009625	0.009776
chr2	30778173	31434440	0.026312	0.004724	0.003926	0.003635
chr2	31139898	32026429	-0.039806	-0.004892	-0.004212	-0.004878
chr2	31434491	32526955	-0.050961	-0.005396	-0.004712	-0.006049
chr2	32026520	32809945	0.428827	0.125648	0.096017	0.136839
chr2	32526963	33093584	0.622225	0.440642	0.245263	0.470812
chr2	32809946	33371403	0.644725	0.518776	0.261948	0.582614
chr2	33093637	33623342	0.604630	0.461970	0.247662	0.496677
chr2	33371530	33848078	0.419640	0.285663	0.154325	0.316293
chr2	33623357	34111085	0.318194	0.190636	0.102871	0.211841
chr2	33848093	34831499	0.265378	0.089119	0.060724	0.101423
chr2	34111114	35164232	-0.003844	-0.000707	-0.000570	-0.001556
chr2	34831520	35423864	0.081393	0.019022	0.015212	0.015483
chr2	35164233	35812603	0.156350	0.030918	0.025951	0.026613
chr2	35423886	36349787	0.129138	0.015392	0.013812	0.014452
chr2	35812910	37112700	-0.296676	-0.024764	-0.022418	-0.043476
chr2	36349950	37976631	-0.164497	-0.015410	-0.013681	-0.035989
chr2	37112761	38664502	0.088824	0.010407	0.009016	0.014699
chr2	37976775	39308852	-0.017507	-0.001855	-0.001635	-0.002132
chr2	38669941	39557358	0.091369	0.014099	0.011836	0.016146
chr2	39308895	39962285	-0.069996	-0.018795	-0.013819	-0.021055
chr2	39557642	40289371	-0.010807	-0.002517	-0.001984	0.013119
chr2	39962288	40517626	0.246969	0.050873	0.042808	0.065811
chr2	40289419	40674935	0.165444	0.040997	0.032455	0.030000
chr2	40517730	40852086	0.162218	0.038365	0.031319	0.021240
chr2	40674950	41041452	0.148659	0.038209	0.031296	0.026760
chr2	40852189	41369586	0.011435	0.002382	0.001981	0.002280
chr2	41041497	41597443	-0.013247	-0.002443	-0.002061	-0.002296
chr2	41369587	41956969	0.041879	0.009383	0.007478	0.007328
chr2	41597490	42239306	-0.008730	-0.001911	-0.001516	-0.001585
chr2	41957047	42552625	-0.082872	-0.018788	-0.014684	-0.018131
chr2	42239357	42873496	-0.044562	-0.012293	-0.009258	-0.014039
chr2	42552645	43095562	-0.049669	-0.015126	-0.011145	-0.013953
chr2	42873513	43366201	-0.032330	-0.007251	-0.005623	-0.005183
chr2	43095596	43621791	0.038586	0.006942	0.005661	0.005939
chr2	43366247	44156127	-0.027872	-0.004455	-0.003697	-0.003612
chr2	43621798	44953443	-0.065845	-0.008719	-0.007466	-0.010984
chr2	44156333	45773203	-0.050372	-0.005137	-0.004497	-0.007970
chr2	44955029	46531387	-0.132304	-0.015436	-0.012990	-0.026950
chr2	45773982	46875158	-0.082488	-0.016234	-0.012816	-0.025460
chr2	46531458	47402023	-0.013615	-0.002395	-0.001958	-0.003705
chr2	46875363	48107126	0.098354	0.008856	0.007805	0.015759
chr2	47402050	49257753	0.064684	0.005388	0.004833	0.011715
chr2	48107726	49624950	-0.002420	-0.000269	-0.000236	-0.000796
chr2	49257803	49933002	0.038520	0.006449	0.005485	0.006220
chr2	49624987	50185950	0.130984	0.027389	0.022814	0.026876
chr2	49933254	50383867	0.084129	0.021783	0.016915	0.019231
chr2	50185988	50640970	-0.117218	-0.024175	-0.019258	-0.018801
chr2	50383893	50868196	0.035335	0.006878	0.005617	0.004078
chr2	50641041	51114352	0.067775	0.013872	0.011445	0.010212
chr2	50868247	51356666	-0.062508	-0.011193	-0.009608	-0.007636
chr2	51114356	51571984	-0.025326	-0.004554	-0.003949	-0.003464
chr2	51356729	51797107	0.049666	0.011073	0.009138	0.007048
chr2	51571993	52097148	0.008314	0.002148	0.001700	0.001358
chr2	51797571	52413567	0.056511	0.011537	0.009644	0.009780
chr2	52097382	52705567	0.011210	0.002307	0.001870	0.001984
chr2	52413704	53094370	-0.055899	-0.011346	-0.009086	-0.010188
chr2	52705654	53600334	0.128062	0.026201	0.020924	0.035368
chr2	53094514	54054481	0.104046	0.017672	0.014518	0.026187
chr2	53600684	54388924	-0.204785	-0.022975	-0.020256	-0.026832
chr2	54054539	54787093	-0.298649	-0.045799	-0.038782	-0.051919
chr2	54389196	55116426	-0.363323	-0.070755	-0.056023	-0.075358
chr2	54787136	55945318	-0.243377	-0.030423	-0.025804	-0.040030
chr2	55116507	56583203	-0.119446	-0.013270	-0.011727	-0.018576
chr2	55945385	57208638	-0.083117	-0.012363	-0.010625	-0.014115
chr2	56583298	57868767	-0.042234	-0.004657	-0.004133	-0.005581
chr2	57209146	58396391	-0.103797	-0.013321	-0.011572	-0.017302
chr2	57868788	58750421	-0.011189	-0.001709	-0.001453	-0.002470
chr2	58396481	59194251	0.014386	0.002237	0.001908	0.002440
chr2	58750467	59445235	0.027498	0.006269	0.004839	0.007404
chr2	59194462	59727813	0.033389	0.009326	0.006888	0.008920
chr2	59445363	60168735	0.016073	0.002983	0.002447	0.002695
chr2	59728096	60452041	0.067278	0.010638	0.008842	0.008274
chr2	60169398	60830524	-0.018361	-0.003325	-0.002695	-0.003415
chr2	60452044	61151330	-0.123826	-0.021019	-0.017294	-0.019343
chr2	60830628	61975414	-0.082623	-0.010878	-0.009404	-0.013226
chr2	61151332	62532091	-0.021783	-0.002427	-0.002153	-0.003719
chr2	61976900	63063865	-0.002486	-0.000264	-0.000236	-0.000168
chr2	62532171	63455063	0.083581	0.012130	0.010214	0.017673
chr2	63063961	64296718	0.081527	0.012552	0.010278	0.018991
chr2	63455503	64904322	0.001608	0.000164	0.000144	0.000035
chr2	64296776	65168229	0.041520	0.005805	0.005066	0.005425
chr2	64904497	65557512	0.063778	0.010719	0.009183	0.009133
chr2	65168357	65918651	-0.023586	-0.003601	-0.003063	-0.004695
chr2	65557525	66307297	0.055902	0.010564	0.008510	0.010203
chr2	65919259	66658494	0.241543	0.053472	0.042656	0.054382
chr2	66307507	66904647	0.025039	0.005622	0.004515	0.006218
chr2	66658544	67235130	-0.185117	-0.036340	-0.029185	-0.035490
chr2	66904711	67663324	0.044479	0.007011	0.005804	0.007037
chr2	67235142	67956281	0.005748	0.000960	0.000781	0.001009
chr2	67663339	68274211	-0.055151	-0.011957	-0.009424	-0.012744
chr2	67956607	68661776	-0.033040	-0.005960	-0.004829	-0.007556
chr2	68274215	69099692	-0.037141	-0.005786	-0.004828	-0.005304
chr2	68661949	69504875	-0.142189	-0.026610	-0.021830	-0.029723
chr2	69099697	70112280	-0.095448	-0.014241	-0.012062	-0.017163
chr2	69504892	70466659	0.098520	0.014452	0.012369	0.015244
chr2	70112313	70933395	0.133162	0.026487	0.021878	0.024329
chr2	70466693	71433661	0.057266	0.010059	0.008549	0.010143
chr2	70933503	71764054	-0.019616	-0.003855	-0.003178	-0.003807
chr2	71433669	72092040	0.001366	0.000286	0.000231	0.000177
chr2	71764091	72483889	-0.075826	-0.016020	-0.012773	-0.014820
chr2	72092084	73068559	-0.085018	-0.014847	-0.012051	-0.015953
chr2	72484914	73570105	-0.028728	-0.003268	-0.002861	-0.003039
chr2	73068560	74073784	-0.023707	-0.002264	-0.002079	-0.001355
chr2	73570694	74750878	-0.098293	-0.011355	-0.009963	-0.011471
chr2	74073840	75303673	-0.031661	-0.004974	-0.004181	-0.007470
chr2	74751159	75873184	-0.026169	-0.004765	-0.003943	-0.007008
chr2	75303674	76129828	-0.155800	-0.032815	-0.026739	-0.034707
chr2	75873215	76366262	-0.238310	-0.066326	-0.052449	-0.044108
chr2	76129863	76730267	-0.179312	-0.050170	-0.038751	-0.035548
chr2	76366531	76995495	0.043811	0.014524	0.010307	0.011997
chr2	76730400	77321887	0.219390	0.080627	0.055004	0.081330
chr2	76995627	77589888	0.524684	0.226001	0.156688	0.269344
chr2	77321893	77734619	0.507991	0.319149	0.208768	0.299785
chr2	77590045	77897009	-0.317395	-0.703476	-0.193148	-0.222714
chr2	77734928	78101457	-0.263309	-0.409807	-0.135234	-0.206273
chr2	77897048	78296274	0.360463	0.277897	0.150940	0.271707
chr2	78101609	78578566	0.476344	0.293844	0.181896	0.296469
chr2	78296289	78883341	0.343287	0.134996	0.099108	0.116778
chr2	78578577	79123065	-0.031702	-0.008412	-0.006348	-0.006957
chr2	78883558	79418777	-0.113795	-0.023423	-0.017842	-0.018178
chr2	79123173	79599004	0.202373	0.094563	0.060690	0.083240
chr2	79418785	79884824	0.270099	0.137237	0.088686	0.131511
chr2	79599005	80216259	0.056284	0.012208	0.009810	0.015949
chr2	79884865	80596172	-0.082528	-0.013677	-0.011484	-0.015970
chr2	80216599	80967264	-0.033006	-0.005466	-0.004665	-0.004869
chr2	80596508	81328158	-0.131535	-0.025007	-0.020838	-0.024518
chr2	80967653	81843509	-0.158826	-0.021912	-0.018600	-0.026676
chr2	81328354	82277727	0.093195	0.011667	0.009857	0.012901
chr2	81843585	82859253	0.150394	0.015511	0.013517	0.017092
chr2	82277746	83228082	0.019791	0.001288	0.001168	0.001802
chr2	82859563	83517759	-0.010745	-0.001728	-0.001450	0.000189
chr2	83228156	83848706	0.019254	0.004628	0.003589	0.007672
chr2	83517866	84050376	0.877914	0.512455	0.463517	0.560274
chr2	83848830	84224597	0.970693	0.712099	0.687287	0.945781
chr2	84050476	84425367	0.840860	0.666072	0.489055	0.791789
chr2	84224605	84926009	0.570656	0.347082	0.213792	0.382680
chr2	84425423	85389747	0.316790	0.086937	0.066095	0.091389
chr2	84926407	85717325	-0.152026	-0.035458	-0.027695	-0.035528
chr2	85389786	86167037	-0.156405	-0.038444	-0.029681	-0.046636
chr2	85717417	86487826	-0.020088	-0.004936	-0.003942	-0.006229
chr2	86167762	86928370	0.059369	0.016577	0.012775	0.024620
chr2	86487833	87208907	0.086834	0.018628	0.015032	0.021551
chr2	86928410	87495390	0.055432	0.014376	0.011619	0.025880
chr2	87208908	87874340	0.081603	0.023447	0.018537	0.038016
chr2	87495436	88245383	0.117977	0.025477	0.021213	0.036731
chr2	87874386	88633593	0.130344	0.019178	0.016642	0.027918
chr2	88245426	89243061	-0.114277	-0.016166	-0.014058	-0.028819
chr2	88633742	89656240	-0.150372	-0.024144	-0.020399	-0.035532
chr2	89243068	90093801	0.439922	0.134432	0.102845	0.149477
chr2	89656742	90652739	0.533391	0.194912	0.144860	0.255361
chr2	90094048	92181234	0.283082	0.043046	0.036363	0.097540
chr2	90652763	92608235	0.065355	0.007745	0.006714	0.014188
chr2	92182703	93071465	-0.006285	-0.001243	-0.001022	-0.001777
chr2	92608261	93392874	0.092210	0.019578	0.015906	0.022216
chr2	93071509	93779485	0.129011	0.026535	0.021350	0.028950
chr2	93392916	94318256	0.026985	0.003763	0.003196	0.003688
chr2	93779528	94833398	-0.032513	-0.003678	-0.003281	-0.004265
chr2	94318300	95669477	0.040396	0.003831	0.003419	0.006188
chr2	94833544	96507400	0.154341	0.013617	0.011923	0.029091
chr2	95669501	96990196	0.118852	0.018404	0.015181	0.030528
chr2	96508312	97629256	0.020496	0.003006	0.002509	0.004639
chr2	96990893	98401810	0.034977	0.002211	0.002004	0.004290
chr2	97629726	98704467	0.062379	0.005927	0.005327	0.012208
chr2	98401920	98901724	0.086031	0.017487	0.014283	0.019909
chr2	98704506	99362975	0.018584	0.003415	0.002724	0.004307
chr2	98901764	99938966	-0.120264	-0.014105	-0.012051	-0.028629
chr2	99363376	100185883	-0.060268	-0.009076	-0.007493	-0.016922
chr2	99938968	100813235	0.053081	0.013058	0.009981	0.015455
chr2	100185937	101259183	0.113990	0.019423	0.016362	0.020952
chr2	100813245	101635673	0.042838	0.005759	0.005083	0.005596
chr2	101259370	101950075	-0.050146	-0.008034	-0.007015	-0.006741
chr2	101635688	102405896	0.034226	0.006997	0.005765	0.006315
chr2	101950308	102702868	0.003351	0.000780	0.000622	0.000797
chr2	102405936	103023025	-0.041992	-0.009823	-0.007981	-0.006121
chr2	102702946	103419999	-0.057830	-0.010266	-0.008691	-0.007487
chr2	103023027	103801136	-0.100088	-0.018431	-0.014840	-0.017328
chr2	103420094	104213383	-0.059200	-0.012020	-0.009521	-0.011365
chr2	103801383	104854014	0.043232	0.007197	0.006092	0.006594
chr2	104213392	105275659	0.095573	0.015467	0.013047	0.017907
chr2	104854095	106085978	0.053288	0.007400	0.006280	0.009171
chr2	105276186	106506926	-0.002803	-0.000425	-0.000353	-0.001772
chr2	106086297	107093831	-0.112904	-0.020087	-0.016261	-0.021370
chr2	106507401	107617837	-0.195211	-0.023283	-0.020309	-0.027828
chr2	107093962	108867814	0.000790	0.000064	0.000058	0.000066
chr2	107618117	110046865	0.160233	0.011670	0.010589	0.030535
chr2	108869439	110429936	0.119941	0.010487	0.009524	0.016013
chr2	110046931	110626857	0.019239	0.003020	0.002580	0.002237
chr2	110429948	110995817	-0.145022	-0.028456	-0.022735	-0.024778
chr2	110626906	111547006	-0.214519	-0.025530	-0.021636	-0.027650
chr2	110995818	111940770	-0.104478	-0.015887	-0.013270	-0.017079
chr2	111547025	112632298	0.145527	0.030736	0.025213	0.041638
chr2	111940803	113088372	0.250810	0.041210	0.035377	0.052063
chr2	112632350	113427951	-0.007835	-0.001090	-0.000949	-0.001231
chr2	113088452	113895558	-0.022386	-0.004152	-0.003407	-0.003032
chr2	113429954	114345134	-0.008393	-0.001896	-0.001503	-0.001588
chr2	113895604	114957974	0.014729	0.002727	0.002290	0.002261
chr2	114345165	115836727	0.041038	0.005080	0.004420	0.006252
chr2	114958012	116315618	0.062599	0.009391	0.007932	0.012281
chr2	115836741	116749368	0.085860	0.016619	0.013730	0.016855
chr2	116315631	117227461	0.132111	0.022234	0.018723	0.024529
chr2	116749479	117568238	0.081685	0.013395	0.011292	0.013000
chr2	117227485	117904873	0.013809	0.002540	0.002077	0.002613
chr2	117568254	118265581	-0.040668	-0.006885	-0.005714	-0.006336
chr2	117905085	118600753	-0.078387	-0.010915	-0.009534	-0.009052
chr2	118265679	118974048	0.081900	0.011179	0.009916	0.008105
chr2	118600799	119607291	0.061929	0.006491	0.005898	0.005985
chr2	118974055	120087300	-0.119393	-0.011833	-0.010611	-0.012403
chr2	119607414	120316136	0.522424	0.228503	0.155435	0.229648
chr2	120087340	120810341	0.567189	0.242849	0.165718	0.227448
chr2	120316139	121395845	-0.003127	-0.000303	-0.000266	-0.000985
chr2	120810542	121675077	0.015230	0.001835	0.001614	0.000924
chr2	121395856	122165264	0.021421	0.002709	0.002430	0.001574
chr2	121675157	122424547	-0.021258	-0.003449	-0.002994	-0.004032
chr2	122165325	122774698	0.011394	0.001989	0.001719	0.001275
chr2	122424568	123087452	-0.035316	-0.005850	-0.005063	-0.004880
chr2	122774778	123457779	-0.024294	-0.003386	-0.002957	-0.003687
chr2	123087461	123825910	-0.120177	-0.013997	-0.012364	-0.017697
chr2	123457813	124240447	-0.175709	-0.028477	-0.023927	-0.036610
chr2	123825934	124696275	-0.085307	-0.015260	-0.012561	-0.018228
chr2	124240460	125148515	-0.031354	-0.005019	-0.004308	-0.005452
chr2	124696311	125767289	-0.002537	-0.000300	-0.000269	-0.000256
chr2	125148733	126265085	0.026980	0.002457	0.002213	0.002915
chr2	125767340	126724021	-0.090350	-0.012644	-0.010854	-0.013413
chr2	126265107	127045659	-0.155003	-0.033488	-0.027435	-0.029095
chr2	126724275	127372199	-0.041070	-0.009743	-0.008033	-0.007565
chr2	127045660	127814669	0.018738	0.003611	0.003040	0.003430
chr2	127372254	128305667	0.044145	0.007711	0.006437	0.007812
chr2	127815495	128625486	0.086632	0.015958	0.013348	0.013511
chr2	128305741	128995110	0.073744	0.014745	0.012280	0.013352
chr2	128625651	129316204	0.039092	0.007073	0.005961	0.006685
chr2	128995112	129511416	-0.035334	-0.006237	-0.005360	-0.007836
chr2	129317081	129728742	0.208297	0.085040	0.058825	0.070598
chr2	129511432	129963001	0.259377	0.135665	0.084673	0.136003
chr2	129728834	130157938	0.402136	0.245591	0.143872	0.241953
chr2	129963121	130584593	0.441149	0.219228	0.137602	0.203349
chr2	130157962	131115037	0.203827	0.049706	0.038878	0.045513
chr2	130584607	131516052	0.058309	0.011067	0.009287	0.009330
chr2	131115053	131790392	-0.133203	-0.027522	-0.022474	-0.021733
chr2	131516118	132076547	-0.108736	-0.025176	-0.020075	-0.019247
chr2	131790400	132296266	-0.080754	-0.016763	-0.013940	-0.010571
chr2	132076830	132592673	-0.013654	-0.002607	-0.002196	-0.001780
chr2	132296364	132894182	0.073632	0.011413	0.009931	0.008331
chr2	132593008	133190430	0.039822	0.005560	0.004880	0.003004
chr2	132894186	133608784	-0.024968	-0.002806	-0.002452	-0.003172
chr2	133190564	134068212	-0.115615	-0.009370	-0.008308	-0.008878
chr2	133608808	134414290	0.224900	0.029763	0.025957	0.033430
chr2	134068782	134758371	0.226554	0.053816	0.043160	0.055459
chr2	134414374	135029292	0.103312	0.026993	0.020769	0.022626
chr2	134758375	135300257	0.054184	0.009816	0.008306	0.006443
chr2	135029432	135652393	-0.063937	-0.008646	-0.007604	-0.006694
chr2	135300276	135907908	-0.020385	-0.003029	-0.002589	-0.002620
chr2	135652444	136267728	-0.063650	-0.009409	-0.007951	-0.007180
chr2	135908026	136936056	0.080836	0.009827	0.008435	0.011817
chr2	136267850	137328657	0.137564	0.017356	0.014543	0.019099
chr2	136936182	137818839	0.059985	0.008903	0.007356	0.009045
chr2	137328681	138216845	0.067575	0.011624	0.009615	0.014393
chr2	137819052	138617698	0.038557	0.008109	0.006356	0.009758
chr2	138216846	139015798	0.090564	0.017754	0.014353	0.020127
chr2	138617745	139811496	0.027125	0.003335	0.002916	0.004683
chr2	139015833	140311669	-0.076466	-0.011848	-0.009691	-0.020615
chr2	139811640	140750410	0.312569	0.096073	0.069716	0.142793
chr2	140312050	140974891	0.431571	0.193237	0.125938	0.263460
chr2	140750550	141261614	0.288964	0.151362	0.088490	0.195877
chr2	140974904	141477923	0.351501	0.219928	0.120991	0.253034
chr2	141261647	141966074	0.443768	0.204575	0.130114	0.259718
chr2	141477937	142417233	0.330347	0.094832	0.070621	0.116771
chr2	141966233	142945468	0.081424	0.016010	0.013044	0.017871
chr2	142417264	143459827	-0.029971	-0.004446	-0.003770	-0.005824
chr2	142945870	143965324	-0.099516	-0.013745	-0.011808	-0.017949
chr2	143459924	144308380	0.020058	0.002884	0.002460	0.002969
chr2	143965400	144625594	-0.080490	-0.015291	-0.012655	-0.014658
chr2	144308482	145071616	-0.156462	-0.024625	-0.020850	-0.025637
chr2	144625608	145515214	-0.089475	-0.011334	-0.009711	-0.013065
chr2	145071691	145826959	-0.109976	-0.020444	-0.016825	-0.022672
chr2	145515596	146203043	-0.096234	-0.017477	-0.014537	-0.017840
chr2	145827132	146506612	0.031695	0.004930	0.004228	0.003945
chr2	146203046	146810368	0.057129	0.011394	0.009615	0.009346
chr2	146506638	147129187	-0.039317	-0.007081	-0.006059	-0.008522
chr2	146810397	147355721	-0.085685	-0.016045	-0.013518	-0.012987
chr2	147129391	147602101	-0.070048	-0.011949	-0.010202	-0.007744
chr2	147355723	147937106	-0.077312	-0.013055	-0.011384	-0.009283
chr2	147602117	148295282	-0.071960	-0.014346	-0.011969	-0.012059
chr2	147937111	148576912	-0.003025	-0.000685	-0.000547	-0.001124
chr2	148295401	148881358	0.218930	0.056947	0.046341	0.060005
chr2	148578616	149043984	0.602817	0.186415	0.161271	0.166276
chr2	148881382	149340104	0.758697	0.170655	0.157480	0.129842
chr2	149044021	149645975	-0.110602	-0.014393	-0.012648	-0.011843
chr2	149340120	150004466	-0.003552	-0.000624	-0.000521	0.000333
chr2	149646084	150356761	-0.143103	-0.026729	-0.022416	-0.023137
chr2	150004520	150586630	-0.303298	-0.072417	-0.059489	-0.062452
chr2	150356771	151063463	-0.130705	-0.029953	-0.023744	-0.028705
chr2	150586671	151751455	-0.020749	-0.003251	-0.002674	-0.004387
chr2	151063514	152371430	0.042416	0.005932	0.004957	0.007975
chr2	151751584	152899682	0.001213	0.000197	0.000159	0.000036
chr2	152371471	153760836	-0.028230	-0.003763	-0.003190	-0.005432
chr2	152899713	153993159	-0.022161	-0.003119	-0.002698	-0.003930
chr2	153761014	154607037	-0.067104	-0.009852	-0.008380	-0.009578
chr2	153993290	155054713	-0.196843	-0.022057	-0.019297	-0.024181
chr2	154607054	155468848	-0.164583	-0.018395	-0.016529	-0.016814
chr2	155054733	155815498	0.076264	0.009162	0.008350	0.006129
chr2	155468934	156275938	0.428322	0.089498	0.072800	0.069264
chr2	155815509	156553243	0.585352	0.292053	0.183376	0.317697
chr2	156275956	156822808	0.581280	0.418678	0.223367	0.485387
chr2	156553269	157120233	0.681217	0.533027	0.284552	0.593093
chr2	156823228	157660451	0.721275	0.375207	0.243753	0.423276
chr2	157120237	158094714	0.366403	0.082095	0.065685	0.088864
chr2	157660813	158411233	0.012628	0.002180	0.001835	0.001992
chr2	158094813	158664627	0.147533	0.029315	0.024521	0.024966
chr2	158411251	158898948	0.049462	0.011270	0.009115	0.007620
chr2	158664685	159168067	0.061139	0.013171	0.010694	0.008347
chr2	158899271	159514536	0.171334	0.038563	0.030558	0.028057
chr2	159168125	159822362	0.086914	0.021956	0.016949	0.017128
chr2	159514735	160116520	-0.000843	-0.000196	-0.000157	-0.000153
chr2	159822498	160386572	0.011254	0.002337	0.001953	0.000961
chr2	160116527	161052134	-0.065026	-0.008732	-0.007624	-0.008136
chr2	160386586	161334652	-0.080447	-0.009641	-0.008361	-0.009655
chr2	161052210	161659453	-0.019808	-0.003258	-0.002756	-0.003025
chr2	161334692	161907031	-0.055453	-0.009399	-0.007989	-0.009951
chr2	161659470	162228871	-0.153070	-0.028481	-0.023814	-0.026417
chr2	161907170	162533488	-0.121872	-0.024425	-0.020376	-0.020222
chr2	162229083	162782349	0.018071	0.003650	0.003070	0.001902
chr2	162533529	163099698	0.026233	0.004634	0.003964	0.002690
chr2	162784024	163302121	-0.021692	-0.004970	-0.003980	-0.004302
chr2	163099721	163529746	-0.291840	-0.076485	-0.059863	-0.075149
chr2	163302140	163742847	-0.368249	-0.079478	-0.065575	-0.091408
chr2	163529769	164102950	-0.199053	-0.044822	-0.035195	-0.042285
chr2	163742859	164465179	-0.176205	-0.036705	-0.028747	-0.035665
chr2	164102971	164976123	0.001316	0.000230	0.000187	0.000450
chr2	164465853	165310608	0.045033	0.007463	0.006091	0.007524
chr2	164976129	165577003	-0.000625	-0.000088	-0.000077	-0.000083
chr2	165310610	166028495	0.013677	0.002333	0.001983	0.001335
chr2	165577351	166388771	0.045767	0.008673	0.007159	0.008581
chr2	166028503	166992460	0.094174	0.013622	0.011507	0.015280
chr2	166388872	167343098	0.410445	0.121399	0.086680	0.169087
chr2	166992592	167748549	0.508350	0.221815	0.140113	0.304998
chr2	167343244	168256397	0.381271	0.104031	0.076942	0.144528
chr2	167748613	168580568	0.057467	0.009270	0.007841	0.011760
chr2	168257004	168896573	-0.003621	-0.000540	-0.000469	-0.000630
chr2	168580616	169125472	0.074230	0.014561	0.012191	0.014037
chr2	168896689	169475901	0.023257	0.005243	0.004158	0.005619
chr2	169125490	169722151	0.200560	0.059981	0.044003	0.062227
chr2	169476469	170071700	0.389411	0.134845	0.093777	0.123793
chr2	169722173	170286403	0.340546	0.094838	0.069649	0.082149
chr2	170071776	170433538	0.375106	0.193329	0.118286	0.164045
chr2	170286548	170602389	0.473441	0.357876	0.187735	0.353060
chr2	170433545	170743714	0.537456	0.385112	0.208050	0.329743
chr2	170602394	170880192	0.374016	0.182527	0.118511	0.126671
chr2	170743752	171073233	-0.007160	-0.002055	-0.001666	-0.001288
chr2	170880232	171309676	-0.066865	-0.017575	-0.013997	-0.014217
chr2	171073352	171487382	0.002550	0.000710	0.000538	0.000450
chr2	171309693	171690063	0.133246	0.039431	0.029808	0.030387
chr2	171487438	171943620	0.013722	0.003824	0.002834	0.003417
chr2	171690114	172124520	-0.097643	-0.024939	-0.018696	-0.018729
chr2	171943637	172339362	0.034960	0.011071	0.008086	0.010160
chr2	172124739	172610150	0.060349	0.019001	0.013728	0.019013
chr2	172339376	172935133	0.046154	0.009586	0.007678	0.010028
chr2	172610221	173308763	0.287768	0.066818	0.052369	0.079804
chr2	172935217	173907498	0.244543	0.048020	0.038023	0.078157
chr2	173308798	174564225	-0.030231	-0.003559	-0.003008	-0.006823
chr2	173908540	176907135	0.064468	0.007156	0.006287	0.019014
chr2	174564322	177806746	-0.420005	-0.098391	-0.081053	-0.126228
chr2	176907203	177921535	-0.348206	-0.127725	-0.098391	-0.119034
chr2	177806758	178066222	0.454636	0.231006	0.160881	0.142896
chr2	177921579	178186339	0.552705	0.386504	0.227654	0.340511
chr2	178066307	178347947	0.514956	0.345524	0.203164	0.372956
chr2	178186343	178540686	0.517021	0.350595	0.203887	0.394965
chr2	178348008	178720213	0.604409	0.454162	0.255655	0.485115
chr2	178540763	178961563	0.516136	0.239999	0.162079	0.198131
chr2	178720246	179282138	0.058433	0.010913	0.009085	0.007659
chr2	178961804	179528249	-0.020543	-0.004073	-0.003354	-0.002956
chr2	179282143	180007212	-0.069651	-0.013701	-0.011398	-0.009127
chr2	179528253	180398510	-0.276653	-0.062052	-0.049177	-0.045255
chr2	180007260	180817129	-0.176291	-0.038009	-0.030346	-0.032386
chr3	4119226	5612640	-0.074461	-0.010311	-0.008540	-0.019569
chr3	5126405	6068712	-0.080550	-0.014046	-0.011350	-0.016030
chr3	5612673	6761572	-0.136152	-0.013985	-0.012006	-0.021425
chr3	6068765	7343258	-0.247212	-0.021974	-0.018801	-0.036934
chr3	6761685	7600087	-0.038245	-0.005919	-0.004883	-0.007011
chr3	7343316	7830201	0.079307	0.014879	0.012256	0.010756
chr3	7600165	8034800	-0.017129	-0.003723	-0.003031	-0.002427
chr3	7830202	8301839	0.040721	0.009105	0.007293	0.007761
chr3	8034859	8541787	-0.003081	-0.000512	-0.000419	-0.000960
chr3	8301845	8871389	-0.090727	-0.014421	-0.012119	-0.011001
chr3	8541791	9097038	0.007279	0.001292	0.001093	0.001127
chr3	8871390	9296453	0.072027	0.017059	0.013907	0.011012
chr3	9097039	9554772	0.022231	0.004918	0.004043	0.002524
chr3	9296507	9749665	-0.017126	-0.003031	-0.002526	-0.002540
chr3	9554776	9976667	0.059715	0.016107	0.011876	0.012064
chr3	9749927	10262521	0.017904	0.004774	0.003554	0.003685
chr3	9976702	10500822	0.019170	0.004192	0.003385	0.002847
chr3	10262655	10738495	0.045128	0.008285	0.006942	0.004510
chr3	10500878	10998824	0.132782	0.025630	0.021231	0.015846
chr3	10738561	11369221	0.268463	0.060530	0.047295	0.056691
chr3	10999147	11898351	0.274259	0.061047	0.046915	0.074298
chr3	11370278	12360533	0.365148	0.064924	0.053111	0.085386
chr3	11898920	12785203	0.436009	0.054021	0.046822	0.076504
chr3	12360775	13057357	0.226452	0.044522	0.035442	0.061512
chr3	12785396	13737513	0.148624	0.022021	0.018317	0.030857
chr3	13057402	14088130	0.001160	0.000111	0.000098	-0.000601
chr3	13737518	14575144	-0.271323	-0.031334	-0.026801	-0.038580
chr3	14088344	14920749	-0.144669	-0.015170	-0.013338	-0.017385
chr3	14575660	15141007	0.150751	0.020661	0.018236	0.020840
chr3	14921021	15337528	0.111204	0.021086	0.017913	0.021258
chr3	15141008	15665220	0.223920	0.056115	0.046503	0.061991
chr3	15337542	16060261	0.219994	0.061686	0.050543	0.089267
chr3	15665259	16259665	0.118816	0.031181	0.024932	0.029270
chr3	16060263	16783060	0.145296	0.022039	0.018860	0.034105
chr3	16260498	17160271	0.601443	0.166346	0.128409	0.302470
chr3	16783064	17416898	0.816570	0.573628	0.336665	0.677292
chr3	17160276	17759308	0.820670	0.634908	0.363700	0.764041
chr3	17416901	18271588	0.588485	0.235849	0.169069	0.349971
chr3	17759607	18704425	-0.165848	-0.026575	-0.022399	-0.035660
chr3	18271830	19032827	-0.064173	-0.012192	-0.009771	-0.012614
chr3	18704496	19452907	-0.043726	-0.007171	-0.005932	-0.008088
chr3	19033707	19739526	0.143860	0.020754	0.017815	0.020949
chr3	19452997	20044552	0.160322	0.024122	0.020647	0.020633
chr3	19739831	20305231	0.037806	0.006629	0.005509	0.005582
chr3	20044885	20546500	0.182645	0.047381	0.038158	0.038395
chr3	20305311	20843976	0.236002	0.062503	0.052242	0.057904
chr3	20546627	21129869	0.047785	0.012326	0.009989	0.011911
chr3	20845527	21563658	0.111643	0.028178	0.021956	0.031653
chr3	21129914	21890727	0.146184	0.034474	0.026601	0.038162
chr3	21563682	22316939	-0.035397	-0.008298	-0.006443	-0.008226
chr3	21890774	22636685	-0.208530	-0.043393	-0.035608	-0.034632
chr3	22317003	22970417	-0.267895	-0.040194	-0.034951	-0.030057
chr3	22636698	23273321	-0.012949	-0.001700	-0.001509	-0.001265
chr3	22970710	23734349	-0.116323	-0.018839	-0.016260	-0.015895
chr3	23273408	24085182	-0.171923	-0.029657	-0.024673	-0.028046
chr3	23734556	24398062	-0.090061	-0.014650	-0.012137	-0.013125
chr3	24085210	24734599	0.111881	0.018230	0.015336	0.017504
chr3	24398067	24996461	0.157910	0.023240	0.020154	0.020777
chr3	24734600	25385782	-0.055241	-0.008398	-0.007305	-0.007235
chr3	24996518	25768994	-0.006184	-0.001314	-0.001051	-0.000709
chr3	25385842	26016739	0.284543	0.110523	0.071471	0.130497
chr3	25769043	26264367	0.486940	0.329336	0.175912	0.401391
chr3	26016997	26477985	0.613664	0.484522	0.258136	0.526906
chr3	26264379	26786928	0.581561	0.344358	0.206721	0.395641
chr3	26478006	27253915	0.313503	0.085305	0.064638	0.101023
chr3	26787092	27528924	-0.144431	-0.018997	-0.016787	-0.017158
chr3	27254050	27828017	-0.004163	-0.000618	-0.000542	-0.001081
chr3	27528994	28084121	0.013213	0.001871	0.001628	0.000040
chr3	27828215	28290445	-0.114363	-0.017701	-0.015070	-0.015198
chr3	28084159	28563089	-0.051230	-0.010690	-0.008736	-0.008566
chr3	28290544	28874113	0.013425	0.002903	0.002343	0.003082
chr3	28563200	29151611	-0.025669	-0.005683	-0.004543	-0.004469
chr3	28874158	29438814	-0.108883	-0.025050	-0.020168	-0.021711
chr3	29151708	29768184	-0.049822	-0.010281	-0.008307	-0.011657
chr3	29438855	30210152	-0.046882	-0.008275	-0.006740	-0.009285
chr3	29768238	30612731	-0.087333	-0.015696	-0.012846	-0.016081
chr3	30210212	30955048	-0.019051	-0.003459	-0.002854	-0.003504
chr3	30612751	31288499	0.006115	0.001150	0.000955	0.001110
chr3	30955301	31555536	-0.206427	-0.051140	-0.039357	-0.046125
chr3	31288852	31845418	-0.356869	-0.095148	-0.072129	-0.087129
chr3	31555588	32150317	-0.248092	-0.046435	-0.038913	-0.044429
chr3	31845978	32376002	0.244923	0.044965	0.038391	0.039345
chr3	32150344	32649015	0.241418	0.059557	0.048533	0.042739
chr3	32376017	32891471	0.021765	0.004775	0.003874	0.003429
chr3	32649021	33217690	-0.002512	-0.000491	-0.000407	-0.000853
chr3	32891502	33559477	-0.025930	-0.005327	-0.004322	-0.005866
chr3	33217703	33980121	0.224338	0.046309	0.037695	0.056356
chr3	33559612	34453870	0.221990	0.040466	0.033644	0.051207
chr3	33980124	34839692	0.127049	0.020678	0.017398	0.019743
chr3	34453914	35112640	0.131058	0.025162	0.020957	0.017618
chr3	34839719	35467525	0.030559	0.007187	0.005593	0.005617
chr3	35113343	35782390	0.012295	0.002794	0.002226	0.003503
chr3	35473374	36263140	0.017181	0.003393	0.002868	0.006673
chr3	35782910	36588765	0.026483	0.004326	0.003740	0.006781
chr3	36263174	36799702	-0.079066	-0.012393	-0.010817	-0.011522
chr3	36588789	37188860	0.059265	0.010677	0.009239	0.008221
chr3	36799734	37432641	0.095021	0.017017	0.014583	0.015727
chr3	37189128	37822142	-0.018816	-0.002920	-0.002505	-0.002728
chr3	37432658	38066735	0.023779	0.004203	0.003549	0.003464
chr3	37822369	38283947	0.012720	0.002844	0.002340	0.001764
chr3	38066785	38446859	0.045501	0.010280	0.008483	0.007839
chr3	38284013	38706318	0.104870	0.022536	0.018733	0.015906
chr3	38446936	38892370	-0.067974	-0.015079	-0.012303	-0.011367
chr3	38706335	39143969	-0.042939	-0.010455	-0.008507	-0.007676
chr3	38892405	39544452	0.042066	0.008592	0.007031	0.008061
chr3	39144239	39949350	0.072174	0.014175	0.011469	0.020076
chr3	39544729	40380957	-0.042679	-0.008539	-0.006893	-0.008197
chr3	39949696	40869479	-0.210710	-0.032060	-0.027357	-0.031293
chr3	40380962	41240911	-0.019818	-0.002468	-0.002201	-0.001772
chr3	40869866	41658034	-0.021247	-0.004106	-0.003408	-0.004005
chr3	41240939	42115274	-0.011545	-0.002911	-0.002213	-0.003662
chr3	41658083	42500941	-0.038035	-0.008707	-0.006765	-0.009028
chr3	42116589	43160718	-0.136977	-0.014739	-0.012668	-0.016276
chr3	42500942	43555733	0.137230	0.019073	0.015572	0.026864
chr3	43160744	43887471	0.418615	0.097016	0.074934	0.148802
chr3	43555836	44132502	0.229520	0.063310	0.048039	0.084180
chr3	43887563	44374052	0.021481	0.005071	0.003870	0.002041
chr3	44132510	44652944	0.149303	0.029154	0.023478	0.022465
chr3	44374116	45062235	-0.094643	-0.019315	-0.015448	-0.020643
chr3	44652957	45425779	-0.318969	-0.065637	-0.050998	-0.078807
chr3	45062297	45736873	-0.119904	-0.026785	-0.020765	-0.030947
chr3	45425905	46006091	-0.045942	-0.009969	-0.007876	-0.011220
chr3	45736882	46408469	-0.039713	-0.007365	-0.005971	-0.007940
chr3	46006141	46623795	-0.013879	-0.002843	-0.002259	-0.002410
chr3	46408506	46981372	-0.170048	-0.038586	-0.030570	-0.022870
chr3	46623972	47428719	0.105909	0.016852	0.013858	0.015055
chr3	46981460	47658526	0.159024	0.026672	0.021807	0.030688
chr3	47428795	47864730	0.086826	0.015446	0.013216	0.012153
chr3	47658594	48055775	-0.037827	-0.006487	-0.005650	-0.005393
chr3	47864742	48276301	-0.355291	-0.107722	-0.083223	-0.080747
chr3	48055778	48466333	0.251169	0.130428	0.087920	0.132140
chr3	48276316	48654321	0.566583	0.363529	0.223370	0.413483
chr3	48466431	48881940	0.370104	0.221466	0.134522	0.258976
chr3	48654348	49065159	0.295812	0.146748	0.099246	0.206107
chr3	48881952	49257904	0.554053	0.300283	0.199933	0.402714
chr3	49065345	49423555	0.609506	0.382170	0.241580	0.455592
chr3	49257905	49636723	0.540845	0.337796	0.210552	0.392168
chr3	49423567	49868096	0.595405	0.406158	0.235575	0.441776
chr3	49636799	50044427	0.731056	0.569853	0.344646	0.601695
chr3	49868113	50223701	0.636838	0.461808	0.279780	0.500704
chr3	50044507	50407934	0.469963	0.286939	0.170720	0.330261
chr3	50223755	50640156	0.468949	0.287255	0.175714	0.336786
chr3	50407987	50852268	0.438478	0.270112	0.156491	0.321392
chr3	50640167	51091648	0.454182	0.282346	0.157443	0.307908
chr3	50852865	51517282	0.347333	0.130144	0.090073	0.137907
chr3	51091976	51844374	0.189966	0.033908	0.028354	0.033933
chr3	51517616	52240694	0.098435	0.019905	0.016007	0.020255
chr3	51844377	52530317	0.042325	0.009477	0.007368	0.009355
chr3	52241841	52843377	0.059413	0.010884	0.009014	0.010018
chr3	52530393	53163513	0.042052	0.006818	0.005952	0.006540
chr3	52843440	53444224	-0.025712	-0.005428	-0.004551	-0.005225
chr3	53163522	53703447	0.031536	0.007195	0.005987	0.006376
chr3	53444326	53991286	0.140527	0.024556	0.021170	0.020544
chr3	53703633	54242325	0.081390	0.014695	0.012509	0.010891
chr3	53991301	54530319	0.023067	0.004874	0.004043	0.004278
chr3	54242369	54826648	0.040702	0.008310	0.006874	0.006141
chr3	54530330	55105455	0.287604	0.063652	0.052944	0.049491
chr3	54827366	55469533	0.284460	0.062682	0.051087	0.057838
chr3	55105515	55920421	-0.035645	-0.006594	-0.005310	-0.006632
chr3	55469802	56396246	-0.205525	-0.031929	-0.026380	-0.038018
chr3	55920516	56737632	-0.127491	-0.018369	-0.015370	-0.022525
chr3	56396333	57029921	-0.045319	-0.007471	-0.006246	-0.007715
chr3	56737777	57396984	-0.069434	-0.013064	-0.010676	-0.012970
chr3	57029928	57891735	0.002325	0.000456	0.000366	0.000363
chr3	57397254	58256942	0.029315	0.005433	0.004531	0.006202
chr3	57891758	58736811	0.091330	0.015279	0.013063	0.015183
chr3	58256957	59078691	0.152523	0.023146	0.019750	0.025164
chr3	58736818	59340584	0.016255	0.002317	0.001988	0.002346
chr3	59078908	59572256	0.185810	0.034507	0.027737	0.036011
chr3	59340641	60022537	0.146159	0.026219	0.020975	0.038691
chr3	59572258	60452211	-0.010460	-0.001346	-0.001154	-0.000880
chr3	60023122	60975164	-0.045384	-0.006934	-0.005794	-0.009250
chr3	60452531	61282853	0.171537	0.042998	0.032276	0.057704
chr3	60975478	61507990	0.328474	0.179515	0.105484	0.191912
chr3	61283190	61744132	0.411509	0.300942	0.157723	0.338703
chr3	61507991	61929603	0.608281	0.430518	0.226315	0.526471
chr3	61744545	62164609	0.503439	0.352950	0.174255	0.405863
chr3	61929642	62364459	0.306690	0.206670	0.100371	0.215552
chr3	62164624	62629786	0.399032	0.242516	0.133254	0.306878
chr3	62364597	62927660	0.373306	0.192808	0.117662	0.226057
chr3	62629954	63162910	0.205572	0.072064	0.050996	0.060017
chr3	62927716	63522805	0.046733	0.011466	0.009217	0.008269
chr3	63162912	63767874	-0.188824	-0.073873	-0.049882	-0.055914
chr3	63523168	64085350	-0.432570	-0.291170	-0.153361	-0.284227
chr3	63767912	64802269	-0.233893	-0.168175	-0.086529	-0.196540
chr3	64085779	64993783	0.147367	0.095367	0.052876	0.096395
chr3	64802364	65239915	0.049399	0.026283	0.016306	0.017714
chr3	64993835	65638485	0.049562	0.015244	0.011054	0.011590
chr3	65239971	65949140	0.132862	0.037422	0.027404	0.036205
chr3	65638499	66194319	0.109820	0.035888	0.026099	0.033312
chr3	65949170	66614197	0.050235	0.013674	0.010668	0.013029
chr3	66194430	67392179	0.019144	0.002941	0.002498	0.002582
chr3	66614210	67599005	-0.014641	-0.002665	-0.002198	-0.003945
chr3	67392302	67873466	-0.052153	-0.016314	-0.012239	-0.014026
chr3	67599748	68101428	-0.002179	-0.000688	-0.000514	-0.000588
chr3	67874160	68340543	0.086985	0.027337	0.020825	0.020632
chr3	68101541	68631908	0.015112	0.004308	0.003336	0.003731
chr3	68340809	69150361	-0.016525	-0.004025	-0.003093	-0.003835
chr3	68632043	69397021	0.055494	0.015462	0.011413	0.015681
chr3	69150411	69764436	0.046299	0.012723	0.009684	0.011647
chr3	69397034	70138830	-0.003149	-0.000590	-0.000498	-0.000267
chr3	69764445	70655737	0.107421	0.016273	0.014077	0.014172
chr3	70138876	71126399	0.059849	0.009727	0.008182	0.011866
chr3	70655826	71652876	0.109497	0.015963	0.013627	0.023505
chr3	71126688	72081684	0.006013	0.000729	0.000636	0.001044
chr3	71653005	72618242	-0.136823	-0.013513	-0.012053	-0.015520
chr3	72081685	73198426	0.038105	0.002710	0.002486	0.003466
chr3	72618275	73626287	0.023058	0.002948	0.002540	0.003244
chr3	73198481	73859210	0.039279	0.007672	0.006060	0.006143
chr3	73626336	74076576	0.072745	0.013098	0.010495	0.007849
chr3	73859236	74370795	-0.014522	-0.001253	-0.001140	-0.000507
chr3	74076765	74843663	-0.001310	-0.000091	-0.000085	-0.000244
chr3	74371787	75246831	0.117562	0.013219	0.011774	0.011033
chr3	74843731	75546963	0.134246	0.022894	0.019711	0.014727
chr3	75246906	75734816	0.062326	0.011241	0.009829	0.006287
chr3	75546982	75973907	-0.044080	-0.005940	-0.005236	-0.003552
chr3	75734854	76279079	-0.161700	-0.029141	-0.023503	-0.027457
chr3	75973939	76718345	0.014272	0.002997	0.002335	0.003060
chr3	76279207	77086129	0.163498	0.024812	0.020089	0.029240
chr3	76718450	77551433	-0.092980	-0.012213	-0.010011	-0.018681
chr3	77086231	77879476	0.069078	0.017033	0.012404	0.026330
chr3	77551671	78134744	0.367821	0.162985	0.104823	0.249201
chr3	77879508	78344127	0.619106	0.403725	0.240626	0.517224
chr3	78134752	78592744	0.724811	0.584792	0.315131	0.634985
chr3	78344322	78859726	0.685664	0.449902	0.267673	0.462336
chr3	78592762	79188635	0.401181	0.152215	0.110950	0.150260
chr3	78859864	79513394	0.119053	0.026715	0.021109	0.026297
chr3	79188686	79736184	-0.118885	-0.022278	-0.018147	-0.018478
chr3	79513404	80033880	-0.063149	-0.012878	-0.010650	-0.011710
chr3	79736356	80255823	0.262515	0.069434	0.054032	0.063735
chr3	80033928	80518618	0.251640	0.070516	0.054938	0.059105
chr3	80255864	80897637	-0.060009	-0.010821	-0.009122	-0.011764
chr3	80518625	81375296	0.031103	0.004642	0.003937	0.005661
chr3	80897749	81722337	0.120456	0.018190	0.015491	0.024047
chr3	81375343	82053433	0.124344	0.019136	0.016605	0.019377
chr3	81722350	82428476	0.033948	0.004365	0.003876	0.004057
chr3	82053516	82619049	0.311915	0.112406	0.078492	0.104208
chr3	82428484	82852748	0.445760	0.282843	0.158652	0.325688
chr3	82619061	83078949	0.417127	0.265624	0.148027	0.303105
chr3	82852787	83275699	0.419417	0.273499	0.152962	0.304729
chr3	83079030	83523568	0.576240	0.423732	0.229574	0.458961
chr3	83276102	83746021	0.590177	0.431071	0.227729	0.499988
chr3	83523701	84029525	0.419421	0.248998	0.138593	0.334330
chr3	83746108	84249733	0.303802	0.174545	0.097483	0.235862
chr3	84029532	84546992	0.331342	0.187392	0.108749	0.218743
chr3	84249735	84987730	0.195016	0.060221	0.044061	0.061149
chr3	84547003	85281107	-0.052529	-0.010523	-0.008646	-0.009683
chr3	84987746	85773104	-0.089419	-0.018394	-0.015159	-0.018457
chr3	85281572	86204301	-0.120781	-0.021416	-0.017926	-0.022745
chr3	85773710	86796692	-0.016340	-0.002937	-0.002429	-0.003838
chr3	86204525	87047513	0.010669	0.002293	0.001856	0.001806
chr3	86796709	87300761	-0.008056	-0.001622	-0.001359	-0.001207
chr3	87047535	87802106	-0.070754	-0.009990	-0.008459	-0.008526
chr3	87300766	88581293	-0.068364	-0.011096	-0.008961	-0.015955
chr3	87804320	89737968	-0.003544	-0.000452	-0.000381	-0.001361
chr3	88581322	90543157	-0.059423	-0.006570	-0.005612	-0.012118
chr3	89738015	91128912	-0.097495	-0.012054	-0.010167	-0.018070
chr3	90543251	91406541	0.055786	0.004073	0.003783	0.004313
chr3	91129015	91682049	-0.217657	-0.008793	-0.008528	-0.008452
chr3	91406583	92065945	-0.351150	-0.013051	-0.012649	-0.017021
chr3	91682059	92469408	-0.088754	-0.006609	-0.006246	-0.005359
chr3	92065978	92788917	0.597792	0.280005	0.198851	0.243060
chr3	92470200	93070618	0.625904	0.449686	0.258785	0.522181
chr3	92788942	93471708	0.586815	0.412978	0.227625	0.500026
chr3	93071199	94160454	0.664762	0.412454	0.267072	0.575722
chr3	93471873	94616713	0.651470	0.399946	0.255451	0.571178
chr3	94160611	95170565	0.663044	0.423006	0.242451	0.600302
chr3	94617245	95618514	0.699408	0.475166	0.265298	0.646715
chr3	95170777	96096926	0.650389	0.432086	0.239357	0.577290
chr3	95618526	96510074	0.533407	0.313452	0.175912	0.453776
chr3	96097095	96824700	0.329977	0.194509	0.103840	0.267827
chr3	96510319	97041079	0.297705	0.172051	0.096324	0.221870
chr3	96824845	97443347	0.397707	0.179510	0.113270	0.213800
chr3	97041198	97756805	0.252314	0.070212	0.050255	0.066438
chr3	97443488	98115839	-0.031878	-0.006949	-0.005537	-0.005661
chr3	97756806	98579003	-0.013220	-0.002868	-0.002360	-0.003185
chr3	98115971	99462682	0.059588	0.007192	0.006342	0.011396
chr3	98579025	100078029	0.099063	0.008806	0.007923	0.016047
chr3	99462705	100606305	-0.059995	-0.005371	-0.004867	-0.006411
chr3	100078109	100858036	-0.074102	-0.011373	-0.009682	-0.011184
chr3	100606448	101128420	-0.051105	-0.011266	-0.009054	-0.007826
chr3	100858043	101624010	-0.040112	-0.005798	-0.005025	-0.005361
chr3	101128554	101878382	0.047075	0.007119	0.006182	0.006813
chr3	101624244	102189377	0.074183	0.015465	0.012657	0.014034
chr3	101878411	102496459	0.036893	0.007592	0.006093	0.006129
chr3	102189525	103330015	0.006026	0.000848	0.000709	0.001058
chr3	102496491	103618865	0.024703	0.004114	0.003343	0.004944
chr3	103330050	104310285	0.112433	0.024263	0.019087	0.024083
chr3	103618975	104634214	0.340816	0.137167	0.089259	0.164435
chr3	104310294	104974580	0.414566	0.306754	0.154749	0.359897
chr3	104634251	105208148	0.320071	0.221648	0.114956	0.261622
chr3	104974605	105750204	0.029303	0.013647	0.008196	0.016941
chr3	105208163	106281336	0.078206	0.025615	0.018066	0.028032
chr3	105750231	106825794	0.653246	0.259379	0.198566	0.217535
chr3	106281386	107179604	0.414064	0.178388	0.132685	0.153598
chr3	106825811	107812631	0.000628	0.000187	0.000146	0.000074
chr3	107179687	108467839	-0.054499	-0.010867	-0.008826	-0.015475
chr3	107812661	108873433	0.046074	0.007800	0.006509	0.007614
chr3	108467880	109145768	0.015166	0.002755	0.002325	0.002254
chr3	108873497	109428409	0.048807	0.010629	0.008852	0.007953
chr3	109145831	109886417	0.156833	0.030705	0.025435	0.026501
chr3	109428457	110254356	0.013959	0.002515	0.002090	0.002762
chr3	109886605	110737012	-0.094647	-0.014228	-0.012128	-0.015734
chr3	110254365	111160093	0.173980	0.039646	0.030596	0.059932
chr3	110737071	111896981	0.132569	0.020683	0.016879	0.043450
chr3	111160185	112264915	-0.275066	-0.019217	-0.017322	-0.030752
chr3	111897282	112530354	-0.333449	-0.049345	-0.043083	-0.039323
chr3	112264940	112790189	-0.186537	-0.027159	-0.023915	-0.019558
chr3	112530448	113098271	0.372051	0.102538	0.082316	0.102641
chr3	112790225	113548500	0.329516	0.097412	0.076431	0.118948
chr3	113098351	113716883	0.316678	0.091706	0.073581	0.105768
chr3	113548565	113926132	0.200853	0.063423	0.050329	0.063732
chr3	113716916	114190475	0.023582	0.005363	0.004525	0.004448
chr3	113926133	114471533	-0.064252	-0.015477	-0.012921	-0.010773
chr3	114190586	114720865	-0.028981	-0.007880	-0.006259	-0.008532
chr3	114471541	115062664	0.137484	0.028979	0.022897	0.032245
chr3	114721036	115269366	0.172624	0.037467	0.029846	0.035466
chr3	115062675	115586324	0.097417	0.025769	0.020730	0.021577
chr3	115269383	115948413	0.012903	0.002933	0.002326	0.002838
chr3	115587472	116271520	-0.001828	-0.000377	-0.000303	-0.000179
chr3	115948443	116624836	0.046149	0.009283	0.007717	0.008477
chr3	116271865	116885016	0.052729	0.013190	0.011063	0.010636
chr3	116624906	117226880	0.116380	0.034371	0.028947	0.025318
chr3	116885120	117497621	0.149940	0.038890	0.032646	0.030021
chr3	117226906	117944329	0.016148	0.002906	0.002494	0.002573
chr3	117497798	118611761	0.100876	0.012989	0.011561	0.014117
chr3	117944349	119221122	0.157409	0.018315	0.016749	0.024438
chr3	118611954	119828349	0.101349	0.011356	0.010293	0.016892
chr3	119221270	120442223	-0.020375	-0.002600	-0.002252	-0.003276
chr3	119828366	120914091	-0.127735	-0.018457	-0.015478	-0.023368
chr3	120442718	121236008	-0.135919	-0.019535	-0.016448	-0.018915
chr3	120914127	121474894	-0.483444	-0.151497	-0.108580	-0.109312
chr3	121236397	121737122	-0.360038	-0.132643	-0.092994	-0.090359
chr3	121474960	122026675	0.047321	0.009611	0.008199	0.006189
chr3	121737186	122398553	-0.033362	-0.005695	-0.004897	-0.004511
chr3	122026702	122746022	0.050550	0.008844	0.007302	0.007022
chr3	122398587	123014961	0.106540	0.024310	0.019199	0.020975
chr3	122746089	123234836	0.025878	0.007246	0.005515	0.005828
chr3	123014972	123572724	-0.046021	-0.009675	-0.007678	-0.006811
chr3	123234893	123978264	-0.045526	-0.008038	-0.006427	-0.008887
chr3	123572725	124426041	-0.056249	-0.008016	-0.006584	-0.013793
chr3	123979710	124706546	-0.005455	-0.000622	-0.000537	-0.002151
chr3	124426248	124982632	0.416575	0.118604	0.088613	0.106082
chr3	124706548	125259522	0.532670	0.279312	0.165798	0.332798
chr3	124982665	125478439	0.663394	0.474766	0.251698	0.611002
chr3	125259781	125682271	0.662730	0.476684	0.260637	0.579811
chr3	125478573	125930278	0.325848	0.182691	0.102484	0.237818
chr3	125682641	126193071	0.059144	0.020939	0.013545	0.021389
chr3	125930361	126450791	0.037517	0.007879	0.006571	0.006243
chr3	126193209	126815298	0.200502	0.063631	0.047754	0.055651
chr3	126450918	127033900	0.438097	0.163364	0.116640	0.154212
chr3	126815306	127202940	0.697783	0.427898	0.259549	0.398487
chr3	127034024	127438628	0.729955	0.611338	0.315498	0.632815
chr3	127202979	127647227	0.633581	0.477271	0.248556	0.513255
chr3	127439652	127825912	0.530410	0.352895	0.193340	0.375405
chr3	127647276	128357136	0.373521	0.128015	0.091126	0.159662
chr3	127825946	128978410	0.003231	0.000402	0.000346	0.001082
chr3	128357204	129307160	-0.013199	-0.001806	-0.001531	-0.002212
chr3	128978641	129605551	0.098249	0.023798	0.018694	0.023953
chr3	129307601	129821300	0.149822	0.042187	0.033111	0.039503
chr3	129605867	130132880	0.006986	0.001593	0.001301	0.001320
chr3	129821306	130437532	-0.111986	-0.018963	-0.016037	-0.016135
chr3	130132881	130708426	-0.008514	-0.001916	-0.001569	-0.002136
chr3	130437980	131047735	-0.021754	-0.004466	-0.003659	-0.004563
chr3	130708511	131318459	-0.081273	-0.012787	-0.010807	-0.010493
chr3	131048010	131776697	0.028017	0.004096	0.003448	0.003950
chr3	131318465	132091939	0.053217	0.008805	0.007228	0.009090
chr3	131776773	132349564	0.070453	0.016487	0.013228	0.012137
chr3	132092027	132546778	-0.092580	-0.026782	-0.021069	-0.017230
chr3	132349636	132710048	0.266454	0.145312	0.090440	0.111653
chr3	132546803	132952773	0.447656	0.331095	0.171905	0.342648
chr3	132710102	133175550	0.427237	0.304095	0.162204	0.333142
chr3	132952816	133407018	0.520271	0.363259	0.204901	0.425602
chr3	133175867	133752224	0.627382	0.309675	0.210704	0.337482
chr3	133407305	134111317	0.441093	0.101756	0.085113	0.092338
chr3	133752280	134528870	0.059198	0.006640	0.005901	0.005063
chr3	134111629	134835893	0.077266	0.012499	0.010710	0.009248
chr3	134528909	135028172	0.124827	0.030204	0.024705	0.020145
chr3	134835914	135365875	0.056753	0.010155	0.008739	0.007202
chr3	135028678	135697124	0.020058	0.003426	0.002897	0.002572
chr3	135365958	135962297	0.057536	0.009086	0.007802	0.006377
chr3	135697138	136279877	0.202330	0.037398	0.031622	0.028031
chr3	135962319	136760094	0.194247	0.025063	0.022311	0.021383
chr3	136280133	137106934	-0.100039	-0.010293	-0.009257	-0.009300
chr3	136760112	137495693	-0.169553	-0.025224	-0.021532	-0.023922
chr3	137107324	137800286	0.081093	0.017612	0.014383	0.018165
chr3	137495966	138107311	0.183210	0.044609	0.036222	0.041072
chr3	137800535	138517874	0.076834	0.013318	0.011302	0.013276
chr3	138107349	138814988	0.062583	0.012406	0.010063	0.014419
chr3	138517937	139171172	0.116450	0.027781	0.022222	0.032771
chr3	138814989	139478355	0.085873	0.024040	0.018909	0.026097
chr3	139171244	139780900	-0.054205	-0.014121	-0.011109	-0.016581
chr3	139478385	140152451	-0.094463	-0.017946	-0.014747	-0.021846
chr3	139781022	140413591	0.011127	0.001977	0.001662	0.002320
chr3	140152529	140697675	-0.198951	-0.044338	-0.035926	-0.038466
chr3	140413595	140965426	-0.201308	-0.047259	-0.037924	-0.032535
chr3	140697706	141326542	-0.089472	-0.015836	-0.013400	-0.011166
chr3	140965564	141616877	-0.187867	-0.028541	-0.024200	-0.019138
chr3	141326821	141873544	-0.032928	-0.006464	-0.005374	-0.003524
chr3	141616886	142179292	0.059190	0.014588	0.011312	0.010209
chr3	141873705	142507839	-0.031829	-0.007017	-0.005485	-0.008105
chr3	142179298	142891236	-0.072305	-0.014162	-0.011672	-0.013932
chr3	142507929	143402524	0.027440	0.005367	0.004373	0.004691
chr3	142891240	143777024	0.077790	0.014803	0.012052	0.013666
chr3	143402526	144154571	0.086315	0.014718	0.012342	0.014339
chr3	143777058	144386944	0.088125	0.015311	0.012967	0.012843
chr3	144154584	144628846	-0.058621	-0.018757	-0.014544	-0.005740
chr3	144387030	144793829	0.192440	0.071951	0.054482	0.080307
chr3	144628974	145107615	0.290139	0.077480	0.062556	0.073498
chr3	144793849	145462884	-0.091751	-0.017155	-0.014189	-0.016034
chr3	145107648	145687075	0.011385	0.002517	0.002059	0.002343
chr3	145462975	145978933	0.057423	0.014141	0.011525	0.011340
chr3	145687096	146288181	-0.029636	-0.005985	-0.004986	-0.006308
chr3	145978998	146591555	-0.027127	-0.004425	-0.003773	-0.004812
chr3	146288838	146980698	-0.036821	-0.006153	-0.005036	-0.005419
chr3	146591575	147387804	-0.068100	-0.010731	-0.008946	-0.011307
chr3	146980744	147754425	0.004442	0.000571	0.000504	0.000723
chr3	147387851	148234571	0.092104	0.012144	0.010595	0.012318
chr3	147754680	148686593	0.013237	0.001990	0.001676	0.002306
chr3	148234643	149005242	-0.083542	-0.015286	-0.012487	-0.016258
chr3	148688055	149364391	-0.094087	-0.017840	-0.014638	-0.016036
chr3	149005483	149746721	0.043701	0.008741	0.007087	0.008654
chr3	149364447	150139973	-0.012905	-0.002399	-0.001954	-0.002500
chr3	149746845	150475968	-0.196411	-0.031353	-0.026111	-0.028291
chr3	150140034	150789835	-0.069471	-0.012289	-0.010045	-0.011580
chr3	150475981	151127262	0.066809	0.011731	0.009572	0.010992
chr3	150790257	151434631	0.045768	0.008268	0.006884	0.006953
chr3	151127268	151646058	0.153520	0.034386	0.028922	0.027949
chr3	151434686	151930507	0.244142	0.082873	0.060878	0.087149
chr3	151646176	152250517	0.524261	0.281308	0.178905	0.335629
chr3	151930631	152496746	0.588425	0.287548	0.195588	0.299546
chr3	152250524	152784352	0.168425	0.042717	0.033999	0.042271
chr3	152496747	153018089	0.082270	0.020856	0.016331	0.018356
chr3	152784627	153240586	0.040543	0.010885	0.008431	0.006736
chr3	153018153	153428077	-0.059445	-0.014460	-0.011497	-0.011909
chr3	153240594	153704022	-0.072621	-0.015235	-0.012564	-0.011960
chr3	153428130	153967336	-0.084752	-0.017842	-0.014474	-0.017536
chr3	153704136	154212951	-0.052343	-0.012155	-0.009716	-0.010599
chr3	153967388	154474946	0.010351	0.002084	0.001748	0.001502
chr3	154212972	154694512	-0.063713	-0.011425	-0.009895	-0.005555
chr3	154475097	155052473	-0.072144	-0.012956	-0.011189	-0.007828
chr3	154694545	155451044	-0.031297	-0.005003	-0.004093	-0.004936
chr3	155052546	155822704	-0.047153	-0.007379	-0.005973	-0.009657
chr3	155451096	156365198	-0.134514	-0.020884	-0.017210	-0.028988
chr3	155822990	156683256	-0.112821	-0.023630	-0.018470	-0.033215
chr3	156365354	156985613	0.013948	0.004484	0.003166	0.004188
chr3	156683299	157314144	0.192986	0.070052	0.046711	0.071991
chr3	156985675	157597584	0.208089	0.056671	0.041608	0.053377
chr3	157314282	158105480	-0.016245	-0.002511	-0.002127	-0.002760
chr3	157597681	158741975	-0.030029	-0.003073	-0.002728	-0.003453
chr4	3684731	4485749	0.618116	0.264393	0.174543	0.296846
chr4	4052335	4916699	0.009805	0.001286	0.001123	0.001335
chr4	4485847	5236524	-0.157768	-0.019682	-0.016947	-0.019631
chr4	4916706	5514822	0.162829	0.035375	0.027127	0.043646
chr4	5236564	5920131	0.176815	0.035623	0.027983	0.041164
chr4	5514911	6152734	-0.025368	-0.003180	-0.002783	-0.002471
chr4	5920163	6592518	-0.198004	-0.033799	-0.027604	-0.038823
chr4	6152759	7109567	-0.173889	-0.025188	-0.020774	-0.035719
chr4	6592531	7688077	0.145796	0.018204	0.014935	0.026338
chr4	7109717	7973888	0.199757	0.065496	0.043129	0.103490
chr4	7688164	8171758	0.532145	0.348829	0.199191	0.463102
chr4	7973936	8381288	0.810122	0.714101	0.390075	0.728456
chr4	8171765	8681196	0.748608	0.652201	0.343486	0.664283
chr4	8381320	9105971	0.573887	0.291084	0.187316	0.308276
chr4	8681203	9374580	0.099047	0.021702	0.017049	0.022018
chr4	9105984	9697230	-0.024808	-0.004188	-0.003479	-0.004600
chr4	9374702	10170045	0.029964	0.004795	0.004071	0.005193
chr4	9697240	10610021	0.104523	0.022352	0.017326	0.027205
chr4	10170234	10957370	0.062558	0.015664	0.011529	0.018655
chr4	10610038	11505247	-0.068973	-0.012004	-0.009703	-0.012612
chr4	10957386	11944707	0.049528	0.006526	0.005532	0.006775
chr4	11505373	12493870	-0.160475	-0.022643	-0.019346	-0.026437
chr4	11944758	12912480	-0.284492	-0.041225	-0.035259	-0.051651
chr4	12494045	13604190	-0.085043	-0.012496	-0.010437	-0.016129
chr4	12912611	14101333	0.042414	0.006019	0.004974	0.009534
chr4	13604198	14527486	0.142007	0.019617	0.016676	0.024033
chr4	14101409	14817857	0.056917	0.008898	0.007791	0.006865
chr4	14527679	15211476	-0.055003	-0.009131	-0.008127	-0.006237
chr4	14817924	15459964	-0.113065	-0.027723	-0.022553	-0.018536
chr4	15211477	15823366	0.095558	0.031750	0.023654	0.025931
chr4	15459970	16167737	0.233139	0.063319	0.047095	0.065142
chr4	15823394	16872304	-0.010898	-0.001269	-0.001067	-0.003010
chr4	16167743	17280388	-0.338595	-0.036809	-0.031548	-0.062251
chr4	16872426	17769057	-0.297586	-0.037105	-0.031170	-0.045135
chr4	17280486	18367826	-0.121279	-0.012369	-0.010610	-0.018237
chr4	17769088	19016040	-0.058314	-0.005763	-0.005028	-0.009773
chr4	18367833	19401213	0.130365	0.011088	0.010134	0.013891
chr4	19016102	19865650	0.050412	0.005463	0.004920	0.006329
chr4	19401565	20091024	-0.071549	-0.009667	-0.008550	-0.008002
chr4	19865841	20406934	-0.027234	-0.004777	-0.004157	-0.003079
chr4	20091054	20683502	-0.027060	-0.004969	-0.004212	-0.003049
chr4	20407240	20958890	-0.050294	-0.011565	-0.009046	-0.009269
chr4	20683508	21367355	-0.048511	-0.009390	-0.007671	-0.009196
chr4	20958897	21694258	-0.036504	-0.004341	-0.003890	-0.003725
chr4	21367398	22029834	0.005728	0.001101	0.000915	0.000517
chr4	21694277	22375501	-0.022306	-0.005395	-0.004231	-0.005793
chr4	22030378	22846599	-0.016692	-0.002896	-0.002312	-0.003709
chr4	22375759	23581879	0.129226	0.016087	0.013584	0.020467
chr4	22846914	24023922	0.516588	0.147879	0.111221	0.203368
chr4	23582024	24317908	0.615651	0.368199	0.220465	0.450254
chr4	24023986	24499852	0.410444	0.272293	0.154107	0.299673
chr4	24317933	24786285	0.061049	0.025208	0.017167	0.021921
chr4	24499863	25053760	0.005371	0.001093	0.000919	0.000842
chr4	24786465	25347088	0.078429	0.011143	0.010042	0.008621
chr4	25053821	25716352	0.088623	0.010970	0.009835	0.011155
chr4	25347109	25946777	-0.047226	-0.007523	-0.006344	-0.008371
chr4	25717110	26236813	-0.048291	-0.012202	-0.009656	-0.013121
chr4	25946794	26448549	-0.027030	-0.007639	-0.005916	-0.009908
chr4	26236895	26804504	0.017282	0.003776	0.003036	0.002583
chr4	26449206	27129312	-0.039883	-0.006501	-0.005399	-0.008010
chr4	26804598	27559068	-0.085852	-0.010459	-0.008901	-0.016009
chr4	27129335	28015829	0.042596	0.005743	0.004877	0.008671
chr4	27559080	28285982	0.003760	0.000647	0.000535	0.000956
chr4	28015916	28559311	0.079931	0.017343	0.014035	0.018664
chr4	28286059	28841591	0.078838	0.018320	0.014695	0.019513
chr4	28559325	29257542	-0.073459	-0.013647	-0.010924	-0.012643
chr4	28841608	29636803	0.370562	0.086808	0.066747	0.101712
chr4	29257589	29906542	0.569765	0.238251	0.161710	0.331116
chr4	29636807	30158032	0.486786	0.265645	0.158581	0.394372
chr4	29906637	30424166	0.551095	0.341621	0.189886	0.442238
chr4	30158067	30753651	0.616514	0.351807	0.198516	0.496453
chr4	30424171	31082296	0.373938	0.142957	0.093548	0.182872
chr4	30753654	31364620	0.004463	0.000987	0.000799	0.001041
chr4	31082376	31661197	-0.054626	-0.010495	-0.008565	-0.008043
chr4	31364720	32001068	-0.239780	-0.048230	-0.038911	-0.032505
chr4	31661455	32280081	-0.166615	-0.029167	-0.024693	-0.019877
chr4	32001222	32768412	-0.074263	-0.010894	-0.009280	-0.010358
chr4	32280174	33007463	0.061539	0.014256	0.011089	0.013986
chr4	32768692	33172164	0.477956	0.256031	0.160446	0.234433
chr4	33007483	33459922	0.518478	0.247011	0.164554	0.183199
chr4	33172221	33778782	-0.087236	-0.016546	-0.013718	-0.009864
chr4	33459995	34164185	0.033994	0.004971	0.004304	0.002947
chr4	33779024	34409056	0.524180	0.171903	0.130677	0.132071
chr4	34164230	34629419	0.636692	0.415918	0.245130	0.448561
chr4	34409091	34931517	0.495709	0.248590	0.156981	0.229293
chr4	34629690	35149916	-0.057438	-0.013179	-0.010387	-0.009730
chr4	34931528	35506381	-0.011118	-0.002242	-0.001826	-0.002153
chr4	35149925	35971494	0.160479	0.020473	0.017883	0.016124
chr4	35506407	36381505	0.247160	0.020413	0.018706	0.016398
chr4	35971563	36655174	0.308239	0.040352	0.036010	0.030089
chr4	36381515	37043415	0.110629	0.021334	0.017832	0.016414
chr4	36655268	37488049	-0.033151	-0.004729	-0.003988	-0.003663
chr4	37043424	37855558	0.120671	0.018761	0.015825	0.020636
chr4	37488403	38090841	0.063254	0.011047	0.009353	0.009529
chr4	37855723	38368645	-0.156428	-0.030491	-0.025107	-0.019398
chr4	38091095	38672209	-0.316705	-0.046379	-0.039978	-0.030504
chr4	38368995	38939036	-0.169947	-0.020043	-0.017505	-0.014362
chr4	38672298	39329309	0.047392	0.005816	0.004868	0.005614
chr4	38939044	39576295	-0.098707	-0.012189	-0.010418	-0.008444
chr4	39329321	40092767	-0.341413	-0.049054	-0.042113	-0.042008
chr4	39576297	40355052	-0.173655	-0.025386	-0.021815	-0.023807
chr4	40092973	40583940	0.181146	0.034954	0.029907	0.023209
chr4	40355446	40949904	-0.291871	-0.088543	-0.064271	-0.083184
chr4	40583942	41486745	-0.229849	-0.062727	-0.046434	-0.079057
chr4	40950267	42935828	0.252394	0.049050	0.041299	0.061715
chr4	41486783	43154280	0.177634	0.038837	0.033026	0.035206
chr4	42935958	43368846	0.291150	0.091592	0.075351	0.071080
chr4	43154386	43701297	0.293986	0.093138	0.074659	0.099117
chr4	43368858	43978258	0.162026	0.049862	0.038182	0.048751
chr4	43701634	44318277	0.166682	0.043437	0.034073	0.031145
chr4	43978362	44575544	-0.005167	-0.001244	-0.000975	-0.000930
chr4	44318333	45164454	-0.137007	-0.025330	-0.020649	-0.021885
chr4	44575560	45448393	-0.126053	-0.020032	-0.017117	-0.017331
chr4	45164475	45763021	-0.022491	-0.004212	-0.003587	-0.003000
chr4	45448474	46099011	0.034069	0.006686	0.005572	0.005567
chr4	45763069	46410512	0.076287	0.015243	0.012649	0.010710
chr4	46099044	46761434	0.107654	0.017087	0.014948	0.013456
chr4	46410527	47067698	-0.053823	-0.009285	-0.007952	-0.007346
chr4	46761493	47247550	-0.102034	-0.029265	-0.022078	-0.023708
chr4	47067751	47669003	-0.028553	-0.006768	-0.005297	-0.006006
chr4	47247767	48015910	0.119365	0.020320	0.017229	0.019544
chr4	47670463	48589825	0.119173	0.019545	0.016482	0.016720
chr4	48016131	48828273	0.000724	0.000126	0.000106	-0.000698
chr4	48589948	49129683	-0.126047	-0.031768	-0.025780	-0.026510
chr4	48828277	49556878	-0.102677	-0.023159	-0.019157	-0.025005
chr4	49129719	49834051	0.099917	0.022206	0.018382	0.021468
chr4	49556904	50209752	0.156399	0.032853	0.026615	0.027337
chr4	49834227	50617266	0.115941	0.015990	0.013577	0.013969
chr4	50209886	50996297	0.032692	0.004746	0.003958	0.004882
chr4	50617348	51444844	-0.114685	-0.014526	-0.012247	-0.013605
chr4	50996593	51736068	-0.058186	-0.006385	-0.005646	-0.005281
chr4	51444893	52102179	0.094156	0.018822	0.015578	0.016330
chr4	51736387	52395415	-0.026761	-0.006112	-0.004820	-0.005933
chr4	52102229	52617563	-0.014262	-0.003017	-0.002485	-0.002203
chr4	52395514	52855504	0.067412	0.012897	0.011001	0.008652
chr4	52617611	53064410	0.019165	0.004300	0.003515	0.002050
chr4	52855524	53421294	0.008896	0.001494	0.001285	0.000748
chr4	53064739	53889914	-0.025262	-0.003074	-0.002680	-0.003066
chr4	53421314	54232316	-0.100892	-0.016806	-0.013996	-0.014081
chr4	53889922	54543057	-0.133081	-0.028167	-0.022249	-0.019356
chr4	54232401	54810386	-0.086516	-0.017225	-0.013896	-0.010796
chr4	54543069	55136756	-0.176140	-0.028028	-0.024261	-0.015271
chr4	54810429	55441923	-0.017614	-0.003112	-0.002682	-0.001931
chr4	55136768	55736694	0.022572	0.004028	0.003398	0.002501
chr4	55441962	56068221	-0.020552	-0.003027	-0.002569	-0.002475
chr4	55736783	56520195	0.069863	0.010834	0.009203	0.010912
chr4	56068279	56781882	0.070560	0.013672	0.011083	0.013673
chr4	56520286	57100168	0.037113	0.009208	0.006903	0.008281
chr4	56781906	57403452	0.056212	0.011402	0.008991	0.009470
chr4	57100495	57759687	0.395046	0.083037	0.067310	0.072422
chr4	57403741	57971729	0.598723	0.289502	0.187886	0.313562
chr4	57759904	58177344	0.595633	0.457326	0.244162	0.484647
chr4	57971763	58399500	0.604195	0.477710	0.247790	0.497019
chr4	58177394	58669112	0.621006	0.500454	0.255493	0.544428
chr4	58399590	58990006	0.518198	0.304252	0.181996	0.287107
chr4	58669495	59697662	0.189624	0.032876	0.027260	0.037796
chr4	58990126	61612249	0.006007	0.000501	0.000452	0.000970
chr4	59697715	62221047	0.119404	0.009936	0.009227	0.013076
chr4	61613479	62694396	0.036947	0.005020	0.004345	0.005532
chr4	62221068	63047400	-0.000860	-0.000150	-0.000122	0.000036
chr4	62694432	63332716	0.005553	0.001010	0.000824	0.001235
chr4	63047516	63759753	-0.012089	-0.001920	-0.001614	-0.001455
chr4	63333349	64090704	0.413423	0.108005	0.083172	0.110579
chr4	63759946	64351058	0.372519	0.102024	0.077975	0.087457
chr4	64090741	64876306	-0.026858	-0.003880	-0.003243	-0.002959
chr4	64351928	65569404	0.163040	0.025479	0.020602	0.043325
chr4	64876329	66074222	0.149215	0.023167	0.018489	0.034702
chr4	65569455	66404588	0.033120	0.005946	0.004763	0.005978
chr4	66074226	66853523	-0.108970	-0.022427	-0.018081	-0.022887
chr4	66404679	67276097	-0.120127	-0.017203	-0.014415	-0.024280
chr4	66853581	67705630	-0.011155	-0.000973	-0.000850	-0.001279
chr4	67276159	68127140	0.000961	0.000094	0.000081	0.000143
chr4	67706147	68585926	0.260561	0.036128	0.030776	0.044457
chr4	68127147	68979778	0.264264	0.038381	0.032812	0.044205
chr4	68585939	69462806	-0.154793	-0.025501	-0.020940	-0.028789
chr4	68980104	69876858	-0.087042	-0.014930	-0.012229	-0.016117
chr4	69462880	70132495	0.236219	0.089378	0.061066	0.085342
chr4	69876870	70491737	0.365864	0.202789	0.119814	0.214267
chr4	70132517	70870756	0.398630	0.119801	0.085167	0.132004
chr4	70491738	71069745	0.047337	0.004278	0.003694	0.003581
chr4	70870859	71485594	0.238826	0.026894	0.022897	0.024090
chr4	71069754	72013652	0.047071	0.006639	0.005472	0.008524
chr4	71485636	72409577	-0.035493	-0.004397	-0.003797	-0.005685
chr4	72013655	72868804	0.209454	0.028255	0.024516	0.028274
chr4	72409607	73304402	0.025943	0.004395	0.003443	0.005981
chr4	72868814	73887408	0.000689	0.000124	0.000095	-0.001353
chr4	73304916	74264071	-0.058345	-0.009250	-0.007622	-0.011577
chr4	73888261	75115162	-0.010728	-0.001095	-0.000954	-0.002015
chr4	74268714	75582956	-0.006348	-0.000808	-0.000676	-0.002416
chr4	75115179	76249314	-0.091187	-0.014592	-0.011826	-0.021840
chr4	75582957	76835098	-0.007886	-0.000830	-0.000711	-0.001565
chr4	76249355	77215349	0.032680	0.004273	0.003666	0.006244
chr4	76835148	77537403	-0.034058	-0.006385	-0.005437	-0.006212
chr4	77215354	78067088	0.100916	0.015624	0.013695	0.019256
chr4	77537474	78482275	0.100859	0.009586	0.008792	0.012330
chr4	78068428	78919587	-0.289100	-0.011341	-0.010870	-0.014737
chr4	78482339	79266412	-0.018603	-0.001051	-0.000971	-0.001418
chr4	78919607	79625787	0.018973	0.001652	0.001485	0.001905
chr4	79266428	80190057	-0.079759	-0.005590	-0.005205	-0.006244
chr4	79625794	80611197	-0.089311	-0.008211	-0.007374	-0.011994
chr4	80190059	81005824	0.145198	0.024980	0.021471	0.034262
chr4	80611198	81312095	0.219342	0.042067	0.036807	0.038303
chr4	81005825	82159968	0.088802	0.011057	0.009428	0.014267
chr4	81312160	82754713	0.075468	0.009337	0.007949	0.014860
chr4	82160009	83187612	-0.028920	-0.003556	-0.003153	-0.004282
chr4	82754814	83537401	0.034779	0.004321	0.003822	0.003118
chr4	83188391	83941822	0.121028	0.018056	0.015639	0.013921
chr4	83537623	84555434	0.025754	0.003777	0.003203	0.004072
chr4	83942005	85172398	-0.015635	-0.002026	-0.001702	-0.003072
chr4	84556132	85442275	0.031083	0.005809	0.004679	0.005737
chr4	85172415	85760635	0.035277	0.008202	0.006588	0.006184
chr4	85442507	86194110	0.009811	0.001670	0.001424	0.001308
chr4	85760678	86695564	-0.046335	-0.005500	-0.004833	-0.005413
chr4	86194340	86963698	0.231275	0.051298	0.040334	0.050697
chr4	86695590	87283334	0.383231	0.137999	0.097835	0.131611
chr4	86963831	87846873	0.234297	0.046081	0.037427	0.060858
chr4	87283555	88412216	0.029649	0.004052	0.003452	0.005349
chr4	87846925	88901610	0.030410	0.004112	0.003555	0.005417
chr4	88412352	89242199	-0.108243	-0.018148	-0.015279	-0.019216
chr4	88901629	89583021	-0.027994	-0.007347	-0.005687	-0.004930
chr4	89242204	90221971	0.039726	0.007976	0.006179	0.010730
chr4	89583031	90729542	-0.106325	-0.012471	-0.010221	-0.015453
chr4	90221980	91254774	-0.166164	-0.020509	-0.017645	-0.022346
chr4	90729595	91896371	-0.094499	-0.011645	-0.010114	-0.016315
chr4	91254914	92409837	-0.011263	-0.001260	-0.001080	-0.001875
chr4	91896538	92690371	-0.029358	-0.004196	-0.003379	-0.004878
chr4	92409944	93212785	-0.084206	-0.012210	-0.009787	-0.012404
chr4	92690400	93927229	-0.024901	-0.002744	-0.002342	-0.003740
chr4	93212847	94602387	-0.006232	-0.000750	-0.000637	-0.002082
chr4	93929187	95078059	0.003301	0.000537	0.000445	-0.000230
chr4	94603206	95360158	0.019531	0.004010	0.003307	0.003191
chr4	95078065	95768673	-0.022037	-0.004156	-0.003442	-0.003561
chr4	95360172	96310923	0.335430	0.072002	0.058486	0.085385
chr4	95768740	96956910	0.532036	0.115328	0.094387	0.192853
chr4	96311029	97593833	0.364911	0.057877	0.049002	0.091982
chr4	96957144	98228733	0.016570	0.001841	0.001607	0.002595
chr4	97594242	98554049	-0.007877	-0.000968	-0.000842	-0.000448
chr4	98228797	98930408	-0.099451	-0.015684	-0.013380	-0.014713
chr4	98554098	99216980	-0.084858	-0.014732	-0.012506	-0.012852
chr4	98930920	99616813	0.040398	0.007975	0.006594	0.007285
chr4	99217306	100045727	0.084867	0.015884	0.013181	0.015167
chr4	99617102	100315118	0.190979	0.075809	0.050351	0.085986
chr4	100045887	100560368	0.232870	0.141648	0.078369	0.167562
chr4	100315137	101144606	0.214714	0.070862	0.048399	0.098800
chr4	100560481	101541185	0.043804	0.007440	0.006045	0.010847
chr4	101144641	101969013	-0.044476	-0.007515	-0.006248	-0.007902
chr4	101541187	102354546	-0.007822	-0.001344	-0.001124	-0.001127
chr4	101969203	102642137	0.028638	0.006898	0.005350	0.004909
chr4	102354998	103044246	-0.003477	-0.000753	-0.000589	-0.000563
chr4	102642213	103373134	-0.116274	-0.019042	-0.015948	-0.020676
chr4	103044318	103601103	0.327918	0.129724	0.087301	0.141158
chr4	103373141	103954205	0.424659	0.208187	0.129996	0.228463
chr4	103601135	104297850	0.149661	0.040661	0.031213	0.040373
chr4	103954242	104624037	-0.061412	-0.012577	-0.010366	-0.011630
chr4	104297877	104978697	-0.007700	-0.001514	-0.001253	-0.001473
chr4	104624138	105334076	0.046678	0.010251	0.008102	0.010689
chr4	104978713	105590942	-0.034580	-0.009105	-0.006884	-0.007705
chr4	105334122	105950319	-0.073180	-0.015749	-0.012528	-0.014673
chr4	105591048	106407244	-0.085487	-0.016465	-0.013241	-0.019207
chr4	105950329	107000524	-0.110755	-0.020439	-0.016709	-0.025791
chr4	106407426	107337874	0.027206	0.004329	0.003712	0.004445
chr4	107000909	107691381	0.066481	0.011454	0.009819	0.009799
chr4	107337881	108037734	0.000723	0.000129	0.000110	-0.000220
chr4	107691561	108759046	-0.043368	-0.005703	-0.004928	-0.005079
chr4	108037905	109491800	0.043679	0.004536	0.004002	0.006469
chr4	108759314	110324205	0.054293	0.005241	0.004606	0.007128
chr4	109492069	110721141	0.008625	0.000759	0.000674	0.000598
chr4	110324400	111399049	-0.044423	-0.004578	-0.004036	-0.003169
chr4	110721465	111678228	-0.105501	-0.016041	-0.013530	-0.013165
chr4	111399118	111890230	0.140466	0.041835	0.033728	0.034662
chr4	111678294	112095657	0.072654	0.027337	0.020560	0.028632
chr4	111890276	112257759	-0.773020	-0.436576	-0.248517	-0.386821
chr4	112095714	112468694	-0.863748	-0.484450	-0.268386	-0.633578
chr4	112257775	112635195	0.094098	0.025795	0.020445	0.050433
chr4	112468700	113091488	0.406282	0.103588	0.089465	0.129989
chr4	112635200	113547194	0.243490	0.068112	0.059024	0.095412
chr4	113091504	113837707	0.121367	0.054918	0.043438	0.058325
chr4	113547201	113971630	0.135069	0.061281	0.048385	0.068014
chr4	113837711	114216551	0.289315	0.100960	0.084479	0.125905
chr4	113971631	114556602	0.196915	0.052228	0.041592	0.054068
chr4	114216688	115282224	0.076213	0.010710	0.008944	0.013820
chr4	114556717	115896209	0.169738	0.016828	0.014914	0.027686
chr4	115282301	116720470	0.174909	0.017866	0.015903	0.026038
chr4	115897502	117357969	0.287393	0.044390	0.037469	0.064650
chr4	116720522	117676873	0.404089	0.157956	0.107918	0.207534
chr4	117358041	117927325	0.482285	0.321669	0.180803	0.374285
chr4	117676899	118204986	0.456580	0.280746	0.160430	0.351968
chr4	117927417	118509092	0.324896	0.175964	0.102404	0.248396
chr4	118204987	118719437	0.402785	0.230445	0.133526	0.282437
chr4	118509117	118906183	0.363463	0.229558	0.130342	0.243237
chr4	118719475	119177270	0.190280	0.106043	0.061498	0.125443
chr4	118906203	119386932	0.363162	0.233261	0.130701	0.273909
chr4	119177329	119675102	0.565341	0.441932	0.232251	0.474557
chr4	119386935	119943459	0.494534	0.321892	0.177567	0.415528
chr4	119675110	120221333	0.354652	0.209135	0.113887	0.292531
chr4	119943540	120567822	0.375047	0.223935	0.118250	0.291145
chr4	120222451	120895531	0.417485	0.229675	0.129351	0.269087
chr4	120568106	121254899	0.366047	0.128406	0.085247	0.105469
chr4	120895723	121425554	0.111158	0.023673	0.019914	0.021687
chr4	121254950	121552274	0.384861	0.206509	0.146603	0.287426
chr4	121425558	122482193	0.767336	0.568077	0.437199	0.716140
chr4	121552395	122580158	0.889160	0.649203	0.547710	0.797959
chr4	122482235	122795433	0.797063	0.545656	0.402358	0.612845
chr4	122580217	123250441	0.584398	0.239160	0.180915	0.237814
chr4	122795434	123789957	-0.005146	-0.000758	-0.000647	-0.000651
chr4	123250604	124094236	-0.065078	-0.008612	-0.007477	-0.007438
chr4	123789965	124353275	-0.027007	-0.004456	-0.003784	-0.003461
chr4	124094510	124920952	0.055904	0.006816	0.005962	0.007354
chr4	124353284	125264543	0.046283	0.005451	0.004743	0.005599
chr4	124921019	125579105	0.113106	0.019222	0.016175	0.015693
chr4	125264550	125904844	0.138594	0.019913	0.017512	0.017310
chr4	125579167	126476441	-0.074936	-0.006965	-0.006288	-0.006704
chr4	125904950	127158315	-0.041752	-0.003836	-0.003382	-0.005397
chr4	126476489	127429640	-0.012725	-0.001524	-0.001316	-0.002463
chr4	127158316	127698042	-0.053869	-0.009764	-0.008137	-0.009515
chr4	127429722	128029995	-0.025968	-0.004963	-0.004096	-0.005623
chr4	127698166	128290890	-0.027660	-0.005516	-0.004473	-0.005586
chr4	128030020	128573876	0.012038	0.002689	0.002133	0.003032
chr4	128290906	128868426	0.009036	0.001580	0.001317	0.002127
chr4	128574038	129276085	0.033157	0.004877	0.004208	0.004423
chr4	128868470	129596808	0.076677	0.010700	0.009346	0.009303
chr4	129276140	129970976	-0.076915	-0.009174	-0.008190	-0.006182
chr4	129596831	130365917	-0.090416	-0.013638	-0.011827	-0.010389
chr4	129970984	130779414	0.049032	0.008092	0.006980	0.006667
chr4	130365958	131041180	0.067284	0.011645	0.010048	0.009635
chr4	130779435	131271423	0.021745	0.004647	0.003869	0.003320
chr4	131041465	131533070	-0.030151	-0.007838	-0.006117	-0.005805
chr4	131271596	132089449	-0.035312	-0.006492	-0.005299	-0.006072
chr4	131533141	132519204	0.013685	0.002033	0.001739	0.002947
chr4	132089495	133057627	-0.007783	-0.001051	-0.000915	-0.001083
chr4	132519211	133370054	0.023075	0.003032	0.002668	0.002653
chr4	133057648	133825899	0.027206	0.003859	0.003342	0.003364
chr4	133370060	134173614	0.016245	0.001997	0.001732	0.001986
chr4	133825923	134510867	0.069049	0.011905	0.010024	0.010981
chr4	134173672	134842314	0.068611	0.013017	0.010687	0.011892
chr4	134510872	135127484	0.271929	0.069224	0.054879	0.064999
chr4	134842345	135321324	0.430585	0.210686	0.138164	0.209100
chr4	135127513	135514955	0.524339	0.355598	0.203762	0.386276
chr4	135321397	135795540	0.541815	0.346799	0.199457	0.414522
chr4	135514993	136120036	0.540850	0.285186	0.175396	0.319286
chr4	135795584	136488782	0.459744	0.141808	0.104605	0.135872
chr4	136120154	136746616	0.000305	0.000061	0.000049	-0.000300
chr4	136488831	136964082	-0.061389	-0.014319	-0.011153	-0.011349
chr4	136746728	137243147	-0.074149	-0.014478	-0.011660	-0.010478
chr4	136964269	137494600	-0.091580	-0.017361	-0.014171	-0.012830
chr4	137243210	137717137	-0.151070	-0.033667	-0.026797	-0.025737
chr4	137494615	138029198	-0.143238	-0.024740	-0.020665	-0.016960
chr4	137717159	138222737	-0.015494	-0.002796	-0.002337	-0.002293
chr4	138029210	138448804	-0.045993	-0.009613	-0.007885	-0.007718
chr4	138222919	138658676	0.029465	0.006890	0.005523	0.004559
chr4	138448815	138916687	0.107824	0.025800	0.020913	0.017195
chr4	138658751	139257124	0.080419	0.013356	0.011454	0.009315
chr4	138916693	139430613	0.014111	0.002179	0.001867	0.001090
chr4	139257179	139663970	0.079334	0.018055	0.014432	0.011318
chr4	139430740	139866889	0.139149	0.041131	0.030770	0.029828
chr4	139664037	140067936	0.219027	0.070650	0.052704	0.055696
chr4	139866927	140209626	0.535149	0.302455	0.192107	0.281530
chr4	140067989	140365826	0.683897	0.566268	0.309953	0.578388
chr4	140209631	140553138	0.704003	0.555206	0.312372	0.540228
chr4	140365852	140786688	0.570201	0.265061	0.178809	0.180058
chr4	140553325	141115386	0.008565	0.001043	0.000910	0.000468
chr4	140786717	141411834	-0.010260	-0.001492	-0.001255	-0.001001
chr4	141115403	141665415	0.005851	0.001306	0.001036	0.001588
chr4	141412310	141900354	0.023402	0.005549	0.004470	0.004218
chr4	141665658	142137482	-0.018300	-0.003681	-0.003052	-0.003506
chr4	141900687	142402414	0.007239	0.001627	0.001318	0.001652
chr4	142137525	142640116	0.038013	0.007847	0.006489	0.006606
chr4	142402502	142846713	-0.004032	-0.000794	-0.000676	-0.000110
chr4	142640125	143129959	-0.113567	-0.023437	-0.019481	-0.017138
chr4	142847035	143552086	-0.111303	-0.022633	-0.018958	-0.017343
chr4	143130123	144033151	-0.087880	-0.018215	-0.015186	-0.024027
chr4	143552162	144294878	-0.044824	-0.009025	-0.007305	-0.020511
chr4	144033158	144466163	0.232510	0.055585	0.045663	0.045340
chr4	144295004	144660168	0.572024	0.139645	0.124892	0.071978
chr4	144466175	144958619	0.193526	0.042142	0.036270	0.022280
chr4	144660372	145474673	-0.697883	-0.388732	-0.243122	-0.268395
chr4	144958692	147899609	-0.638487	-0.288575	-0.202947	-0.422040
chr4	145474690	148088762	-0.139785	-0.031813	-0.028094	-0.046898
chr4	147899844	148308165	0.083533	0.015418	0.013416	0.014920
chr4	148089051	148593314	0.051277	0.008728	0.007488	0.006092
chr4	148308183	149091079	-0.047002	-0.005836	-0.005180	-0.004856
chr4	148593514	149468918	-0.014683	-0.001727	-0.001547	-0.001771
chr4	149091138	149821318	-0.017104	-0.002607	-0.002242	-0.002493
chr4	149469071	150189931	-0.065368	-0.011290	-0.009471	-0.011910
chr4	149821342	150788650	0.002283	0.000314	0.000273	0.000546
chr4	150189935	151158414	-0.021763	-0.003005	-0.002572	-0.004648
chr4	150788714	151329737	0.012986	0.002527	0.002051	0.003468
chr4	151158783	151598759	0.031857	0.007044	0.005798	0.005618
chr4	151329799	151965336	0.022940	0.005513	0.004396	0.004336
chr4	151598979	152448017	0.017047	0.003264	0.002646	0.003150
chr4	151965388	152663751	-0.029877	-0.005486	-0.004508	-0.005593
chr4	152448018	152923773	0.017742	0.004407	0.003481	0.003515
chr4	152663752	153125426	0.028771	0.007536	0.005865	0.005133
chr4	152924014	153357196	0.000799	0.000193	0.000152	-0.002099
chr4	153125533	153524987	0.543775	0.286456	0.179521	0.247553
chr4	153357298	153694415	0.609342	0.476583	0.257091	0.455897
chr4	153525108	153899861	0.389539	0.180815	0.122216	0.143559
chr4	153694472	154176842	0.032297	0.006759	0.005753	0.005295
chr4	153900015	154502833	-0.011992	-0.001978	-0.001719	-0.003331
chr4	154176940	154788002	0.394416	0.107387	0.083054	0.104673
chr4	154503320	154978507	0.530115	0.281804	0.177093	0.304055
chr4	154788003	155339776	0.409791	0.157686	0.109645	0.169623
chr4	154978861	155692191	0.123086	0.018916	0.016216	0.018895
chr4	155339814	155947480	0.199533	0.057476	0.042444	0.060078
chr4	155692415	156258607	0.159887	0.047380	0.035039	0.050829
chr5	4014640	5071287	-0.044354	-0.004461	-0.003992	-0.005812
chr5	4571820	5464433	-0.051785	-0.005939	-0.005323	-0.006064
chr5	5071316	5820375	-0.104225	-0.020695	-0.017060	-0.018362
chr5	5464491	6093135	-0.072873	-0.019074	-0.014674	-0.015282
chr5	5820909	6349535	0.075437	0.015813	0.012859	0.011811
chr5	6093388	6701070	0.003880	0.000797	0.000665	-0.000221
chr5	6349642	7091538	0.098978	0.020344	0.016778	0.022366
chr5	6701151	7404884	0.287178	0.041238	0.035782	0.043370
chr5	7091555	7725799	-0.099514	-0.017295	-0.014456	-0.016399
chr5	7405030	8106227	-0.144318	-0.029952	-0.024355	-0.030491
chr5	7725813	8578973	0.052396	0.010034	0.008349	0.010981
chr5	8106269	9006096	0.064120	0.010706	0.009032	0.011186
chr5	8579584	9441261	-0.082102	-0.010519	-0.009188	-0.009605
chr5	9006152	9874271	0.016682	0.002629	0.002235	0.002837
chr5	9441273	10175728	-0.022632	-0.005950	-0.004477	-0.006056
chr5	9874299	10425544	0.125982	0.043277	0.030535	0.044780
chr5	10175738	10849393	0.339162	0.091508	0.072917	0.100698
chr5	10425545	12173783	0.294008	0.051835	0.044689	0.076137
chr5	10849651	12509757	0.271443	0.048119	0.039591	0.065391
chr5	12173820	12858339	0.210468	0.040554	0.032550	0.042281
chr5	12510248	13081195	0.040651	0.007407	0.006179	0.006008
chr5	12858416	13334395	-0.121074	-0.026479	-0.021664	-0.019819
chr5	13081196	13595262	-0.114690	-0.022273	-0.018622	-0.015692
chr5	13334504	13948322	-0.156958	-0.023406	-0.020548	-0.018812
chr5	13595351	14233254	-0.097450	-0.016076	-0.013703	-0.013890
chr5	13948496	14490299	0.021012	0.005236	0.004143	0.003484
chr5	14233286	14832373	0.012768	0.003133	0.002462	0.001823
chr5	14490311	16108587	0.090690	0.016725	0.013976	0.018470
chr5	14832499	16401468	0.074402	0.014343	0.012056	0.015490
chr5	16108594	16767175	-0.078474	-0.013466	-0.011331	-0.011786
chr5	16401474	17078669	0.086514	0.019139	0.015184	0.015310
chr5	16767240	17279212	0.269458	0.085274	0.064736	0.069845
chr5	17078709	17535071	0.276566	0.067145	0.053875	0.052586
chr5	17279251	17794525	0.058642	0.012432	0.010096	0.010811
chr5	17535334	18121397	0.032130	0.005881	0.005011	0.005527
chr5	17794550	18419733	0.005712	0.000728	0.000634	0.000689
chr5	18121420	18735636	-0.052387	-0.007404	-0.006330	-0.007818
chr5	18420201	18989535	-0.042626	-0.008458	-0.006864	-0.008414
chr5	18735639	19267976	0.016721	0.003960	0.003020	0.004236
chr5	18989607	19580375	0.010295	0.002105	0.001665	0.002664
chr5	19268020	19883943	-0.098000	-0.013701	-0.011672	-0.013697
chr5	19580497	20227077	-0.131657	-0.021450	-0.017897	-0.019865
chr5	19884184	20613672	-0.040660	-0.008287	-0.006770	-0.009474
chr5	20227099	21164676	0.025837	0.003709	0.003213	0.003584
chr5	20613879	21573458	-0.079627	-0.010916	-0.009654	-0.013015
chr5	21164702	21754259	-0.057287	-0.014721	-0.012039	-0.011090
chr5	21573468	22058489	0.010098	0.003555	0.002662	0.002914
chr5	21754328	22436884	-0.012832	-0.003635	-0.002812	-0.001874
chr5	22058722	22862346	-0.023667	-0.005010	-0.004098	-0.004042
chr5	22437233	23146843	0.019695	0.004208	0.003497	0.003541
chr5	22862391	23340646	-0.016902	-0.004640	-0.003703	-0.002342
chr5	23146873	23587767	-0.103238	-0.027324	-0.021811	-0.015376
chr5	23340662	23968883	-0.020222	-0.003896	-0.003312	-0.002324
chr5	23587815	24184718	-0.002867	-0.000575	-0.000481	-0.000963
chr5	23968884	24434132	-0.008662	-0.002049	-0.001670	-0.001430
chr5	24184972	24896457	-0.063208	-0.014775	-0.011790	-0.013122
chr5	24434201	25228800	-0.098231	-0.021924	-0.017242	-0.021830
chr5	24896460	25719798	-0.069570	-0.011770	-0.009771	-0.011037
chr5	25228924	26028058	-0.009976	-0.001753	-0.001498	-0.001906
chr5	25719899	26563934	0.018563	0.004043	0.003260	0.003216
chr5	26028088	26847379	-0.064573	-0.014338	-0.011253	-0.015020
chr5	26563935	27060396	-0.068933	-0.015154	-0.012042	-0.011135
chr5	26847508	27270712	0.040386	0.008763	0.006971	0.005796
chr5	27060452	27577075	0.009937	0.001779	0.001484	0.001780
chr5	27270735	27882594	-0.025184	-0.004737	-0.003919	-0.005015
chr5	27577413	28251806	-0.070059	-0.014978	-0.011929	-0.016010
chr5	27882624	28674533	0.235834	0.072191	0.050526	0.090548
chr5	28251878	28966206	0.412226	0.187896	0.116317	0.258675
chr5	28674537	29514069	0.349272	0.101586	0.073557	0.130682
chr5	28966232	29809707	0.055562	0.005961	0.005185	0.005581
chr5	29514071	30131067	0.137390	0.030277	0.024475	0.023902
chr5	29809808	30535728	0.096193	0.026774	0.020132	0.027213
chr5	30131145	30893559	0.157274	0.046261	0.033695	0.049539
chr5	30535775	31341138	0.177650	0.040377	0.031990	0.044984
chr5	30893690	32050288	0.003857	0.000482	0.000420	0.000243
chr5	31341195	32459780	0.069679	0.010013	0.008533	0.013746
chr5	32050517	32939686	0.133808	0.022938	0.019314	0.027418
chr5	32459796	33362812	0.031508	0.005175	0.004384	0.007686
chr5	32939704	34129497	-0.041552	-0.006007	-0.005090	-0.005599
chr5	33362831	34800824	-0.075515	-0.011717	-0.009777	-0.014159
chr5	34131074	35449113	0.009925	0.001668	0.001365	0.002199
chr5	34800888	35791698	-0.018730	-0.002915	-0.002404	-0.003549
chr5	35449397	36027340	-0.083950	-0.015450	-0.012751	-0.012973
chr5	35791705	36337276	0.027638	0.004375	0.003746	0.003701
chr5	36027471	36589064	-0.048338	-0.007402	-0.006423	-0.005740
chr5	36337289	37018471	0.288740	0.082322	0.062659	0.070488
chr5	36589109	37242235	0.430491	0.173852	0.117026	0.153592
chr5	37018496	37473350	0.254016	0.085510	0.061074	0.064027
chr5	37242261	37712242	-0.146739	-0.035097	-0.027961	-0.027139
chr5	37473447	37971743	-0.109876	-0.027506	-0.022133	-0.021876
chr5	37712755	38394842	-0.060672	-0.011942	-0.010038	-0.010625
chr5	37971794	38598659	-0.085803	-0.015480	-0.013161	-0.013550
chr5	38394878	38855645	-0.074243	-0.017771	-0.014231	-0.014034
chr5	38598712	39157500	-0.091020	-0.017127	-0.014273	-0.011114
chr5	38856111	39542073	0.060790	0.006191	0.005704	0.003769
chr5	39157800	39900760	0.000397	0.000054	0.000048	0.001372
chr5	39542293	40298367	-0.162330	-0.029828	-0.024833	-0.028028
chr5	39901103	40523370	-0.129594	-0.032310	-0.024894	-0.030382
chr5	40298407	40860729	0.076246	0.018714	0.014347	0.016586
chr5	40523401	41228206	0.011573	0.002587	0.002057	0.002303
chr5	40860751	41610769	-0.093010	-0.020063	-0.016064	-0.022349
chr5	41228240	42284307	0.005042	0.000863	0.000716	0.001222
chr5	41610963	42762554	0.018227	0.002244	0.001964	0.003111
[truncated: 4,911 more rows]
