# Supplementary material for: Into the Wild: A novel wild-derived inbred strain resource expands the genomic and phenotypic diversity of laboratory mouse models
Source: PLoS Genet. 2024 Apr 10;20(4):e1011228. doi: 10.1371/journal.pgen.1011228 (PMC11034653; doi:10.1371/journal.pgen.1011228)
Supplement: S12 Table — These windows correspond to likely regions of M. m. castaneus introgression into TUCA/NachJ. The set of all genes in the M. musculus genome was specified as background, with enrichment determined by a Fisher’s Exact Test with False Discovery Rate of P < 0.05. (XLS) [file pgen.1011228.s024.xls]

## Sheet: SuppTable12_TUCA_introgression_
Analysis Type:	PANTHER Overrepresentation Test (Released 20231017)
Annotation Version and Release Date:	GO Ontology database DOI: 10.5281/zenodo.7942786 Released 2023-01-05
Analyzed List:	upload_1 (Mus musculus)
Reference List:	Mus musculus (all genes in database)
Test Type:	FISHER
Correction:	FDR
GO biological process complete	Mus musculus - REFLIST (21983)	upload_1 (1287)	upload_1 (expected)	upload_1 (over/under)	upload_1 (fold Enrichment)	upload_1 (raw P-value)	upload_1 (FDR)
detection of chemical stimulus involved in sensory perception of bitter taste (GO:0001580)	48	17	2.81	+	6.05	5.69E-08	5.94E-05
regulation of lipopolysaccharide-mediated signaling pathway (GO:0031664)	30	10	1.76	+	5.69	4.77E-05	3.12E-02
sensory perception of bitter taste (GO:0050913)	52	17	3.04	+	5.58	1.47E-07	1.44E-04
detection of chemical stimulus involved in sensory perception of taste (GO:0050912)	52	17	3.04	+	5.58	1.47E-07	1.36E-04
sensory perception of taste (GO:0050909)	71	17	4.16	+	4.09	5.59E-06	3.98E-03
zymogen activation (GO:0031638)	65	15	3.81	+	3.94	2.84E-05	1.94E-02
detection of chemical stimulus (GO:0009593)	637	100	37.29	+	2.68	7.75E-17	2.43E-13
detection of chemical stimulus involved in sensory perception (GO:0050907)	606	94	35.48	+	2.65	1.22E-15	3.19E-12
regulation of viral life cycle (GO:1903900)	149	23	8.72	+	2.64	7.89E-05	4.94E-02
detection of stimulus involved in sensory perception (GO:0050906)	695	100	40.69	+	2.46	1.21E-14	2.70E-11
sensory perception of chemical stimulus (GO:0007606)	1252	179	73.3	+	2.44	1.49E-25	2.34E-21
sensory perception of smell (GO:0007608)	1151	161	67.39	+	2.39	5.27E-22	4.13E-18
detection of chemical stimulus involved in sensory perception of smell (GO:0050911)	548	75	32.08	+	2.34	2.11E-10	2.54E-07
detection of stimulus (GO:0051606)	794	108	46.48	+	2.32	2.83E-14	5.54E-11
sensory perception (GO:0007600)	1651	199	96.66	+	2.06	1.97E-20	1.03E-16
G protein-coupled receptor signaling pathway (GO:0007186)	1876	207	109.83	+	1.88	3.11E-17	1.22E-13
nervous system process (GO:0050877)	2192	217	128.33	+	1.69	1.93E-13	3.37E-10
system process (GO:0003008)	2754	257	161.23	+	1.59	3.64E-13	5.70E-10
signal transduction (GO:0007165)	5044	399	295.3	+	1.35	1.33E-10	1.74E-07
signaling (GO:0023052)	5322	419	311.58	+	1.34	6.12E-11	8.72E-08
cell communication (GO:0007154)	5489	421	321.35	+	1.31	1.51E-09	1.69E-06
cellular response to stimulus (GO:0051716)	6779	488	396.88	+	1.23	1.62E-07	1.41E-04
regulation of cellular process (GO:0050794)	11401	754	667.47	+	1.13	2.80E-06	2.09E-03
biological regulation (GO:0065007)	12633	829	739.6	+	1.12	8.91E-07	7.35E-04
regulation of biological process (GO:0050789)	12237	802	716.42	+	1.12	2.80E-06	2.19E-03
