# Supplementary material for: Into the Wild: A novel wild-derived inbred strain resource expands the genomic and phenotypic diversity of laboratory mouse models
Source: PLoS Genet. 2024 Apr 10;20(4):e1011228. doi: 10.1371/journal.pgen.1011228 (PMC11034653; doi:10.1371/journal.pgen.1011228)
Supplement: S13 Table — These windows correspond to likely regions of M. m. castaneus introgression into TUCB/NachJ. The set of all genes in the M. musculus genome was specified as background, with enrichment determined by a Fisher’s Exact Test with False Discovery Rate of P < 0.05. (XLS) [file pgen.1011228.s025.xls]

## Sheet: dom_TUCB_cast_localFstats_outli
Analysis Type:	PANTHER Overrepresentation Test (Released 20231017)
Annotation Version and Release Date:	GO Ontology database DOI: 10.5281/zenodo.7942786 Released 2023-01-05
Analyzed List:	upload_1 (Mus musculus)
Reference List:	Mus musculus (all genes in database)
Test Type:	FISHER
Correction:	FDR
GO biological process complete	Mus musculus - REFLIST (21983)	upload_1 (1174)	upload_1 (expected)	upload_1 (over/under)	upload_1 (fold Enrichment)	upload_1 (raw P-value)	upload_1 (FDR)
cellular response to jasmonic acid stimulus (GO:0071395)	9	7	0.48	+	14.56	6.46e-06	0.00337
response to jasmonic acid (GO:0009753)	9	7	0.48	+	14.56	6.46e-06	0.00327
testosterone biosynthetic process (GO:0061370)	8	6	0.43	+	14.04	3.54e-05	0.0146
doxorubicin metabolic process (GO:0044598)	12	8	0.64	+	12.48	3.11e-06	0.00187
daunorubicin metabolic process (GO:0044597)	12	8	0.64	+	12.48	3.11e-06	0.0018
aminoglycoside antibiotic metabolic process (GO:0030647)	12	8	0.64	+	12.48	3.11e-06	0.00174
polyketide metabolic process (GO:0030638)	12	8	0.64	+	12.48	3.11e-06	0.00168
perturbation of plasma membrane integrity in another organism (GO:0051673)	40	19	2.14	+	8.89	4.34e-11	5.66e-08
tertiary alcohol metabolic process (GO:1902644)	17	8	0.91	+	8.81	2.13e-05	0.00925
disruption of cellular component of another organism (GO:0140975)	46	19	2.46	+	7.73	2.86e-10	3.2e-07
glycoside metabolic process (GO:0016137)	21	8	1.12	+	7.13	7.04e-05	0.0263
innate immune response in mucosa (GO:0002227)	69	26	3.68	+	7.06	8.39e-13	2.19e-09
mucosal immune response (GO:0002385)	81	27	4.33	+	6.24	3.24e-12	4.62e-09
organ or tissue specific immune response (GO:0002251)	85	28	4.54	+	6.17	1.63e-12	3.2e-09
zymogen activation (GO:0031638)	65	17	3.47	+	4.9	6.12e-07	0.000436
defense response to Gram-negative bacterium (GO:0050829)	131	34	7	+	4.86	2.07e-12	3.6e-09
keratinization (GO:0031424)	59	14	3.15	+	4.44	1.53e-05	0.00686
immunoglobulin production (GO:0002377)	249	54	13.3	+	4.06	5.25e-16	2.74e-12
intermediate filament organization (GO:0045109)	75	16	4.01	+	3.99	1.23e-05	0.00604
antimicrobial humoral immune response mediated by antimicrobial peptide (GO:0061844)	131	26	7	+	3.72	9.37e-08	7.73e-05
production of molecular mediator of immune response (GO:0002440)	314	62	16.77	+	3.7	1.71e-16	1.34e-12
intermediate filament cytoskeleton organization (GO:0045104)	94	18	5.02	+	3.59	1.32e-05	0.00627
intermediate filament-based process (GO:0045103)	95	18	5.07	+	3.55	1.5e-05	0.0069
immunoglobulin mediated immune response (GO:0016064)	285	52	15.22	+	3.42	7.12e-13	2.23e-09
B cell mediated immunity (GO:0019724)	290	52	15.49	+	3.36	1.28e-12	2.86e-09
antibacterial humoral response (GO:0019731)	137	24	7.32	+	3.28	2.05e-06	0.00128
defense response to Gram-positive bacterium (GO:0050830)	201	33	10.73	+	3.07	1.04e-07	8.12e-05
adaptive immune response based on somatic recombination of immune receptors built from immunoglobulin superfamily domains (GO:0002460)	378	60	20.19	+	2.97	2.38e-12	3.72e-09
protein processing (GO:0016485)	212	32	11.32	+	2.83	8.44e-07	0.000575
lymphocyte mediated immunity (GO:0002449)	370	55	19.76	+	2.78	1.78e-10	2.14e-07
defense response to bacterium (GO:0042742)	404	55	21.58	+	2.55	3.93e-09	4.11e-06
antimicrobial humoral response (GO:0019730)	202	27	10.79	+	2.5	4.76e-05	0.0191
leukocyte mediated immunity (GO:0002443)	433	55	23.12	+	2.38	2.91e-08	2.54e-05
adaptive immune response (GO:0002250)	551	67	29.43	+	2.28	4.34e-09	4.25e-06
protein maturation (GO:0051604)	305	36	16.29	+	2.21	3.09e-05	0.0131
humoral immune response (GO:0006959)	291	34	15.54	+	2.19	6.17e-05	0.0242
immune response (GO:0006955)	1679	185	89.67	+	2.06	3.15e-19	4.94e-15
immune effector process (GO:0002252)	590	63	31.51	+	2	1.13e-06	0.000741
immune system process (GO:0002376)	2427	219	129.61	+	1.69	9.19e-14	3.6e-10
response to bacterium (GO:0009617)	790	71	42.19	+	1.68	6.64e-05	0.0254
gene expression (GO:0010467)	2083	167	111.24	+	1.5	3.82e-07	0.000285
response to stimulus (GO:0050896)	8872	576	473.81	+	1.22	4.55e-09	4.2e-06
