# Supplementary material for: Into the Wild: A novel wild-derived inbred strain resource expands the genomic and phenotypic diversity of laboratory mouse models
Source: PLoS Genet. 2024 Apr 10;20(4):e1011228. doi: 10.1371/journal.pgen.1011228 (PMC11034653; doi:10.1371/journal.pgen.1011228)
Supplement: S16 Table — (TXT) [file pgen.1011228.s028.txt]

ASSAY	PHENOTYPE	AGE	P	Female P	Male P
NMR	% Fat Mass, 4	4	6.21032E-15	2.18659E-05	3.43151E-10
NMR	% Lean Mass, 4	4	8.21242E-14	0.000162267	1.45004E-10
NMR	BODY WEIGHT (g), 4	4	1.46478E-22	9.30906E-12	1.41308E-10
NMR	FAT MASS (g), 4	4	1.67435E-20	7.03479E-07	5.40656E-12
NMR	LEAN MASS (g), 4	4	2.23239E-22	2.41266E-12	2.76312E-10
NMR	OTHER, 4	4	2.56227E-15	3.20457E-08	5.58297E-08
NMR	TOTAL WATER (g), 4	4	8.07885E-22	4.82951E-12	1.0064E-09
Body Weight	BODY WEIGHT (g), 6	6	3.97061E-11	1.21981E-06	8.06853E-06
NMR	% Fat Mass, 8	8	5.01791E-18	2.25438E-08	6.02762E-09
NMR	% Lean Mass, 8	8	2.15227E-14	2.38036E-06	7.90915E-09
NMR	BODY WEIGHT (g), 8	8	1.75657E-16	1.18689E-09	3.22911E-10
NMR	FAT MASS (g), 8	8	6.68118E-18	3.22157E-08	9.19747E-09
NMR	LEAN MASS (g), 8	8	4.4494E-14	2.11252E-11	2.90193E-08
NMR	OTHER, 8	8	7.18111E-20	3.65182E-09	1.55736E-09
NMR	TOTAL WATER (g), 8	8	4.29383E-14	1.91049E-11	4.1133E-08
Frailty	FRAILTY INDEX SCORE	9	0.054991308	0.3192692	0.185879938
Frailty	TEMPERATURE	9	0.000768835	6.56577E-05	0.131955529
Body Weight	BODY WEIGHT (g), 10	10	5.76341E-07	7.26755E-06	6.72126E-05
Light-Dark Zone Data	AMBULATORY ACTIVITY COUNT (centroid), % Light	10	0.000234741	0.004416721	0.021559146
Light-Dark Zone Data	AMBULATORY ACTIVITY COUNT (centroid), dark	10	2.40659E-10	5.79957E-06	0.000152123
Light-Dark Zone Data	AMBULATORY ACTIVITY COUNT (centroid), light	10	8.67491E-05	0.001457429	0.033264331
Light-Dark Zone Data	AMBULATORY ACTIVITY COUNT (centroid), Total	10	4.50681E-07	0.000281935	0.003924734
Light-Dark Zone Data	AMBULATORY ACTIVITY COUNT (crossover), % Light	10	5.21151E-05	0.007368307	0.002600429
Light-Dark Zone Data	AMBULATORY ACTIVITY COUNT (crossover), dark	10	1.67028E-10	6.78286E-06	0.000101094
Light-Dark Zone Data	AMBULATORY ACTIVITY COUNT (crossover), light	10	7.41981E-05	0.001935663	0.017849697
Light-Dark Zone Data	AMBULATORY ACTIVITY COUNT (crossover), Total	10	3.81653E-07	0.000272942	0.003716947
Light-Dark Zone Data	AMBULATORY ACTIVITY COUNT (query), % Light	10	6.22881E-05	0.005723697	0.003400299
Light-Dark Zone Data	AMBULATORY ACTIVITY COUNT (query), dark	10	9.68417E-11	5.97032E-06	0.000102201
Light-Dark Zone Data	AMBULATORY ACTIVITY COUNT (query), light	10	1.4175E-05	0.001131442	0.008194266
Light-Dark Zone Data	AMBULATORY ACTIVITY COUNT (query), Total	10	8.92873E-08	0.000167439	0.002026533
Light-Dark Zone Data	AMBULATORY ACTIVITY COUNT (whole body), % Light	10	4.60081E-05	0.005989761	0.0024296
Light-Dark Zone Data	AMBULATORY ACTIVITY COUNT (whole body), dark	10	9.56542E-10	7.35956E-06	0.000135182
Light-Dark Zone Data	AMBULATORY ACTIVITY COUNT (whole body), light	10	0.000231867	0.003311318	0.033829735
Light-Dark Zone Data	AMBULATORY ACTIVITY COUNT (whole body), Total	10	3.6932E-06	0.000513837	0.010302525
Light-Dark Zone Data	AMBULATORY EPISODE COUNT (centroid), % Light	10	0.322685733	0.549033624	0.098609205
Light-Dark Zone Data	AMBULATORY EPISODE COUNT (centroid), dark	10	0.050994397	0.197683609	0.423084959
Light-Dark Zone Data	AMBULATORY EPISODE COUNT (centroid), light	10	0.085764117	0.494835986	0.016849285
Light-Dark Zone Data	AMBULATORY EPISODE COUNT (centroid), Total	10	0.012819535	0.153660629	0.0352614
Light-Dark Zone Data	AMBULATORY EPISODE COUNT (crossover), % Light	10	0.138808293	0.362328127	0.173065384
Light-Dark Zone Data	AMBULATORY EPISODE COUNT (crossover), dark	10	0.041060362	0.179295499	0.286243842
Light-Dark Zone Data	AMBULATORY EPISODE COUNT (crossover), light	10	0.028348438	0.624429403	0.003833403
Light-Dark Zone Data	AMBULATORY EPISODE COUNT (crossover), Total	10	0.0021589	0.229743738	0.001438855
Light-Dark Zone Data	AMBULATORY EPISODE COUNT (query), % Light	10	0.060144614	0.77682518	0.055338485
Light-Dark Zone Data	AMBULATORY EPISODE COUNT (query), dark	10	0.297095254	0.729477654	0.414990531
Light-Dark Zone Data	AMBULATORY EPISODE COUNT (query), light	10	0.003498697	0.415008973	0.004420868
Light-Dark Zone Data	AMBULATORY EPISODE COUNT (query), Total	10	0.00480016	0.309882767	0.006090791
Light-Dark Zone Data	AMBULATORY EPISODE COUNT (whole body), % Light	10	0.402140867	0.400885739	0.665138388
Light-Dark Zone Data	AMBULATORY EPISODE COUNT (whole body), dark	10	0.02780906	0.246839595	0.030452119
Light-Dark Zone Data	AMBULATORY EPISODE COUNT (whole body), light	10	0.033810791	0.896768977	0.005717205
Light-Dark Zone Data	AMBULATORY EPISODE COUNT (whole body), Total	10	0.001198001	0.401908187	0.000462843
Light-Dark Zone Data	AMBULATORY TIME (centroid), % Light	10	9.62497E-05	0.004241951	0.019373952
Light-Dark Zone Data	AMBULATORY TIME (centroid), dark	10	9.46967E-09	1.35982E-05	0.001386001
Light-Dark Zone Data	AMBULATORY TIME (centroid), light	10	6.85894E-05	0.005499146	0.052518321
Light-Dark Zone Data	AMBULATORY TIME (centroid), Total	10	3.01591E-09	1.31151E-05	0.001604903
Light-Dark Zone Data	AMBULATORY TIME (crossover), % Light	10	0.000570377	0.011864289	0.010331438
Light-Dark Zone Data	AMBULATORY TIME (crossover), dark	10	1.83433E-07	6.63182E-05	0.002520178
Light-Dark Zone Data	AMBULATORY TIME (crossover), light	10	0.000158729	0.008063172	0.03256756
Light-Dark Zone Data	AMBULATORY TIME (crossover), Total	10	5.12136E-07	7.32847E-05	0.02923149
Light-Dark Zone Data	AMBULATORY TIME (query), % Light	10	0.000387845	0.013324338	0.02129994
Light-Dark Zone Data	AMBULATORY TIME (query), dark	10	1.72085E-08	1.0195E-05	0.002064082
Light-Dark Zone Data	AMBULATORY TIME (query), light	10	1.84139E-05	0.00550201	0.010347859
Light-Dark Zone Data	AMBULATORY TIME (query), Total	10	1.579E-09	7.64441E-06	0.00273756
Light-Dark Zone Data	AMBULATORY TIME (whole body), % Light	10	0.001009772	0.010417444	0.027193432
Light-Dark Zone Data	AMBULATORY TIME (whole body), dark	10	2.62846E-07	0.000130744	0.004160061
Light-Dark Zone Data	AMBULATORY TIME (whole body), light	10	0.000227202	0.006884358	0.054187871
Light-Dark Zone Data	AMBULATORY TIME (whole body), Total	10	7.54646E-08	1.62761E-05	0.017413717
Light-Dark Zone Data	CLOCKWISE REVOLUTIONS (centroid), % Light	10	0.00031622	0.0055992	0.186923591
Light-Dark Zone Data	CLOCKWISE REVOLUTIONS (centroid), dark	10	0.000192003	0.00084976	0.128462614
Light-Dark Zone Data	CLOCKWISE REVOLUTIONS (centroid), light	10	0.077814353	0.206888936	0.438317266
Light-Dark Zone Data	CLOCKWISE REVOLUTIONS (centroid), Total	10	0.014756277	0.026603582	0.251435623
Light-Dark Zone Data	CLOCKWISE REVOLUTIONS (crossover), % Light	10	0.002256036	0.004777108	0.360625041
Light-Dark Zone Data	CLOCKWISE REVOLUTIONS (crossover), dark	10	0.000327594	0.000967415	0.138737522
Light-Dark Zone Data	CLOCKWISE REVOLUTIONS (crossover), light	10	0.074250326	0.146791622	0.402831284
Light-Dark Zone Data	CLOCKWISE REVOLUTIONS (crossover), Total	10	0.022553365	0.017830994	0.323567588
Light-Dark Zone Data	CLOCKWISE REVOLUTIONS (query), % Light	10	0.003322768	0.021564036	0.410667216
Light-Dark Zone Data	CLOCKWISE REVOLUTIONS (query), dark	10	0.000873012	0.003234661	0.216191413
Light-Dark Zone Data	CLOCKWISE REVOLUTIONS (query), light	10	0.066600935	0.109618867	0.477244912
Light-Dark Zone Data	CLOCKWISE REVOLUTIONS (query), Total	10	0.014867213	0.016439573	0.377396035
Light-Dark Zone Data	CLOCKWISE REVOLUTIONS (whole body), % Light	10	0.001488461	0.016941622	0.337361232
Light-Dark Zone Data	CLOCKWISE REVOLUTIONS (whole body), dark	10	0.000261886	0.001828867	0.165453481
Light-Dark Zone Data	CLOCKWISE REVOLUTIONS (whole body), light	10	0.075707973	0.129633808	0.56045952
Light-Dark Zone Data	CLOCKWISE REVOLUTIONS (whole body), Total	10	0.015721562	0.016072195	0.390671928
Light-Dark Zone Data	COUNTER CLOCKWISE REVOLUTIONS (centroid), % Light	10	0.008352037	0.515258742	0.009144127
Light-Dark Zone Data	COUNTER CLOCKWISE REVOLUTIONS (centroid), dark	10	8.88802E-05	0.009165371	0.001298698
Light-Dark Zone Data	COUNTER CLOCKWISE REVOLUTIONS (centroid), light	10	0.005394903	0.009902687	0.540408614
Light-Dark Zone Data	COUNTER CLOCKWISE REVOLUTIONS (centroid), Total	10	7.28054E-05	0.0007398	0.042243374
Light-Dark Zone Data	COUNTER CLOCKWISE REVOLUTIONS (crossover), % Light	10	0.006553703	0.547583402	0.012043356
Light-Dark Zone Data	COUNTER CLOCKWISE REVOLUTIONS (crossover), dark	10	9.67207E-05	0.005648421	0.002283635
Light-Dark Zone Data	COUNTER CLOCKWISE REVOLUTIONS (crossover), light	10	0.003501579	0.006698795	0.457055784
Light-Dark Zone Data	COUNTER CLOCKWISE REVOLUTIONS (crossover), Total	10	0.000161743	0.000275207	0.057460856
Light-Dark Zone Data	COUNTER CLOCKWISE REVOLUTIONS (query), % Light	10	0.013479097	0.505911353	0.02129226
Light-Dark Zone Data	COUNTER CLOCKWISE REVOLUTIONS (query), dark	10	0.000347728	0.004345508	0.00647589
Light-Dark Zone Data	COUNTER CLOCKWISE REVOLUTIONS (query), light	10	0.004957794	0.006577544	0.613487642
Light-Dark Zone Data	COUNTER CLOCKWISE REVOLUTIONS (query), Total	10	0.000178169	0.000405547	0.085174913
Light-Dark Zone Data	COUNTER CLOCKWISE REVOLUTIONS (whole body), % Light	10	0.00186655	0.572934357	0.001489448
Light-Dark Zone Data	COUNTER CLOCKWISE REVOLUTIONS (whole body), dark	10	1.18369E-05	0.014893018	0.000579426
Light-Dark Zone Data	COUNTER CLOCKWISE REVOLUTIONS (whole body), light	10	0.001820644	0.004833832	0.338590214
Light-Dark Zone Data	COUNTER CLOCKWISE REVOLUTIONS (whole body), Total	10	2.44434E-05	0.000349657	0.019859272
Light-Dark Zone Data	DURATION (centroid), % Light	10	0.000557708	0.016557645	0.013954939
Light-Dark Zone Data	DURATION (centroid), dark	10	0.000556965	0.016557645	0.013954939
Light-Dark Zone Data	DURATION (centroid), light	10	0.000557708	0.016557645	0.013954939
Light-Dark Zone Data	DURATION (centroid), Total	10	0.53800692	0.925108249	0.549321075
Light-Dark Zone Data	DURATION (crossover), % Light	10	0.000757014	0.027048545	0.010496158
Light-Dark Zone Data	DURATION (crossover), dark	10	0.000751236	0.027048545	0.010496158
Light-Dark Zone Data	DURATION (crossover), light	10	0.000769427	0.027048545	0.010561472
Light-Dark Zone Data	DURATION (crossover), Total	10	0.110704207	0.513500756	0.025166041
Light-Dark Zone Data	DURATION (query), % Light	10	0.000644414	0.0245711	0.008542628
Light-Dark Zone Data	DURATION (query), dark	10	0.00100927	0.023151855	0.014608136
Light-Dark Zone Data	DURATION (query), light	10	0.000349711	0.022323052	0.005124263
Light-Dark Zone Data	DURATION (query), Total	10	2.26901E-07	0.002121613	0.000177479
Light-Dark Zone Data	DURATION (whole body), % Light	10	0.000653136	0.024584656	0.009108926
Light-Dark Zone Data	DURATION (whole body), dark	10	0.000349711	0.022323052	0.005124263
Light-Dark Zone Data	DURATION (whole body), light	10	0.00100927	0.023151855	0.014608136
Light-Dark Zone Data	DURATION (whole body), Total	10	2.2864E-07	0.002001877	0.000177479
Light-Dark Zone Data	ENTRY COUNT (centroid), % Light	10	0.001208145	0.01161391	0.077844661
Light-Dark Zone Data	ENTRY COUNT (centroid), dark	10	5.18642E-12	1.13894E-07	0.000948913
Light-Dark Zone Data	ENTRY COUNT (centroid), light	10	5.10451E-12	1.18811E-07	0.000981134
Light-Dark Zone Data	ENTRY COUNT (centroid), Total	10	5.50064E-12	1.17092E-07	0.000969404
Light-Dark Zone Data	ENTRY COUNT (crossover), % Light	10	0.001144619	0.011829516	0.118566273
Light-Dark Zone Data	ENTRY COUNT (crossover), dark	10	4.14631E-08	1.51125E-06	0.011110452
Light-Dark Zone Data	ENTRY COUNT (crossover), light	10	3.07766E-08	1.9417E-06	0.007578871
Light-Dark Zone Data	ENTRY COUNT (crossover), Total	10	3.53332E-08	1.69945E-06	0.008258149
Light-Dark Zone Data	ENTRY COUNT (query), % Light	10	0.120465022	0.782690303	0.234484249
Light-Dark Zone Data	ENTRY COUNT (query), dark	10	6.05919E-07	5.46951E-06	0.045178651
Light-Dark Zone Data	ENTRY COUNT (query), light	10	2.13021E-13	2.6918E-08	9.41026E-05
Light-Dark Zone Data	ENTRY COUNT (query), Total	10	1.27391E-13	8.84887E-09	8.4526E-05
Light-Dark Zone Data	ENTRY COUNT (whole body), % Light	10	0.078957794	0.65086362	0.215542294
Light-Dark Zone Data	ENTRY COUNT (whole body), dark	10	2.11998E-13	2.48259E-08	0.00013399
Light-Dark Zone Data	ENTRY COUNT (whole body), light	10	4.52384E-07	6.62514E-06	0.037063968
Light-Dark Zone Data	ENTRY COUNT (whole body), Total	10	1.28921E-13	8.84887E-09	8.42209E-05
Light-Dark Zone Data	HORIZONTAL ACTIVITY COUNT (centroid), % Light	10	0.000212328	0.005864102	0.012248065
Light-Dark Zone Data	HORIZONTAL ACTIVITY COUNT (centroid), dark	10	2.36333E-10	9.38721E-06	0.000177899
Light-Dark Zone Data	HORIZONTAL ACTIVITY COUNT (centroid), light	10	3.25714E-05	0.000952885	0.018810315
Light-Dark Zone Data	HORIZONTAL ACTIVITY COUNT (centroid), Total	10	1.6639E-07	0.000166466	0.00293675
Light-Dark Zone Data	HORIZONTAL ACTIVITY COUNT (crossover), % Light	10	6.60141E-05	0.013202859	0.001652475
Light-Dark Zone Data	HORIZONTAL ACTIVITY COUNT (crossover), dark	10	1.96405E-10	1.10717E-05	0.000126563
Light-Dark Zone Data	HORIZONTAL ACTIVITY COUNT (crossover), light	10	2.50422E-05	0.001430112	0.011841539
Light-Dark Zone Data	HORIZONTAL ACTIVITY COUNT (crossover), Total	10	1.39729E-07	0.000151804	0.002841072
Light-Dark Zone Data	HORIZONTAL ACTIVITY COUNT (query), % Light	10	7.76274E-05	0.012134723	0.002185255
Light-Dark Zone Data	HORIZONTAL ACTIVITY COUNT (query), dark	10	6.19066E-11	1.05347E-05	0.000104828
Light-Dark Zone Data	HORIZONTAL ACTIVITY COUNT (query), light	10	4.6707E-06	0.000828316	0.004412939
Light-Dark Zone Data	HORIZONTAL ACTIVITY COUNT (query), Total	10	1.98309E-08	9.0838E-05	0.000995423
Light-Dark Zone Data	HORIZONTAL ACTIVITY COUNT (whole body), % Light	10	5.10669E-05	0.011397937	0.001403927
Light-Dark Zone Data	HORIZONTAL ACTIVITY COUNT (whole body), dark	10	1.12196E-09	8.13711E-06	0.000150902
Light-Dark Zone Data	HORIZONTAL ACTIVITY COUNT (whole body), light	10	7.17384E-05	0.00232153	0.015585732
Light-Dark Zone Data	HORIZONTAL ACTIVITY COUNT (whole body), Total	10	1.57087E-06	0.000269226	0.009034112
Light-Dark Zone Data	LATENCY (centroid), % Light	10	0.005036287	0.047944525	0.039268561
Light-Dark Zone Data	LATENCY (centroid), dark	10	0.022449272	0.035219596	0.122139243
Light-Dark Zone Data	LATENCY (centroid), light	10	0.009329625	0.035134566	0.041190207
Light-Dark Zone Data	LATENCY (centroid), Total	10	0.053227245	0.692081891	0.091888931
Light-Dark Zone Data	LATENCY (crossover), % Light	10	0.011228834	0.047944525	0.06918364
Light-Dark Zone Data	LATENCY (crossover), dark	10	0.044197255	0.033148063	0.14653312
Light-Dark Zone Data	LATENCY (crossover), light	10	0.022649694	0.054751487	0.044012368
Light-Dark Zone Data	LATENCY (crossover), Total	10	0.018591177	0.892820917	0.022321194
Light-Dark Zone Data	LATENCY (query), % Light	10	0.009889065	0.047944525	0.064316207
Light-Dark Zone Data	LATENCY (query), dark	10	0.04060383	0.032536988	0.231774258
Light-Dark Zone Data	LATENCY (query), light	10	0.013049138	0.032488109	0.04774626
Light-Dark Zone Data	LATENCY (query), Total	10	0.039146498	0.63263401	0.078628306
Light-Dark Zone Data	LATENCY (whole body), % Light	10	0.011228834	0.047944525	0.06918364
Light-Dark Zone Data	LATENCY (whole body), dark	10	0.044197255	0.033148063	0.14653312
Light-Dark Zone Data	LATENCY (whole body), light	10	0.022649694	0.054751487	0.044012368
Light-Dark Zone Data	LATENCY (whole body), Total	10	0.018591177	0.892820917	0.022321194
Light-Dark Zone Data	MOVEMENT EPISODE COUNT (centroid), % Light	10	0.000693133	0.013809248	0.073264581
Light-Dark Zone Data	MOVEMENT EPISODE COUNT (centroid), dark	10	6.02634E-07	0.000810306	0.012643471
Light-Dark Zone Data	MOVEMENT EPISODE COUNT (centroid), light	10	4.59632E-10	1.30075E-05	0.000208417
Light-Dark Zone Data	MOVEMENT EPISODE COUNT (centroid), Total	10	4.31899E-10	6.20356E-06	0.000673403
Light-Dark Zone Data	MOVEMENT EPISODE COUNT (crossover), % Light	10	0.000861144	0.016250627	0.063508529
Light-Dark Zone Data	MOVEMENT EPISODE COUNT (crossover), dark	10	3.00993E-06	0.037271772	0.000133471
Light-Dark Zone Data	MOVEMENT EPISODE COUNT (crossover), light	10	9.46606E-09	0.000184093	3.26403E-05
Light-Dark Zone Data	MOVEMENT EPISODE COUNT (crossover), Total	10	6.1805E-10	0.000175074	9.91096E-07
Light-Dark Zone Data	MOVEMENT EPISODE COUNT (query), % Light	10	0.000119617	0.012549582	0.005937012
Light-Dark Zone Data	MOVEMENT EPISODE COUNT (query), dark	10	0.006998076	0.041339683	0.014122229
Light-Dark Zone Data	MOVEMENT EPISODE COUNT (query), light	10	2.11342E-10	1.08488E-06	0.000167965
Light-Dark Zone Data	MOVEMENT EPISODE COUNT (query), Total	10	1.7416E-09	1.41825E-06	0.000341074
Light-Dark Zone Data	MOVEMENT EPISODE COUNT (whole body), % Light	10	0.014202774	0.038202575	0.297763881
Light-Dark Zone Data	MOVEMENT EPISODE COUNT (whole body), dark	10	5.89464E-06	0.001004424	0.013667412
Light-Dark Zone Data	MOVEMENT EPISODE COUNT (whole body), light	10	6.57603E-06	0.000367114	0.009043347
Light-Dark Zone Data	MOVEMENT EPISODE COUNT (whole body), Total	10	1.73739E-09	2.07923E-06	0.000340569
Light-Dark Zone Data	MOVEMENT TIME (centroid), % Light	10	0.000125486	0.006492302	0.013143103
Light-Dark Zone Data	MOVEMENT TIME (centroid), dark	10	6.93007E-08	0.000301266	0.001117855
Light-Dark Zone Data	MOVEMENT TIME (centroid), light	10	7.04846E-08	0.001424761	0.000141436
Light-Dark Zone Data	MOVEMENT TIME (centroid), Total	10	1.92287E-15	1.37377E-06	1.25267E-07
Light-Dark Zone Data	MOVEMENT TIME (crossover), % Light	10	0.000143386	0.011789921	0.004383627
Light-Dark Zone Data	MOVEMENT TIME (crossover), dark	10	4.23255E-07	0.00027178	0.005264493
Light-Dark Zone Data	MOVEMENT TIME (crossover), light	10	2.4797E-08	0.002059348	5.36299E-05
Light-Dark Zone Data	MOVEMENT TIME (crossover), Total	10	1.94081E-15	1.40307E-06	1.25267E-07
Light-Dark Zone Data	MOVEMENT TIME (query), % Light	10	0.00015279	0.012803495	0.003315238
Light-Dark Zone Data	MOVEMENT TIME (query), dark	10	7.79161E-08	0.000226262	0.001916306
Light-Dark Zone Data	MOVEMENT TIME (query), light	10	4.4676E-09	0.001302486	1.59942E-05
Light-Dark Zone Data	MOVEMENT TIME (query), Total	10	1.26981E-16	4.04001E-07	3.91973E-08
Light-Dark Zone Data	MOVEMENT TIME (whole body), % Light	10	0.000136624	0.011476919	0.003064511
Light-Dark Zone Data	MOVEMENT TIME (whole body), dark	10	1.23597E-06	0.00027292	0.010754214
Light-Dark Zone Data	MOVEMENT TIME (whole body), light	10	7.81648E-08	0.003155085	6.86888E-05
Light-Dark Zone Data	MOVEMENT TIME (whole body), Total	10	2.34949E-13	6.6997E-06	1.39074E-06
Light-Dark Zone Data	REST EPISODE COUNT (centroid), % Light	10	0.001130089	0.027722392	0.081167795
Light-Dark Zone Data	REST EPISODE COUNT (centroid), dark	10	2.93684E-11	0.000251187	8.77653E-06
Light-Dark Zone Data	REST EPISODE COUNT (centroid), light	10	1.4239E-11	2.22939E-05	4.53924E-06
Light-Dark Zone Data	REST EPISODE COUNT (centroid), Total	10	5.96237E-19	1.32009E-07	1.75659E-09
Light-Dark Zone Data	REST EPISODE COUNT (crossover), % Light	10	0.001165585	0.032381179	0.066604013
Light-Dark Zone Data	REST EPISODE COUNT (crossover), dark	10	1.93413E-11	0.000229925	7.21478E-06
Light-Dark Zone Data	REST EPISODE COUNT (crossover), light	10	2.75896E-11	3.05665E-05	5.39591E-06
Light-Dark Zone Data	REST EPISODE COUNT (crossover), Total	10	5.96237E-19	1.32009E-07	1.75659E-09
Light-Dark Zone Data	REST EPISODE COUNT (query), % Light	10	0.000822818	0.026976651	0.069668728
Light-Dark Zone Data	REST EPISODE COUNT (query), dark	10	2.83751E-11	0.000281229	8.24357E-06
Light-Dark Zone Data	REST EPISODE COUNT (query), light	10	7.11036E-12	1.34907E-05	4.14355E-06
Light-Dark Zone Data	REST EPISODE COUNT (query), Total	10	1.30674E-18	3.02481E-07	2.24056E-09
Light-Dark Zone Data	REST EPISODE COUNT (whole body), % Light	10	0.00094595	0.026436379	0.069539935
Light-Dark Zone Data	REST EPISODE COUNT (whole body), dark	10	9.965E-12	0.000202964	5.01001E-06
Light-Dark Zone Data	REST EPISODE COUNT (whole body), light	10	2.63813E-11	2.67754E-05	5.14108E-06
Light-Dark Zone Data	REST EPISODE COUNT (whole body), Total	10	5.05421E-19	8.07856E-08	2.37016E-09
Light-Dark Zone Data	REST TIME (centroid), % Light	10	0.002460737	0.013824947	0.072365856
Light-Dark Zone Data	REST TIME (centroid), dark	10	2.30031E-10	0.000610877	6.98349E-06
Light-Dark Zone Data	REST TIME (centroid), light	10	4.89692E-10	8.13435E-06	9.03525E-05
Light-Dark Zone Data	REST TIME (centroid), Total	10	1.92287E-15	1.37377E-06	1.25267E-07
Light-Dark Zone Data	REST TIME (crossover), % Light	10	0.00294499	0.018333265	0.060608581
Light-Dark Zone Data	REST TIME (crossover), dark	10	1.75114E-10	0.000635205	5.57265E-06
Light-Dark Zone Data	REST TIME (crossover), light	10	9.38488E-10	9.50942E-06	9.8185E-05
Light-Dark Zone Data	REST TIME (crossover), Total	10	1.90602E-15	1.37377E-06	1.226E-07
Light-Dark Zone Data	REST TIME (query), % Light	10	0.002836579	0.015357249	0.067959735
Light-Dark Zone Data	REST TIME (query), dark	10	2.08978E-10	0.000702534	6.26489E-06
Light-Dark Zone Data	REST TIME (query), light	10	2.75883E-10	4.42416E-06	8.07959E-05
Light-Dark Zone Data	REST TIME (query), Total	10	2.14486E-15	1.85622E-06	1.15563E-07
Light-Dark Zone Data	REST TIME (whole body), % Light	10	0.002934438	0.01557871	0.059491482
Light-Dark Zone Data	REST TIME (whole body), dark	10	1.74036E-10	0.000566161	4.82251E-06
Light-Dark Zone Data	REST TIME (whole body), light	10	8.78347E-10	9.17872E-06	9.64939E-05
Light-Dark Zone Data	REST TIME (whole body), Total	10	2.44806E-15	8.87543E-07	1.18751E-07
Light-Dark Zone Data	STEREOTYPIC ACTIVITY COUNT (centroid), % Light	10	1.54984E-05	0.02006558	0.00413324
Light-Dark Zone Data	STEREOTYPIC ACTIVITY COUNT (centroid), dark	10	9.439E-06	0.015176499	0.006078763
Light-Dark Zone Data	STEREOTYPIC ACTIVITY COUNT (centroid), light	10	1.68208E-07	0.002239318	0.000833847
Light-Dark Zone Data	STEREOTYPIC ACTIVITY COUNT (centroid), Total	10	5.18516E-06	0.0020088	0.004690829
Light-Dark Zone Data	STEREOTYPIC ACTIVITY COUNT (crossover), % Light	10	1.17482E-05	0.021658627	0.002233187
Light-Dark Zone Data	STEREOTYPIC ACTIVITY COUNT (crossover), dark	10	3.87185E-06	0.012609658	0.003618832
Light-Dark Zone Data	STEREOTYPIC ACTIVITY COUNT (crossover), light	10	1.07699E-07	0.002505078	0.000557641
Light-Dark Zone Data	STEREOTYPIC ACTIVITY COUNT (crossover), Total	10	5.58682E-06	0.001673727	0.005005444
Light-Dark Zone Data	STEREOTYPIC ACTIVITY COUNT (query), % Light	10	8.97998E-06	0.022019873	0.001707347
Light-Dark Zone Data	STEREOTYPIC ACTIVITY COUNT (query), dark	10	3.33213E-06	0.012986137	0.003215322
Light-Dark Zone Data	STEREOTYPIC ACTIVITY COUNT (query), light	10	6.25825E-08	0.002252402	0.000472799
Light-Dark Zone Data	STEREOTYPIC ACTIVITY COUNT (query), Total	10	7.4559E-06	0.002789769	0.004885998
Light-Dark Zone Data	STEREOTYPIC ACTIVITY COUNT (whole body), % Light	10	1.29799E-05	0.023100494	0.002447438
Light-Dark Zone Data	STEREOTYPIC ACTIVITY COUNT (whole body), dark	10	1.68286E-06	0.006365648	0.002490001
Light-Dark Zone Data	STEREOTYPIC ACTIVITY COUNT (whole body), light	10	1.68482E-07	0.003004964	0.000605686
Light-Dark Zone Data	STEREOTYPIC ACTIVITY COUNT (whole body), Total	10	1.22516E-06	0.000686112	0.003514517
Light-Dark Zone Data	STEREOTYPIC EPISODE ACTIVITY COUNT (centroid), % Light	10	0.000119688	0.021449934	0.001848935
Light-Dark Zone Data	STEREOTYPIC EPISODE ACTIVITY COUNT (centroid), dark	10	2.30837E-13	1.0914E-06	3.20007E-06
Light-Dark Zone Data	STEREOTYPIC EPISODE ACTIVITY COUNT (centroid), light	10	2.53774E-09	0.000392349	6.35216E-06
Light-Dark Zone Data	STEREOTYPIC EPISODE ACTIVITY COUNT (centroid), Total	10	7.21353E-14	7.92249E-07	6.71764E-07
Light-Dark Zone Data	STEREOTYPIC EPISODE ACTIVITY COUNT (crossover), % Light	10	1.47597E-05	0.026260602	0.000227767
Light-Dark Zone Data	STEREOTYPIC EPISODE ACTIVITY COUNT (crossover), dark	10	1.27163E-13	7.52353E-07	2.84775E-06
Light-Dark Zone Data	STEREOTYPIC EPISODE ACTIVITY COUNT (crossover), light	10	7.35795E-10	0.000366798	3.00451E-06
Light-Dark Zone Data	STEREOTYPIC EPISODE ACTIVITY COUNT (crossover), Total	10	5.0325E-14	7.44593E-07	5.33687E-07
Light-Dark Zone Data	STEREOTYPIC EPISODE ACTIVITY COUNT (query), % Light	10	1.45264E-05	0.021511238	0.000299349
Light-Dark Zone Data	STEREOTYPIC EPISODE ACTIVITY COUNT (query), dark	10	9.92061E-14	9.07006E-07	2.6079E-06
Light-Dark Zone Data	STEREOTYPIC EPISODE ACTIVITY COUNT (query), light	10	2.03417E-10	0.00021204	1.93608E-06
Light-Dark Zone Data	STEREOTYPIC EPISODE ACTIVITY COUNT (query), Total	10	2.3825E-14	5.92434E-07	3.62952E-07
Light-Dark Zone Data	STEREOTYPIC EPISODE ACTIVITY COUNT (whole body), % Light	10	1.98172E-05	0.019999407	0.000276497
Light-Dark Zone Data	STEREOTYPIC EPISODE ACTIVITY COUNT (whole body), dark	10	7.89514E-13	7.798E-07	8.36586E-06
Light-Dark Zone Data	STEREOTYPIC EPISODE ACTIVITY COUNT (whole body), light	10	3.20025E-09	0.000523306	7.00159E-06
Light-Dark Zone Data	STEREOTYPIC EPISODE ACTIVITY COUNT (whole body), Total	10	6.54021E-13	1.45417E-06	2.78228E-06
Light-Dark Zone Data	STEREOTYPIC EPISODE COUNT (centroid), % Light	10	7.86604E-05	0.030676577	0.006385964
Light-Dark Zone Data	STEREOTYPIC EPISODE COUNT (centroid), dark	10	5.75916E-06	0.007493515	0.025517675
Light-Dark Zone Data	STEREOTYPIC EPISODE COUNT (centroid), light	10	1.13209E-07	0.00235771	0.000242963
Light-Dark Zone Data	STEREOTYPIC EPISODE COUNT (centroid), Total	10	2.01591E-07	0.000794396	0.000555551
Light-Dark Zone Data	STEREOTYPIC EPISODE COUNT (crossover), % Light	10	1.68231E-05	0.024268941	0.002205
Light-Dark Zone Data	STEREOTYPIC EPISODE COUNT (crossover), dark	10	3.09307E-06	0.00454384	0.014114513
Light-Dark Zone Data	STEREOTYPIC EPISODE COUNT (crossover), light	10	2.77385E-08	0.002352376	7.06668E-05
Light-Dark Zone Data	STEREOTYPIC EPISODE COUNT (crossover), Total	10	1.58497E-07	0.000579425	0.000556868
Light-Dark Zone Data	STEREOTYPIC EPISODE COUNT (query), % Light	10	1.74208E-05	0.0296086	0.001504829
Light-Dark Zone Data	STEREOTYPIC EPISODE COUNT (query), dark	10	2.90911E-06	0.00455778	0.014974206
Light-Dark Zone Data	STEREOTYPIC EPISODE COUNT (query), light	10	1.50205E-08	0.002269559	4.59292E-05
Light-Dark Zone Data	STEREOTYPIC EPISODE COUNT (query), Total	10	1.20989E-07	0.000756369	0.000316292
Light-Dark Zone Data	STEREOTYPIC EPISODE COUNT (whole body), % Light	10	3.16626E-05	0.030241313	0.002206745
Light-Dark Zone Data	STEREOTYPIC EPISODE COUNT (whole body), dark	10	2.13502E-06	0.002256441	0.011036975
Light-Dark Zone Data	STEREOTYPIC EPISODE COUNT (whole body), light	10	5.69317E-08	0.002194413	0.000157307
Light-Dark Zone Data	STEREOTYPIC EPISODE COUNT (whole body), Total	10	1.57507E-07	0.000227787	0.001301785
Light-Dark Zone Data	STEREOTYPY TIME (centroid), % Light	10	0.000230159	0.053911096	0.016188108
Light-Dark Zone Data	STEREOTYPY TIME (centroid), dark	10	3.49005E-06	0.010507664	0.002204342
Light-Dark Zone Data	STEREOTYPY TIME (centroid), light	10	1.82687E-05	0.014353442	0.005315903
Light-Dark Zone Data	STEREOTYPY TIME (centroid), Total	10	2.09872E-05	0.005866203	0.012953064
Light-Dark Zone Data	STEREOTYPY TIME (crossover), % Light	10	0.000311983	0.068981857	0.019795815
Light-Dark Zone Data	STEREOTYPY TIME (crossover), dark	10	3.79725E-06	0.011457879	0.002380572
Light-Dark Zone Data	STEREOTYPY TIME (crossover), light	10	3.76554E-05	0.018020535	0.008744946
Light-Dark Zone Data	STEREOTYPY TIME (crossover), Total	10	3.08908E-05	0.009259294	0.012619465
Light-Dark Zone Data	STEREOTYPY TIME (query), % Light	10	0.000216441	0.063626181	0.014668119
Light-Dark Zone Data	STEREOTYPY TIME (query), dark	10	5.14276E-06	0.013323478	0.002706285
Light-Dark Zone Data	STEREOTYPY TIME (query), light	10	2.74482E-05	0.017829144	0.007932076
Light-Dark Zone Data	STEREOTYPY TIME (query), Total	10	7.07445E-05	0.011226728	0.034298784
Light-Dark Zone Data	STEREOTYPY TIME (whole body), % Light	10	0.000297733	0.06231853	0.020080093
Light-Dark Zone Data	STEREOTYPY TIME (whole body), dark	10	1.56279E-06	0.005316697	0.001362958
Light-Dark Zone Data	STEREOTYPY TIME (whole body), light	10	2.60394E-05	0.016674448	0.00768066
Light-Dark Zone Data	STEREOTYPY TIME (whole body), Total	10	3.41983E-06	0.002716757	0.004583268
Light-Dark Zone Data	TOTAL DISTANCE (centroid), % Light	10	0.000100794	0.000639953	0.159346904
Light-Dark Zone Data	TOTAL DISTANCE (centroid), dark	10	1.30823E-05	2.96489E-05	0.201001275
Light-Dark Zone Data	TOTAL DISTANCE (centroid), light	10	0.000225736	0.001404083	0.154607397
Light-Dark Zone Data	TOTAL DISTANCE (centroid), Total	10	3.43644E-05	0.000191218	0.204587006
Light-Dark Zone Data	TOTAL DISTANCE (crossover), % Light	10	0.000794262	0.003418929	0.117248016
Light-Dark Zone Data	TOTAL DISTANCE (crossover), dark	10	2.23984E-05	5.87927E-05	0.176032551
Light-Dark Zone Data	TOTAL DISTANCE (crossover), light	10	0.000314196	0.001260183	0.153876942
Light-Dark Zone Data	TOTAL DISTANCE (crossover), Total	10	3.43644E-05	0.000191218	0.204587006
Light-Dark Zone Data	TOTAL DISTANCE (query), % Light	10	0.000863526	0.002401438	0.190521424
Light-Dark Zone Data	TOTAL DISTANCE (query), dark	10	1.02439E-05	2.13804E-05	0.226112762
Light-Dark Zone Data	TOTAL DISTANCE (query), light	10	0.000232083	0.000869639	0.153167342
Light-Dark Zone Data	TOTAL DISTANCE (query), Total	10	2.47896E-05	0.000102559	0.204542431
Light-Dark Zone Data	TOTAL DISTANCE (whole body), % Light	10	0.00061268	0.002635395	0.112333414
Light-Dark Zone Data	TOTAL DISTANCE (whole body), dark	10	5.3163E-05	8.01294E-05	0.130264405
Light-Dark Zone Data	TOTAL DISTANCE (whole body), light	10	0.000439395	0.001923463	0.16021554
Light-Dark Zone Data	TOTAL DISTANCE (whole body), Total	10	5.08966E-05	0.000304659	0.186844921
Light-Dark Zone Data	TOTAL DISTANCE X AXIS (centroid), % Light	10	0.256210799	0.093955662	0.619798307
Light-Dark Zone Data	TOTAL DISTANCE X AXIS (centroid), dark	10	4.04909E-05	0.008355317	0.000461489
Light-Dark Zone Data	TOTAL DISTANCE X AXIS (centroid), light	10	1.92899E-05	0.001229931	0.024943715
Light-Dark Zone Data	TOTAL DISTANCE X AXIS (centroid), Total	10	1.94994E-06	0.000275173	0.008351345
Light-Dark Zone Data	TOTAL DISTANCE X AXIS (crossover), % Light	10	0.438359636	0.190495106	0.569893455
Light-Dark Zone Data	TOTAL DISTANCE X AXIS (crossover), dark	10	5.26176E-05	0.017673538	0.000351417
Light-Dark Zone Data	TOTAL DISTANCE X AXIS (crossover), light	10	2.76194E-05	0.001136459	0.030918938
Light-Dark Zone Data	TOTAL DISTANCE X AXIS (crossover), Total	10	1.95493E-06	0.000275204	0.008351345
Light-Dark Zone Data	TOTAL DISTANCE X AXIS (query), % Light	10	0.469710866	0.184246097	0.617145882
Light-Dark Zone Data	TOTAL DISTANCE X AXIS (query), dark	10	2.21873E-05	0.010615556	0.000368546
Light-Dark Zone Data	TOTAL DISTANCE X AXIS (query), light	10	2.72219E-05	0.001106645	0.032942146
Light-Dark Zone Data	TOTAL DISTANCE X AXIS (query), Total	10	1.59554E-06	0.000230395	0.008854159
Light-Dark Zone Data	TOTAL DISTANCE X AXIS (whole body), % Light	10	0.418521418	0.18201863	0.516238741
Light-Dark Zone Data	TOTAL DISTANCE X AXIS (whole body), dark	10	5.09402E-05	0.020841144	0.000236112
Light-Dark Zone Data	TOTAL DISTANCE X AXIS (whole body), light	10	3.03921E-05	0.001201401	0.032342881
Light-Dark Zone Data	TOTAL DISTANCE X AXIS (whole body), Total	10	2.52686E-06	0.000418201	0.008232374
Light-Dark Zone Data	TOTAL DISTANCE Y AXIS (centroid), % Light	10	5.52682E-07	2.04779E-05	0.075324284
Light-Dark Zone Data	TOTAL DISTANCE Y AXIS (centroid), dark	10	1.28969E-06	3.14825E-05	0.007954634
Light-Dark Zone Data	TOTAL DISTANCE Y AXIS (centroid), light	10	6.07772E-07	0.000262537	0.001908362
Light-Dark Zone Data	TOTAL DISTANCE Y AXIS (centroid), Total	10	5.18708E-07	8.07589E-05	0.003486109
Light-Dark Zone Data	TOTAL DISTANCE Y AXIS (crossover), % Light	10	1.14812E-06	3.30474E-05	0.066055831
Light-Dark Zone Data	TOTAL DISTANCE Y AXIS (crossover), dark	10	1.17215E-06	3.91216E-05	0.006682149
Light-Dark Zone Data	TOTAL DISTANCE Y AXIS (crossover), light	10	6.36401E-07	0.000205372	0.002138941
Light-Dark Zone Data	TOTAL DISTANCE Y AXIS (crossover), Total	10	5.17892E-07	8.09339E-05	0.003486109
Light-Dark Zone Data	TOTAL DISTANCE Y AXIS (query), % Light	10	6.06164E-07	2.29758E-05	0.061099899
Light-Dark Zone Data	TOTAL DISTANCE Y AXIS (query), dark	10	1.59097E-06	4.00879E-05	0.008833264
Light-Dark Zone Data	TOTAL DISTANCE Y AXIS (query), light	10	5.40414E-07	0.000147241	0.002847841
Light-Dark Zone Data	TOTAL DISTANCE Y AXIS (query), Total	10	6.54302E-07	8.25886E-05	0.00479385
Light-Dark Zone Data	TOTAL DISTANCE Y AXIS (whole body), % Light	10	6.73094E-07	2.32965E-05	0.061073618
Light-Dark Zone Data	TOTAL DISTANCE Y AXIS (whole body), dark	10	1.10093E-06	4.41758E-05	0.005728123
Light-Dark Zone Data	TOTAL DISTANCE Y AXIS (whole body), light	10	6.28282E-07	0.000340003	0.001641021
Light-Dark Zone Data	TOTAL DISTANCE Y AXIS (whole body), Total	10	3.43777E-07	0.000104642	0.001627359
Light-Dark Zone Data	VERTICAL ACTIVITY COUNT (centroid), % Light	10	0.001704053	0.121333464	0.000531335
Light-Dark Zone Data	VERTICAL ACTIVITY COUNT (centroid), dark	10	2.53326E-09	0.016222561	5.75037E-07
Light-Dark Zone Data	VERTICAL ACTIVITY COUNT (centroid), light	10	2.07625E-08	0.001847773	1.3446E-05
Light-Dark Zone Data	VERTICAL ACTIVITY COUNT (centroid), Total	10	1.71151E-11	0.000515944	6.41318E-07
Light-Dark Zone Data	VERTICAL ACTIVITY COUNT (crossover), % Light	10	0.001868444	0.121333464	0.000604637
Light-Dark Zone Data	VERTICAL ACTIVITY COUNT (crossover), dark	10	2.71986E-09	0.016222561	6.54386E-07
Light-Dark Zone Data	VERTICAL ACTIVITY COUNT (crossover), light	10	2.06022E-08	0.001847773	1.32333E-05
Light-Dark Zone Data	VERTICAL ACTIVITY COUNT (crossover), Total	10	1.71151E-11	0.000515944	6.41318E-07
Light-Dark Zone Data	VERTICAL ACTIVITY COUNT (query), % Light	10	0.00179448	0.122137253	0.000575393
Light-Dark Zone Data	VERTICAL ACTIVITY COUNT (query), dark	10	2.71986E-09	0.016222561	6.54386E-07
Light-Dark Zone Data	VERTICAL ACTIVITY COUNT (query), light	10	2.07625E-08	0.001847773	1.3446E-05
Light-Dark Zone Data	VERTICAL ACTIVITY COUNT (query), Total	10	1.86319E-11	0.00050535	7.13508E-07
Light-Dark Zone Data	VERTICAL ACTIVITY COUNT (whole body), % Light	10	0.001759941	0.122137253	0.000549658
Light-Dark Zone Data	VERTICAL ACTIVITY COUNT (whole body), dark	10	2.53326E-09	0.016222561	5.75037E-07
Light-Dark Zone Data	VERTICAL ACTIVITY COUNT (whole body), light	10	2.35042E-08	0.002122809	1.32333E-05
Light-Dark Zone Data	VERTICAL ACTIVITY COUNT (whole body), Total	10	1.61054E-11	0.000515998	5.94284E-07
Light-Dark Zone Data	VERTICAL ACTIVITY TIME (centroid), % Light	10	7.66329E-06	0.041164436	0.000234562
Light-Dark Zone Data	VERTICAL ACTIVITY TIME (centroid), dark	10	3.18733E-10	0.003427317	8.28676E-07
Light-Dark Zone Data	VERTICAL ACTIVITY TIME (centroid), light	10	1.05834E-09	0.005309229	1.12498E-06
Light-Dark Zone Data	VERTICAL ACTIVITY TIME (centroid), Total	10	8.10224E-12	0.000957065	2.3842E-07
Light-Dark Zone Data	VERTICAL ACTIVITY TIME (crossover), % Light	10	8.09085E-06	0.041164436	0.00024189
Light-Dark Zone Data	VERTICAL ACTIVITY TIME (crossover), dark	10	3.37142E-10	0.003427317	8.78185E-07
Light-Dark Zone Data	VERTICAL ACTIVITY TIME (crossover), light	10	1.02977E-09	0.005309229	1.10807E-06
Light-Dark Zone Data	VERTICAL ACTIVITY TIME (crossover), Total	10	8.10224E-12	0.000957065	2.3842E-07
Light-Dark Zone Data	VERTICAL ACTIVITY TIME (query), % Light	10	7.88686E-06	0.041691563	0.00024189
Light-Dark Zone Data	VERTICAL ACTIVITY TIME (query), dark	10	3.37142E-10	0.003427317	8.78185E-07
Light-Dark Zone Data	VERTICAL ACTIVITY TIME (query), light	10	1.05834E-09	0.005309229	1.12498E-06
Light-Dark Zone Data	VERTICAL ACTIVITY TIME (query), Total	10	8.30521E-12	0.000926224	2.50999E-07
Light-Dark Zone Data	VERTICAL ACTIVITY TIME (whole body), % Light	10	7.69042E-06	0.040873821	0.00024189
Light-Dark Zone Data	VERTICAL ACTIVITY TIME (whole body), dark	10	3.18733E-10	0.003427317	8.28676E-07
Light-Dark Zone Data	VERTICAL ACTIVITY TIME (whole body), light	10	1.12757E-09	0.00587048	1.10807E-06
Light-Dark Zone Data	VERTICAL ACTIVITY TIME (whole body), Total	10	7.24358E-12	0.000957065	2.00124E-07
Light-Dark Zone Data	VERTICAL EPISODE COUNT (centroid), % Light	10	0.001680968	0.011438991	0.007497948
Light-Dark Zone Data	VERTICAL EPISODE COUNT (centroid), dark	10	1.40787E-08	0.012017463	3.27852E-06
Light-Dark Zone Data	VERTICAL EPISODE COUNT (centroid), light	10	4.74382E-08	0.005572325	5.06853E-06
Light-Dark Zone Data	VERTICAL EPISODE COUNT (centroid), Total	10	2.77445E-11	0.004041717	4.31944E-07
Light-Dark Zone Data	VERTICAL EPISODE COUNT (crossover), % Light	10	0.001712887	0.011438991	0.007711776
Light-Dark Zone Data	VERTICAL EPISODE COUNT (crossover), dark	10	1.5513E-08	0.012017463	3.77782E-06
Light-Dark Zone Data	VERTICAL EPISODE COUNT (crossover), light	10	4.66828E-08	0.005572325	4.85922E-06
Light-Dark Zone Data	VERTICAL EPISODE COUNT (crossover), Total	10	2.77445E-11	0.004041717	4.31944E-07
Light-Dark Zone Data	VERTICAL EPISODE COUNT (query), % Light	10	0.001653934	0.010856679	0.007497948
Light-Dark Zone Data	VERTICAL EPISODE COUNT (query), dark	10	1.5513E-08	0.012017463	3.77782E-06
Light-Dark Zone Data	VERTICAL EPISODE COUNT (query), light	10	4.74382E-08	0.005572325	5.06853E-06
Light-Dark Zone Data	VERTICAL EPISODE COUNT (query), Total	10	2.81006E-11	0.004041717	4.38759E-07
Light-Dark Zone Data	VERTICAL EPISODE COUNT (whole body), % Light	10	0.001683243	0.011998708	0.007558725
Light-Dark Zone Data	VERTICAL EPISODE COUNT (whole body), dark	10	1.40787E-08	0.012017463	3.27852E-06
Light-Dark Zone Data	VERTICAL EPISODE COUNT (whole body), light	10	5.05222E-08	0.00584208	4.91821E-06
Light-Dark Zone Data	VERTICAL EPISODE COUNT (whole body), Total	10	2.72278E-11	0.004041717	4.19389E-07
Open Field	AMBULATORY ACTIVITY COUNT, 1	11	1.63833E-06	9.84567E-06	0.000974676
Open Field	AMBULATORY ACTIVITY COUNT, 10	11	4.5236E-15	5.02812E-07	4.50923E-07
Open Field	AMBULATORY ACTIVITY COUNT, 11	11	3.02089E-15	2.73894E-08	2.55227E-06
Open Field	AMBULATORY ACTIVITY COUNT, 12	11	1.42888E-16	4.84486E-08	2.30588E-07
Open Field	AMBULATORY ACTIVITY COUNT, 2	11	2.35733E-10	0.00084309	6.23979E-07
Open Field	AMBULATORY ACTIVITY COUNT, 3	11	1.243E-11	0.00042904	1.07191E-07
Open Field	AMBULATORY ACTIVITY COUNT, 4	11	7.13829E-12	0.000126179	8.62431E-08
Open Field	AMBULATORY ACTIVITY COUNT, 5	11	3.74258E-12	3.33378E-05	6.77807E-07
Open Field	AMBULATORY ACTIVITY COUNT, 6	11	2.70327E-15	1.35316E-06	2.16667E-08
Open Field	AMBULATORY ACTIVITY COUNT, 7	11	9.91606E-15	6.57536E-07	4.33701E-07
Open Field	AMBULATORY ACTIVITY COUNT, 8	11	3.21584E-15	4.71643E-06	3.41329E-08
Open Field	AMBULATORY ACTIVITY COUNT, 9	11	3.39203E-14	7.6653E-07	8.56579E-07
Open Field	AMBULATORY ACTIVITY COUNT, Total	11	1.95968E-16	2.2272E-06	4.85116E-09
Open Field	AMBULATORY EPISODE COUNT, 1	11	0.003176449	0.108660057	0.016789319
Open Field	AMBULATORY EPISODE COUNT, 10	11	0.000124575	0.256846215	0.001200888
Open Field	AMBULATORY EPISODE COUNT, 11	11	0.062414247	0.260067612	0.59847854
Open Field	AMBULATORY EPISODE COUNT, 12	11	0.000272134	0.033897761	0.053229904
Open Field	AMBULATORY EPISODE COUNT, 2	11	0.00906616	0.217503643	0.164645962
Open Field	AMBULATORY EPISODE COUNT, 3	11	0.004027023	0.092926312	0.026122982
Open Field	AMBULATORY EPISODE COUNT, 4	11	0.018512955	0.078813933	0.39506673
Open Field	AMBULATORY EPISODE COUNT, 5	11	6.26657E-06	0.002099411	0.006889177
Open Field	AMBULATORY EPISODE COUNT, 6	11	9.21747E-05	0.028915096	0.010620312
Open Field	AMBULATORY EPISODE COUNT, 7	11	0.006129055	0.150082947	0.133719355
Open Field	AMBULATORY EPISODE COUNT, 8	11	0.010399739	0.109214777	0.067513776
Open Field	AMBULATORY EPISODE COUNT, 9	11	0.253141765	0.128152301	0.144849796
Open Field	AMBULATORY EPISODE COUNT, Total	11	7.37755E-11	4.68534E-05	1.53559E-05
Open Field	AMBULATORY TIME (s), 1	11	3.30975E-09	0.009226846	5.81474E-07
Open Field	AMBULATORY TIME (s), 10	11	8.0755E-19	5.46169E-09	2.30726E-08
Open Field	AMBULATORY TIME (s), 11	11	2.12147E-17	3.59893E-09	6.42E-07
Open Field	AMBULATORY TIME (s), 12	11	6.04098E-18	2.80131E-09	3.27031E-07
Open Field	AMBULATORY TIME (s), 2	11	9.54339E-17	1.24672E-07	4.17242E-08
Open Field	AMBULATORY TIME (s), 3	11	2.15733E-18	6.34507E-08	1.38099E-09
Open Field	AMBULATORY TIME (s), 4	11	1.21225E-16	3.30685E-07	8.25069E-09
Open Field	AMBULATORY TIME (s), 5	11	8.65393E-17	1.26249E-08	1.02979E-07
Open Field	AMBULATORY TIME (s), 6	11	4.13812E-19	8.91794E-09	2.32089E-09
Open Field	AMBULATORY TIME (s), 7	11	3.64014E-18	1.51338E-08	6.59173E-08
Open Field	AMBULATORY TIME (s), 8	11	4.33306E-18	1.17861E-08	8.71215E-08
Open Field	AMBULATORY TIME (s), 9	11	4.98553E-16	8.9642E-09	2.90571E-06
Open Field	AMBULATORY TIME (s), Total	11	2.32098E-22	2.5191E-10	4.26916E-10
Open Field	CENTER DISTANCE LEGACY (cm), 1	11	2.71663E-06	4.22878E-05	0.009135314
Open Field	CENTER DISTANCE LEGACY (cm), 10	11	1.30617E-05	0.000293947	0.055724053
Open Field	CENTER DISTANCE LEGACY (cm), 11	11	2.85306E-08	1.27353E-06	0.018596103
Open Field	CENTER DISTANCE LEGACY (cm), 12	11	2.71605E-07	0.003329863	0.001420752
Open Field	CENTER DISTANCE LEGACY (cm), 2	11	4.2654E-05	0.036075664	0.001308921
Open Field	CENTER DISTANCE LEGACY (cm), 3	11	3.90639E-05	0.012939777	0.000550602
Open Field	CENTER DISTANCE LEGACY (cm), 4	11	5.38669E-05	0.000322808	0.02995141
Open Field	CENTER DISTANCE LEGACY (cm), 5	11	1.19973E-05	0.00025433	0.00493267
Open Field	CENTER DISTANCE LEGACY (cm), 6	11	1.64274E-06	0.00041256	0.002143736
Open Field	CENTER DISTANCE LEGACY (cm), 7	11	4.5777E-06	1.89856E-05	0.057696271
Open Field	CENTER DISTANCE LEGACY (cm), 8	11	5.17241E-06	0.001115345	0.007818573
Open Field	CENTER DISTANCE LEGACY (cm), 9	11	4.85717E-07	2.02239E-05	0.006546551
Open Field	CENTER DISTANCE LEGACY (cm), Total	11	3.63529E-08	2.62329E-05	0.000450061
Open Field	CENTER TIME LEGACY (s), 1	11	1.64216E-08	0.000152139	0.00025387
Open Field	CENTER TIME LEGACY (s), 10	11	0.017067862	0.019290911	0.268997686
Open Field	CENTER TIME LEGACY (s), 11	11	0.000842855	0.000324345	0.343828923
Open Field	CENTER TIME LEGACY (s), 12	11	7.09478E-07	0.001888876	0.007555946
Open Field	CENTER TIME LEGACY (s), 2	11	0.000465331	0.012330186	0.072349049
Open Field	CENTER TIME LEGACY (s), 3	11	0.006958404	0.005027592	0.185365912
Open Field	CENTER TIME LEGACY (s), 4	11	0.001036439	0.001904295	0.054506875
Open Field	CENTER TIME LEGACY (s), 5	11	0.003754071	0.010188938	0.05109233
Open Field	CENTER TIME LEGACY (s), 6	11	0.016316428	0.030246231	0.196699346
Open Field	CENTER TIME LEGACY (s), 7	11	0.000943964	7.7516E-05	0.34351425
Open Field	CENTER TIME LEGACY (s), 8	11	1.80394E-06	0.002467691	0.002083272
Open Field	CENTER TIME LEGACY (s), 9	11	8.45961E-05	0.000710003	0.039234769
Open Field	CENTER TIME LEGACY (s), Total	11	5.67819E-07	3.22431E-05	0.008778639
Open Field	CLOCKWISE REVOLUTIONS, 1	11	0.050177094	0.046502916	0.079360907
Open Field	CLOCKWISE REVOLUTIONS, 10	11	1.18744E-06	0.0001871	0.016168084
Open Field	CLOCKWISE REVOLUTIONS, 11	11	1.74786E-05	0.017643306	0.00273564
Open Field	CLOCKWISE REVOLUTIONS, 12	11	5.97684E-07	0.006458334	0.002700293
Open Field	CLOCKWISE REVOLUTIONS, 2	11	1.06601E-05	0.036327354	0.00011873
Open Field	CLOCKWISE REVOLUTIONS, 3	11	3.73236E-05	0.008129909	0.001564665
Open Field	CLOCKWISE REVOLUTIONS, 4	11	1.73762E-06	0.027994038	0.000187773
Open Field	CLOCKWISE REVOLUTIONS, 5	11	2.27913E-05	0.013947553	0.001443536
Open Field	CLOCKWISE REVOLUTIONS, 6	11	7.47494E-06	0.03163973	1.77329E-06
Open Field	CLOCKWISE REVOLUTIONS, 7	11	6.37987E-08	0.012369193	1.05111E-05
Open Field	CLOCKWISE REVOLUTIONS, 8	11	2.85866E-07	0.009251257	0.000232103
Open Field	CLOCKWISE REVOLUTIONS, 9	11	1.54017E-05	0.002080506	0.002703356
Open Field	CLOCKWISE REVOLUTIONS, Total	11	1.53893E-11	0.00032012	2.19235E-07
Open Field	COUNTER CLOCKWISE REVOLUTIONS, 1	11	0.006538456	0.013163406	0.186291926
Open Field	COUNTER CLOCKWISE REVOLUTIONS, 10	11	1.76595E-06	0.003805723	0.001326121
Open Field	COUNTER CLOCKWISE REVOLUTIONS, 11	11	2.18959E-06	0.000292275	0.032098337
Open Field	COUNTER CLOCKWISE REVOLUTIONS, 12	11	2.44891E-08	0.000579699	6.33517E-05
Open Field	COUNTER CLOCKWISE REVOLUTIONS, 2	11	0.004242321	0.011780534	0.236294709
Open Field	COUNTER CLOCKWISE REVOLUTIONS, 3	11	0.000151817	0.004008219	0.021792491
Open Field	COUNTER CLOCKWISE REVOLUTIONS, 4	11	0.005784751	0.005643579	0.433213793
Open Field	COUNTER CLOCKWISE REVOLUTIONS, 5	11	0.063441235	0.004713275	0.766323531
Open Field	COUNTER CLOCKWISE REVOLUTIONS, 6	11	0.000184002	0.000874252	0.216730905
Open Field	COUNTER CLOCKWISE REVOLUTIONS, 7	11	3.93807E-05	1.26483E-05	0.46671431
Open Field	COUNTER CLOCKWISE REVOLUTIONS, 8	11	0.000153788	0.003413072	0.10153337
Open Field	COUNTER CLOCKWISE REVOLUTIONS, 9	11	3.57458E-06	0.00024171	0.010924646
Open Field	COUNTER CLOCKWISE REVOLUTIONS, Total	11	4.09823E-09	3.35551E-06	0.005809709
Open Field	FRACTION TIME AMBULATORY, 1	11	3.30975E-09	0.009226846	5.81474E-07
Open Field	FRACTION TIME AMBULATORY, 10	11	8.0755E-19	5.46169E-09	2.30726E-08
Open Field	FRACTION TIME AMBULATORY, 11	11	2.12147E-17	3.59893E-09	6.42E-07
Open Field	FRACTION TIME AMBULATORY, 12	11	6.04098E-18	2.80131E-09	3.27031E-07
Open Field	FRACTION TIME AMBULATORY, 2	11	9.54339E-17	1.24672E-07	4.17242E-08
Open Field	FRACTION TIME AMBULATORY, 3	11	2.15733E-18	6.34507E-08	1.38099E-09
Open Field	FRACTION TIME AMBULATORY, 4	11	1.21225E-16	3.30685E-07	8.25069E-09
Open Field	FRACTION TIME AMBULATORY, 5	11	8.65393E-17	1.26249E-08	1.02979E-07
Open Field	FRACTION TIME AMBULATORY, 6	11	4.13812E-19	8.91794E-09	2.32089E-09
Open Field	FRACTION TIME AMBULATORY, 7	11	3.64014E-18	1.51338E-08	6.59173E-08
Open Field	FRACTION TIME AMBULATORY, 8	11	4.33306E-18	1.17861E-08	8.71215E-08
Open Field	FRACTION TIME AMBULATORY, 9	11	4.98553E-16	8.9642E-09	2.90571E-06
Open Field	FRACTION TIME AMBULATORY, Total	11	2.32098E-22	2.5191E-10	4.26916E-10
Open Field	FRACTION TIME CENTER, 1	11	1.64216E-08	0.000152139	0.00025387
Open Field	FRACTION TIME CENTER, 10	11	0.017067862	0.019290911	0.268997686
Open Field	FRACTION TIME CENTER, 11	11	0.000842855	0.000324345	0.343828923
Open Field	FRACTION TIME CENTER, 12	11	7.09478E-07	0.001888876	0.007555946
Open Field	FRACTION TIME CENTER, 2	11	0.000465331	0.012330186	0.072349049
Open Field	FRACTION TIME CENTER, 3	11	0.006958404	0.005027592	0.185365912
Open Field	FRACTION TIME CENTER, 4	11	0.001036439	0.001904295	0.054506875
Open Field	FRACTION TIME CENTER, 5	11	0.003754071	0.010188938	0.05109233
Open Field	FRACTION TIME CENTER, 6	11	0.016316428	0.030246231	0.196699346
Open Field	FRACTION TIME CENTER, 7	11	0.000943964	7.7516E-05	0.34351425
Open Field	FRACTION TIME CENTER, 8	11	1.80394E-06	0.002467691	0.002083272
Open Field	FRACTION TIME CENTER, 9	11	8.45961E-05	0.000710003	0.039234769
Open Field	FRACTION TIME CENTER, Total	11	5.67819E-07	3.22431E-05	0.008778639
Open Field	FRACTION TIME MARGINS, 1	11	1.64216E-08	0.000152139	0.00025387
Open Field	FRACTION TIME MARGINS, 10	11	0.01705605	0.019290911	0.268997686
Open Field	FRACTION TIME MARGINS, 11	11	0.000842855	0.000324345	0.343828923
Open Field	FRACTION TIME MARGINS, 12	11	7.12446E-07	0.001888876	0.007555946
Open Field	FRACTION TIME MARGINS, 2	11	0.000465331	0.012330186	0.072349049
Open Field	FRACTION TIME MARGINS, 3	11	0.006958404	0.005027592	0.185365912
Open Field	FRACTION TIME MARGINS, 4	11	0.001037628	0.001904295	0.054506875
Open Field	FRACTION TIME MARGINS, 5	11	0.003754071	0.010188938	0.05109233
Open Field	FRACTION TIME MARGINS, 6	11	0.016345555	0.030246231	0.196699346
Open Field	FRACTION TIME MARGINS, 7	11	0.000936687	7.7516E-05	0.343522225
Open Field	FRACTION TIME MARGINS, 8	11	1.80394E-06	0.002467691	0.002083272
Open Field	FRACTION TIME MARGINS, 9	11	8.45961E-05	0.000710003	0.039234769
Open Field	FRACTION TIME MARGINS, Total	11	5.67659E-07	3.23068E-05	0.008778639
Open Field	FRACTION TIME MOVING, 1	11	3.97934E-12	2.31055E-05	6.31465E-06
Open Field	FRACTION TIME MOVING, 10	11	1.18465E-17	8.29097E-08	2.79491E-08
Open Field	FRACTION TIME MOVING, 11	11	3.4711E-18	3.10509E-09	2.729E-07
Open Field	FRACTION TIME MOVING, 12	11	9.54704E-20	1.25494E-09	2.1095E-08
Open Field	FRACTION TIME MOVING, 2	11	2.80101E-17	6.03277E-09	2.18552E-08
Open Field	FRACTION TIME MOVING, 3	11	7.37075E-18	1.35799E-07	1.45267E-09
Open Field	FRACTION TIME MOVING, 4	11	3.44411E-18	7.78761E-08	8.72068E-10
Open Field	FRACTION TIME MOVING, 5	11	1.53996E-17	5.33295E-08	2.96483E-08
Open Field	FRACTION TIME MOVING, 6	11	2.02622E-19	1.3779E-08	3.3998E-09
Open Field	FRACTION TIME MOVING, 7	11	9.91698E-19	9.10803E-09	4.65357E-08
Open Field	FRACTION TIME MOVING, 8	11	2.13237E-19	1.85908E-08	7.19675E-09
Open Field	FRACTION TIME MOVING, 9	11	1.91764E-17	9.96772E-08	5.58298E-08
Open Field	FRACTION TIME MOVING, Total	11	5.67438E-22	4.59752E-10	7.64209E-10
Open Field	FRACTION TIME RESTING, 1	11	3.97934E-12	2.31055E-05	6.31465E-06
Open Field	FRACTION TIME RESTING, 10	11	1.18465E-17	8.29097E-08	2.79491E-08
Open Field	FRACTION TIME RESTING, 11	11	3.4711E-18	3.10509E-09	2.729E-07
Open Field	FRACTION TIME RESTING, 12	11	9.54704E-20	1.25494E-09	2.1095E-08
Open Field	FRACTION TIME RESTING, 2	11	2.80101E-17	6.03277E-09	2.18552E-08
Open Field	FRACTION TIME RESTING, 3	11	7.4756E-18	1.35799E-07	1.49252E-09
Open Field	FRACTION TIME RESTING, 4	11	3.44411E-18	7.78761E-08	8.72068E-10
Open Field	FRACTION TIME RESTING, 5	11	1.53996E-17	5.33295E-08	2.96483E-08
Open Field	FRACTION TIME RESTING, 6	11	2.02622E-19	1.3779E-08	3.3998E-09
Open Field	FRACTION TIME RESTING, 7	11	9.91698E-19	9.10803E-09	4.65357E-08
Open Field	FRACTION TIME RESTING, 8	11	2.15533E-19	1.85908E-08	7.19675E-09
Open Field	FRACTION TIME RESTING, 9	11	1.91764E-17	9.96772E-08	5.58298E-08
Open Field	FRACTION TIME RESTING, Total	11	5.67438E-22	4.59752E-10	7.64209E-10
Open Field	FRACTION TIME VERTICAL, 1	11	4.27232E-08	0.000154781	0.000114512
Open Field	FRACTION TIME VERTICAL, 10	11	3.07041E-18	7.08093E-10	2.85172E-07
Open Field	FRACTION TIME VERTICAL, 11	11	3.99806E-16	9.5071E-09	4.64783E-06
Open Field	FRACTION TIME VERTICAL, 12	11	6.77011E-17	3.8816E-09	4.00799E-07
Open Field	FRACTION TIME VERTICAL, 2	11	0.002469959	0.098790981	0.043358377
Open Field	FRACTION TIME VERTICAL, 3	11	1.42839E-10	0.000140868	8.02584E-06
Open Field	FRACTION TIME VERTICAL, 4	11	2.5023E-14	4.49935E-05	1.27603E-08
Open Field	FRACTION TIME VERTICAL, 5	11	1.27359E-14	7.30814E-08	2.87784E-06
Open Field	FRACTION TIME VERTICAL, 6	11	1.5478E-18	4.67116E-08	2.13093E-09
Open Field	FRACTION TIME VERTICAL, 7	11	9.23101E-17	1.08099E-08	1.61852E-06
Open Field	FRACTION TIME VERTICAL, 8	11	6.96828E-18	1.03246E-08	2.85682E-08
Open Field	FRACTION TIME VERTICAL, 9	11	2.21761E-16	8.08439E-07	3.23205E-08
Open Field	FRACTION TIME VERTICAL, Total	11	2.3304E-20	3.16709E-09	9.34137E-10
Open Field	HORIZONTAL ACTIVITY COUNT, 1	11	1.16759E-06	1.67416E-05	0.000725323
Open Field	HORIZONTAL ACTIVITY COUNT, 10	11	9.27452E-15	1.41859E-06	2.76916E-07
Open Field	HORIZONTAL ACTIVITY COUNT, 11	11	3.36853E-15	1.19124E-07	1.01884E-06
Open Field	HORIZONTAL ACTIVITY COUNT, 12	11	3.34922E-17	3.75032E-08	9.86933E-08
Open Field	HORIZONTAL ACTIVITY COUNT, 2	11	6.40929E-10	0.000777433	7.59093E-07
Open Field	HORIZONTAL ACTIVITY COUNT, 3	11	3.9881E-11	0.001035226	1.13402E-07
Open Field	HORIZONTAL ACTIVITY COUNT, 4	11	1.49182E-11	0.00024173	4.52923E-08
Open Field	HORIZONTAL ACTIVITY COUNT, 5	11	2.8695E-12	3.40081E-05	7.63151E-07
Open Field	HORIZONTAL ACTIVITY COUNT, 6	11	2.47069E-15	2.21637E-06	1.90204E-08
Open Field	HORIZONTAL ACTIVITY COUNT, 7	11	2.27882E-14	9.07395E-07	8.24786E-07
Open Field	HORIZONTAL ACTIVITY COUNT, 8	11	2.36359E-15	7.13615E-06	2.03029E-08
Open Field	HORIZONTAL ACTIVITY COUNT, 9	11	5.07091E-14	2.55766E-06	4.0196E-07
Open Field	HORIZONTAL ACTIVITY COUNT, Total	11	5.44912E-16	4.82596E-06	5.47413E-09
Open Field	LEFT FRONT TIME LEGACY (s), 1	11	0.126492943	0.22373298	0.187370295
Open Field	LEFT FRONT TIME LEGACY (s), 10	11	0.709618094	0.425780424	0.829269559
Open Field	LEFT FRONT TIME LEGACY (s), 11	11	0.562975302	0.698371005	0.663959315
Open Field	LEFT FRONT TIME LEGACY (s), 12	11	0.877198762	0.666653377	0.857471424
Open Field	LEFT FRONT TIME LEGACY (s), 2	11	0.275691043	0.013587729	0.259724381
Open Field	LEFT FRONT TIME LEGACY (s), 3	11	0.09019545	0.177564293	0.181759963
Open Field	LEFT FRONT TIME LEGACY (s), 4	11	0.455034668	0.405213927	0.319315482
Open Field	LEFT FRONT TIME LEGACY (s), 5	11	0.59654326	0.29237404	0.704707742
Open Field	LEFT FRONT TIME LEGACY (s), 6	11	0.396576406	0.747554702	0.277133271
Open Field	LEFT FRONT TIME LEGACY (s), 7	11	0.625738955	0.63608472	0.542373071
Open Field	LEFT FRONT TIME LEGACY (s), 8	11	0.516084402	0.85958459	0.291467246
Open Field	LEFT FRONT TIME LEGACY (s), 9	11	0.378548596	0.394048807	0.911469432
Open Field	LEFT FRONT TIME LEGACY (s), Total	11	0.243190551	0.614953537	0.301439416
Open Field	LEFT REAR TIME LEGACY (s), 1	11	0.096083824	0.057009711	0.208533557
Open Field	LEFT REAR TIME LEGACY (s), 10	11	0.074869271	0.601564941	0.15162024
Open Field	LEFT REAR TIME LEGACY (s), 11	11	0.287631256	0.343717507	0.202739553
Open Field	LEFT REAR TIME LEGACY (s), 12	11	0.541941009	0.087774825	0.195540205
Open Field	LEFT REAR TIME LEGACY (s), 2	11	0.681079613	0.949380553	0.247232271
Open Field	LEFT REAR TIME LEGACY (s), 3	11	0.356174888	0.603094881	0.170659537
Open Field	LEFT REAR TIME LEGACY (s), 4	11	0.14007884	0.305857568	0.83647176
Open Field	LEFT REAR TIME LEGACY (s), 5	11	0.03726887	0.038265216	0.684993951
Open Field	LEFT REAR TIME LEGACY (s), 6	11	0.091213379	0.034142547	0.359524893
Open Field	LEFT REAR TIME LEGACY (s), 7	11	0.103195995	0.562191663	0.077660993
Open Field	LEFT REAR TIME LEGACY (s), 8	11	0.270111083	0.629568651	0.17351024
Open Field	LEFT REAR TIME LEGACY (s), 9	11	0.07186131	0.540313279	0.051819345
Open Field	LEFT REAR TIME LEGACY (s), Total	11	0.00895117	0.05380934	0.087205788
Open Field	MARGIN DISTANCE LEGACY (cm), 1	11	2.23698E-07	2.17943E-05	0.000455298
Open Field	MARGIN DISTANCE LEGACY (cm), 10	11	3.52555E-16	2.08871E-07	7.5149E-08
Open Field	MARGIN DISTANCE LEGACY (cm), 11	11	1.5834E-14	4.59288E-07	1.40549E-06
Open Field	MARGIN DISTANCE LEGACY (cm), 12	11	3.55257E-17	5.56745E-08	4.34752E-08
Open Field	MARGIN DISTANCE LEGACY (cm), 2	11	7.56738E-17	9.96461E-08	2.31772E-08
Open Field	MARGIN DISTANCE LEGACY (cm), 3	11	1.76428E-18	9.11493E-09	5.33674E-09
Open Field	MARGIN DISTANCE LEGACY (cm), 4	11	1.62215E-17	2.23276E-08	7.81786E-09
Open Field	MARGIN DISTANCE LEGACY (cm), 5	11	4.75415E-15	7.01194E-07	1.55049E-07
Open Field	MARGIN DISTANCE LEGACY (cm), 6	11	7.347E-18	8.34658E-09	1.61021E-08
Open Field	MARGIN DISTANCE LEGACY (cm), 7	11	1.55582E-16	1.26994E-07	1.34431E-07
Open Field	MARGIN DISTANCE LEGACY (cm), 8	11	1.86008E-15	5.03246E-07	2.01007E-07
Open Field	MARGIN DISTANCE LEGACY (cm), 9	11	3.23045E-15	9.95613E-08	8.38175E-07
Open Field	MARGIN DISTANCE LEGACY (cm), Total	11	1.88758E-19	8.24372E-09	1.46391E-09
Open Field	MARGIN TIME LEGACY (s), 1	11	1.64216E-08	0.000152139	0.00025387
Open Field	MARGIN TIME LEGACY (s), 10	11	0.01705605	0.019290911	0.268997686
Open Field	MARGIN TIME LEGACY (s), 11	11	0.000842855	0.000324345	0.343828923
Open Field	MARGIN TIME LEGACY (s), 12	11	7.12446E-07	0.001888876	0.007555946
Open Field	MARGIN TIME LEGACY (s), 2	11	0.000465331	0.012330186	0.072349049
Open Field	MARGIN TIME LEGACY (s), 3	11	0.006958404	0.005027592	0.185365912
Open Field	MARGIN TIME LEGACY (s), 4	11	0.001037628	0.001904295	0.054506875
Open Field	MARGIN TIME LEGACY (s), 5	11	0.003754071	0.010188938	0.05109233
Open Field	MARGIN TIME LEGACY (s), 6	11	0.016345555	0.030246231	0.196699346
Open Field	MARGIN TIME LEGACY (s), 7	11	0.000936687	7.7516E-05	0.343522225
Open Field	MARGIN TIME LEGACY (s), 8	11	1.80394E-06	0.002467691	0.002083272
Open Field	MARGIN TIME LEGACY (s), 9	11	8.45961E-05	0.000710003	0.039234769
Open Field	MARGIN TIME LEGACY (s), Total	11	5.67659E-07	3.23068E-05	0.008778639
Open Field	MOVEMENT EPISODE COUNT, 1	11	8.77541E-16	6.64837E-06	1.01434E-08
Open Field	MOVEMENT EPISODE COUNT, 10	11	5.68431E-07	0.00117593	0.002730176
Open Field	MOVEMENT EPISODE COUNT, 11	11	4.42182E-08	0.0002116	0.001348641
Open Field	MOVEMENT EPISODE COUNT, 12	11	8.7532E-06	0.025287684	0.001216315
Open Field	MOVEMENT EPISODE COUNT, 2	11	2.04698E-18	2.08803E-08	2.78673E-09
Open Field	MOVEMENT EPISODE COUNT, 3	11	1.19262E-15	1.70338E-05	2.49469E-09
Open Field	MOVEMENT EPISODE COUNT, 4	11	7.23889E-16	1.66685E-06	4.59547E-08
Open Field	MOVEMENT EPISODE COUNT, 5	11	1.88948E-11	2.16238E-05	1.03291E-06
Open Field	MOVEMENT EPISODE COUNT, 6	11	1.10193E-16	3.72267E-07	3.90643E-08
Open Field	MOVEMENT EPISODE COUNT, 7	11	1.23626E-13	8.19972E-06	8.78659E-07
Open Field	MOVEMENT EPISODE COUNT, 8	11	4.13851E-07	0.000690769	0.002106951
Open Field	MOVEMENT EPISODE COUNT, 9	11	6.88504E-08	0.000790085	0.000232684
Open Field	MOVEMENT EPISODE COUNT, Total	11	2.71047E-18	9.29452E-09	3.71004E-08
Open Field	MOVEMENT TIME (s), 1	11	3.97934E-12	2.31055E-05	6.31465E-06
Open Field	MOVEMENT TIME (s), 10	11	1.18465E-17	8.29097E-08	2.79491E-08
Open Field	MOVEMENT TIME (s), 11	11	3.4711E-18	3.10509E-09	2.729E-07
Open Field	MOVEMENT TIME (s), 12	11	9.54704E-20	1.25494E-09	2.1095E-08
Open Field	MOVEMENT TIME (s), 2	11	2.80101E-17	6.03277E-09	2.18552E-08
Open Field	MOVEMENT TIME (s), 3	11	7.37075E-18	1.35799E-07	1.45267E-09
Open Field	MOVEMENT TIME (s), 4	11	3.44411E-18	7.78761E-08	8.72068E-10
Open Field	MOVEMENT TIME (s), 5	11	1.53996E-17	5.33295E-08	2.96483E-08
Open Field	MOVEMENT TIME (s), 6	11	2.02622E-19	1.3779E-08	3.3998E-09
Open Field	MOVEMENT TIME (s), 7	11	9.91698E-19	9.10803E-09	4.65357E-08
Open Field	MOVEMENT TIME (s), 8	11	2.13237E-19	1.85908E-08	7.19675E-09
Open Field	MOVEMENT TIME (s), 9	11	1.91764E-17	9.96772E-08	5.58298E-08
Open Field	MOVEMENT TIME (s), Total	11	5.67438E-22	4.59752E-10	7.64209E-10
Open Field	REST EPISODE COUNT, 1	11	7.04894E-16	5.61653E-06	1.05085E-08
Open Field	REST EPISODE COUNT, 10	11	6.73782E-07	0.001042331	0.002582788
Open Field	REST EPISODE COUNT, 11	11	4.37646E-08	0.000188254	0.001289905
Open Field	REST EPISODE COUNT, 12	11	3.90109E-06	0.02604031	0.000708331
Open Field	REST EPISODE COUNT, 2	11	1.58243E-18	2.16704E-08	2.4598E-09
Open Field	REST EPISODE COUNT, 3	11	1.27564E-15	1.6514E-05	2.63267E-09
Open Field	REST EPISODE COUNT, 4	11	6.41637E-16	1.35041E-06	5.06912E-08
Open Field	REST EPISODE COUNT, 5	11	8.06719E-12	1.27346E-05	8.39081E-07
Open Field	REST EPISODE COUNT, 6	11	5.16546E-17	2.53037E-07	2.35421E-08
Open Field	REST EPISODE COUNT, 7	11	1.21719E-13	6.35464E-06	1.04235E-06
Open Field	REST EPISODE COUNT, 8	11	1.70583E-07	0.000677994	0.001112451
Open Field	REST EPISODE COUNT, 9	11	2.71209E-08	0.000701453	0.00011912
Open Field	REST EPISODE COUNT, Total	11	1.27881E-18	7.21489E-09	2.85384E-08
Open Field	REST TIME (s), 1	11	3.97934E-12	2.31055E-05	6.31465E-06
Open Field	REST TIME (s), 10	11	1.18465E-17	8.29097E-08	2.79491E-08
Open Field	REST TIME (s), 11	11	3.4711E-18	3.10509E-09	2.729E-07
Open Field	REST TIME (s), 12	11	9.54704E-20	1.25494E-09	2.1095E-08
Open Field	REST TIME (s), 2	11	2.80101E-17	6.03277E-09	2.18552E-08
Open Field	REST TIME (s), 3	11	7.4756E-18	1.35799E-07	1.49252E-09
Open Field	REST TIME (s), 4	11	3.44411E-18	7.78761E-08	8.72068E-10
Open Field	REST TIME (s), 5	11	1.53996E-17	5.33295E-08	2.96483E-08
Open Field	REST TIME (s), 6	11	2.02622E-19	1.3779E-08	3.3998E-09
Open Field	REST TIME (s), 7	11	9.91698E-19	9.10803E-09	4.65357E-08
Open Field	REST TIME (s), 8	11	2.15533E-19	1.85908E-08	7.19675E-09
Open Field	REST TIME (s), 9	11	1.91764E-17	9.96772E-08	5.58298E-08
Open Field	REST TIME (s), Total	11	5.67438E-22	4.59752E-10	7.64209E-10
Open Field	RIGHT FRONT TIME LEGACY (s), 1	11	0.207384878	0.558852511	0.038458795
Open Field	RIGHT FRONT TIME LEGACY (s), 10	11	0.000466531	0.031582819	0.000363372
Open Field	RIGHT FRONT TIME LEGACY (s), 11	11	0.026235336	0.564969615	0.021167983
Open Field	RIGHT FRONT TIME LEGACY (s), 12	11	0.042777989	0.486054616	0.010294655
Open Field	RIGHT FRONT TIME LEGACY (s), 2	11	0.006590094	0.544890997	0.002047898
Open Field	RIGHT FRONT TIME LEGACY (s), 3	11	0.242027253	0.806908933	0.131044701
Open Field	RIGHT FRONT TIME LEGACY (s), 4	11	0.039008624	0.643437992	0.016228178
Open Field	RIGHT FRONT TIME LEGACY (s), 5	11	0.094419702	0.933500377	0.039128284
Open Field	RIGHT FRONT TIME LEGACY (s), 6	11	0.068072211	0.697224179	0.00394385
Open Field	RIGHT FRONT TIME LEGACY (s), 7	11	0.122428879	0.669410334	0.05855859
Open Field	RIGHT FRONT TIME LEGACY (s), 8	11	0.021933658	0.113978167	0.078404342
Open Field	RIGHT FRONT TIME LEGACY (s), 9	11	0.015086306	0.400762507	0.001589245
Open Field	RIGHT FRONT TIME LEGACY (s), Total	11	0.009054784	0.505613404	0.000190794
Open Field	RIGHT REAR TIME LEGACY (s), 1	11	0.125654916	0.855257649	0.003570472
Open Field	RIGHT REAR TIME LEGACY (s), 10	11	0.398559943	0.815351404	0.445641698
Open Field	RIGHT REAR TIME LEGACY (s), 11	11	0.112607957	0.495083272	0.145653041
Open Field	RIGHT REAR TIME LEGACY (s), 12	11	0.301895266	0.994573525	0.118621892
Open Field	RIGHT REAR TIME LEGACY (s), 2	11	0.052837623	0.133233787	0.179602929
Open Field	RIGHT REAR TIME LEGACY (s), 3	11	0.033150221	0.315362193	0.073368347
Open Field	RIGHT REAR TIME LEGACY (s), 4	11	0.074994392	0.841092035	0.148602789
Open Field	RIGHT REAR TIME LEGACY (s), 5	11	0.003224639	0.013647603	0.269562148
Open Field	RIGHT REAR TIME LEGACY (s), 6	11	0.013234637	0.320014969	0.091547861
Open Field	RIGHT REAR TIME LEGACY (s), 7	11	0.051386862	0.155540879	0.493256645
Open Field	RIGHT REAR TIME LEGACY (s), 8	11	0.016344831	0.653953471	0.014569523
Open Field	RIGHT REAR TIME LEGACY (s), 9	11	0.078931713	0.980753337	0.014452083
Open Field	RIGHT REAR TIME LEGACY (s), Total	11	0.000818129	0.626606164	0.007411796
Open Field	STEREOTYPIC ACTIVITY COUNT, 1	11	2.47483E-05	0.001893475	0.002829049
Open Field	STEREOTYPIC ACTIVITY COUNT, 10	11	0.000526388	0.00479288	0.044385389
Open Field	STEREOTYPIC ACTIVITY COUNT, 11	11	0.399485175	0.110621962	0.230440814
Open Field	STEREOTYPIC ACTIVITY COUNT, 12	11	0.081576521	0.381273276	0.145397412
Open Field	STEREOTYPIC ACTIVITY COUNT, 2	11	1.23284E-11	4.19252E-05	1.96948E-05
Open Field	STEREOTYPIC ACTIVITY COUNT, 3	11	5.69272E-08	0.000403265	0.00152096
Open Field	STEREOTYPIC ACTIVITY COUNT, 4	11	1.4072E-06	0.007653563	9.01145E-05
Open Field	STEREOTYPIC ACTIVITY COUNT, 5	11	0.018720162	0.144527317	0.152515457
Open Field	STEREOTYPIC ACTIVITY COUNT, 6	11	3.06953E-05	0.001509416	0.002388031
Open Field	STEREOTYPIC ACTIVITY COUNT, 7	11	0.004703979	0.043915446	0.047047202
Open Field	STEREOTYPIC ACTIVITY COUNT, 8	11	0.056974257	0.065761877	0.035429529
Open Field	STEREOTYPIC ACTIVITY COUNT, 9	11	0.009324642	0.076040953	0.032332667
Open Field	STEREOTYPIC ACTIVITY COUNT, Total	11	1.72464E-10	2.15128E-07	0.000149484
Open Field	STEREOTYPIC EPISODE ACTIVITY COUNT, 1	11	8.90943E-16	1.34097E-07	1.8936E-09
Open Field	STEREOTYPIC EPISODE ACTIVITY COUNT, 10	11	1.06536E-06	0.053586693	2.99497E-05
Open Field	STEREOTYPIC EPISODE ACTIVITY COUNT, 11	11	4.64514E-09	0.002274446	7.71768E-05
Open Field	STEREOTYPIC EPISODE ACTIVITY COUNT, 12	11	7.77021E-10	0.003963498	4.38998E-06
Open Field	STEREOTYPIC EPISODE ACTIVITY COUNT, 2	11	1.88203E-13	4.24656E-05	2.21789E-08
Open Field	STEREOTYPIC EPISODE ACTIVITY COUNT, 3	11	1.45486E-09	0.015577195	1.74222E-07
Open Field	STEREOTYPIC EPISODE ACTIVITY COUNT, 4	11	1.26707E-10	0.002423892	3.08014E-08
Open Field	STEREOTYPIC EPISODE ACTIVITY COUNT, 5	11	4.58899E-07	0.00668364	0.000100083
Open Field	STEREOTYPIC EPISODE ACTIVITY COUNT, 6	11	8.06748E-07	0.030480674	0.00013248
Open Field	STEREOTYPIC EPISODE ACTIVITY COUNT, 7	11	2.64867E-07	0.000236998	0.001149753
Open Field	STEREOTYPIC EPISODE ACTIVITY COUNT, 8	11	1.4502E-06	0.096606006	0.000242873
Open Field	STEREOTYPIC EPISODE ACTIVITY COUNT, 9	11	5.77375E-07	0.060851732	9.41216E-05
Open Field	STEREOTYPIC EPISODE ACTIVITY COUNT, Total	11	1.59191E-13	9.2727E-05	3.97579E-09
Open Field	STEREOTYPIC EPISODE COUNT, 1	11	7.41975E-10	0.000180913	2.35846E-05
Open Field	STEREOTYPIC EPISODE COUNT, 10	11	4.95231E-05	0.004861274	0.011279171
Open Field	STEREOTYPIC EPISODE COUNT, 11	11	0.01562645	0.053946052	0.028828904
Open Field	STEREOTYPIC EPISODE COUNT, 12	11	0.002708032	0.070069224	0.039290622
Open Field	STEREOTYPIC EPISODE COUNT, 2	11	1.60194E-13	1.71765E-05	6.58017E-06
Open Field	STEREOTYPIC EPISODE COUNT, 3	11	5.77243E-12	3.33619E-05	1.55437E-05
Open Field	STEREOTYPIC EPISODE COUNT, 4	11	1.81811E-08	0.005274563	2.97385E-06
Open Field	STEREOTYPIC EPISODE COUNT, 5	11	0.002804181	0.081394883	0.029315535
Open Field	STEREOTYPIC EPISODE COUNT, 6	11	2.79613E-06	0.000278629	0.000264769
Open Field	STEREOTYPIC EPISODE COUNT, 7	11	0.004610151	0.087911907	0.024387843
Open Field	STEREOTYPIC EPISODE COUNT, 8	11	0.024952034	0.040759497	0.044524666
Open Field	STEREOTYPIC EPISODE COUNT, 9	11	0.000124279	0.051228739	0.001207393
Open Field	STEREOTYPIC EPISODE COUNT, Total	11	4.05679E-11	4.5511E-07	3.89562E-05
Open Field	STEREOTYPY TIME (s), 1	11	0.008393817	0.023655919	0.027501786
Open Field	STEREOTYPY TIME (s), 10	11	9.32731E-05	0.00132671	0.052178265
Open Field	STEREOTYPY TIME (s), 11	11	0.598950678	0.050958405	0.353975528
Open Field	STEREOTYPY TIME (s), 12	11	0.336415665	0.440827251	0.410441392
Open Field	STEREOTYPY TIME (s), 2	11	3.2311E-09	0.000102522	0.001171983
Open Field	STEREOTYPY TIME (s), 3	11	1.85688E-06	0.001529245	0.013396694
Open Field	STEREOTYPY TIME (s), 4	11	0.000192249	0.013639894	0.008773428
Open Field	STEREOTYPY TIME (s), 5	11	0.06733774	0.048133069	0.409495107
Open Field	STEREOTYPY TIME (s), 6	11	9.01022E-05	0.00023591	0.024010311
Open Field	STEREOTYPY TIME (s), 7	11	0.005310571	0.019787856	0.031160771
Open Field	STEREOTYPY TIME (s), 8	11	0.021110073	0.068045277	0.038270783
Open Field	STEREOTYPY TIME (s), 9	11	0.003442708	0.036629461	0.095940191
Open Field	STEREOTYPY TIME (s), Total	11	4.15613E-10	8.97791E-08	0.00089197
Open Field	TOTAL DISTANCE (cm), 1	11	7.6092E-06	6.66452E-06	0.010566115
Open Field	TOTAL DISTANCE (cm), 10	11	2.30677E-15	2.11077E-07	4.25111E-07
Open Field	TOTAL DISTANCE (cm), 11	11	4.22357E-14	3.09116E-07	4.49505E-06
Open Field	TOTAL DISTANCE (cm), 12	11	9.51211E-17	1.12509E-07	8.89064E-08
Open Field	TOTAL DISTANCE (cm), 2	11	4.75583E-14	5.78222E-06	2.55699E-07
Open Field	TOTAL DISTANCE (cm), 3	11	5.2462E-17	2.61889E-08	2.06977E-08
Open Field	TOTAL DISTANCE (cm), 4	11	5.9578E-16	1.09991E-07	3.78854E-08
Open Field	TOTAL DISTANCE (cm), 5	11	7.99168E-14	2.0835E-07	1.71751E-06
Open Field	TOTAL DISTANCE (cm), 6	11	5.71109E-17	6.41926E-09	5.56767E-08
Open Field	TOTAL DISTANCE (cm), 7	11	1.08027E-15	1.23962E-07	5.09984E-07
Open Field	TOTAL DISTANCE (cm), 8	11	1.76964E-14	6.62787E-07	1.57473E-06
Open Field	TOTAL DISTANCE (cm), 9	11	7.3041E-14	1.26602E-07	4.43721E-06
Open Field	TOTAL DISTANCE (cm), Total	11	1.19898E-17	1.4917E-08	1.74962E-08
Open Field	TOTAL DISTANCE X AXIS (cm), 1	11	3.04587E-07	4.71399E-06	0.002342006
Open Field	TOTAL DISTANCE X AXIS (cm), 10	11	4.05507E-14	1.89702E-06	1.3136E-06
Open Field	TOTAL DISTANCE X AXIS (cm), 11	11	6.09412E-12	3.85464E-06	2.81855E-05
Open Field	TOTAL DISTANCE X AXIS (cm), 12	11	8.15317E-16	1.22056E-06	1.00394E-07
Open Field	TOTAL DISTANCE X AXIS (cm), 2	11	1.02745E-11	3.53809E-05	1.39721E-05
Open Field	TOTAL DISTANCE X AXIS (cm), 3	11	1.06601E-15	4.95264E-07	1.70024E-07
Open Field	TOTAL DISTANCE X AXIS (cm), 4	11	1.1679E-14	1.21238E-06	4.12814E-08
Open Field	TOTAL DISTANCE X AXIS (cm), 5	11	1.30662E-14	4.99286E-06	1.98573E-08
Open Field	TOTAL DISTANCE X AXIS (cm), 6	11	3.72715E-17	3.5574E-08	8.03061E-09
Open Field	TOTAL DISTANCE X AXIS (cm), 7	11	1.81237E-14	5.68749E-06	3.16049E-07
Open Field	TOTAL DISTANCE X AXIS (cm), 8	11	5.35543E-14	6.22379E-07	5.38869E-06
Open Field	TOTAL DISTANCE X AXIS (cm), 9	11	8.07328E-13	9.80781E-07	2.55469E-06
Open Field	TOTAL DISTANCE X AXIS (cm), Total	11	6.48165E-18	3.06497E-08	3.45053E-09
Open Field	TOTAL DISTANCE Y AXIS (cm), 1	11	1.26525E-06	5.70004E-06	0.009313898
Open Field	TOTAL DISTANCE Y AXIS (cm), 10	11	9.16034E-13	1.70694E-05	1.14665E-06
Open Field	TOTAL DISTANCE Y AXIS (cm), 11	11	4.16196E-12	1.599E-05	1.15614E-05
Open Field	TOTAL DISTANCE Y AXIS (cm), 12	11	2.48709E-14	3.60333E-06	8.10014E-07
Open Field	TOTAL DISTANCE Y AXIS (cm), 2	11	3.76537E-11	3.57882E-05	4.67668E-06
Open Field	TOTAL DISTANCE Y AXIS (cm), 3	11	1.42275E-14	6.74427E-08	9.94824E-07
Open Field	TOTAL DISTANCE Y AXIS (cm), 4	11	2.33435E-12	3.30303E-06	1.89473E-06
Open Field	TOTAL DISTANCE Y AXIS (cm), 5	11	7.32607E-11	4.53754E-06	9.1953E-06
Open Field	TOTAL DISTANCE Y AXIS (cm), 6	11	1.52663E-14	9.31174E-07	2.41349E-07
Open Field	TOTAL DISTANCE Y AXIS (cm), 7	11	4.5253E-14	1.51969E-06	9.72492E-07
Open Field	TOTAL DISTANCE Y AXIS (cm), 8	11	2.3506E-12	1.15263E-05	3.38743E-06
Open Field	TOTAL DISTANCE Y AXIS (cm), 9	11	3.49331E-13	3.79548E-07	1.60284E-05
Open Field	TOTAL DISTANCE Y AXIS (cm), Total	11	9.7695E-17	4.33332E-08	2.82746E-08
Open Field	VERTICAL ACTIVITY COUNT, 1	11	2.42394E-10	2.36862E-06	0.00016994
Open Field	VERTICAL ACTIVITY COUNT, 10	11	3.53251E-19	5.7247E-10	3.5588E-08
Open Field	VERTICAL ACTIVITY COUNT, 11	11	1.47956E-15	4.12886E-09	1.59298E-05
Open Field	VERTICAL ACTIVITY COUNT, 12	11	6.97072E-17	4.65725E-09	2.51846E-07
Open Field	VERTICAL ACTIVITY COUNT, 2	11	0.017949999	0.047975163	0.186872209
Open Field	VERTICAL ACTIVITY COUNT, 3	11	2.10842E-07	0.002994692	0.000243212
Open Field	VERTICAL ACTIVITY COUNT, 4	11	2.24538E-12	8.10391E-05	4.77004E-07
Open Field	VERTICAL ACTIVITY COUNT, 5	11	1.32793E-12	2.62346E-06	3.50595E-06
Open Field	VERTICAL ACTIVITY COUNT, 6	11	7.45841E-18	7.06188E-08	2.34017E-09
Open Field	VERTICAL ACTIVITY COUNT, 7	11	2.73299E-16	2.59489E-08	1.74756E-06
Open Field	VERTICAL ACTIVITY COUNT, 8	11	2.34292E-17	3.54633E-08	3.48167E-08
Open Field	VERTICAL ACTIVITY COUNT, 9	11	2.07822E-16	5.57338E-07	1.67601E-08
Open Field	VERTICAL ACTIVITY COUNT, Total	11	7.67438E-20	2.4668E-09	2.99973E-09
Open Field	VERTICAL ACTIVITY TIME (s), 1	11	4.27232E-08	0.000154781	0.000114512
Open Field	VERTICAL ACTIVITY TIME (s), 10	11	3.07041E-18	7.08093E-10	2.85172E-07
Open Field	VERTICAL ACTIVITY TIME (s), 11	11	3.99806E-16	9.5071E-09	4.64783E-06
Open Field	VERTICAL ACTIVITY TIME (s), 12	11	6.77011E-17	3.8816E-09	4.00799E-07
Open Field	VERTICAL ACTIVITY TIME (s), 2	11	0.002469959	0.098790981	0.043358377
Open Field	VERTICAL ACTIVITY TIME (s), 3	11	1.42839E-10	0.000140868	8.02584E-06
Open Field	VERTICAL ACTIVITY TIME (s), 4	11	2.5023E-14	4.49935E-05	1.27603E-08
Open Field	VERTICAL ACTIVITY TIME (s), 5	11	1.27359E-14	7.30814E-08	2.87784E-06
Open Field	VERTICAL ACTIVITY TIME (s), 6	11	1.5478E-18	4.67116E-08	2.13093E-09
Open Field	VERTICAL ACTIVITY TIME (s), 7	11	9.23101E-17	1.08099E-08	1.61852E-06
Open Field	VERTICAL ACTIVITY TIME (s), 8	11	6.96828E-18	1.03246E-08	2.85682E-08
Open Field	VERTICAL ACTIVITY TIME (s), 9	11	2.21761E-16	8.08439E-07	3.23205E-08
Open Field	VERTICAL ACTIVITY TIME (s), Total	11	2.3304E-20	3.16709E-09	9.34137E-10
Open Field	VERTICAL EPISODE COUNT, 1	11	5.39716E-09	1.18283E-05	5.18312E-06
Open Field	VERTICAL EPISODE COUNT, 10	11	3.10785E-17	5.01488E-09	1.82329E-07
Open Field	VERTICAL EPISODE COUNT, 11	11	1.06255E-13	1.74849E-08	5.80285E-05
Open Field	VERTICAL EPISODE COUNT, 12	11	2.92546E-15	8.49071E-09	4.95782E-06
Open Field	VERTICAL EPISODE COUNT, 2	11	0.006752148	0.001277101	0.167715086
Open Field	VERTICAL EPISODE COUNT, 3	11	5.8365E-08	0.000171178	0.000120601
Open Field	VERTICAL EPISODE COUNT, 4	11	2.07583E-10	5.54126E-05	5.94719E-06
Open Field	VERTICAL EPISODE COUNT, 5	11	6.33502E-10	3.36504E-05	1.39308E-05
Open Field	VERTICAL EPISODE COUNT, 6	11	6.94874E-15	3.2345E-07	9.52225E-08
Open Field	VERTICAL EPISODE COUNT, 7	11	6.31049E-15	3.63097E-08	7.74133E-06
Open Field	VERTICAL EPISODE COUNT, 8	11	2.41553E-14	1.56398E-06	5.68407E-07
Open Field	VERTICAL EPISODE COUNT, 9	11	4.34256E-15	7.46091E-07	7.01066E-08
Open Field	VERTICAL EPISODE COUNT, Total	11	2.80562E-18	2.21905E-09	1.07814E-08
NMR	% Fat Mass, 12	12	4.08812E-14	3.71479E-06	5.96467E-08
NMR	% Lean Mass, 12	12	3.46114E-13	0.000374418	1.676E-08
NMR	BODY WEIGHT (g), 12	12	7.95324E-16	8.41811E-11	8.30733E-10
NMR	FAT MASS (g), 12	12	3.39769E-15	2.79275E-06	1.30215E-08
NMR	LEAN MASS (g), 12	12	1.93686E-13	7.11616E-12	1.35753E-07
NMR	OTHER, 12	12	7.25061E-19	6.31088E-09	2.96937E-08
NMR	TOTAL WATER (g), 12	12	2.03298E-14	5.15973E-12	7.70852E-08
Spon Alt	A Arm Entry	12	7.56694E-13	9.39754E-05	1.9345E-08
Spon Alt	A Arm Time	12	0.11489423	0.164792624	0.663185701
Spon Alt	Alternation Ratio	12	8.0539E-06	0.011306485	0.004160106
Spon Alt	B Arm Entry	12	1.14805E-12	4.0324E-06	1.70482E-06
Spon Alt	B Arm Time	12	0.062171286	0.033390639	0.0716632
Spon Alt	C Arm Entry	12	2.74048E-13	9.73534E-06	2.08667E-07
Spon Alt	C Arm Time	12	0.30125414	0.301860482	0.547148483
Spon Alt	Latency to Leave Start Arm	12	0.396606298	0.262177966	0.947423704
Spon Alt	Number of Spontaneous Alternations	12	1.10243E-06	0.005880413	0.000121899
Spon Alt	Number of Triplets	12	4.53583E-15	5.54569E-06	8.10051E-09
Spon Alt	Total Arm Entries	12	4.53583E-15	5.54569E-06	8.10051E-09
Wheel Running	Number of Revolutions, # Active Hours	13	8.25056E-05	0.00037389	0.009570462
Wheel Running	Number of Revolutions, # Highly Active Hours	13	4.01316E-16	1.86729E-09	7.22891E-06
Wheel Running	Number of Revolutions, 2020-01-01 18:00:00	13	3.47635E-09	0.000499164	4.79797E-05
Wheel Running	Number of Revolutions, 2020-01-01 19:00:00	13	7.92612E-15	3.38842E-08	4.36635E-06
Wheel Running	Number of Revolutions, 2020-01-01 20:00:00	13	3.12726E-13	3.67769E-08	6.19249E-05
Wheel Running	Number of Revolutions, 2020-01-01 21:00:00	13	5.12491E-15	5.20163E-07	3.47942E-08
Wheel Running	Number of Revolutions, 2020-01-01 22:00:00	13	3.83349E-13	2.57766E-07	1.36599E-05
Wheel Running	Number of Revolutions, 2020-01-01 23:00:00	13	8.15771E-10	1.96938E-05	8.1684E-05
Wheel Running	Number of Revolutions, 2020-01-02 00:00:00	13	3.23176E-11	1.32367E-07	0.000861863
Wheel Running	Number of Revolutions, 2020-01-02 01:00:00	13	1.36971E-09	4.20553E-08	0.008183108
Wheel Running	Number of Revolutions, 2020-01-02 02:00:00	13	3.07441E-12	7.77148E-06	3.49614E-06
Wheel Running	Number of Revolutions, 2020-01-02 03:00:00	13	3.07677E-10	4.59437E-06	2.89531E-05
Wheel Running	Number of Revolutions, 2020-01-02 04:00:00	13	4.855E-14	1.22277E-07	1.06517E-06
Wheel Running	Number of Revolutions, 2020-01-02 05:00:00	13	4.37135E-14	2.99421E-08	8.962E-06
Wheel Running	Number of Revolutions, 2020-01-02 06:00:00	13	2.4037E-13	2.35399E-07	6.28855E-06
Wheel Running	Number of Revolutions, 2020-01-02 07:00:00	13	2.10944E-08	8.83856E-05	0.003148727
Wheel Running	Number of Revolutions, 2020-01-02 08:00:00	13	0.000180844	0.015978887	0.067265299
Wheel Running	Number of Revolutions, 2020-01-02 09:00:00	13	0.000113632	0.058483404	0.00153363
Wheel Running	Number of Revolutions, 2020-01-02 10:00:00	13	2.83434E-07	0.00204117	0.000244808
Wheel Running	Number of Revolutions, 2020-01-02 11:00:00	13	0.001426199	0.037536245	0.127353716
Wheel Running	Number of Revolutions, 2020-01-02 12:00:00	13	0.002096037	0.150366177	0.026854836
Wheel Running	Number of Revolutions, 2020-01-02 13:00:00	13	0.002634091	0.060436943	0.063194283
Wheel Running	Number of Revolutions, 2020-01-02 14:00:00	13	0.000738336	0.00276591	0.141061652
Wheel Running	Number of Revolutions, 2020-01-02 15:00:00	13	0.000734969	0.013741497	0.027389892
Wheel Running	Number of Revolutions, 2020-01-02 16:00:00	13	0.001133029	0.556332231	0.005333655
Wheel Running	Number of Revolutions, 2020-01-02 17:00:00	13	0.003636848	0.038528664	0.071004841
Wheel Running	Number of Revolutions, 2020-01-02 18:00:00	13	4.7998E-06	0.007959576	0.00020789
Wheel Running	Number of Revolutions, 2020-01-02 19:00:00	13	3.34725E-11	5.99256E-06	2.09538E-05
Wheel Running	Number of Revolutions, 2020-01-02 20:00:00	13	7.64119E-13	1.27553E-07	3.29607E-05
Wheel Running	Number of Revolutions, 2020-01-02 21:00:00	13	3.8052E-08	2.0877E-06	0.001694868
Wheel Running	Number of Revolutions, 2020-01-02 22:00:00	13	1.86408E-09	1.30088E-06	0.000357954
Wheel Running	Number of Revolutions, 2020-01-02 23:00:00	13	2.16461E-09	7.27971E-06	0.000397798
Wheel Running	Number of Revolutions, 2020-01-03 00:00:00	13	3.6586E-10	4.8714E-06	0.000159389
Wheel Running	Number of Revolutions, 2020-01-03 01:00:00	13	1.86179E-08	4.87701E-05	0.00019923
Wheel Running	Number of Revolutions, 2020-01-03 02:00:00	13	5.31131E-05	5.66409E-06	0.119330301
Wheel Running	Number of Revolutions, 2020-01-03 03:00:00	13	1.95379E-10	5.94606E-07	0.004052692
Wheel Running	Number of Revolutions, 2020-01-03 04:00:00	13	2.28746E-15	8.20896E-08	2.85893E-07
Wheel Running	Number of Revolutions, 2020-01-03 05:00:00	13	1.16566E-13	2.87319E-07	4.53212E-07
Wheel Running	Number of Revolutions, 2020-01-03 06:00:00	13	2.2135E-05	0.001274271	0.005233289
Wheel Running	Number of Revolutions, 2020-01-03 07:00:00	13	0.000268048	0.057019322	0.00262347
Wheel Running	Number of Revolutions, 2020-01-03 08:00:00	13	0.000355026	0.032800254	0.002307696
Wheel Running	Number of Revolutions, 2020-01-03 09:00:00	13	0.024434641	0.035510124	0.268105031
Wheel Running	Number of Revolutions, 2020-01-03 10:00:00	13	0.084194502	0.129658698	0.13122879
Wheel Running	Number of Revolutions, 2020-01-03 11:00:00	13	0.035864632	0.44372007	0.070093968
Wheel Running	Number of Revolutions, 2020-01-03 12:00:00	13	0.023389204	0.087203987	0.267971916
Wheel Running	Number of Revolutions, 2020-01-03 13:00:00	13	0.070845205	0.56195121	0.150150157
Wheel Running	Number of Revolutions, 2020-01-03 14:00:00	13	0.000579505	0.058518228	0.041095052
Wheel Running	Number of Revolutions, 2020-01-03 15:00:00	13	8.22709E-06	0.009081765	0.013436096
Wheel Running	Number of Revolutions, 2020-01-03 16:00:00	13	0.035928887	0.241665718	0.524848821
Wheel Running	Number of Revolutions, 2020-01-03 17:00:00	13	0.00045343	0.002022074	0.1080028
Wheel Running	Number of Revolutions, 2020-01-03 18:00:00	13	6.29828E-08	0.004059487	2.23487E-05
Wheel Running	Number of Revolutions, 2020-01-03 19:00:00	13	7.87461E-12	1.42027E-07	0.000320228
Wheel Running	Number of Revolutions, 2020-01-03 20:00:00	13	5.97345E-12	5.38638E-07	9.58485E-05
Wheel Running	Number of Revolutions, 2020-01-03 21:00:00	13	3.08254E-09	3.63581E-06	0.000724767
Wheel Running	Number of Revolutions, 2020-01-03 22:00:00	13	9.92925E-08	0.000386254	0.000507324
Wheel Running	Number of Revolutions, 2020-01-03 23:00:00	13	1.37091E-06	0.001204041	0.001025793
Wheel Running	Number of Revolutions, 2020-01-04 00:00:00	13	4.40245E-08	0.000178077	5.1665E-05
Wheel Running	Number of Revolutions, 2020-01-04 01:00:00	13	1.16828E-07	3.91408E-06	0.024010499
Wheel Running	Number of Revolutions, 2020-01-04 02:00:00	13	9.37231E-11	5.14565E-06	7.35055E-05
Wheel Running	Number of Revolutions, 2020-01-04 03:00:00	13	5.05915E-11	5.88605E-06	3.35751E-05
Wheel Running	Number of Revolutions, 2020-01-04 04:00:00	13	2.49061E-12	2.70382E-06	9.98344E-06
Wheel Running	Number of Revolutions, 2020-01-04 05:00:00	13	2.18959E-12	2.00436E-07	1.45657E-05
Wheel Running	Number of Revolutions, Day1	13	2.50801E-11	5.39163E-06	5.25142E-05
Wheel Running	Number of Revolutions, Day2	13	8.26584E-09	9.07396E-05	0.000122788
Wheel Running	Number of Revolutions, Night1	13	1.09435E-18	3.94163E-10	2.10295E-08
Wheel Running	Number of Revolutions, Night2	13	4.73344E-16	1.13949E-09	2.87794E-06
Wheel Running	Number of Revolutions, Night3	13	6.81144E-16	2.60316E-09	2.39349E-06
Wheel Running	Number of Revolutions, Total	13	7.2505E-19	5.87715E-11	2.65348E-07
Wheel Running	Number of Revolutions, Total Day	13	2.23455E-11	2.17618E-06	4.43645E-05
Wheel Running	Number of Revolutions, Total Night	13	7.0318E-19	9.10617E-11	1.39708E-07
Body Weight	BODY WEIGHT (g), 14	14	2.53159E-15	2.28682E-12	2.5049E-09
Frailty	BODY WEIGHT (g)	16	7.96029E-67	9.19243E-42	7.53503E-42
IDC	Ambulatory Activity, 24H	16	2.24504E-11	3.45184E-06	0.000155306
IDC	Ambulatory Activity, Dark	16	9.67067E-10	1.28968E-05	0.001198293
IDC	Ambulatory Activity, Light	16	3.74684E-12	5.05497E-06	1.73654E-05
IDC	Ambulatory Activity, Light-Dark Ratio	16	6.16909E-11	4.31291E-05	1.76311E-05
IDC	Average VCO2, Dark	16	1.213E-17	3.42265E-09	1.31469E-07
IDC	Average VCO2, Light	16	4.94336E-20	1.21949E-08	1.67919E-09
IDC	Average VCO2, Light-Dark Ratio	16	2.54321E-15	2.42228E-07	8.93999E-07
IDC	Average VO2, Dark	16	1.26304E-18	2.27255E-09	2.54334E-08
IDC	Average VO2, Light	16	1.75581E-19	4.97323E-08	2.27998E-09
IDC	Average VO2, Light-Dark Ratio	16	9.20486E-18	5.90157E-08	4.92381E-08
IDC	Directed Ambulatory Locomation, Dark	16	2.10494E-14	4.58437E-08	1.37451E-05
IDC	Directed Ambulatory Locomation, Light	16	1.33304E-15	9.43798E-08	9.70723E-08
IDC	Directed Ambulatory Locomation, Light-Dark Ratio	16	3.41717E-12	2.18976E-05	5.97813E-06
IDC	Directed Ambulatory Locomtion, 24h	16	1.38112E-15	1.71064E-08	8.91988E-07
IDC	Distance Traveled (m), Light-Dark Ratio	16	6.05591E-12	1.99392E-05	7.70923E-06
IDC	Distance Traveled, 24h (m)	16	5.13613E-16	1.92692E-08	9.61257E-07
IDC	Distance Traveled, Dark (m)	16	1.04404E-14	2.55843E-08	1.74072E-05
IDC	Distance Traveled, Light (m)	16	3.64837E-16	3.29434E-08	1.1297E-07
IDC	Energy Expenditure (kcal), Light-Dark Ratio	16	2.1339E-17	8.09293E-08	1.02398E-07
IDC	Energy Expenditure, 24h (kcal)	16	4.02786E-19	4.74802E-09	1.44322E-08
IDC	Energy Expenditure, Dark (kcal)	16	2.11491E-18	2.64737E-09	3.79333E-08
IDC	Energy Expenditure, Light (kcal)	16	8.50284E-20	2.33309E-08	2.3569E-09
IDC	Food Consumption (g), Light-Dark Ratio	16	2.19165E-05	0.003682083	0.085753923
IDC	Food Consumption (kcal), Light-Dark Ratio	16	2.19165E-05	0.003682083	0.085753923
IDC	Food Consumption per unit Body Weight (g/g), 24h	16	2.12962E-07	0.020812733	0.000179791
IDC	Food Consumption per unit Body Weight (g/g), Dark	16	4.87393E-10	0.000848401	1.60268E-05
IDC	Food Consumption per unit Body Weight (g/g), Light	16	0.001357743	0.032121712	0.159208003
IDC	Food Consumption per unit Body Weight (g/g), Light-Dark Ratio	16	2.19165E-05	0.003682083	0.085753923
IDC	Food Consumption per unit Body Weight (kcal/g), 24h	16	2.12962E-07	0.020812733	0.000179791
IDC	Food Consumption per unit Body Weight (kcal/g), Dark	16	4.87393E-10	0.000848401	1.60268E-05
IDC	Food Consumption per unit Body Weight (kcal/g), Light	16	0.001357743	0.032121712	0.159208003
IDC	Food Consumption per unit Body Weight (kcal/g), Light-Dark Ratio	16	2.19165E-05	0.003682083	0.085753923
IDC	Food Consumption, 24h (g)	16	0.001212657	0.21282426	0.022963516
IDC	Food Consumption, 24h (kcal)	16	0.001212657	0.21282426	0.022963516
IDC	Food Consumption, Dark (g)	16	2.27385E-05	0.042490911	0.001266458
IDC	Food Consumption, Dark (kcal)	16	2.27385E-05	0.042490911	0.001266458
IDC	Food Consumption, Light (g)	16	0.001376444	0.025575971	0.344538139
IDC	Food Consumption, Light (kcal)	16	0.001376444	0.025575971	0.344538139
IDC	Rearing Activity, 24H	16	2.98697E-08	0.000414246	0.000896604
IDC	Rearing Activity, Dark	16	7.21836E-08	0.000540552	0.001040233
IDC	Rearing Activity, Light	16	3.06763E-10	2.42057E-05	0.000170894
IDC	Rearing Activity, Light-Dark Ratio	16	9.84628E-11	5.77324E-07	0.000154385
IDC	Respiratory Quotient, Dark	16	2.9316E-13	2.62534E-07	8.97914E-06
IDC	Respiratory Quotient, Light	16	2.99362E-09	5.37215E-06	0.000468611
IDC	Respiratory Quotient, Light-Dark Ratio	16	5.72199E-13	5.19111E-08	2.02349E-05
IDC	Water Consumption (g), Light-Dark Ratio	16	3.2637E-07	0.002371271	0.000808489
IDC	Water Consumption per unit Body Weight (g/g), 24h	16	4.67799E-11	1.12411E-05	2.4685E-05
IDC	Water Consumption per unit Body Weight (g/g), Dark	16	5.40979E-12	4.05102E-06	1.14754E-05
IDC	Water Consumption per unit Body Weight (g/g), Light	16	4.41333E-06	0.006455718	0.000395255
IDC	Water Consumption per unit Body Weight (g/g), Light-Dark Ratio	16	3.2637E-07	0.002371271	0.000808489
IDC	Water Consumption, 24h (g)	16	2.96654E-15	2.98106E-07	9.82915E-07
IDC	Water Consumption, Dark (g)	16	5.06081E-14	6.39293E-07	3.90704E-06
IDC	Water Consumption, Light (g)	16	6.81804E-11	6.84165E-05	1.60472E-05
NMR	% Fat Mass, 16	16	1.8698E-18	3.15614E-07	2.6553E-09
NMR	% Lean Mass, 16	16	3.18204E-15	2.92641E-06	5.1877E-08
NMR	BODY WEIGHT (g), 16	16	1.97278E-16	3.45584E-11	6.60757E-10
NMR	FAT MASS (g), 16	16	3.64299E-19	1.01199E-07	1.31417E-09
NMR	LEAN MASS (g), 16	16	3.73241E-13	1.77792E-11	1.85858E-08
NMR	OTHER, 16	16	4.42287E-20	4.39813E-10	4.73447E-09
NMR	TOTAL WATER (g), 16	16	7.78967E-14	1.30824E-11	1.58359E-08
GTT	GTT AREA UNDER CURVE	17	0.00024469	0.013202394	0.021250854
GTT	GTT BODYWEIGHT	17	9.10539E-16	1.26192E-11	7.09484E-10
GTT	GTT TIMEPOINT T0	17	1.14443E-15	1.3541E-09	3.47275E-06
GTT	GTT TIMEPOINT T120	17	9.91939E-15	5.31797E-10	3.79358E-05
GTT	GTT TIMEPOINT T15	17	4.28402E-13	7.04351E-08	2.2673E-05
GTT	GTT TIMEPOINT T30	17	1.46231E-13	1.2874E-08	1.3414E-05
GTT	GTT TIMEPOINT T60	17	6.85693E-13	2.36755E-09	5.39764E-05
GTT	GTT TIMEPOINT T90	17	7.06594E-14	1.74862E-09	1.8946E-05
EKG	HEART RATE (bpm)	18	4.77102E-06	0.002375525	0.000507291
EKG	JT INTERVAL (ms)	18	0.002024015	0.15144904	0.021646372
EKG	P AMPLITUDE (mV)	18	6.05275E-06	0.023625249	0.000101981
EKG	P DURATION (ms)	18	2.36689E-06	0.012913639	0.000657458
EKG	PR INTERVAL (ms)	18	1.35378E-12	1.95085E-05	1.12549E-06
EKG	Q AMPLITUDE (mV)	18	2.17607E-07	0.00092753	0.000525892
EKG	QRS INTERVAL (ms)	18	5.20946E-05	0.024973128	0.029850168
EKG	QT INTERVAL (ms)	18	0.002765954	0.172880519	0.027149521
EKG	QTc (ms)	18	1.42579E-05	0.024370293	0.002624538
EKG	R AMPLITUDE (mV)	18	6.20107E-13	8.22646E-07	2.73083E-05
EKG	RR INTERVAL (ms)	18	4.73178E-06	0.00226346	0.000532735
EKG	S AMPLITUDE (mV)	18	6.03187E-08	0.005651374	0.000114882
EKG	ST HEIGHT (mV)	18	5.6862E-11	1.28398E-05	5.90653E-05
EKG	T AMPLITUDE (mV)	18	5.21318E-14	1.1742E-06	6.09829E-07
EKG	Tpeak-Tend INTERVAL (ms)	18	2.08751E-06	0.000255678	0.018619013
Gross Morphology	BODY LENGTH (cm)	18	2.39956E-21	1.56456E-09	5.50332E-11
Gross Morphology	OVERALL LENGTH (cm)	18	1.17332E-08	0.00538327	2.14433E-05
Gross Morphology	STD BODY LENGTH (cm/g)	18	1.17564E-12	1.26236E-08	1.722E-08
Gross Morphology	STD OVERALL LENGTH (cm/g)	18	7.00511E-19	1.33767E-12	2.71421E-10
Gross Morphology	STD TAIL LENGTH (cm/g)	18	2.04247E-21	5.31217E-13	5.06268E-10
Gross Morphology	TAIL LENGTH (cm)	18	7.91985E-16	9.7544E-09	1.0474E-05
Clinical Chemistry	# BASO (x10^3 cells/uL), immune	19	1.0853E-06	0.000873956	0.00577778
Clinical Chemistry	# EOS (x10^3 cells/uL), immune	19	8.21388E-14	1.88066E-07	7.75668E-06
Clinical Chemistry	# LYMPH (x10^3 cells/uL), immune	19	5.11334E-06	0.002151057	0.013742547
Clinical Chemistry	# MONO (x10^3 cells/uL), immune	19	4.69336E-10	4.01314E-07	0.043338889
Clinical Chemistry	# NEUT (x10^3 cells/uL), immune	19	5.8308E-07	1.12651E-05	0.045977071
Clinical Chemistry	# NRBC (x10^3cells/uL), rbc	19	0.007514075	0.249633324	0.057273308
Clinical Chemistry	# RETIC (x10^9 cells/L), rbc	19	3.06915E-05	0.000683179	0.061177291
Clinical Chemistry	% BASO, immune	19	1.23097E-05	0.017706088	0.001332365
Clinical Chemistry	% EOS, immune	19	2.48221E-14	9.62313E-08	6.6951E-06
Clinical Chemistry	% LYMPH, immune	19	6.61076E-06	0.001217651	0.023690121
Clinical Chemistry	% MONO, immune	19	4.1024E-12	1.29911E-07	0.001861592
Clinical Chemistry	% NEUT, immune	19	4.75143E-05	0.001280985	0.080219911
Clinical Chemistry	% RETIC, rbc	19	5.62465E-08	2.17244E-05	0.002957801
Clinical Chemistry	ALB (/GL), liver	19	3.98221E-05	9.36966E-06	0.277541646
Clinical Chemistry	ALB (g/dL), liver	19	2.67619E-07	4.12476E-07	0.138163861
Clinical Chemistry	ALP (IU/L), liver	19	1.58859E-12	8.86855E-06	2.53954E-06
Clinical Chemistry	ALT (IU/L), liver	19	1.59072E-11	4.38272E-05	2.09093E-06
Clinical Chemistry	AST (IU/L), liver	19	6.1548E-06	0.006277252	0.001524915
Clinical Chemistry	BUN (mg/dL), liver	19	1.6269E-05	0.00043284	0.001840807
Clinical Chemistry	CHOL (mg/dL), lipid	19	4.48445E-11	9.13509E-08	5.61754E-05
Clinical Chemistry	CREX (mg/dL), liver	19	0.000554437	0.014563832	0.09387834
Clinical Chemistry	GLOB, liver	19	0.110048321	0.003786127	0.671598227
Clinical Chemistry	GLU (mg/dL), lipid	19	0.000560354	0.006971647	0.094563037
Clinical Chemistry	HCT %, rbc	19	6.73057E-11	1.06388E-05	6.28846E-06
Clinical Chemistry	HDLX (mg/dL), lipid	19	7.55015E-12	9.62022E-08	2.93592E-05
Clinical Chemistry	HFR %, rbc	19	5.57505E-07	0.002388554	0.000968441
Clinical Chemistry	HGB (g/dL), rbc	19	3.64696E-11	1.68433E-05	2.07676E-05
Clinical Chemistry	INSULIN, lipid	19	0.343862503	0.263814512	0.120891254
Clinical Chemistry	IRF %, rbc	19	0.001671861	0.040164877	0.040889586
Clinical Chemistry	Iron (ug/dL), rbc	19	4.29223E-11	2.53029E-07	0.000110099
Clinical Chemistry	LCR %, platelets	19	1.87815E-11	6.15924E-07	0.000204548
Clinical Chemistry	LEPTIN, lipid	19	6.24813E-06	0.005369343	0.003274641
Clinical Chemistry	LFR %, rbc	19	0.001671861	0.040164877	0.040889586
Clinical Chemistry	MCH (pg), rbc	19	3.52666E-14	1.93236E-08	7.65008E-06
Clinical Chemistry	MCHC (g/dL), rbc	19	1.41093E-09	1.27894E-05	0.000194533
Clinical Chemistry	MCV (fL), rbc	19	3.97725E-11	1.92963E-07	0.000180466
Clinical Chemistry	MFR %, rbc	19	1.72815E-13	1.01623E-06	6.24251E-06
Clinical Chemistry	MPV (fL), platelets	19	1.20719E-11	1.83113E-06	7.0443E-05
Clinical Chemistry	NRBC %%, rbc	19	0.258986057	0.531164496	0.038328713
Clinical Chemistry	PCT %, immune	19	0.015711334	0.535950784	0.016638344
Clinical Chemistry	PDW (fL), platelets	19	1.17235E-05	0.003806182	0.003756972
Clinical Chemistry	PLT (x10^3 uL), platelets	19	3.86658E-11	3.89276E-05	7.13678E-05
Clinical Chemistry	PLT-0 (x10^3/uL), platelets	19	5.40591E-11	6.6371E-05	5.69992E-05
Clinical Chemistry	PLT-I (x10^3/uL), platelets	19	1.415E-05	0.020948602	0.002135072
Clinical Chemistry	RBC (x10^6 uL), rbc	19	4.18669E-07	0.000473895	0.000151181
Clinical Chemistry	RDW %, rbc	19	4.21474E-08	0.000129239	0.000696033
Clinical Chemistry	RDW-SD 0, rbc	19	3.14974E-09	2.09961E-05	0.000172123
Clinical Chemistry	RET-HE 0, rbc	19	1.30373E-13	7.05856E-08	7.51741E-06
Clinical Chemistry	TBILC (mg/dL), liver	19	0.002056526	0.153845938	0.007003037
Clinical Chemistry	TP (g/dL), liver	19	1.81017E-05	9.31312E-05	0.090511718
Clinical Chemistry	TRIG (mg/dL), lipid	19	1.77434E-06	0.01286717	0.000636265
Clinical Chemistry	WBC (x10^3 uL), immune	19	3.9478E-06	0.000386757	0.039149828
NMR	% Fat Mass, 19	19	8.43516E-13	3.07931E-05	1.18723E-07
NMR	% Lean Mass, 19	19	2.8786E-11	2.394E-05	1.36635E-06
NMR	BODY WEIGHT (g), 19	19	5.34389E-15	9.02883E-10	1.64558E-10
NMR	FAT MASS (g), 19	19	1.51936E-13	8.7906E-06	5.68661E-08
NMR	LEAN MASS (g), 19	19	2.32381E-12	4.14472E-10	5.71787E-09
NMR	OTHER, 19	19	1.84237E-12	2.26432E-05	2.32884E-06
NMR	TOTAL WATER (g), 19	19	1.33457E-12	6.11002E-10	2.73755E-09
Organ Weights	BRAIN (g)	19	2.74982E-17	3.06738E-07	1.45538E-08
Organ Weights	FEMUR (g)	19	2.43556E-13	7.34223E-06	1.29735E-06
Organ Weights	GONADAL FAT PAD (g)	19	8.40685E-11	1.94422E-06	1.83554E-06
Organ Weights	HEART (g)	19	2.008E-10	0.000129129	2.68325E-06
Organ Weights	LEFT EYE (g)	19	6.07322E-08	0.002528866	7.63781E-05
Organ Weights	LEFT GONAD (g)	19	2.21864E-05	1.09764E-05	4.15791E-08
Organ Weights	LEFT KIDNEY (g)	19	1.4973E-06	2.01265E-08	1.14831E-05
Organ Weights	LIVER (g)	19	3.55591E-09	3.50047E-05	4.08815E-06
Organ Weights	LUNGS (g)	19	3.40084E-16	5.48882E-07	1.61536E-07
Organ Weights	RIGHT EYE (g)	19	4.50153E-09	4.55256E-05	0.000409167
Organ Weights	RIGHT GONAD (g)	19	0.000154838	4.77501E-07	8.11775E-08
Organ Weights	RIGHT KIDNEY (g)	19	1.21259E-07	7.87413E-08	2.42123E-06
Organ Weights	SPLEEN (g)	19	3.85588E-15	1.57409E-09	0.000233841
Organ Weights	STD BRAIN (g/g)	19	2.93877E-09	8.14791E-08	2.18488E-06
Organ Weights	STD FEMUR (g/g)	19	0.001230754	0.048579657	0.002874729
Organ Weights	STD GONADAL FAT PAD (g/g)	19	1.37384E-10	2.11943E-06	1.54556E-05
Organ Weights	STD HEART (g/g)	19	0.001891367	0.020982025	0.019683109
Organ Weights	STD LEFT EYE (g/g)	19	1.699E-18	2.71991E-09	1.81719E-09
Organ Weights	STD LEFT GONAD (g/g)	19	6.82486E-05	1.8365E-05	2.93087E-07
Organ Weights	STD LEFT KIDNEY (g/g)	19	9.36602E-14	1.48443E-07	1.60389E-08
Organ Weights	STD LIVER (g/g)	19	2.13962E-09	0.002438863	1.68304E-05
Organ Weights	STD LUNGS (g/g)	19	0.063553602	0.084383018	0.032814289
Organ Weights	STD RIGHT EYE (g/g)	19	7.73834E-17	3.74266E-09	1.34133E-07
Organ Weights	STD RIGHT GONAD (g/g)	19	0.000299223	6.24435E-08	1.09855E-07
Organ Weights	STD RIGHT KIDNEY (g/g)	19	2.43497E-14	4.49697E-07	4.92338E-09
Organ Weights	STD SPLEEN (g/g)	19	4.14152E-12	1.50175E-09	0.000638631
