# Supplementary material for: Into the Wild: A novel wild-derived inbred strain resource expands the genomic and phenotypic diversity of laboratory mouse models
Source: PLoS Genet. 2024 Apr 10;20(4):e1011228. doi: 10.1371/journal.pgen.1011228 (PMC11034653; doi:10.1371/journal.pgen.1011228)
Supplement: S17 Table — The broad-sense heritability of each trait was estimated from the output variance components. (TXT) [file pgen.1011228.s029.txt]

ASSAY	PHENOTYPE	AGE	F	P	Df1	Df2	H2	Female F	Female P	Female Df1	Female Df2	Female H2	Male F	Male P	Male Df1	Male Df2	Male H2
Clinical Chemistry	INSULIN, lipid	19	1.885383908	0.082286847	8	52	0.115537678	1.475258694	0.258448102	7	13	0.159736932	3.189931545	0.009305495	8	31	0.335710965
Clinical Chemistry	LEPTIN, lipid	19	6.388845783	1.17034E-06	8	98	0.311895389	7.528327042	3.51621E-06	8	42	0.540250784	5.636360827	5.03443E-05	8	47	0.431390829
Clinical Chemistry	WBC (x10^3 uL), immune	19	6.591576657	4.7011E-07	8	114	0.290347181	5.645314164	3.26306E-05	8	54	0.402742534	2.575456909	0.019230409	8	51	0.193759008
Clinical Chemistry	RBC (x10^6 uL), rbc	19	4.828258264	3.87678E-05	8	114	0.218821074	4.291334662	0.000480386	8	54	0.323306718	2.506841256	0.022262328	8	51	0.186897431
Clinical Chemistry	HGB (g/dL), rbc	19	5.161001662	1.66077E-05	8	114	0.233401339	5.04897403	0.000104077	8	54	0.370179628	2.111491117	0.051556699	8	51	0.144969917
Clinical Chemistry	HCT %, rbc	19	5.428616577	8.4374E-06	8	114	0.244738727	4.792495387	0.000173466	8	54	0.355056544	2.610554202	0.017842655	8	51	0.197224168
Clinical Chemistry	MCV (fL), rbc	19	12.77406447	5.50743E-13	8	114	0.462803699	16.78445014	3.4846E-12	8	54	0.69616787	4.855927418	0.000174278	8	51	0.370353333
Clinical Chemistry	MCH (pg), rbc	19	21.70236921	9.60337E-20	8	114	0.60235525	24.05138489	3.15613E-15	8	54	0.769912295	9.494885073	6.35302E-08	8	51	0.564427666
Clinical Chemistry	MCHC (g/dL), rbc	19	13.70766767	8.83286E-14	8	114	0.481819465	14.69794159	3.81455E-11	8	54	0.665373993	6.06641005	1.78233E-05	8	51	0.435934008
Clinical Chemistry	RDW %, rbc	19	5.848595619	3.06167E-06	8	112	0.265051386	4.539647627	0.000289041	8	54	0.339419402	3.331382486	0.004044169	8	49	0.269066238
Clinical Chemistry	PLT (x10^3 uL), platelets	19	15.69033149	2.15662E-15	8	114	0.518049598	7.882290618	5.89727E-07	8	54	0.499760432	10.27356083	2.04287E-08	8	51	0.585854612
Clinical Chemistry	MPV (fL), platelets	19	36.94140189	2.8916E-28	8	114	0.724507181	43.77021761	6.70657E-21	8	54	0.861276423	12.81902007	6.78406E-10	8	51	0.643226832
Clinical Chemistry	% NEUT, immune	19	4.039445056	0.000295021	8	114	0.181936115	2.34449368	0.030550053	8	54	0.163297851	2.147621041	0.047770861	8	51	0.148980233
Clinical Chemistry	% LYMPH, immune	19	4.784286301	4.33823E-05	8	114	0.216852702	2.777883318	0.011951489	8	54	0.205137885	2.46951944	0.024106849	8	51	0.183115976
Clinical Chemistry	% MONO, immune	19	15.88293453	1.5217E-15	8	114	0.521300961	13.33952164	2.04071E-10	8	54	0.641733836	4.576922751	0.000301711	8	51	0.353015584
Clinical Chemistry	% EOS, immune	19	15.19664055	5.3216E-15	8	114	0.509510247	17.63449198	1.39097E-12	8	54	0.70714716	6.181261259	1.44778E-05	8	51	0.441453704
Clinical Chemistry	% BASO, immune	19	4.5085285	8.80024E-05	8	114	0.204278814	2.356816832	0.029748117	8	54	0.164548297	2.388041153	0.0286782	8	51	0.174737113
Clinical Chemistry	% RETIC, rbc	19	2.015547412	0.050608789	8	114	0.069168547	3.298938872	0.003880995	8	54	0.250215713	1.423229285	0.209630239	8	51	0.060645126
Clinical Chemistry	# RETIC (x10^9 cells/L), rbc	19	1.595567147	0.133727722	8	114	0.041758336	2.110613417	0.050494937	8	54	0.138835314	1.126551058	0.361803254	8	51	0.018938797
Clinical Chemistry	# NEUT (x10^3 cells/uL), immune	19	4.759508373	4.62224E-05	8	114	0.21573916	7.229414661	1.80464E-06	8	54	0.474864348	2.107513934	0.051990905	8	51	0.14452615
Clinical Chemistry	# LYMPH (x10^3 cells/uL), immune	19	6.496041068	5.93791E-07	8	114	0.28680921	4.342099176	0.000432771	8	54	0.326664361	3.005765236	0.00768717	8	51	0.234282219
Clinical Chemistry	# MONO (x10^3 cells/uL), immune	19	7.13351654	1.26599E-07	8	114	0.309770696	8.591650125	1.83133E-07	8	54	0.524265714	1.364218055	0.234651567	8	51	0.052634389
Clinical Chemistry	# EOS (x10^3 cells/uL), immune	19	17.1253175	1.68333E-16	8	114	0.54126363	13.24382727	2.3056E-10	8	54	0.639941928	8.172593565	4.89609E-07	8	51	0.52247346
Clinical Chemistry	# BASO (x10^3 cells/uL), immune	19	5.22635332	1.40708E-05	8	114	0.236201229	3.250364846	0.00430762	8	54	0.2462307	2.520254698	0.021634321	8	51	0.188247947
Clinical Chemistry	LCR %, platelets	19	44.18235628	1.76008E-31	8	114	0.759597158	47.61651342	9.5426E-22	8	54	0.871248723	15.32961271	3.45904E-11	8	51	0.686114305
Clinical Chemistry	# NRBC (x10^3cells/uL), rbc	19	2.86617811	0.006088881	8	114	0.120144	1.435744252	0.203132029	8	54	0.059490249	1.998134328	0.065427143	8	51	0.132138643
Clinical Chemistry	NRBC %%, rbc	19	1.538648036	0.151574887	8	114	0.037918768	0.708485872	0.682770405	8	54	-0.044186383	2.291091182	0.035246987	8	51	0.164540501
Clinical Chemistry	RET-HE 0, rbc	19	22.20861763	4.44392E-20	8	114	0.608127448	19.32287747	2.44689E-13	8	54	0.726758975	10.96299896	7.77461E-09	8	51	0.603139878
Clinical Chemistry	IRF %, rbc	19	2.876841824	0.005925279	8	114	0.120747631	2.09049555	0.052711194	8	54	0.13666412	1.834890257	0.091879105	8	51	0.112968863
Clinical Chemistry	RDW-SD 0, rbc	19	9.021138457	1.70362E-09	8	112	0.373674383	8.529513124	2.02515E-07	8	54	0.522215507	5.290244587	8.41055E-05	8	49	0.403841777
Clinical Chemistry	LFR %, rbc	19	2.876841824	0.005925279	8	114	0.120747631	2.09049555	0.052711194	8	54	0.13666412	1.834890257	0.091879105	8	51	0.112968863
Clinical Chemistry	MFR %, rbc	19	22.50107655	2.86042E-20	8	114	0.611386304	12.96099576	3.31746E-10	8	54	0.634539467	12.16135201	1.56946E-09	8	51	0.629983081
Clinical Chemistry	HFR %, rbc	19	7.40852546	6.56171E-08	8	114	0.319226109	4.418994199	0.000369669	8	54	0.331687328	4.56777572	0.000307234	8	51	0.352430996
Clinical Chemistry	PLT-I (x10^3/uL), platelets	19	6.035239492	1.97102E-06	8	111	0.274122521	2.653357229	0.015856255	8	53	0.196101382	5.511392792	5.57918E-05	8	49	0.415998776
Clinical Chemistry	PLT-0 (x10^3/uL), platelets	19	15.23321659	4.97481E-15	8	114	0.510153267	7.807235288	6.69237E-07	8	54	0.497019098	9.82436609	3.908E-08	8	51	0.573758846
Clinical Chemistry	PCT %, immune	19	2.75008624	0.00825012	8	112	0.115178697	0.980028441	0.461813536	8	53	-0.002955332	2.428911844	0.026587297	8	50	0.181487004
Clinical Chemistry	PDW (fL), platelets	19	20.38098782	3.63306E-18	8	103	0.608977992	16.4934064	1.57899E-11	8	49	0.709836036	8.429903981	1.3392E-06	7	46	0.528634275
Clinical Chemistry	ALB (g/dL), liver	19	8.594864832	3.67433E-09	8	117	0.351697725	15.29972901	1.52007E-11	8	55	0.671357321	1.738063406	0.111074394	8	53	0.098201038
Clinical Chemistry	ALP (IU/L), liver	19	38.07394719	3.84243E-29	8	117	0.725887644	33.68588955	1.58577E-18	8	55	0.82361489	15.75428076	1.3774E-11	8	53	0.685223883
Clinical Chemistry	ALT (IU/L), liver	19	16.40673029	4.40305E-16	8	117	0.523918509	7.198949484	1.75864E-06	8	55	0.469654762	16.4410672	6.40548E-12	8	53	0.69495364
Clinical Chemistry	AST (IU/L), liver	19	11.15355435	1.27039E-11	8	117	0.420375163	3.657330308	0.001763278	8	55	0.275161999	8.719008644	1.65913E-07	8	53	0.532463432
Clinical Chemistry	BUN (mg/dL), liver	19	3.641492948	0.000808085	8	117	0.158729325	6.104540358	1.29017E-05	8	55	0.421704601	2.883098464	0.009662892	8	53	0.21742586
Clinical Chemistry	CHOL (mg/dL), lipid	19	20.10744943	7.86979E-19	8	117	0.577134444	34.15912134	1.16048E-18	8	55	0.825693398	12.5418728	6.79709E-10	8	53	0.630026907
Clinical Chemistry	GLU (mg/dL), lipid	19	3.263647265	0.002156287	8	117	0.139184479	2.447749825	0.024190576	8	55	0.171376977	2.167850411	0.045025614	8	53	0.146980249
Clinical Chemistry	HDLX (mg/dL), lipid	19	18.89346676	5.836E-18	8	117	0.561038626	29.22396966	3.63273E-17	8	55	0.801271689	11.21547532	4.05947E-09	8	53	0.601148895
Clinical Chemistry	TBILC (mg/dL), liver	19	2.151961788	0.036183821	8	117	0.076027237	1.159581003	0.34000061	8	55	0.022289154	1.397708709	0.219154598	8	53	0.055426027
Clinical Chemistry	TP (g/dL), liver	19	5.447884992	7.64164E-06	8	117	0.241105416	4.905943637	0.000132513	8	55	0.358148159	1.904604448	0.078601502	8	53	0.117750513
Clinical Chemistry	TRIG (mg/dL), lipid	19	7.088849426	1.29829E-07	8	117	0.303095976	3.705117973	0.001592624	8	55	0.278731076	4.411826716	0.00038889	8	53	0.334834067
Clinical Chemistry	ALB (/GL), liver	19	5.474872656	7.13574E-06	8	117	0.242213992	10.1003418	1.55159E-08	8	55	0.565226621	1.271885188	0.277956264	8	53	0.038567119
Clinical Chemistry	CREX (mg/dL), liver	19	1.81750776	0.080555251	8	116	0.055588584	2.815085318	0.010870699	8	55	0.205906722	1.015683508	0.436056652	8	52	0.002347005
Clinical Chemistry	GLOB, liver	19	1.705232331	0.104211174	8	117	0.047957918	3.869811386	0.001123076	8	55	0.290766588	0.693763362	0.695254308	8	53	-0.047320512
Clinical Chemistry	Iron (ug/dL), rbc	19	15.74501133	2.62307E-15	8	111	0.525138198	14.9576162	3.44283E-11	8	53	0.673130022	6.82347495	5.46467E-06	8	49	0.479029924
EKG	RR INTERVAL (ms)	18	3.380750657	0.001333021	8	154	0.1161803	1.695558845	0.113418117	8	75	0.070132506	3.399174648	0.002362723	8	70	0.21680906
EKG	HEART RATE (bpm)	18	5.454875437	4.60954E-06	8	154	0.197415496	2.978868863	0.005944479	8	75	0.176667509	4.4006835	0.000240134	8	70	0.281808637
EKG	PR INTERVAL (ms)	18	13.90368167	4.22658E-15	8	154	0.416049263	6.148039369	4.40936E-06	8	75	0.358242565	8.906889892	2.50505E-08	8	70	0.477078644
EKG	P DURATION (ms)	18	7.297472483	3.37449E-08	8	154	0.258002373	4.259832873	0.000295998	8	75	0.261161551	3.708404539	0.001158581	8	70	0.238100007
EKG	QRS INTERVAL (ms)	18	4.442146153	7.31677E-05	8	154	0.159704221	2.413294285	0.022409076	8	75	0.132884405	1.839716527	0.084009869	8	70	0.088331862
EKG	QT INTERVAL (ms)	18	4.400285013	8.20623E-05	8	154	0.158069006	1.644605305	0.126550342	8	75	0.065330554	3.099713715	0.004726991	8	70	0.195025035
EKG	QTc (ms)	18	5.815940819	1.73486E-06	8	154	0.210054953	2.839962641	0.008246645	8	75	0.166329045	3.413902533	0.002283655	8	70	0.217850048
EKG	JT INTERVAL (ms)	18	4.230372748	0.000130741	8	154	0.151365892	1.562044295	0.150774901	8	75	0.057443682	3.075303472	0.00500228	8	70	0.193195796
EKG	Tpeak-Tend INTERVAL (ms)	18	6.531888841	2.54568E-07	8	154	0.233975758	5.820526817	8.9355E-06	8	75	0.343275152	2.831200267	0.008810403	8	70	0.174435462
EKG	P AMPLITUDE (mV)	18	5.426597684	4.97732E-06	8	154	0.196408505	1.838607709	0.082956548	8	75	0.083353731	6.101520813	6.00036E-06	8	70	0.370529586
EKG	Q AMPLITUDE (mV)	18	11.35665873	1.39604E-12	8	154	0.363802953	5.601544715	1.44103E-05	8	75	0.332871983	6.020735028	7.10468E-06	8	70	0.366814326
EKG	R AMPLITUDE (mV)	18	18.98200376	1.18503E-19	8	154	0.498211468	10.40107461	1.11854E-09	8	75	0.504801845	9.451914122	9.38415E-09	8	70	0.493727502
EKG	S AMPLITUDE (mV)	18	8.506351481	1.49402E-09	8	154	0.293016978	3.485758117	0.001800132	8	75	0.212313144	5.880297012	9.54443E-06	8	70	0.360250247
EKG	ST HEIGHT (mV)	18	13.82857314	4.98723E-15	8	154	0.414631676	7.886386906	1.23056E-07	8	75	0.4274973	6.694805966	1.76972E-06	8	70	0.396533567
EKG	T AMPLITUDE (mV)	18	17.14391029	4.51584E-18	8	154	0.47128595	10.30390285	1.32848E-09	8	75	0.502204471	10.73037375	1.03124E-09	8	70	0.528909734
Frailty	BODY WEIGHT (g)	16	108.8604786	2.8033E-112	8	611	0.842847063	107.2678301	7.40736E-84	8	304	0.754022844	123.4424866	6.64151E-90	8	298	0.782667735
Frailty	TEMPERATURE	9	3.598189472	0.000800394	8	137	0.138051681	2.934154387	0.007423116	8	64	0.194697436	1.640205936	0.131041541	8	64	0.074096143
Frailty	FRAILTY INDEX SCORE	9	2.90634663	0.004910703	8	145	0.100241928	1.377915585	0.221976317	8	68	0.04283611	2.348928059	0.027127364	8	68	0.13773887
Light-Dark Zone Data	AMBULATORY ACTIVITY COUNT (centroid), dark	10	12.63214151	5.06907E-14	8	162	0.379736477	12.98831653	1.15894E-11	8	77	0.559345413	5.572274685	1.48589E-05	8	76	0.328807966
Light-Dark Zone Data	AMBULATORY ACTIVITY COUNT (centroid), light	10	3.9017508	0.000309137	8	162	0.132489445	2.754157998	0.009933832	8	77	0.156640796	2.008916608	0.056492321	8	76	0.097552913
Light-Dark Zone Data	AMBULATORY ACTIVITY COUNT (crossover), dark	10	12.48186629	7.19037E-14	8	162	0.376678586	12.16496326	4.45541E-11	8	77	0.541741103	5.487453372	1.79226E-05	8	76	0.324688707
Light-Dark Zone Data	AMBULATORY ACTIVITY COUNT (crossover), light	10	4.065444877	0.000196696	8	162	0.138925134	2.725627169	0.010627006	8	77	0.15448667	2.268151821	0.03120967	8	76	0.119620204
Light-Dark Zone Data	AMBULATORY ACTIVITY COUNT (query), dark	10	13.3163542	1.04959E-14	8	162	0.393288252	12.91310327	1.30823E-11	8	77	0.557793593	5.707050799	1.10464E-05	8	76	0.335250856
Light-Dark Zone Data	AMBULATORY ACTIVITY COUNT (query), light	10	4.64328641	3.97981E-05	8	162	0.160899189	3.013327269	0.005375226	8	77	0.175717174	2.565284635	0.015613351	8	76	0.143622305
Light-Dark Zone Data	AMBULATORY ACTIVITY COUNT (whole body), dark	10	10.93571913	2.84072E-12	8	162	0.343372117	11.31879253	1.86547E-10	8	77	0.522120569	4.948819047	5.98448E-05	8	76	0.297302646
Light-Dark Zone Data	AMBULATORY ACTIVITY COUNT (whole body), light	10	3.621797614	0.000668599	8	162	0.121257153	2.522496371	0.017152054	8	77	0.138825986	2.027823836	0.054124918	8	76	0.099199715
Light-Dark Zone Data	AMBULATORY EPISODE COUNT (centroid), dark	10	1.783516464	0.083752357	8	162	0.039604509	1.189100016	0.316669647	8	77	0.019629329	1.147729482	0.342003074	8	76	0.015581532
Light-Dark Zone Data	AMBULATORY EPISODE COUNT (centroid), light	10	2.386334056	0.018574564	8	162	0.068003107	0.812941588	0.593349074	8	77	-0.020206396	3.224325578	0.00329422	8	76	0.192454683
Light-Dark Zone Data	AMBULATORY EPISODE COUNT (crossover), dark	10	1.816957938	0.077323097	8	162	0.041225194	1.319402733	0.246650898	8	77	0.032712795	1.076129254	0.388860409	8	76	0.008090712
Light-Dark Zone Data	AMBULATORY EPISODE COUNT (crossover), light	10	2.42003252	0.017018457	8	162	0.069541149	0.654595719	0.72939155	8	77	-0.037960518	3.544992921	0.001544433	8	76	0.214255179
Light-Dark Zone Data	AMBULATORY EPISODE COUNT (query), dark	10	1.215132633	0.293195394	8	162	0.011196	0.695565258	0.694320009	8	77	-0.033307923	0.930916868	0.496246236	8	76	-0.007456959
Light-Dark Zone Data	AMBULATORY EPISODE COUNT (query), light	10	3.245427289	0.001874143	8	162	0.10568991	0.885994685	0.532329208	8	77	-0.012218644	3.832359481	0.000785794	8	76	0.232815305
Light-Dark Zone Data	AMBULATORY EPISODE COUNT (whole body), dark	10	1.597569042	0.129206874	8	162	0.030491998	1.15431191	0.33772426	8	77	0.01607624	1.866674438	0.077728987	8	76	0.084968017
Light-Dark Zone Data	AMBULATORY EPISODE COUNT (whole body), light	10	2.349835085	0.020414489	8	162	0.0663315	0.443372501	0.891219246	8	77	-0.062628146	3.215990991	0.003359816	8	76	0.191871916
Light-Dark Zone Data	AMBULATORY TIME (centroid), dark	10	7.186455218	3.9345E-08	8	162	0.245626277	5.372792714	2.24139E-05	8	77	0.31647374	3.061780447	0.004839265	8	76	0.180935486
Light-Dark Zone Data	AMBULATORY TIME (centroid), light	10	4.184027545	0.00014172	8	162	0.14352793	3.180807093	0.003612125	8	77	0.18759225	1.655464503	0.123387812	8	76	0.065619959
Light-Dark Zone Data	AMBULATORY TIME (crossover), dark	10	5.983727741	1.00197E-06	8	162	0.207796211	4.627157075	0.000121569	8	77	0.277483755	3.005862343	0.005523753	8	76	0.176896351
Light-Dark Zone Data	AMBULATORY TIME (crossover), light	10	3.276054513	0.001724011	8	162	0.106977283	2.320473482	0.027506297	8	77	0.122664519	1.613127474	0.135083088	8	76	0.061642778
Light-Dark Zone Data	AMBULATORY TIME (query), dark	10	7.167069398	4.14267E-08	8	162	0.245045194	5.695460856	1.09496E-05	8	77	0.332071591	3.258841801	0.003035952	8	76	0.194859185
Light-Dark Zone Data	AMBULATORY TIME (query), light	10	4.91113876	1.89916E-05	8	162	0.170709051	3.635369505	0.001230367	8	77	0.218163087	2.019219587	0.055190288	8	76	0.098451039
Light-Dark Zone Data	AMBULATORY TIME (whole body), dark	10	6.164300309	6.13365E-07	8	162	0.213716112	4.740175659	9.38004E-05	8	77	0.283677165	2.851071938	0.007964555	8	76	0.165504727
Light-Dark Zone Data	AMBULATORY TIME (whole body), light	10	3.267567207	0.001764381	8	162	0.106620902	2.516524988	0.017394276	8	77	0.13835683	1.42255043	0.200896222	8	76	0.043312368
Light-Dark Zone Data	CLOCKWISE REVOLUTIONS (centroid), dark	10	3.765103206	0.00045064	8	162	0.127042963	4.63675045	0.000118917	8	77	0.278013628	1.695964312	0.113069193	8	76	0.069393126
Light-Dark Zone Data	CLOCKWISE REVOLUTIONS (centroid), light	10	1.50708442	0.158389805	8	162	0.025994885	1.359397162	0.227868509	8	77	0.03665881	0.924765247	0.501124682	8	76	-0.008126372
Light-Dark Zone Data	CLOCKWISE REVOLUTIONS (crossover), dark	10	3.363279816	0.001358581	8	162	0.110623455	4.270933271	0.00027708	8	77	0.257242321	1.4471049	0.191090325	8	76	0.045714199
Light-Dark Zone Data	CLOCKWISE REVOLUTIONS (crossover), light	10	1.516191829	0.155213737	8	162	0.026449414	1.68988453	0.114322276	8	77	0.068074022	0.885301211	0.532961484	8	76	-0.012442058
Light-Dark Zone Data	CLOCKWISE REVOLUTIONS (query), dark	10	3.200029521	0.002120746	8	162	0.103774833	3.844513651	0.000751448	8	77	0.231469066	1.453043198	0.18878169	8	76	0.046293252
Light-Dark Zone Data	CLOCKWISE REVOLUTIONS (query), light	10	1.612599641	0.124847206	8	162	0.031235005	1.882160032	0.074875926	8	77	0.085425953	0.842851957	0.568131414	8	76	-0.01712564
Light-Dark Zone Data	CLOCKWISE REVOLUTIONS (whole body), dark	10	3.455456884	0.001055594	8	162	0.1144444	3.856697034	0.00073022	8	77	0.23223024	1.37718131	0.220146368	8	76	0.038842566
Light-Dark Zone Data	CLOCKWISE REVOLUTIONS (whole body), light	10	1.488864295	0.164912282	8	162	0.025084289	1.733321418	0.104018571	8	77	0.072051315	0.778201334	0.623061665	8	76	-0.024342624
Light-Dark Zone Data	COUNTER CLOCKWISE REVOLUTIONS (centroid), dark	10	5.035159349	1.34897E-05	8	162	0.175173928	3.358380689	0.002370243	8	77	0.199814931	3.945446548	0.000603007	8	76	0.239881045
Light-Dark Zone Data	COUNTER CLOCKWISE REVOLUTIONS (centroid), light	10	3.450164927	0.001071014	8	162	0.114225925	3.091989121	0.004459849	8	77	0.181337595	1.371031746	0.222871666	8	76	0.03823349
Light-Dark Zone Data	COUNTER CLOCKWISE REVOLUTIONS (crossover), dark	10	4.745711074	2.99874E-05	8	162	0.164677686	3.276334448	0.002879447	8	77	0.194213582	3.764786857	0.000920791	8	76	0.228530285
Light-Dark Zone Data	COUNTER CLOCKWISE REVOLUTIONS (crossover), light	10	3.53246305	0.000854603	8	162	0.117611397	3.294257572	0.002759575	8	77	0.195443889	1.511390778	0.167355147	8	76	0.051945669
Light-Dark Zone Data	COUNTER CLOCKWISE REVOLUTIONS (query), dark	10	4.533531673	5.39069E-05	8	162	0.156812156	3.67241277	0.00112731	8	77	0.220553294	3.320352623	0.00262498	8	76	0.199108903
Light-Dark Zone Data	COUNTER CLOCKWISE REVOLUTIONS (query), light	10	3.472809605	0.001006559	8	162	0.11516004	3.508292074	0.001661664	8	77	0.209850863	1.273831325	0.269795525	8	76	0.028502824
Light-Dark Zone Data	COUNTER CLOCKWISE REVOLUTIONS (whole body), dark	10	5.713224531	2.09572E-06	8	162	0.198759326	3.141950556	0.003961116	8	77	0.184867731	4.48449303	0.00017265	8	76	0.27184742
Light-Dark Zone Data	COUNTER CLOCKWISE REVOLUTIONS (whole body), light	10	3.764458214	0.000451442	8	162	0.127017093	3.490731199	0.001732199	8	77	0.208688273	1.584194682	0.143641144	8	76	0.058905272
Light-Dark Zone Data	DURATION (centroid), dark	10	3.474570745	0.001001711	8	162	0.115232606	2.436000858	0.021007936	8	77	0.131979971	1.795729571	0.09093933	8	76	0.078559051
Light-Dark Zone Data	DURATION (centroid), light	10	3.474672572	0.001001431	8	162	0.115236801	2.436114755	0.021002338	8	77	0.131989058	1.79580187	0.09092486	8	76	0.078565628
Light-Dark Zone Data	DURATION (crossover), dark	10	3.534109539	0.000850749	8	162	0.117678864	2.287214115	0.029715716	8	77	0.119945497	2.094871679	0.046471162	8	76	0.104991384
Light-Dark Zone Data	DURATION (crossover), light	10	3.532329979	0.000854915	8	162	0.117605943	2.287272495	0.029711691	8	77	0.119950284	2.091886574	0.046788645	8	76	0.104735112
Light-Dark Zone Data	DURATION (query), dark	10	3.464817889	0.001028855	8	162	0.114830599	2.259423792	0.03169333	8	77	0.117660622	2.059488914	0.050370888	8	76	0.101944293
Light-Dark Zone Data	DURATION (query), light	10	3.746860532	0.000473872	8	162	0.12631067	2.526657212	0.016985238	8	77	0.13915259	2.079553048	0.048122591	8	76	0.103674717
Light-Dark Zone Data	DURATION (whole body), dark	10	3.746928731	0.000473783	8	162	0.12631341	2.526735233	0.016982125	8	77	0.139158712	2.079517408	0.048126498	8	76	0.103671649
Light-Dark Zone Data	DURATION (whole body), light	10	3.464719038	0.001029134	8	162	0.114826522	2.259363857	0.031697731	8	77	0.117655681	2.059480743	0.050371823	8	76	0.101943587
Light-Dark Zone Data	ENTRY COUNT (centroid), dark	10	10.03549946	2.5868E-11	8	162	0.3222878	6.45859333	2.09081E-06	8	77	0.366273871	4.128327154	0.000393621	8	76	0.251036141
Light-Dark Zone Data	ENTRY COUNT (centroid), light	10	10.02804484	2.63512E-11	8	162	0.32210755	6.395689739	2.3916E-06	8	77	0.363587665	4.165898883	0.000360693	8	76	0.253287468
Light-Dark Zone Data	ENTRY COUNT (crossover), dark	10	4.323326168	9.64109E-05	8	162	0.148872356	3.733017825	0.000977111	8	77	0.224432461	2.533829041	0.016808541	8	76	0.141143473
Light-Dark Zone Data	ENTRY COUNT (crossover), light	10	4.458160334	6.63998E-05	8	162	0.153982351	3.745734057	0.000948251	8	77	0.225241497	2.722790043	0.010780069	8	76	0.155822252
Light-Dark Zone Data	ENTRY COUNT (query), dark	10	5.318982077	6.17587E-06	8	162	0.185213148	4.66149787	0.000112346	8	77	0.279376926	2.111158001	0.044775132	8	76	0.106386991
Light-Dark Zone Data	ENTRY COUNT (query), light	10	11.97446623	2.36448E-13	8	162	0.366127161	8.730519467	2.08196E-08	8	77	0.450103972	5.426562994	2.05127E-05	8	76	0.321700316
Light-Dark Zone Data	ENTRY COUNT (whole body), dark	10	11.84270875	3.22917E-13	8	162	0.363328572	8.761845062	1.96008E-08	8	77	0.451105107	5.262948147	2.95306E-05	8	76	0.313537797
Light-Dark Zone Data	ENTRY COUNT (whole body), light	10	5.464089877	4.14621E-06	8	162	0.190251994	4.691211427	0.00010494	8	77	0.281007014	2.243348517	0.033050266	8	76	0.117555632
Light-Dark Zone Data	HORIZONTAL ACTIVITY COUNT (centroid), dark	10	12.67428382	4.59681E-14	8	162	0.380588635	12.46819814	2.6992E-11	8	77	0.548385891	5.610368672	1.36621E-05	8	76	0.330641652
Light-Dark Zone Data	HORIZONTAL ACTIVITY COUNT (centroid), light	10	4.264113739	0.000113566	8	162	0.146608743	2.882445191	0.007331675	8	77	0.166192596	2.232189081	0.033912338	8	76	0.116623583
Light-Dark Zone Data	HORIZONTAL ACTIVITY COUNT (crossover), dark	10	12.59780053	5.48998E-14	8	162	0.379040334	11.64140766	1.07425E-10	8	77	0.529796177	5.608960581	1.37045E-05	8	76	0.330574051
Light-Dark Zone Data	HORIZONTAL ACTIVITY COUNT (crossover), light	10	4.440794199	6.96668E-05	8	162	0.153327648	2.832334643	0.008255882	8	77	0.162487411	2.520237879	0.017352401	8	76	0.140067988
Light-Dark Zone Data	HORIZONTAL ACTIVITY COUNT (query), dark	10	13.44602284	7.81183E-15	8	162	0.395790046	12.32579428	3.41282E-11	8	77	0.545289557	5.855198852	7.98967E-06	8	76	0.342191764
Light-Dark Zone Data	HORIZONTAL ACTIVITY COUNT (query), light	10	5.064726079	1.2434E-05	8	162	0.176231275	3.13235044	0.004052415	8	77	0.184191779	2.845333481	0.008073245	8	76	0.165076347
Light-Dark Zone Data	HORIZONTAL ACTIVITY COUNT (whole body), dark	10	11.13355927	1.76017E-12	8	162	0.347831145	11.03520561	3.04911E-10	8	77	0.515163547	5.007385083	5.24262E-05	8	76	0.300387502
Light-Dark Zone Data	HORIZONTAL ACTIVITY COUNT (whole body), light	10	3.979187755	0.000249628	8	162	0.135545853	2.62896628	0.013350726	8	77	0.147106101	2.268982185	0.031149805	8	76	0.119689155
Light-Dark Zone Data	LATENCY (centroid), dark	10	1.89828804	0.06353534	8	162	0.045143986	1.381231551	0.218126958	8	77	0.038799524	1.917641735	0.069374248	8	76	0.089517507
Light-Dark Zone Data	LATENCY (centroid), light	10	3.514533737	0.00089771	8	162	0.116876051	1.591281478	0.141251205	8	77	0.058917659	3.152361512	0.003905675	8	76	0.187394976
Light-Dark Zone Data	LATENCY (crossover), dark	10	1.660056227	0.111926807	8	162	0.033573466	1.427479197	0.198648839	8	77	0.043302523	1.675638389	0.118145089	8	76	0.067503277
Light-Dark Zone Data	LATENCY (crossover), light	10	5.730210425	2.00065E-06	8	162	0.199332848	1.354336701	0.230177399	8	77	0.036161304	5.736614001	1.03532E-05	8	76	0.3366476
Light-Dark Zone Data	LATENCY (query), dark	10	1.883261027	0.065897739	8	162	0.044422342	1.399269237	0.210345749	8	77	0.040560834	1.842415522	0.082029623	8	76	0.082786587
Light-Dark Zone Data	LATENCY (query), light	10	3.277085684	0.001719169	8	162	0.107020563	2.294621985	0.029209139	8	77	0.120552563	2.954091834	0.006243278	8	76	0.173121133
Light-Dark Zone Data	LATENCY (whole body), dark	10	1.660056227	0.111926807	8	162	0.033573466	1.427479197	0.198648839	8	77	0.043302523	1.675638389	0.118145089	8	76	0.067503277
Light-Dark Zone Data	LATENCY (whole body), light	10	5.730210425	2.00065E-06	8	162	0.199332848	1.354336701	0.230177399	8	77	0.036161304	5.736614001	1.03532E-05	8	76	0.3366476
Light-Dark Zone Data	MOVEMENT EPISODE COUNT (centroid), dark	10	4.637702437	4.04172E-05	8	162	0.16069221	2.517207277	0.017366431	8	77	0.138410462	2.450006476	0.020450408	8	76	0.13446729
Light-Dark Zone Data	MOVEMENT EPISODE COUNT (centroid), light	10	9.392678583	1.29244E-10	8	162	0.306384005	6.075789479	4.76492E-06	8	77	0.349566647	4.444560033	0.000189275	8	76	0.269571825
Light-Dark Zone Data	MOVEMENT EPISODE COUNT (crossover), dark	10	4.258986783	0.000115188	8	162	0.14641218	1.610135817	0.135697032	8	77	0.060682376	4.827284784	7.88337E-05	8	76	0.290813452
Light-Dark Zone Data	MOVEMENT EPISODE COUNT (crossover), light	10	6.101987454	7.2643E-07	8	162	0.211683267	3.572128503	0.001428731	8	77	0.214048424	4.790002795	8.58097E-05	8	76	0.288798729
Light-Dark Zone Data	MOVEMENT EPISODE COUNT (query), dark	10	2.487751156	0.014263086	8	162	0.072616616	1.694959119	0.113072024	8	77	0.068540434	2.492139971	0.018532202	8	76	0.137836003
Light-Dark Zone Data	MOVEMENT EPISODE COUNT (query), light	10	8.999152482	3.50533E-10	8	162	0.296274207	7.825882409	1.23354E-07	8	77	0.41952952	4.502606666	0.000165606	8	76	0.272874964
Light-Dark Zone Data	MOVEMENT EPISODE COUNT (whole body), dark	10	3.789000009	0.000421915	8	162	0.128000368	2.539017374	0.01649905	8	77	0.140121339	2.445288039	0.020676989	8	76	0.134088395
Light-Dark Zone Data	MOVEMENT EPISODE COUNT (whole body), light	10	4.624473216	4.19226E-05	8	162	0.160201441	3.385203138	0.002224209	8	77	0.201629264	2.439007539	0.020982403	8	76	0.13358355
Light-Dark Zone Data	MOVEMENT TIME (centroid), dark	10	7.979585023	4.86504E-09	8	162	0.268656525	4.874712756	6.89825E-05	8	77	0.290912758	4.412920759	0.000203594	8	76	0.267758726
Light-Dark Zone Data	MOVEMENT TIME (centroid), light	10	5.663916769	2.39826E-06	8	162	0.197089806	2.894371412	0.007127329	8	77	0.167069598	3.506093562	0.001692817	8	76	0.211673553
Light-Dark Zone Data	MOVEMENT TIME (crossover), dark	10	7.037495455	5.8503E-08	8	162	0.241138155	4.35697694	0.000226887	8	77	0.262234703	3.958469872	0.000584926	8	76	0.240686401
Light-Dark Zone Data	MOVEMENT TIME (crossover), light	10	5.895454791	1.27434E-06	8	162	0.204869706	2.706924911	0.011107165	8	77	0.153068637	3.990085712	0.000543279	8	76	0.242634426
Light-Dark Zone Data	MOVEMENT TIME (query), dark	10	7.654793576	1.13988E-08	8	162	0.259397666	4.519620272	0.000155736	8	77	0.271490489	4.398193732	0.000210629	8	76	0.266911716
Light-Dark Zone Data	MOVEMENT TIME (query), light	10	7.078382629	5.24606E-08	8	162	0.242375384	3.095736699	0.004420354	8	77	0.181603449	4.83193564	7.80049E-05	8	76	0.291063984
Light-Dark Zone Data	MOVEMENT TIME (whole body), dark	10	6.571583637	2.03954E-07	8	162	0.226749066	4.502408205	0.000162047	8	77	0.270521979	3.572170211	0.0014486	8	76	0.216048838
Light-Dark Zone Data	MOVEMENT TIME (whole body), light	10	5.501479054	3.74211E-06	8	162	0.191540245	2.596142573	0.014424226	8	77	0.144570445	3.725305784	0.001010268	8	76	0.226004424
Light-Dark Zone Data	REST EPISODE COUNT (centroid), dark	10	9.162798897	2.31216E-10	8	162	0.30051391	3.490405572	0.001733535	8	77	0.208666684	5.951015073	6.48653E-06	8	76	0.346604194
Light-Dark Zone Data	REST EPISODE COUNT (centroid), light	10	12.54593975	6.19364E-14	8	162	0.377986071	6.723004963	1.19319E-06	8	77	0.377321513	7.221084663	4.44413E-07	8	76	0.39995612
Light-Dark Zone Data	REST EPISODE COUNT (crossover), dark	10	9.290249736	1.67412E-10	8	162	0.303780648	3.436843684	0.001968004	8	77	0.205099284	6.29553247	3.08788E-06	8	76	0.361992005
Light-Dark Zone Data	REST EPISODE COUNT (crossover), light	10	11.71546712	4.36761E-13	8	162	0.360602345	6.462510472	2.0734E-06	8	77	0.366440397	6.777282152	1.11452E-06	8	76	0.382332682
Light-Dark Zone Data	REST EPISODE COUNT (query), dark	10	9.165995771	2.29348E-10	8	162	0.300596225	3.379487573	0.00225455	8	77	0.20124334	6.237756446	3.49445E-06	8	76	0.359462231
Light-Dark Zone Data	REST EPISODE COUNT (query), light	10	12.74130342	3.93558E-14	8	162	0.381939024	7.060662804	5.88531E-07	8	77	0.390881708	7.102209692	5.67487E-07	8	76	0.395334954
Light-Dark Zone Data	REST EPISODE COUNT (whole body), dark	10	9.86766741	3.92711E-11	8	162	0.318206303	3.759556045	0.000917856	8	77	0.226118972	6.45802804	2.1843E-06	8	76	0.369001061
Light-Dark Zone Data	REST EPISODE COUNT (whole body), light	10	11.81808986	3.42321E-13	8	162	0.362802913	6.525574415	1.81273E-06	8	77	0.369109382	6.868573452	9.21074E-07	8	76	0.386041931
Light-Dark Zone Data	REST TIME (centroid), dark	10	5.798420497	1.66054E-06	8	162	0.201627688	3.531565724	0.001572614	8	77	0.211386404	2.601815933	0.014330111	8	76	0.146483225
Light-Dark Zone Data	REST TIME (centroid), light	10	9.704874374	5.89766E-11	8	162	0.314200103	7.296326584	3.61643E-07	8	77	0.400001154	4.809859201	8.20195E-05	8	76	0.289873194
Light-Dark Zone Data	REST TIME (crossover), dark	10	5.998602655	9.62218E-07	8	162	0.208287238	3.511145535	0.001650479	8	77	0.210039449	2.76179001	0.009833053	8	76	0.158789583
Light-Dark Zone Data	REST TIME (crossover), light	10	9.30102322	1.62912E-10	8	162	0.304055388	7.108439734	5.32981E-07	8	77	0.392752859	4.684714349	0.000109095	8	76	0.283046616
Light-Dark Zone Data	REST TIME (query), dark	10	5.96974494	1.04085E-06	8	162	0.207334077	3.481604946	0.001770037	8	77	0.208082733	2.752402127	0.010053189	8	76	0.15807721
Light-Dark Zone Data	REST TIME (query), light	10	9.925670011	3.39879E-11	8	162	0.319622412	7.647176097	1.76826E-07	8	77	0.413083075	4.79383724	8.50642E-05	8	76	0.289006471
Light-Dark Zone Data	REST TIME (whole body), dark	10	5.872415515	1.35695E-06	8	162	0.204102325	3.675041747	0.001120335	8	77	0.220722373	2.621959728	0.013667614	8	76	0.14805261
Light-Dark Zone Data	REST TIME (whole body), light	10	9.339554352	1.47794E-10	8	162	0.305036221	7.166570917	4.7255E-07	8	77	0.395014083	4.708476592	0.000103333	8	76	0.284352909
Light-Dark Zone Data	STEREOTYPIC ACTIVITY COUNT (centroid), dark	10	5.657589499	2.44014E-06	8	162	0.196875066	3.118064686	0.004192185	8	77	0.183183828	2.835631743	0.008260366	8	76	0.164351104
Light-Dark Zone Data	STEREOTYPIC ACTIVITY COUNT (centroid), light	10	6.861864138	9.35441E-08	8	162	0.235777338	3.602563897	0.001329537	8	77	0.216034041	4.073450383	0.000447267	8	76	0.247723379
Light-Dark Zone Data	STEREOTYPIC ACTIVITY COUNT (crossover), dark	10	5.389737745	5.08487E-06	8	162	0.187677938	2.893089687	0.007149015	8	77	0.166975434	2.889190979	0.007278582	8	76	0.168339219
Light-Dark Zone Data	STEREOTYPIC ACTIVITY COUNT (crossover), light	10	6.961804387	7.16034E-08	8	162	0.238837077	3.410043809	0.002097033	8	77	0.203302223	4.449310281	0.000187215	8	76	0.269843264
Light-Dark Zone Data	STEREOTYPIC ACTIVITY COUNT (query), dark	10	5.371617843	5.34431E-06	8	162	0.187048148	2.864545732	0.007649353	8	77	0.164872876	2.891812068	0.007233635	8	76	0.168533413
Light-Dark Zone Data	STEREOTYPIC ACTIVITY COUNT (query), light	10	7.370849247	2.41206E-08	8	162	0.251109026	3.653142683	0.001179787	8	77	0.219311724	4.598002332	0.000133037	8	76	0.278239033
Light-Dark Zone Data	STEREOTYPIC ACTIVITY COUNT (whole body), dark	10	6.676516122	1.53793E-07	8	162	0.230037178	3.772512593	0.000890256	8	77	0.226939702	3.241072406	0.003166272	8	76	0.193623107
Light-Dark Zone Data	STEREOTYPIC ACTIVITY COUNT (whole body), light	10	6.881620828	8.87257E-08	8	162	0.236384152	3.360654813	0.002357497	8	77	0.199969078	4.392208749	0.000213558	8	76	0.266566935
Light-Dark Zone Data	STEREOTYPIC EPISODE ACTIVITY COUNT (centroid), dark	10	21.64866168	3.59641E-22	8	162	0.520790887	14.95286376	5.5316E-13	8	77	0.596344829	10.53286454	8.0883E-10	8	76	0.505288061
Light-Dark Zone Data	STEREOTYPIC EPISODE ACTIVITY COUNT (centroid), light	10	10.41274504	1.0187E-11	8	162	0.331286014	5.589299601	1.38452E-05	8	77	0.327018904	6.741131029	1.20218E-06	8	76	0.380851411
Light-Dark Zone Data	STEREOTYPIC EPISODE ACTIVITY COUNT (crossover), dark	10	21.71513022	3.1768E-22	8	162	0.521592907	14.4835766	1.12064E-12	8	77	0.588082878	10.26244763	1.3085E-09	8	76	0.498094038
Light-Dark Zone Data	STEREOTYPIC EPISODE ACTIVITY COUNT (crossover), light	10	11.34321432	1.06272E-12	8	162	0.352490842	5.509693677	1.652E-05	8	77	0.323179665	7.827736993	1.30263E-07	8	76	0.422480495
Light-Dark Zone Data	STEREOTYPIC EPISODE ACTIVITY COUNT (query), dark	10	22.5690247	6.55882E-23	8	162	0.531662392	14.61894424	9.12984E-13	8	77	0.590500573	10.9527895	3.87459E-10	8	76	0.516059634
Light-Dark Zone Data	STEREOTYPIC EPISODE ACTIVITY COUNT (query), light	10	12.11446124	1.69989E-13	8	162	0.369073886	5.87226628	7.42486E-06	8	77	0.34032023	8.203931901	6.18912E-08	8	76	0.43561809
Light-Dark Zone Data	STEREOTYPIC EPISODE ACTIVITY COUNT (whole body), dark	10	18.68283786	1.10804E-19	8	162	0.482046616	14.08870931	2.04982E-12	8	77	0.58086451	8.139971081	7.01761E-08	8	76	0.433426767
Light-Dark Zone Data	STEREOTYPIC EPISODE ACTIVITY COUNT (whole body), light	10	10.31570874	1.29353E-11	8	162	0.328994369	5.269504146	2.82474E-05	8	77	0.311325664	6.992215508	7.12368E-07	8	76	0.390995166
Light-Dark Zone Data	STEREOTYPIC EPISODE COUNT (centroid), dark	10	4.770238039	2.80229E-05	8	162	0.165577454	3.005864155	0.005471261	8	77	0.175179921	2.200516814	0.036479396	8	76	0.113967523
Light-Dark Zone Data	STEREOTYPIC EPISODE COUNT (centroid), light	10	7.460417435	1.90317E-08	8	162	0.253743579	3.786700195	0.000860994	8	77	0.227836419	4.777877657	8.82112E-05	8	76	0.288141016
Light-Dark Zone Data	STEREOTYPIC EPISODE COUNT (crossover), dark	10	4.564686702	4.94575E-05	8	162	0.157976344	2.820897316	0.008482546	8	77	0.161637113	2.166387213	0.039455908	8	76	0.111087453
Light-Dark Zone Data	STEREOTYPIC EPISODE COUNT (crossover), light	10	8.223227349	2.57954E-09	8	162	0.275451502	3.831882826	0.000774113	8	77	0.230678342	5.601003108	1.39469E-05	8	76	0.330191762
Light-Dark Zone Data	STEREOTYPIC EPISODE COUNT (query), dark	10	4.531628574	5.41914E-05	8	162	0.156740937	2.778335974	0.009381628	8	77	0.1584577	2.144215825	0.04151373	8	76	0.109206438
Light-Dark Zone Data	STEREOTYPIC EPISODE COUNT (query), light	10	8.680581164	7.91825E-10	8	162	0.287871584	4.005917581	0.000514422	8	77	0.241432143	5.976227835	6.14124E-06	8	76	0.347755447
Light-Dark Zone Data	STEREOTYPIC EPISODE COUNT (whole body), dark	10	5.357834971	5.55052E-06	8	162	0.186568446	3.630673469	0.001244093	8	77	0.217859029	2.247569344	0.032729778	8	76	0.117907648
Light-Dark Zone Data	STEREOTYPIC EPISODE COUNT (whole body), light	10	7.734798063	9.23672E-09	8	162	0.261700055	3.679740086	0.001107979	8	77	0.221024357	5.266650112	2.92874E-05	8	76	0.313724655
Light-Dark Zone Data	STEREOTYPY TIME (centroid), dark	10	6.109093509	7.12543E-07	8	162	0.21191562	3.339006817	0.002481677	8	77	0.198499299	3.460482807	0.001885183	8	76	0.208624823
Light-Dark Zone Data	STEREOTYPY TIME (centroid), light	10	4.5446908	5.22689E-05	8	162	0.157229515	2.479372848	0.018978618	8	77	0.135426363	2.757389608	0.009935636	8	76	0.158455821
Light-Dark Zone Data	STEREOTYPY TIME (crossover), dark	10	5.783106694	1.73145E-06	8	162	0.20111362	3.130559265	0.004069681	8	77	0.184065536	3.28610168	0.002846405	8	76	0.196748093
Light-Dark Zone Data	STEREOTYPY TIME (crossover), light	10	4.470196688	6.42259E-05	8	162	0.154435528	2.292796875	0.029333161	8	77	0.120403075	2.779536916	0.009429886	8	76	0.16013297
Light-Dark Zone Data	STEREOTYPY TIME (query), dark	10	5.663733341	2.39946E-06	8	162	0.197083582	3.077154745	0.004619676	8	77	0.180283545	3.191766706	0.003557991	8	76	0.190173335
Light-Dark Zone Data	STEREOTYPY TIME (query), light	10	4.40183267	7.75934E-05	8	162	0.151855106	2.281402581	0.0301191	8	77	0.119468661	2.693346518	0.011554384	8	76	0.153568122
Light-Dark Zone Data	STEREOTYPY TIME (whole body), dark	10	6.711285261	1.40078E-07	8	162	0.231120527	3.683238373	0.001098868	8	77	0.221249056	3.768911606	0.000911917	8	76	0.228793221
Light-Dark Zone Data	STEREOTYPY TIME (whole body), light	10	4.679651518	3.59925E-05	8	162	0.162244623	2.376196593	0.024158289	8	77	0.127182538	2.989237634	0.005745304	8	76	0.175687804
Light-Dark Zone Data	TOTAL DISTANCE (centroid), dark	10	4.70142522	3.38907E-05	8	162	0.163048143	5.309609916	2.58179E-05	8	77	0.313333785	1.667510209	0.120232501	8	76	0.066745391
Light-Dark Zone Data	TOTAL DISTANCE (centroid), light	10	3.359769261	0.001371684	8	162	0.110477282	3.444732038	0.001931567	8	77	0.205626693	1.199559884	0.31073497	8	76	0.020933821
Light-Dark Zone Data	TOTAL DISTANCE (crossover), dark	10	4.204030989	0.000134094	8	162	0.144299519	4.635652047	0.000119218	8	77	0.277952999	1.558519882	0.151638847	8	76	0.056462613
Light-Dark Zone Data	TOTAL DISTANCE (crossover), light	10	3.304495865	0.001595274	8	162	0.108169462	3.484477391	0.001758039	8	77	0.208273424	1.214802376	0.301963823	8	76	0.022496787
Light-Dark Zone Data	TOTAL DISTANCE (query), dark	10	4.449382544	6.80315E-05	8	162	0.153651555	5.078262166	4.34587E-05	8	77	0.301586234	1.452962099	0.188813055	8	76	0.046285349
Light-Dark Zone Data	TOTAL DISTANCE (query), light	10	3.472245065	0.001008118	8	162	0.115136776	3.737530182	0.00096677	8	77	0.224719741	1.20716613	0.306334006	8	76	0.02171439
Light-Dark Zone Data	TOTAL DISTANCE (whole body), dark	10	4.010673656	0.000228835	8	162	0.13678244	4.390672207	0.000209837	8	77	0.264171515	1.743149486	0.102047536	8	76	0.073750881
Light-Dark Zone Data	TOTAL DISTANCE (whole body), light	10	3.196978766	0.002138422	8	162	0.103645845	3.304214427	0.002695157	8	77	0.196125741	1.203454165	0.308475759	8	76	0.021333616
Light-Dark Zone Data	TOTAL DISTANCE X AXIS (centroid), dark	10	4.77066636	2.79898E-05	8	162	0.16559315	3.026278812	0.00521254	8	77	0.176647868	4.425035374	0.000197986	8	76	0.26845402
Light-Dark Zone Data	TOTAL DISTANCE X AXIS (centroid), light	10	4.710636946	3.30389E-05	8	162	0.163387621	3.752349363	0.000933579	8	77	0.225661711	2.021790067	0.054869935	8	76	0.098674832
Light-Dark Zone Data	TOTAL DISTANCE X AXIS (crossover), dark	10	4.343000348	9.13049E-05	8	162	0.149621819	2.416284725	0.021999325	8	77	0.130404202	4.242089269	0.000302224	8	76	0.257811556
Light-Dark Zone Data	TOTAL DISTANCE X AXIS (crossover), light	10	4.609369855	4.371E-05	8	162	0.159640445	3.756431226	0.00092464	8	77	0.22592077	1.980298058	0.06026427	8	76	0.095048778
Light-Dark Zone Data	TOTAL DISTANCE X AXIS (query), dark	10	4.672904674	3.667E-05	8	162	0.16199533	2.77372746	0.009484481	8	77	0.158111988	4.262662858	0.00028815	8	76	0.259023805
Light-Dark Zone Data	TOTAL DISTANCE X AXIS (query), light	10	4.658323244	3.8178E-05	8	162	0.161456044	3.813832272	0.000807708	8	77	0.229545501	1.977133581	0.060695761	8	76	0.094771031
Light-Dark Zone Data	TOTAL DISTANCE X AXIS (whole body), dark	10	4.350858847	8.93417E-05	8	162	0.149920809	2.36645806	0.024713249	8	77	0.126396298	4.453996309	0.000185206	8	76	0.270110837
Light-Dark Zone Data	TOTAL DISTANCE X AXIS (whole body), light	10	4.550964087	5.13701E-05	8	162	0.157463959	3.714838162	0.001019915	8	77	0.22327289	1.96181987	0.06282565	8	76	0.093424532
Light-Dark Zone Data	TOTAL DISTANCE Y AXIS (centroid), dark	10	3.164952258	0.002332996	8	162	0.102289494	2.285582185	0.029828457	8	77	0.119811649	3.080833733	0.004625943	8	76	0.182302723
Light-Dark Zone Data	TOTAL DISTANCE Y AXIS (centroid), light	10	3.343689186	0.00143332	8	162	0.109807127	2.083245487	0.047534939	8	77	0.102894889	2.801621619	0.008951012	8	76	0.161798734
Light-Dark Zone Data	TOTAL DISTANCE Y AXIS (crossover), dark	10	3.136857876	0.002518001	8	162	0.101096288	2.240679412	0.033098756	8	77	0.116112778	3.112028854	0.004296781	8	76	0.184531413
Light-Dark Zone Data	TOTAL DISTANCE Y AXIS (crossover), light	10	3.291394158	0.001653351	8	162	0.107620673	2.080082512	0.047879494	8	77	0.102625279	2.755083342	0.009989823	8	76	0.158280789
Light-Dark Zone Data	TOTAL DISTANCE Y AXIS (query), dark	10	3.121274302	0.002626785	8	162	0.100433064	2.262019354	0.031503343	8	77	0.117874527	2.990801786	0.005724086	8	76	0.175801663
Light-Dark Zone Data	TOTAL DISTANCE Y AXIS (query), light	10	3.246176866	0.001870319	8	162	0.105721461	2.134560878	0.042266737	8	77	0.107246461	2.659998491	0.012498005	8	76	0.15100049
Light-Dark Zone Data	TOTAL DISTANCE Y AXIS (whole body), dark	10	3.197005161	0.002138269	8	162	0.103646961	2.234008806	0.033613343	8	77	0.115560632	3.229245656	0.003256101	8	76	0.192798307
Light-Dark Zone Data	TOTAL DISTANCE Y AXIS (whole body), light	10	3.333693608	0.001473008	8	162	0.10939004	2.056467266	0.050528682	8	77	0.100607194	2.867404536	0.007663102	8	76	0.166721564
Light-Dark Zone Data	VERTICAL ACTIVITY COUNT (centroid), dark	10	8.922629594	4.26073E-10	8	162	0.294273989	2.494361289	0.018323074	8	77	0.136611009	9.134338024	1.03645E-08	8	76	0.465679589
Light-Dark Zone Data	VERTICAL ACTIVITY COUNT (centroid), light	10	7.367139948	2.43587E-08	8	162	0.25099952	3.535189861	0.001559186	8	77	0.211624979	5.308872115	2.66531E-05	8	76	0.315848646
Light-Dark Zone Data	VERTICAL ACTIVITY COUNT (crossover), dark	10	8.890783575	4.62172E-10	8	162	0.293438217	2.494361289	0.018323074	8	77	0.136611009	9.067627123	1.17522E-08	8	76	0.463631139
Light-Dark Zone Data	VERTICAL ACTIVITY COUNT (crossover), light	10	7.382516815	2.33868E-08	8	162	0.251453268	3.535189861	0.001559186	8	77	0.211624979	5.339010909	2.49214E-05	8	76	0.317356763
Light-Dark Zone Data	VERTICAL ACTIVITY COUNT (query), dark	10	8.925643758	4.22807E-10	8	162	0.29435299	2.515351267	0.017442281	8	77	0.138264554	9.067627123	1.17522E-08	8	76	0.463631139
Light-Dark Zone Data	VERTICAL ACTIVITY COUNT (query), light	10	7.367139948	2.43587E-08	8	162	0.25099952	3.535189861	0.001559186	8	77	0.211624979	5.308872115	2.66531E-05	8	76	0.315848646
Light-Dark Zone Data	VERTICAL ACTIVITY COUNT (whole body), dark	10	8.922629594	4.26073E-10	8	162	0.294273989	2.494361289	0.018323074	8	77	0.136611009	9.134338024	1.03645E-08	8	76	0.465679589
Light-Dark Zone Data	VERTICAL ACTIVITY COUNT (whole body), light	10	7.346332514	2.5739E-08	8	162	0.250384647	3.489570675	0.001736965	8	77	0.208611322	5.339010909	2.49214E-05	8	76	0.317356763
Light-Dark Zone Data	VERTICAL ACTIVITY TIME (centroid), dark	10	1.676964172	0.107620652	8	162	0.034403893	0.574206048	0.795981163	8	77	-0.047212601	10.28688516	1.25255E-09	8	76	0.498752749
Light-Dark Zone Data	VERTICAL ACTIVITY TIME (centroid), light	10	4.716212873	3.25338E-05	8	162	0.163592976	1.123196752	0.357409279	8	77	0.012876398	8.176280917	6.53426E-08	8	76	0.43467284
Light-Dark Zone Data	VERTICAL ACTIVITY TIME (crossover), dark	10	1.674072537	0.108346399	8	162	0.034261973	0.574185211	0.795997847	8	77	-0.047215021	10.22248166	1.4056E-09	8	76	0.497013021
Light-Dark Zone Data	VERTICAL ACTIVITY TIME (crossover), light	10	4.695735552	3.44277E-05	8	162	0.162838325	1.116478232	0.361765228	8	77	0.01218274	8.221114654	5.9841E-08	8	76	0.436203893
Light-Dark Zone Data	VERTICAL ACTIVITY TIME (query), dark	10	1.676014507	0.107858518	8	162	0.034357288	0.575402311	0.795022709	8	77	-0.047073714	10.22248166	1.4056E-09	8	76	0.497013021
Light-Dark Zone Data	VERTICAL ACTIVITY TIME (query), light	10	4.611775264	4.34203E-05	8	162	0.159729841	1.101290205	0.371749755	8	77	0.010611043	8.176280917	6.53426E-08	8	76	0.43467284
Light-Dark Zone Data	VERTICAL ACTIVITY TIME (whole body), dark	10	1.735567289	0.093824861	8	162	0.03727115	0.573278941	0.796723135	8	77	-0.047320265	10.28688516	1.25255E-09	8	76	0.498752749
Light-Dark Zone Data	VERTICAL ACTIVITY TIME (whole body), light	10	4.710740159	3.30295E-05	8	162	0.163391423	1.116837953	0.361531057	8	77	0.012219904	8.220247691	5.99427E-08	8	76	0.436174365
Light-Dark Zone Data	VERTICAL EPISODE COUNT (centroid), dark	10	3.686970719	0.000558846	8	162	0.123897927	0.808852452	0.596827235	8	77	-0.020657237	7.163543622	5.00156E-07	8	76	0.397728113
Light-Dark Zone Data	VERTICAL EPISODE COUNT (centroid), light	10	5.232074204	7.84305E-06	8	162	0.182165147	2.261760988	0.031522205	8	77	0.117853239	4.81616864	8.08512E-05	8	76	0.29021393
Light-Dark Zone Data	VERTICAL EPISODE COUNT (crossover), dark	10	3.724046564	0.000504609	8	162	0.125393147	0.818128311	0.588945147	8	77	-0.019635116	7.11546869	5.52186E-07	8	76	0.39585391
Light-Dark Zone Data	VERTICAL EPISODE COUNT (crossover), light	10	5.277539457	6.92112E-06	8	162	0.183762526	2.285633051	0.029824936	8	77	0.119815822	4.830697073	7.82247E-05	8	76	0.290997282
Light-Dark Zone Data	VERTICAL EPISODE COUNT (query), dark	10	3.686119597	0.000560156	8	162	0.123863543	0.812585554	0.5936517	8	77	-0.020245635	7.11546869	5.52186E-07	8	76	0.39585391
Light-Dark Zone Data	VERTICAL EPISODE COUNT (query), light	10	4.685389568	3.54263E-05	8	162	0.162456525	1.981765685	0.059862388	8	77	0.094163236	4.81616864	8.08512E-05	8	76	0.29021393
Light-Dark Zone Data	VERTICAL EPISODE COUNT (whole body), dark	10	3.124425441	0.00260442	8	162	0.100567253	0.714999507	0.677563312	8	77	-0.03111548	7.163543622	5.00156E-07	8	76	0.397728113
Light-Dark Zone Data	VERTICAL EPISODE COUNT (whole body), light	10	5.232923232	7.82475E-06	8	162	0.182195034	2.248729847	0.032487892	8	77	0.116778219	4.842688149	7.61224E-05	8	76	0.291642523
Open Field	TOTAL DISTANCE (cm), 1	11	7.274690774	3.3341E-08	8	158	0.252703525	8.722481253	2.42924E-08	8	75	0.455746025	3.792044071	0.000892259	8	74	0.23456336
Open Field	HORIZONTAL ACTIVITY COUNT, 1	11	7.937962205	5.88009E-09	8	158	0.27214613	7.833823529	1.36555E-07	8	75	0.425623073	6.251700665	3.68435E-06	8	74	0.365645721
Open Field	REST TIME (s), 1	11	15.05063812	2.76111E-16	8	158	0.430919299	6.749938578	1.23656E-06	8	75	0.384042	11.40715178	2.18158E-10	8	74	0.533200718
Open Field	REST EPISODE COUNT, 1	11	20.88957886	2.18009E-21	8	158	0.517349703	7.267697318	4.25771E-07	8	75	0.404630721	18.68158652	5.36403E-15	8	74	0.659940509
Open Field	MOVEMENT TIME (s), 1	11	15.05069596	2.76077E-16	8	158	0.430920308	6.749852544	1.23678E-06	8	75	0.384038461	11.40643833	2.1842E-10	8	74	0.533183654
Open Field	MOVEMENT EPISODE COUNT, 1	11	20.69953602	3.11627E-21	8	158	0.514952003	7.191848521	4.96963E-07	8	75	0.401701058	18.57514982	6.14425E-15	8	74	0.6585842
Open Field	STEREOTYPY TIME (s), 1	11	2.409864527	0.017581239	8	158	0.07061532	3.227206229	0.003309431	8	75	0.194525538	1.924160184	0.068811286	8	74	0.092091201
Open Field	STEREOTYPIC EPISODE COUNT, 1	11	11.31492893	1.31987E-12	8	158	0.357282848	5.813718804	9.06863E-06	8	75	0.342956614	6.691236694	1.4647E-06	8	74	0.384482027
Open Field	STEREOTYPIC ACTIVITY COUNT, 1	11	3.76323324	0.000461179	8	158	0.129614926	4.458871532	0.00018725	8	75	0.272758139	1.906638988	0.071551103	8	74	0.090503255
Open Field	STEREOTYPIC EPISODE ACTIVITY COUNT, 1	11	25.45545792	6.33027E-25	8	158	0.568585949	13.79012659	4.23025E-12	8	75	0.581043245	25.54972925	2.05869E-18	8	74	0.729326095
Open Field	VERTICAL EPISODE COUNT, 1	11	10.58879854	7.55802E-12	8	158	0.340700608	8.704656018	2.51313E-08	8	75	0.455172886	8.340374155	5.40811E-08	8	74	0.446183067
Open Field	VERTICAL ACTIVITY COUNT, 1	11	13.61679303	6.47581E-15	8	158	0.404743101	11.24180326	2.60203E-10	8	75	0.526191423	5.971381774	6.69972E-06	8	74	0.353018589
Open Field	VERTICAL ACTIVITY TIME (s), 1	11	9.021274684	3.6668E-10	8	158	0.301814574	6.603320884	1.68011E-06	8	75	0.377950463	5.508026753	1.83006E-05	8	74	0.331006764
Open Field	LEFT FRONT TIME LEGACY (s), 1	11	1.683112866	0.106323108	8	158	0.035507284	1.477304819	0.179853621	8	75	0.049209082	1.32537554	0.244477224	8	74	0.034480581
Open Field	RIGHT FRONT TIME LEGACY (s), 1	11	1.85656293	0.070503791	8	158	0.044125165	0.7957399	0.608060002	8	75	-0.022650361	2.713549151	0.01119033	8	74	0.158300502
Open Field	LEFT REAR TIME LEGACY (s), 1	11	1.413440972	0.194643463	8	158	0.021795616	2.165115233	0.039745379	8	75	0.11216688	1.177762355	0.324011427	8	74	0.019137127
Open Field	RIGHT REAR TIME LEGACY (s), 1	11	1.399793443	0.200427309	8	158	0.021091326	1.12346324	0.357586794	8	75	0.013210721	3.151504652	0.00400032	8	74	0.191030636
Open Field	CLOCKWISE REVOLUTIONS, 1	11	1.666516913	0.110496296	8	158	0.03467456	2.278496104	0.030624945	8	75	0.121753204	1.672778374	0.119385601	8	74	0.068763898
Open Field	COUNTER CLOCKWISE REVOLUTIONS, 1	11	3.96300799	0.00026635	8	158	0.137695436	2.703554028	0.011366348	8	75	0.15592064	2.098990069	0.046414747	8	74	0.10763753
Open Field	MARGIN TIME LEGACY (s), 1	11	9.393907982	1.43649E-10	8	158	0.311468463	4.376196023	0.000226396	8	75	0.267985707	6.789240955	1.19541E-06	8	74	0.388530481
Open Field	MARGIN DISTANCE LEGACY (cm), 1	11	9.546913934	9.80204E-11	8	158	0.315355541	9.025630775	1.36944E-08	8	75	0.465311873	5.063400558	4.89165E-05	8	74	0.308428932
Open Field	CENTER TIME LEGACY (s), 1	11	9.394232119	1.43533E-10	8	158	0.311476744	4.376661284	0.000226154	8	75	0.26801274	6.789255055	1.19537E-06	8	74	0.38853106
Open Field	CENTER DISTANCE LEGACY (cm), 1	11	15.69145172	6.99409E-17	8	158	0.441887945	12.35849125	4.05812E-11	8	75	0.551899781	7.143843196	5.77547E-07	8	74	0.402744123
Open Field	TOTAL DISTANCE X AXIS (cm), 1	11	7.795882568	8.50792E-09	8	158	0.268066945	8.919492959	1.67228E-08	8	75	0.462001199	3.301382038	0.002812823	8	74	0.201654626
Open Field	TOTAL DISTANCE Y AXIS (cm), 1	11	6.251243436	5.10221E-07	8	158	0.220577468	8.376837127	4.71527E-08	8	75	0.444412962	2.640464889	0.013278139	8	74	0.152579016
Open Field	AMBULATORY ACTIVITY COUNT, 1	11	7.666417213	1.19259E-08	8	158	0.264309904	7.740400783	1.64409E-07	8	75	0.422261478	6.154040838	4.53382E-06	8	74	0.361302905
Open Field	AMBULATORY TIME (s), 1	11	10.63956705	6.68265E-12	8	158	0.341887751	2.969723954	0.006074049	8	75	0.175994766	10.84337654	5.6873E-10	8	74	0.519316413
Open Field	AMBULATORY EPISODE COUNT, 1	11	4.323974887	9.86113E-05	8	158	0.151921674	1.670258621	0.119774776	8	75	0.067754351	5.700944214	1.20141E-05	8	74	0.34035081
Open Field	FRACTION TIME MOVING, 1	11	15.05069422	2.76078E-16	8	158	0.430920278	6.749852085	1.23678E-06	8	75	0.384038442	11.40643704	2.1842E-10	8	74	0.533183623
Open Field	FRACTION TIME RESTING, 1	11	15.0506358	2.76113E-16	8	158	0.430919258	6.749937339	1.23656E-06	8	75	0.384041949	11.40715103	2.18158E-10	8	74	0.5332007
Open Field	FRACTION TIME VERTICAL, 1	11	9.021272763	3.66682E-10	8	158	0.301814523	6.603320954	1.68011E-06	8	75	0.377950466	5.508024407	1.83007E-05	8	74	0.331006649
Open Field	FRACTION TIME CENTER, 1	11	9.394230291	1.43533E-10	8	158	0.311476697	4.376660097	0.000226154	8	75	0.268012671	6.789254032	1.19538E-06	8	74	0.388531018
Open Field	FRACTION TIME MARGINS, 1	11	9.393906074	1.4365E-10	8	158	0.311468414	4.376194732	0.000226396	8	75	0.267985632	6.789240354	1.19541E-06	8	74	0.388530456
Open Field	FRACTION TIME AMBULATORY, 1	11	10.63956777	6.68264E-12	8	158	0.341887768	2.96972526	0.00607403	8	75	0.175994863	10.84337897	5.68727E-10	8	74	0.519316475
Open Field	TOTAL DISTANCE (cm), 2	11	17.3008546	2.44625E-18	8	158	0.467657298	9.077464629	1.24257E-08	8	75	0.466913922	9.921446657	2.86965E-09	8	74	0.494741055
Open Field	HORIZONTAL ACTIVITY COUNT, 2	11	12.86291611	3.56723E-14	8	158	0.389990537	4.997638324	5.50897E-05	8	75	0.302396407	11.97971536	8.43875E-11	8	74	0.546503917
Open Field	REST TIME (s), 2	11	25.14615134	1.0719E-24	8	158	0.565461034	15.22622927	4.95783E-13	8	75	0.606702292	15.24268361	5.63224E-13	8	74	0.609865925
Open Field	REST EPISODE COUNT, 2	11	32.06646893	1.7334E-29	8	158	0.626062102	15.79361025	2.19357E-13	8	75	0.615994064	20.37310591	6.60081E-16	8	74	0.680134753
Open Field	MOVEMENT TIME (s), 2	11	25.14620345	1.07181E-24	8	158	0.565461564	15.22572161	4.96149E-13	8	75	0.606693777	15.24338296	5.62657E-13	8	74	0.609877607
Open Field	MOVEMENT EPISODE COUNT, 2	11	31.67344705	3.1196E-29	8	158	0.623076752	15.75671241	2.31184E-13	8	75	0.615403171	20.19604826	8.17534E-16	8	74	0.678134037
Open Field	STEREOTYPY TIME (s), 2	11	8.671744487	8.90351E-10	8	158	0.292509884	8.623402571	2.93476E-08	8	75	0.452544958	3.036563058	0.005241471	8	74	0.182689503
Open Field	STEREOTYPIC EPISODE COUNT, 2	11	15.39190571	1.32523E-16	8	158	0.436813799	9.629047936	4.47784E-09	8	75	0.483385656	6.645404226	1.61119E-06	8	74	0.382570281
Open Field	STEREOTYPIC ACTIVITY COUNT, 2	11	12.12379337	1.96409E-13	8	158	0.374799103	8.631631891	2.88895E-08	8	75	0.452812267	4.918052377	6.77226E-05	8	74	0.300714039
Open Field	STEREOTYPIC EPISODE ACTIVITY COUNT, 2	11	26.25707072	1.64235E-25	8	158	0.576479268	10.21201788	1.56417E-09	8	75	0.499723223	23.68612024	1.48606E-17	8	74	0.713462125
Open Field	VERTICAL EPISODE COUNT, 2	11	3.527794163	0.000879164	8	158	0.119895282	4.89883492	6.88198E-05	8	75	0.297143353	1.673376422	0.119232372	8	74	0.068820817
Open Field	VERTICAL ACTIVITY COUNT, 2	11	2.395273546	0.018258257	8	158	0.069935617	1.386576615	0.216283385	8	75	0.040231523	1.500496117	0.171705382	8	74	0.052072053
Open Field	VERTICAL ACTIVITY TIME (s), 2	11	3.661514233	0.000609613	8	158	0.125442121	1.704645938	0.111211438	8	75	0.070983711	2.7782205	0.009616208	8	74	0.163299325
Open Field	LEFT FRONT TIME LEGACY (s), 2	11	1.073288187	0.384538874	8	158	0.003934124	2.698248086	0.011508891	8	75	0.155510526	1.014131054	0.433043599	8	74	0.001548568
Open Field	RIGHT FRONT TIME LEGACY (s), 2	11	2.315079256	0.022451514	8	158	0.066182045	0.947817165	0.483066553	8	75	-0.005690579	2.769715358	0.009809955	8	74	0.162645307
Open Field	LEFT REAR TIME LEGACY (s), 2	11	0.877894584	0.536539187	8	158	-0.006624122	0.468119305	0.874832205	8	75	-0.061203659	1.286139859	0.263905631	8	74	0.030449315
Open Field	RIGHT REAR TIME LEGACY (s), 2	11	2.924192565	0.004519107	8	158	0.093955871	1.370429122	0.223384529	8	75	0.038615927	2.498003836	0.018514511	8	74	0.141199699
Open Field	CLOCKWISE REVOLUTIONS, 2	11	5.325577112	6.29734E-06	8	158	0.189045585	2.617836817	0.013898632	8	75	0.149246126	4.959826549	6.1666E-05	8	74	0.302948928
Open Field	COUNTER CLOCKWISE REVOLUTIONS, 2	11	4.558204027	5.17433E-05	8	158	0.160904527	4.720769253	0.000102993	8	75	0.287473669	1.736960662	0.103931727	8	74	0.074832991
Open Field	MARGIN TIME LEGACY (s), 2	11	4.015287898	0.000230671	8	158	0.13978535	2.993138689	0.005747783	8	75	0.177715074	1.74838168	0.101382965	8	74	0.075904684
Open Field	MARGIN DISTANCE LEGACY (cm), 2	11	20.63960477	3.48904E-21	8	158	0.514190924	11.03624762	3.69871E-10	8	75	0.521134218	11.69806211	1.34258E-10	8	74	0.540055962
Open Field	CENTER TIME LEGACY (s), 2	11	4.015368807	0.00023062	8	158	0.139788576	2.992988174	0.005749824	8	75	0.177704038	1.748246696	0.101412748	8	74	0.075892032
Open Field	CENTER DISTANCE LEGACY (cm), 2	11	5.200172151	8.87499E-06	8	158	0.184576481	2.272713024	0.031036385	8	75	0.121269259	4.046797822	0.000493915	8	74	0.250602126
Open Field	TOTAL DISTANCE X AXIS (cm), 2	11	12.88118994	3.42134E-14	8	158	0.390356779	7.032499585	6.88902E-07	8	75	0.395451301	7.113131998	6.14816E-07	8	74	0.401539305
Open Field	TOTAL DISTANCE Y AXIS (cm), 2	11	11.5004287	8.49632E-13	8	158	0.361386096	6.470154487	2.22339E-06	8	75	0.372312431	7.027256139	7.32637E-07	8	74	0.3981444
Open Field	AMBULATORY ACTIVITY COUNT, 2	11	13.23067791	1.54532E-14	8	158	0.397277502	5.372762822	2.38561E-05	8	75	0.321645284	11.72561414	1.28265E-10	8	74	0.540694797
Open Field	AMBULATORY TIME (s), 2	11	25.79598716	3.55885E-25	8	158	0.571974735	13.73604008	4.59678E-12	8	75	0.580011292	13.84998114	4.41526E-12	8	74	0.585124865
Open Field	AMBULATORY EPISODE COUNT, 2	11	2.698119503	0.008257313	8	158	0.083842537	1.342934879	0.235924552	8	75	0.035852509	1.960952158	0.06337785	8	74	0.095407677
Open Field	FRACTION TIME MOVING, 2	11	25.14620169	1.07181E-24	8	158	0.565461547	15.22572053	4.9615E-13	8	75	0.606693759	15.24338172	5.62658E-13	8	74	0.609877587
Open Field	FRACTION TIME RESTING, 2	11	25.1461489	1.07191E-24	8	158	0.565461009	15.22622756	4.95784E-13	8	75	0.606702264	15.24268247	5.63225E-13	8	74	0.609865905
Open Field	FRACTION TIME VERTICAL, 2	11	3.661514601	0.000609612	8	158	0.125442136	1.704646229	0.111211368	8	75	0.070983738	2.778220307	0.009616212	8	74	0.16329931
Open Field	FRACTION TIME CENTER, 2	11	4.015368378	0.00023062	8	158	0.139788559	2.992987627	0.005749831	8	75	0.177703998	1.74824607	0.101412887	8	74	0.075891973
Open Field	FRACTION TIME MARGINS, 2	11	4.015287098	0.000230672	8	158	0.139785318	2.99313885	0.005747781	8	75	0.177715085	1.748380646	0.101383193	8	74	0.075904587
Open Field	FRACTION TIME AMBULATORY, 2	11	25.79598455	3.55887E-25	8	158	0.571974709	13.73603489	4.59681E-12	8	75	0.580011192	13.84998304	4.41524E-12	8	74	0.585124901
Open Field	TOTAL DISTANCE (cm), 3	11	22.30825221	1.58901E-22	8	158	0.534526263	10.79722871	5.58927E-10	8	75	0.515116275	15.48815279	3.9621E-13	8	74	0.613923928
Open Field	HORIZONTAL ACTIVITY COUNT, 3	11	10.65768709	6.39566E-12	8	158	0.342310425	3.893382308	0.000692776	8	75	0.238814522	11.32331623	2.51198E-10	8	74	0.531187055
Open Field	REST TIME (s), 3	11	27.31882793	2.84519E-26	8	158	0.586500045	11.92766357	8.22638E-11	8	75	0.542318884	21.28306993	2.24007E-16	8	74	0.690036912
Open Field	REST EPISODE COUNT, 3	11	19.33166233	4.27361E-20	8	158	0.496965165	6.686214519	1.41242E-06	8	75	0.381409172	18.19172745	1.00624E-14	8	74	0.653607306
Open Field	MOVEMENT TIME (s), 3	11	27.31702365	2.85358E-26	8	158	0.586483419	11.9269472	8.23614E-11	8	75	0.542302612	21.28124911	2.24485E-16	8	74	0.690017711
Open Field	MOVEMENT EPISODE COUNT, 3	11	19.14254014	6.17878E-20	8	158	0.494372795	6.668231965	1.46653E-06	8	75	0.380662127	17.7960027	1.68567E-14	8	74	0.648316243
Open Field	STEREOTYPY TIME (s), 3	11	13.00849729	2.55914E-14	8	158	0.392896104	6.682477753	1.42349E-06	8	75	0.381254085	7.088856343	6.46009E-07	8	74	0.400583512
Open Field	STEREOTYPIC EPISODE COUNT, 3	11	15.42375311	1.23789E-16	8	158	0.437357655	7.321359237	3.81778E-07	8	75	0.406686146	9.023801802	1.48101E-08	8	74	0.468272109
Open Field	STEREOTYPIC ACTIVITY COUNT, 3	11	10.37268996	1.2787E-11	8	158	0.335598953	5.699735222	1.16242E-05	8	75	0.337577186	5.535296374	1.724E-05	8	74	0.332343613
Open Field	STEREOTYPIC EPISODE ACTIVITY COUNT, 3	11	15.76668303	5.96143E-17	8	158	0.443147989	4.526588123	0.000160349	8	75	0.276620957	14.67454496	1.2874E-12	8	74	0.600138303
Open Field	VERTICAL EPISODE COUNT, 3	11	8.05362483	4.35691E-09	8	158	0.275433447	5.451495814	2.00456E-05	8	75	0.325551237	7.724742576	1.79937E-07	8	74	0.424652987
Open Field	VERTICAL ACTIVITY COUNT, 3	11	4.00067488	0.000240134	8	158	0.139202208	1.537319101	0.158796232	8	75	0.055055774	3.732998406	0.00102389	8	74	0.230747479
Open Field	VERTICAL ACTIVITY TIME (s), 3	11	8.051707574	4.37859E-09	8	158	0.275379198	2.69563977	0.011579611	8	75	0.155308775	7.617248408	2.22749E-07	8	74	0.420720826
Open Field	LEFT FRONT TIME LEGACY (s), 3	11	1.409533797	0.196284907	8	158	0.021594087	1.859943369	0.079129293	8	75	0.085293518	1.066200827	0.395999321	8	74	0.007213531
Open Field	RIGHT FRONT TIME LEGACY (s), 3	11	1.010894076	0.430025555	8	158	0.000586761	0.855636629	0.557501252	8	75	-0.0159028	1.004923961	0.439811526	8	74	0.000540143
Open Field	LEFT REAR TIME LEGACY (s), 3	11	1.024894421	0.419546258	8	158	0.001339818	0.610175415	0.766592511	8	75	-0.04413576	1.260702951	0.277153882	8	74	0.027817768
Open Field	RIGHT REAR TIME LEGACY (s), 3	11	5.025231132	1.4335E-05	8	158	0.178259119	1.885430517	0.074774637	8	75	0.087600014	8.762081362	2.42039E-08	8	74	0.460024466
Open Field	CLOCKWISE REVOLUTIONS, 3	11	5.334590717	6.14407E-06	8	158	0.18936492	3.658524276	0.001199831	8	75	0.223767444	3.463325886	0.001923615	8	74	0.212824683
Open Field	COUNTER CLOCKWISE REVOLUTIONS, 3	11	4.576996025	4.91352E-05	8	158	0.161616975	3.676732853	0.001149697	8	75	0.224955287	2.268468941	0.031501058	8	74	0.122208118
Open Field	MARGIN TIME LEGACY (s), 3	11	3.693393425	0.000558589	8	158	0.126754195	2.999442061	0.005662978	8	75	0.178176963	1.886622982	0.074806982	8	74	0.088682393
Open Field	MARGIN DISTANCE LEGACY (cm), 3	11	25.8087876	3.48291E-25	8	158	0.572101081	11.15301104	3.02778E-10	8	75	0.524020067	18.10262656	1.1295E-14	8	74	0.652429912
Open Field	CENTER TIME LEGACY (s), 3	11	3.693666695	0.000558171	8	158	0.126765425	2.999344545	0.005664281	8	75	0.178169821	1.886633545	0.074805228	8	74	0.088683356
Open Field	CENTER DISTANCE LEGACY (cm), 3	11	5.337207014	6.10028E-06	8	158	0.189457563	3.538852246	0.00158893	8	75	0.215869073	5.194794983	3.65133E-05	8	74	0.315258123
Open Field	TOTAL DISTANCE X AXIS (cm), 3	11	19.59098054	2.58474E-20	8	158	0.500476828	8.115028267	7.8474E-08	8	75	0.435509529	13.99286968	3.55604E-12	8	74	0.587806776
Open Field	TOTAL DISTANCE Y AXIS (cm), 3	11	15.42555771	1.23312E-16	8	158	0.437388441	8.132245001	7.58747E-08	8	75	0.436103782	9.568296666	5.42994E-09	8	74	0.484648399
Open Field	AMBULATORY ACTIVITY COUNT, 3	11	11.57851431	7.06288E-13	8	158	0.363097719	4.413616167	0.000207742	8	75	0.270153516	11.43429302	2.08445E-10	8	74	0.533848927
Open Field	AMBULATORY TIME (s), 3	11	33.18701445	3.32196E-30	8	158	0.634319753	15.7677724	2.27572E-13	8	75	0.61558048	21.32329366	2.13709E-16	8	74	0.690460494
Open Field	AMBULATORY EPISODE COUNT, 3	11	3.34904558	0.001432067	8	158	0.112369787	1.765264921	0.097472542	8	75	0.076622369	2.53007382	0.017181918	8	74	0.143787917
Open Field	FRACTION TIME MOVING, 3	11	27.31702689	2.85357E-26	8	158	0.586483448	11.92694721	8.23614E-11	8	75	0.542302612	21.28125333	2.24484E-16	8	74	0.690017755
Open Field	FRACTION TIME RESTING, 3	11	27.31883052	2.84517E-26	8	158	0.586500069	11.92766294	8.22639E-11	8	75	0.54231887	21.28307406	2.24006E-16	8	74	0.690036956
Open Field	FRACTION TIME VERTICAL, 3	11	8.051708177	4.37858E-09	8	158	0.275379215	2.695640097	0.011579602	8	75	0.1553088	7.617249083	2.22749E-07	8	74	0.420720851
Open Field	FRACTION TIME CENTER, 3	11	3.693665983	0.000558172	8	158	0.126765396	2.999344109	0.005664286	8	75	0.178169789	1.886633554	0.074805227	8	74	0.088683356
Open Field	FRACTION TIME MARGINS, 3	11	3.693392195	0.000558591	8	158	0.126754145	2.999441388	0.005662987	8	75	0.178176914	1.886622694	0.07480703	8	74	0.088682367
Open Field	FRACTION TIME AMBULATORY, 3	11	33.18702067	3.32193E-30	8	158	0.634319797	15.7677668	2.27573E-13	8	75	0.61558039	21.32330297	2.13706E-16	8	74	0.690460592
Open Field	TOTAL DISTANCE (cm), 4	11	16.58919398	1.05989E-17	8	158	0.456561966	7.805844042	1.4435E-07	8	75	0.424620408	12.6078354	3.05492E-11	8	74	0.560252202
Open Field	HORIZONTAL ACTIVITY COUNT, 4	11	11.52865398	7.94703E-13	8	158	0.362005849	4.790209645	8.79807E-05	8	75	0.291276042	11.11576749	3.56933E-10	8	74	0.526126352
Open Field	REST TIME (s), 4	11	27.46238381	2.25127E-26	8	158	0.587818638	12.52486086	3.09935E-11	8	75	0.555493069	23.27003165	2.34447E-17	8	74	0.709662864
Open Field	REST EPISODE COUNT, 4	11	20.79348795	2.61122E-21	8	158	0.516140329	8.563344991	3.29246E-08	8	75	0.450586203	13.9527022	3.77863E-12	8	74	0.587056372
Open Field	MOVEMENT TIME (s), 4	11	27.46099382	2.25638E-26	8	158	0.587805911	12.52412983	3.10301E-11	8	75	0.555477406	23.26895154	2.34727E-17	8	74	0.709652871
Open Field	MOVEMENT EPISODE COUNT, 4	11	20.78877675	2.63445E-21	8	158	0.51608088	8.605706034	3.03582E-08	8	75	0.451969245	13.91026968	4.02935E-12	8	74	0.58626068
Open Field	STEREOTYPY TIME (s), 4	11	5.291934245	6.90415E-06	8	158	0.187851457	3.475231918	0.001845248	8	75	0.211604328	3.290204092	0.002887645	8	74	0.200871921
Open Field	STEREOTYPIC EPISODE COUNT, 4	11	9.318184694	1.73657E-10	8	158	0.309528358	3.503672751	0.001725884	8	75	0.213516559	8.169897621	7.51849E-08	8	74	0.440384115
Open Field	STEREOTYPIC ACTIVITY COUNT, 4	11	7.117098021	5.05509E-08	8	158	0.247930285	3.948126126	0.000609796	8	75	0.242238434	4.744601831	0.000100088	8	74	0.291279204
Open Field	STEREOTYPIC EPISODE ACTIVITY COUNT, 4	11	17.15307218	3.30989E-18	8	158	0.465390689	4.343990492	0.000243807	8	75	0.266109652	17.59122215	2.20767E-14	8	74	0.645514241
Open Field	VERTICAL EPISODE COUNT, 4	11	10.50173116	9.33803E-12	8	158	0.33865467	6.098132035	4.90718E-06	8	75	0.356006	8.328147879	5.53694E-08	8	74	0.44577118
Open Field	VERTICAL ACTIVITY COUNT, 4	11	8.900093482	4.98282E-10	8	158	0.298616506	3.348325003	0.002487619	8	75	0.202957125	6.844443884	1.06658E-06	8	74	0.390787496
Open Field	VERTICAL ACTIVITY TIME (s), 4	11	12.57187785	6.95557E-14	8	158	0.384097699	4.292134614	0.000274744	8	75	0.263068622	10.02258145	2.39505E-09	8	74	0.497558973
Open Field	LEFT FRONT TIME LEGACY (s), 4	11	0.856687803	0.554502387	8	158	-0.007783527	1.12628902	0.355768664	8	75	0.013508998	0.937187175	0.491485599	8	74	-0.006941949
Open Field	RIGHT FRONT TIME LEGACY (s), 4	11	2.061411103	0.042666692	8	158	0.05410679	1.238674369	0.28882767	8	75	0.025227458	1.864893824	0.078499261	8	74	0.086697413
Open Field	LEFT REAR TIME LEGACY (s), 4	11	1.713978419	0.098937075	8	158	0.037052189	1.041611145	0.413082857	8	75	0.004491785	0.704699083	0.68640439	8	74	-0.033496742
Open Field	RIGHT REAR TIME LEGACY (s), 4	11	1.646766791	0.115653519	8	158	0.033681696	0.423142496	0.903681721	8	75	-0.066724485	1.428856528	0.198847038	8	74	0.044953667
Open Field	CLOCKWISE REVOLUTIONS, 4	11	5.491677355	4.00093E-06	8	158	0.194890093	1.60607539	0.137381405	8	75	0.061666365	5.420056847	2.21981E-05	8	74	0.326657452
Open Field	COUNTER CLOCKWISE REVOLUTIONS, 4	11	2.832910091	0.005769577	8	158	0.089899364	2.948853528	0.006380398	8	75	0.174455314	1.030591974	0.421104224	8	74	0.00334642
Open Field	MARGIN TIME LEGACY (s), 4	11	3.297032238	0.001649857	8	158	0.11015574	2.986890786	0.005833093	8	75	0.177256736	2.173888729	0.039131952	8	74	0.114135999
Open Field	MARGIN DISTANCE LEGACY (cm), 4	11	17.42982535	1.88057E-18	8	158	0.469619736	7.269535408	4.24181E-07	8	75	0.404701362	14.18232722	2.67396E-12	8	74	0.59130974
Open Field	CENTER TIME LEGACY (s), 4	11	3.297273187	0.001648776	8	158	0.110166022	2.986815138	0.005834133	8	75	0.177251183	2.174033564	0.039119	8	74	0.114148473
Open Field	CENTER DISTANCE LEGACY (cm), 4	11	5.334643809	6.14318E-06	8	158	0.1893668	6.31965523	3.05783E-06	8	75	0.36581626	2.50559364	0.018190233	8	74	0.141813649
Open Field	TOTAL DISTANCE X AXIS (cm), 4	11	12.93286161	3.04063E-14	8	158	0.391390001	5.096588501	4.41224E-05	8	75	0.307579151	10.4489114	1.12766E-09	8	74	0.509100212
Open Field	TOTAL DISTANCE Y AXIS (cm), 4	11	10.9823227	2.92338E-12	8	158	0.349792042	5.296049636	2.82799E-05	8	75	0.317795772	8.154954864	7.73974E-08	8	74	0.439870026
Open Field	AMBULATORY ACTIVITY COUNT, 4	11	11.64859406	5.98551E-13	8	158	0.364626062	5.14991236	3.91617E-05	8	75	0.310340308	10.49239035	1.0451E-09	8	74	0.510247513
Open Field	AMBULATORY TIME (s), 4	11	26.65518089	8.47329E-26	8	158	0.580293	12.76656618	2.10196E-11	8	75	0.560611978	17.76808802	1.74862E-14	8	74	0.647936898
Open Field	AMBULATORY EPISODE COUNT, 4	11	2.57119717	0.011540774	8	158	0.07806511	1.7462105	0.101612245	8	75	0.074857354	2.358872564	0.025570727	8	74	0.129787458
Open Field	FRACTION TIME MOVING, 4	11	27.46099351	2.25638E-26	8	158	0.587805908	12.52412763	3.10302E-11	8	75	0.555477359	23.26895211	2.34726E-17	8	74	0.709652876
Open Field	FRACTION TIME RESTING, 4	11	27.46238325	2.25128E-26	8	158	0.587818633	12.5248591	3.09936E-11	8	75	0.555493032	23.27002962	2.34448E-17	8	74	0.709662845
Open Field	FRACTION TIME VERTICAL, 4	11	12.57187904	6.95555E-14	8	158	0.384097723	4.292135218	0.000274743	8	75	0.263068658	10.02258239	2.39504E-09	8	74	0.497558999
Open Field	FRACTION TIME CENTER, 4	11	3.297272843	0.001648778	8	158	0.110166007	2.986815711	0.005834125	8	75	0.177251226	2.174033648	0.039118993	8	74	0.114148481
Open Field	FRACTION TIME MARGINS, 4	11	3.297031574	0.00164986	8	158	0.110155712	2.986891059	0.005833089	8	75	0.177256756	2.173888692	0.039131956	8	74	0.114135996
Open Field	FRACTION TIME AMBULATORY, 4	11	26.65517779	8.47333E-26	8	158	0.580292971	12.76656574	2.10196E-11	8	75	0.560611969	17.76808753	1.74862E-14	8	74	0.647936892
Open Field	TOTAL DISTANCE (cm), 5	11	15.20552912	1.97721E-16	8	158	0.433609853	9.985433609	2.34653E-09	8	75	0.493497554	9.402939396	7.34512E-09	8	74	0.479782755
Open Field	HORIZONTAL ACTIVITY COUNT, 5	11	11.61212286	6.52369E-13	8	158	0.363831592	6.243415005	3.59652E-06	8	75	0.362473835	7.897749683	1.27909E-07	8	74	0.430870739
Open Field	REST TIME (s), 5	11	21.43335666	7.91067E-22	8	158	0.52408122	13.97231955	3.2016E-12	8	75	0.584482423	9.323904683	8.4929E-09	8	74	0.477424556
Open Field	REST EPISODE COUNT, 5	11	11.22328278	1.64206E-12	8	158	0.355236117	7.433935404	3.03964E-07	8	75	0.410952391	7.34593223	3.83569E-07	8	74	0.410552788
Open Field	MOVEMENT TIME (s), 5	11	21.43283654	7.9183E-22	8	158	0.524074871	13.97229766	3.20171E-12	8	75	0.584482013	9.323549587	8.49845E-09	8	74	0.477413913
Open Field	MOVEMENT EPISODE COUNT, 5	11	10.64546836	6.58778E-12	8	158	0.342025466	7.047370657	6.68155E-07	8	75	0.396040072	7.15141318	5.68721E-07	8	74	0.403040353
Open Field	STEREOTYPY TIME (s), 5	11	1.803243995	0.080118515	8	158	0.041492449	1.859512934	0.079204842	8	75	0.085254465	1.691292609	0.114724471	8	74	0.070522765
Open Field	STEREOTYPIC EPISODE COUNT, 5	11	2.983959111	0.003848899	8	158	0.096592307	1.996612714	0.058291069	8	75	0.097527039	1.956212022	0.064054311	8	74	0.094981755
Open Field	STEREOTYPIC ACTIVITY COUNT, 5	11	2.534831147	0.012695539	8	158	0.076396297	1.645504323	0.126307122	8	75	0.065415708	2.277275229	0.030869029	8	74	0.122952226
Open Field	STEREOTYPIC EPISODE ACTIVITY COUNT, 5	11	9.591704654	8.76698E-11	8	158	0.316485148	3.579277858	0.001445003	8	75	0.218555085	6.617663838	1.70705E-06	8	74	0.381407405
Open Field	VERTICAL EPISODE COUNT, 5	11	10.42079422	1.13717E-11	8	158	0.336741365	6.65662181	1.50259E-06	8	75	0.38017885	7.965692259	1.11948E-07	8	74	0.43327595
Open Field	VERTICAL ACTIVITY COUNT, 5	11	6.777324574	1.24614E-07	8	158	0.23742872	5.82731449	8.80474E-06	8	75	0.343592432	4.011285655	0.000536228	8	74	0.248406789
Open Field	VERTICAL ACTIVITY TIME (s), 5	11	12.16414117	1.78793E-13	8	158	0.375647883	9.945226165	2.52271E-09	8	75	0.492376583	6.186740211	4.22913E-06	8	74	0.362763614
Open Field	LEFT FRONT TIME LEGACY (s), 5	11	0.87042637	0.542840358	8	158	-0.007032115	0.649346982	0.733779416	8	75	-0.039525479	0.854560267	0.558449899	8	74	-0.016221845
Open Field	RIGHT FRONT TIME LEGACY (s), 5	11	1.135494039	0.342425052	8	158	0.00724914	0.432556458	0.897916365	8	75	-0.065564189	1.443991998	0.192822467	8	74	0.046466479
Open Field	LEFT REAR TIME LEGACY (s), 5	11	2.071135129	0.041645055	8	158	0.054575432	1.872422487	0.076968196	8	75	0.086424289	0.864856379	0.549906328	8	74	-0.015056162
Open Field	RIGHT REAR TIME LEGACY (s), 5	11	2.34660272	0.020703097	8	158	0.06766114	2.687208347	0.011811168	8	75	0.15465595	0.979169256	0.459076949	8	74	-0.00229154
Open Field	CLOCKWISE REVOLUTIONS, 5	11	5.246240082	7.82352E-06	8	158	0.186223934	2.919703096	0.006834231	8	75	0.172295455	4.059527486	0.000479584	8	74	0.251385945
Open Field	COUNTER CLOCKWISE REVOLUTIONS, 5	11	1.458639138	0.17647868	8	158	0.024120882	3.652569704	0.0012167	8	75	0.223378205	0.489048756	0.860294658	8	74	-0.059411831
Open Field	MARGIN TIME LEGACY (s), 5	11	4.33792059	9.48961E-05	8	158	0.152461883	2.777535281	0.00955191	8	75	0.161597679	3.128907836	0.004218571	8	74	0.189404292
Open Field	MARGIN DISTANCE LEGACY (cm), 5	11	17.37328185	2.11017E-18	8	158	0.468761146	8.578326095	3.19925E-08	8	75	0.451076117	11.98661392	8.34389E-11	8	74	0.54665958
Open Field	CENTER TIME LEGACY (s), 5	11	4.338109543	9.48468E-05	8	158	0.152469197	2.777592489	0.009550624	8	75	0.161602039	3.129281275	0.004214869	8	74	0.189431223
Open Field	CENTER DISTANCE LEGACY (cm), 5	11	3.831420807	0.000382424	8	158	0.132389954	5.380423628	2.34549E-05	8	75	0.322027323	2.794663714	0.009252341	8	74	0.164560863
Open Field	TOTAL DISTANCE X AXIS (cm), 5	11	14.82081928	4.54287E-16	8	158	0.426879765	6.79190601	1.13311E-06	8	75	0.385763723	11.62896434	1.50585E-10	8	74	0.538445983
Open Field	TOTAL DISTANCE Y AXIS (cm), 5	11	9.027426288	3.61025E-10	8	158	0.301976142	5.734022102	1.07864E-05	8	75	0.339204588	6.140770921	4.66378E-06	8	74	0.360708215
Open Field	AMBULATORY ACTIVITY COUNT, 5	11	11.69512004	5.36354E-13	8	158	0.365636684	6.421457798	2.4643E-06	8	75	0.370225093	8.169715855	7.52114E-08	8	74	0.440377867
Open Field	AMBULATORY TIME (s), 5	11	26.19600347	1.8187E-25	8	158	0.575888129	16.60448104	7.04134E-14	8	75	0.628536172	12.25480393	5.39015E-11	8	74	0.552629426
Open Field	AMBULATORY EPISODE COUNT, 5	11	6.176327852	6.24381E-07	8	158	0.218117027	4.222723671	0.000322483	8	75	0.258958432	2.978953645	0.006001621	8	74	0.178443831
Open Field	FRACTION TIME MOVING, 5	11	21.43283562	7.91831E-22	8	158	0.524074859	13.97229671	3.20172E-12	8	75	0.584481995	9.323549488	8.49845E-09	8	74	0.47741391
Open Field	FRACTION TIME RESTING, 5	11	21.4333567	7.91067E-22	8	158	0.52408122	13.97231808	3.20161E-12	8	75	0.584482395	9.323905382	8.49289E-09	8	74	0.477424577
Open Field	FRACTION TIME VERTICAL, 5	11	12.16414198	1.78792E-13	8	158	0.3756479	9.945227251	2.5227E-09	8	75	0.492376614	6.186740638	4.22912E-06	8	74	0.362763633
Open Field	FRACTION TIME CENTER, 5	11	4.338109001	9.48469E-05	8	158	0.152469176	2.777591931	0.009550637	8	75	0.161601997	3.129281365	0.004214868	8	74	0.189431229
Open Field	FRACTION TIME MARGINS, 5	11	4.33791881	9.48966E-05	8	158	0.152461814	2.777534643	0.009551924	8	75	0.16159763	3.128906465	0.004218584	8	74	0.189404194
Open Field	FRACTION TIME AMBULATORY, 5	11	26.19600354	1.8187E-25	8	158	0.57588813	16.60448289	7.04132E-14	8	75	0.6285362	12.25480135	5.39017E-11	8	74	0.552629369
Open Field	TOTAL DISTANCE (cm), 6	11	22.8172288	6.33598E-23	8	158	0.540394455	15.59720577	2.90335E-13	8	75	0.612827721	12.11484309	6.76659E-11	8	74	0.549533682
Open Field	HORIZONTAL ACTIVITY COUNT, 6	11	18.53287109	2.05097E-19	8	158	0.485830853	8.908198957	1.70831E-08	8	75	0.461646499	12.09220984	7.02096E-11	8	74	0.549029037
Open Field	REST TIME (s), 6	11	27.91653444	1.07815E-26	8	158	0.591935283	16.04035756	1.54682E-13	8	75	0.619899355	12.86214468	2.03969E-11	8	74	0.565584323
Open Field	REST EPISODE COUNT, 6	11	18.71193866	1.43924E-19	8	158	0.488369518	9.723827543	3.76702E-09	8	75	0.486114084	10.19270116	1.77026E-09	8	74	0.502228772
Open Field	MOVEMENT TIME (s), 6	11	27.91572572	1.07956E-26	8	158	0.591928025	16.03940316	1.5489E-13	8	75	0.619884403	12.86185587	2.04062E-11	8	74	0.565578341
Open Field	MOVEMENT EPISODE COUNT, 6	11	17.7417584	9.98937E-19	8	158	0.474306867	9.463662239	6.06491E-09	8	75	0.478554649	9.302246873	8.83842E-09	8	74	0.476774605
Open Field	STEREOTYPY TIME (s), 6	11	5.34973382	5.89495E-06	8	158	0.189900846	6.481037711	2.17292E-06	8	75	0.37277704	2.180327495	0.038560133	8	74	0.114690233
Open Field	STEREOTYPIC EPISODE COUNT, 6	11	5.406397559	5.0495E-06	8	158	0.191899946	4.94337716	6.22442E-05	8	75	0.299521279	3.99203953	0.000560675	8	74	0.247211624
Open Field	STEREOTYPIC ACTIVITY COUNT, 6	11	5.64462252	2.6374E-06	8	158	0.20019771	5.258217961	3.07608E-05	8	75	0.315881225	3.599223234	0.001399378	8	74	0.22195978
Open Field	STEREOTYPIC EPISODE ACTIVITY COUNT, 6	11	8.612352825	1.03601E-09	8	158	0.290904138	2.695856006	0.011573731	8	75	0.155325504	6.7894244	1.19496E-06	8	74	0.388538009
Open Field	VERTICAL EPISODE COUNT, 6	11	17.74731729	9.87781E-19	8	158	0.474389644	10.02909158	2.16945E-09	8	75	0.49470913	11.53515992	1.76068E-10	8	74	0.536242216
Open Field	VERTICAL ACTIVITY COUNT, 6	11	12.17762979	1.73267E-13	8	158	0.375931124	7.819868885	1.40387E-07	8	75	0.425123436	6.437878727	2.48707E-06	8	74	0.373763319
Open Field	VERTICAL ACTIVITY TIME (s), 6	11	20.83890074	2.39765E-21	8	158	0.516712637	10.69350597	6.69487E-10	8	75	0.512457457	12.00652539	8.07618E-11	8	74	0.547108274
Open Field	LEFT FRONT TIME LEGACY (s), 6	11	1.248423789	0.27452666	8	158	0.013211235	0.60023247	0.774781636	8	75	-0.045312506	1.55787071	0.152366677	8	74	0.057696945
Open Field	RIGHT FRONT TIME LEGACY (s), 6	11	1.459993231	0.175957426	8	158	0.024190374	0.453289735	0.8847007	8	75	-0.063017637	2.339052501	0.026769634	8	74	0.128136989
Open Field	LEFT REAR TIME LEGACY (s), 6	11	1.533482108	0.149575439	8	158	0.02794704	2.865466125	0.007765889	8	75	0.168246623	0.944137972	0.486037592	8	74	-0.006169022
Open Field	RIGHT REAR TIME LEGACY (s), 6	11	1.207730848	0.29771795	8	158	0.011071133	0.661241362	0.723676824	8	75	-0.038133622	1.7871341	0.09315974	8	74	0.07952259
Open Field	CLOCKWISE REVOLUTIONS, 6	11	5.550874987	3.40457E-06	8	158	0.196952748	2.209964519	0.035860324	8	75	0.115983786	7.249041798	4.66503E-07	8	74	0.406834609
Open Field	COUNTER CLOCKWISE REVOLUTIONS, 6	11	3.918766762	0.000300808	8	158	0.135918923	4.472892224	0.000181327	8	75	0.273561317	1.322976112	0.245630784	8	74	0.034235014
Open Field	MARGIN TIME LEGACY (s), 6	11	3.209973005	0.002090013	8	158	0.106425078	1.538152999	0.158519648	8	75	0.055136507	4.156768204	0.000383126	8	74	0.257319796
Open Field	MARGIN DISTANCE LEGACY (cm), 6	11	22.82011348	6.30323E-23	8	158	0.540427292	13.82643252	4.00116E-12	8	75	0.581733111	13.9070938	4.04879E-12	8	74	0.586201003
Open Field	CENTER TIME LEGACY (s), 6	11	3.209600994	0.002092123	8	158	0.10640907	1.537847085	0.158621063	8	75	0.055106892	4.156449942	0.000383408	8	74	0.257300528
Open Field	CENTER DISTANCE LEGACY (cm), 6	11	5.566982791	3.25836E-06	8	158	0.197512173	5.65378885	1.28522E-05	8	75	0.335383766	2.588462183	0.014993903	8	74	0.14846033
Open Field	TOTAL DISTANCE X AXIS (cm), 6	11	20.07139576	1.02645E-20	8	158	0.506854664	11.31437657	2.29988E-10	8	75	0.527951497	12.89752727	1.92886E-11	8	74	0.566315963
Open Field	TOTAL DISTANCE Y AXIS (cm), 6	11	13.92214019	3.27528E-15	8	158	0.410517348	7.961720727	1.06048E-07	8	75	0.430162214	8.177763897	7.40463E-08	8	74	0.440654366
Open Field	AMBULATORY ACTIVITY COUNT, 6	11	19.27554576	4.76681E-20	8	158	0.496198732	9.807131443	3.23801E-09	8	75	0.488488473	12.69442153	2.66111E-11	8	74	0.562082295
Open Field	AMBULATORY TIME (s), 6	11	35.22408927	1.79374E-31	8	158	0.64843349	19.39785294	1.78313E-15	8	75	0.666104376	18.62500132	5.76526E-15	8	74	0.659220796
Open Field	AMBULATORY EPISODE COUNT, 6	11	4.667969753	3.82543E-05	8	158	0.165048961	1.903527396	0.07182069	8	75	0.089230667	3.560378929	0.001532498	8	74	0.219370356
Open Field	FRACTION TIME MOVING, 6	11	27.91572541	1.07956E-26	8	158	0.591928022	16.03940406	1.5489E-13	8	75	0.619884417	12.86185505	2.04063E-11	8	74	0.565578324
Open Field	FRACTION TIME RESTING, 6	11	27.91653477	1.07815E-26	8	158	0.591935285	16.04035867	1.54681E-13	8	75	0.619899372	12.86214422	2.03969E-11	8	74	0.565584313
Open Field	FRACTION TIME VERTICAL, 6	11	20.83890004	2.39765E-21	8	158	0.516712628	10.69350607	6.69487E-10	8	75	0.51245746	12.00652468	8.07619E-11	8	74	0.547108258
Open Field	FRACTION TIME CENTER, 6	11	3.209601641	0.002092119	8	158	0.106409098	1.537847407	0.158620956	8	75	0.055106923	4.156450747	0.000383407	8	74	0.257300577
Open Field	FRACTION TIME MARGINS, 6	11	3.20997337	0.002090011	8	158	0.106425094	1.538153375	0.158519524	8	75	0.055136544	4.156768285	0.000383126	8	74	0.257319801
Open Field	FRACTION TIME AMBULATORY, 6	11	35.22408309	1.79376E-31	8	158	0.648433448	19.39784668	1.78314E-15	8	75	0.666104301	18.62500195	5.76526E-15	8	74	0.659220804
Open Field	TOTAL DISTANCE (cm), 7	11	16.56077749	1.1244E-17	8	158	0.456109321	10.9632946	4.19355E-10	8	75	0.519313328	7.697906415	1.89766E-07	8	74	0.423676323
Open Field	HORIZONTAL ACTIVITY COUNT, 7	11	13.45970595	9.21531E-15	8	158	0.401728225	8.392987065	4.57033E-08	8	75	0.444952991	6.518245029	2.10117E-06	8	74	0.377203547
Open Field	REST TIME (s), 7	11	25.46711092	6.20632E-25	8	158	0.568702801	17.22816361	3.00422E-14	8	75	0.637639198	10.04100328	2.31766E-09	8	74	0.49806888
Open Field	REST EPISODE COUNT, 7	11	10.85340289	3.98621E-12	8	158	0.346841399	5.03634229	5.05027E-05	8	75	0.304432828	6.538780235	2.01277E-06	8	74	0.37807654
Open Field	MOVEMENT TIME (s), 7	11	25.46665016	6.21117E-25	8	158	0.568698182	17.22803874	3.00473E-14	8	75	0.63763742	10.04087134	2.31821E-09	8	74	0.498065231
Open Field	MOVEMENT EPISODE COUNT, 7	11	10.4790284	9.86823E-12	8	158	0.338119104	4.891181238	7.00188E-05	8	75	0.296733129	6.283243552	3.44622E-06	8	74	0.367035805
Open Field	STEREOTYPY TIME (s), 7	11	4.893970814	2.0553E-05	8	158	0.173454475	3.461451463	0.001906037	8	75	0.210674444	4.89889528	7.06993E-05	8	74	0.299684348
Open Field	STEREOTYPIC EPISODE COUNT, 7	11	3.473152717	0.001020783	8	158	0.117608399	2.491791241	0.018664047	8	75	0.139237387	2.859837493	0.007939873	8	74	0.169523854
Open Field	STEREOTYPIC ACTIVITY COUNT, 7	11	4.069794364	0.000198543	8	158	0.141953512	2.738552076	0.010468971	8	75	0.158615808	3.643396617	0.001262093	8	74	0.224883651
Open Field	STEREOTYPIC EPISODE ACTIVITY COUNT, 7	11	6.576467555	2.13077E-07	8	158	0.231081643	4.772398231	9.16053E-05	8	75	0.290304611	3.247368416	0.003193349	8	74	0.197858209
Open Field	VERTICAL EPISODE COUNT, 7	11	18.35666528	2.91054E-19	8	158	0.483308046	12.79630423	2.00442E-11	8	75	0.561233646	7.427583663	3.25461E-07	8	74	0.413650165
Open Field	VERTICAL ACTIVITY COUNT, 7	11	8.629813453	9.90851E-10	8	158	0.291376969	5.984992896	6.25935E-06	8	75	0.350877554	3.645652795	0.001255457	8	74	0.2250324
Open Field	VERTICAL ACTIVITY TIME (s), 7	11	15.04449903	2.79798E-16	8	158	0.430812132	8.644706784	2.81766E-08	8	75	0.453236436	6.353858617	2.96847E-06	8	74	0.370125809
Open Field	LEFT FRONT TIME LEGACY (s), 7	11	1.17399151	0.318034138	8	158	0.009289681	0.916374161	0.507899106	8	75	-0.009150841	1.833823266	0.08407712	8	74	0.083844019
Open Field	RIGHT FRONT TIME LEGACY (s), 7	11	1.013324972	0.428195004	8	158	0.000717597	0.644833524	0.737598396	8	75	-0.040054612	1.160074718	0.334738897	8	74	0.01726583
Open Field	LEFT REAR TIME LEGACY (s), 7	11	1.270989771	0.262278357	8	158	0.014394025	1.574084163	0.147001181	8	75	0.058602104	1.075583863	0.389552063	8	74	0.008227536
Open Field	RIGHT REAR TIME LEGACY (s), 7	11	1.431539185	0.187189454	8	158	0.022728026	1.11107425	0.365635815	8	75	0.011900859	1.213013109	0.303405286	8	74	0.022845374
Open Field	CLOCKWISE REVOLUTIONS, 7	11	6.134075215	6.9978E-07	8	158	0.216722467	2.180305062	0.038386082	8	75	0.113463299	5.708829912	1.18101E-05	8	74	0.340727207
Open Field	COUNTER CLOCKWISE REVOLUTIONS, 7	11	3.645487904	0.000636987	8	158	0.124781024	6.493966959	2.11448E-06	8	75	0.373328101	0.980097832	0.45837396	8	74	-0.002189166
Open Field	MARGIN TIME LEGACY (s), 7	11	2.824179203	0.005905615	8	158	0.089509467	3.284986416	0.002888007	8	75	0.19857	3.402559704	0.002218203	8	74	0.208670175
Open Field	MARGIN DISTANCE LEGACY (cm), 7	11	17.8783666	7.58346E-19	8	158	0.476333569	10.12595896	1.8238E-09	8	75	0.497376763	9.257721237	9.59475E-09	8	74	0.475433297
Open Field	CENTER TIME LEGACY (s), 7	11	2.824170848	0.005905746	8	158	0.089509094	3.284898852	0.002888603	8	75	0.198563901	3.402550663	0.00221825	8	74	0.208669554
Open Field	CENTER DISTANCE LEGACY (cm), 7	11	4.504679488	5.99571E-05	8	158	0.158868638	6.270255474	3.39661E-06	8	75	0.363654551	1.763360124	0.098127896	8	74	0.07730643
Open Field	TOTAL DISTANCE X AXIS (cm), 7	11	13.81423637	4.16484E-15	8	158	0.408489683	6.209522673	3.86621E-06	8	75	0.360976632	8.290097767	5.95836E-08	8	74	0.444485393
Open Field	TOTAL DISTANCE Y AXIS (cm), 7	11	11.02085646	2.66514E-12	8	158	0.350668812	7.808058627	1.43717E-07	8	75	0.424699897	5.167894232	3.87612E-05	8	74	0.313870966
Open Field	AMBULATORY ACTIVITY COUNT, 7	11	14.53395854	8.49248E-16	8	158	0.421756419	8.550822019	3.37251E-08	8	75	0.450176003	7.299299543	4.21416E-07	8	74	0.40876909
Open Field	AMBULATORY TIME (s), 7	11	31.32768627	5.25011E-29	8	158	0.6204107	17.44793438	2.23514E-14	8	75	0.64074149	13.51695964	7.34652E-12	8	74	0.578736762
Open Field	AMBULATORY EPISODE COUNT, 7	11	2.804149311	0.006229687	8	158	0.088613726	1.435102753	0.196082878	8	75	0.045054169	1.648324851	0.125806849	8	74	0.066430566
Open Field	FRACTION TIME MOVING, 7	11	25.46664909	6.21118E-25	8	158	0.568698171	17.22803666	3.00474E-14	8	75	0.63763739	10.04087151	2.31821E-09	8	74	0.498065236
Open Field	FRACTION TIME RESTING, 7	11	25.46710932	6.20634E-25	8	158	0.568702785	17.22816141	3.00423E-14	8	75	0.637639167	10.04100328	2.31766E-09	8	74	0.49806888
Open Field	FRACTION TIME VERTICAL, 7	11	15.04450039	2.79797E-16	8	158	0.430812156	8.644707346	2.81765E-08	8	75	0.453236454	6.353859336	2.96846E-06	8	74	0.37012584
Open Field	FRACTION TIME CENTER, 7	11	2.824170951	0.005905745	8	158	0.089509099	3.284898511	0.002888605	8	75	0.198563877	3.40255038	0.002218252	8	74	0.208669534
Open Field	FRACTION TIME MARGINS, 7	11	2.82418011	0.0059056	8	158	0.089509508	3.284986342	0.002888007	8	75	0.198569995	3.402558553	0.002218209	8	74	0.208670096
Open Field	FRACTION TIME AMBULATORY, 7	11	31.32767948	5.25017E-29	8	158	0.620410647	17.44792884	2.23516E-14	8	75	0.640741412	13.51695806	7.34654E-12	8	74	0.578736731
Open Field	TOTAL DISTANCE (cm), 8	11	18.47908505	2.28188E-19	8	158	0.485063393	10.99545285	3.96755E-10	8	75	0.520117694	8.701785721	2.71266E-08	8	74	0.458087967
Open Field	HORIZONTAL ACTIVITY COUNT, 8	11	16.14690832	2.67109E-17	8	158	0.449430296	6.869931117	9.63665E-07	8	75	0.388939271	9.518994104	5.94035E-09	8	74	0.483207219
Open Field	REST TIME (s), 8	11	25.29087807	8.37422E-25	8	158	0.56692882	13.82666881	3.99971E-12	8	75	0.581737594	10.93909184	4.82548E-10	8	74	0.521731546
Open Field	REST EPISODE COUNT, 8	11	5.144106986	1.0348E-05	8	158	0.182562493	2.882644257	0.007457891	8	75	0.169533264	2.824006859	0.008636675	8	74	0.166802669
Open Field	MOVEMENT TIME (s), 8	11	25.2915006	8.36535E-25	8	158	0.566935112	13.8263354	4.00176E-12	8	75	0.581731269	10.93977563	4.81983E-10	8	74	0.521748712
Open Field	MOVEMENT EPISODE COUNT, 8	11	4.793494184	2.70878E-05	8	158	0.1697385	2.774443479	0.009621637	8	75	0.161361955	2.575600613	0.015450954	8	74	0.147435493
Open Field	STEREOTYPY TIME (s), 8	11	3.100412936	0.00281178	8	158	0.101685522	2.175690706	0.038794186	8	75	0.113069874	3.884776177	0.000719122	8	74	0.240480434
Open Field	STEREOTYPIC EPISODE COUNT, 8	11	2.682981052	0.008595001	8	158	0.08315725	2.548357593	0.016353727	8	75	0.143758054	1.796192536	0.091329045	8	74	0.0803642
Open Field	STEREOTYPIC ACTIVITY COUNT, 8	11	2.576559517	0.011379372	8	158	0.078310675	2.430690309	0.021520279	8	75	0.13430039	2.539331242	0.016815128	8	74	0.144532142
Open Field	STEREOTYPIC EPISODE ACTIVITY COUNT, 8	11	6.566544927	2.18811E-07	8	158	0.230765349	2.171555527	0.03916347	8	75	0.112717008	4.368235071	0.000235655	8	74	0.269904771
Open Field	VERTICAL EPISODE COUNT, 8	11	17.58776473	1.36432E-18	8	158	0.472003345	9.528108124	5.38725E-09	8	75	0.480447854	9.396587096	7.43119E-09	8	74	0.479594005
Open Field	VERTICAL ACTIVITY COUNT, 8	11	7.377958173	2.54029E-08	8	158	0.255798611	8.946345786	1.58971E-08	8	75	0.462842666	3.28441829	0.002927156	8	74	0.200466184
Open Field	VERTICAL ACTIVITY TIME (s), 8	11	16.23020685	2.24258E-17	8	158	0.450787721	13.37414803	8.05198E-12	8	75	0.572973508	7.271912288	4.45403E-07	8	74	0.407716489
Open Field	LEFT FRONT TIME LEGACY (s), 8	11	1.438151574	0.184526637	8	158	0.023068249	0.449826518	0.886956369	8	75	-0.063442157	3.240068673	0.003248593	8	74	0.197342366
Open Field	RIGHT FRONT TIME LEGACY (s), 8	11	1.849340656	0.071740732	8	158	0.0437694	1.652800577	0.124348842	8	75	0.066106235	1.141270605	0.346428286	8	74	0.015268566
Open Field	LEFT REAR TIME LEGACY (s), 8	11	0.992160289	0.444285332	8	158	-0.000422678	1.191314999	0.315760952	8	75	0.020323391	0.847093279	0.56467626	8	74	-0.017068903
Open Field	RIGHT REAR TIME LEGACY (s), 8	11	2.274415368	0.024917113	8	158	0.064267132	1.297649401	0.257844285	8	75	0.031266115	2.39263657	0.023648099	8	74	0.132584732
Open Field	CLOCKWISE REVOLUTIONS, 8	11	8.910358746	4.85486E-10	8	158	0.29888855	3.327206823	0.002614507	8	75	0.201499729	6.623552697	1.68622E-06	8	74	0.381654632
Open Field	COUNTER CLOCKWISE REVOLUTIONS, 8	11	4.862509075	2.24083E-05	8	158	0.172294493	3.531176299	0.001617848	8	75	0.215356971	1.716131178	0.108732909	8	74	0.072872038
Open Field	MARGIN TIME LEGACY (s), 8	11	5.391437643	5.2601E-06	8	158	0.191373118	3.06185988	0.004887789	8	75	0.182722871	4.413147483	0.000212637	8	74	0.272522917
Open Field	MARGIN DISTANCE LEGACY (cm), 8	11	18.67853909	1.53736E-19	8	158	0.487897911	11.61047452	1.39539E-10	8	75	0.534999081	8.735415072	2.54545E-08	8	74	0.459169741
Open Field	CENTER TIME LEGACY (s), 8	11	5.392215604	5.24893E-06	8	158	0.191400532	3.062302796	0.004882686	8	75	0.182754949	4.413789821	0.000212325	8	74	0.272560225
Open Field	CENTER DISTANCE LEGACY (cm), 8	11	4.710700424	3.40123E-05	8	158	0.166651296	3.182239988	0.003679623	8	75	0.191349662	2.824602224	0.008624614	8	74	0.16684803
Open Field	TOTAL DISTANCE X AXIS (cm), 8	11	16.53410452	1.18856E-17	8	158	0.455683761	10.4113327	1.09846E-09	8	75	0.50507446	7.292623277	4.27139E-07	8	74	0.40851284
Open Field	TOTAL DISTANCE Y AXIS (cm), 8	11	10.37685243	1.26578E-11	8	158	0.335697962	5.715846995	1.12225E-05	8	75	0.338342917	5.567764399	1.60585E-05	8	74	0.333928355
Open Field	AMBULATORY ACTIVITY COUNT, 8	11	17.06424597	3.97164E-18	8	158	0.464019008	7.560471855	2.35596E-07	8	75	0.415675031	10.10595267	2.06469E-09	8	74	0.499858417
Open Field	AMBULATORY TIME (s), 8	11	30.95388505	9.25193E-29	8	158	0.617485683	18.50606245	5.55189E-15	8	75	0.654963933	12.67160399	2.75955E-11	8	74	0.561601501
Open Field	AMBULATORY EPISODE COUNT, 8	11	2.419340139	0.017154616	8	158	0.071056198	1.6360844	0.128876771	8	75	0.064522684	1.678585081	0.117905406	8	74	0.069316255
Open Field	FRACTION TIME MOVING, 8	11	25.29150217	8.36533E-25	8	158	0.566935128	13.8263365	4.00175E-12	8	75	0.58173129	10.9397759	4.81983E-10	8	74	0.521748719
Open Field	FRACTION TIME RESTING, 8	11	25.29087952	8.3742E-25	8	158	0.566928835	13.82666953	3.99971E-12	8	75	0.581737607	10.93909214	4.82548E-10	8	74	0.521731554
Open Field	FRACTION TIME VERTICAL, 8	11	16.23020548	2.24258E-17	8	158	0.450787699	13.37414941	8.05197E-12	8	75	0.572973536	7.271910794	4.45404E-07	8	74	0.407716431
Open Field	FRACTION TIME CENTER, 8	11	5.392214785	5.24894E-06	8	158	0.191400503	3.062302083	0.004882694	8	75	0.182754898	4.413789394	0.000212325	8	74	0.272560201
Open Field	FRACTION TIME MARGINS, 8	11	5.391435856	5.26012E-06	8	158	0.191373055	3.061858481	0.004887806	8	75	0.18272277	4.413146421	0.000212637	8	74	0.272522855
Open Field	FRACTION TIME AMBULATORY, 8	11	30.95388479	9.25194E-29	8	158	0.617485681	18.50606054	5.55191E-15	8	75	0.654963908	12.67160506	2.75954E-11	8	74	0.561601523
Open Field	TOTAL DISTANCE (cm), 9	11	19.55146639	2.79001E-20	8	158	0.4999449	12.76537288	2.10597E-11	8	75	0.560586996	9.150746453	1.1695E-08	8	74	0.472182465
Open Field	HORIZONTAL ACTIVITY COUNT, 9	11	15.74982641	6.17852E-17	8	158	0.442866154	8.080731384	8.39272E-08	8	75	0.434321998	9.060110535	1.38409E-08	8	74	0.469396453
Open Field	REST TIME (s), 9	11	20.51034775	4.45421E-21	8	158	0.512541305	12.41072843	3.72808E-11	8	75	0.553034252	9.493045505	6.22848E-09	8	74	0.482445464
Open Field	REST EPISODE COUNT, 9	11	4.969957591	1.66827E-05	8	158	0.176242715	2.54905925	0.016326915	8	75	0.143813831	3.717579331	0.001061384	8	74	0.229744733
Open Field	MOVEMENT TIME (s), 9	11	20.5100757	4.4565E-21	8	158	0.512537821	12.41066021	3.7285E-11	8	75	0.553032774	9.492766159	6.23166E-09	8	74	0.482437251
Open Field	MOVEMENT EPISODE COUNT, 9	11	4.686532129	3.63501E-05	8	158	0.165745778	2.440747436	0.021022298	8	75	0.135116903	3.494880166	0.00178651	8	74	0.214964849
Open Field	STEREOTYPY TIME (s), 9	11	2.865910269	0.005282589	8	158	0.091370046	1.907447582	0.071195467	8	75	0.089583135	1.937273397	0.066825993	8	74	0.093276028
Open Field	STEREOTYPIC EPISODE COUNT, 9	11	5.57154542	3.2181E-06	8	158	0.197670492	3.241546326	0.00319941	8	75	0.195533111	3.348093675	0.002520634	8	74	0.204908955
Open Field	STEREOTYPIC ACTIVITY COUNT, 9	11	2.943220875	0.004294152	8	158	0.09479692	1.78556494	0.093234549	8	75	0.078495368	2.115866367	0.044667794	8	74	0.109110084
Open Field	STEREOTYPIC EPISODE ACTIVITY COUNT, 9	11	7.082103181	5.54565E-08	8	158	0.24686206	2.336033294	0.026810137	8	75	0.126539208	5.013496014	5.46853E-05	8	74	0.305799326
Open Field	VERTICAL EPISODE COUNT, 9	11	19.75777199	1.87352E-20	8	158	0.502709708	10.46915291	9.91984E-10	8	75	0.506605472	13.35724109	9.4011E-12	8	74	0.575602681
Open Field	VERTICAL ACTIVITY COUNT, 9	11	6.563843553	2.20399E-07	8	158	0.230679194	9.23649233	9.23419E-09	8	75	0.471769689	3.52490056	0.001665209	8	74	0.216990205
Open Field	VERTICAL ACTIVITY TIME (s), 9	11	13.88545935	3.55376E-15	8	158	0.409829625	9.133899018	1.11806E-08	8	75	0.46864728	7.654617758	2.06794E-07	8	74	0.422093886
Open Field	LEFT FRONT TIME LEGACY (s), 9	11	0.961092105	0.46850985	8	158	-0.002101239	0.807184553	0.598303606	8	75	-0.021354166	1.490108406	0.17542887	8	74	0.051046474
Open Field	RIGHT FRONT TIME LEGACY (s), 9	11	1.691963343	0.104156	8	158	0.035950781	0.394291899	0.920381414	8	75	-0.070296189	3.708217117	0.001084824	8	74	0.229134606
Open Field	LEFT REAR TIME LEGACY (s), 9	11	1.070514193	0.38649341	8	158	0.003785779	1.11497756	0.363086205	8	75	0.012313923	1.381096434	0.218923909	8	74	0.040148346
Open Field	RIGHT REAR TIME LEGACY (s), 9	11	2.31376454	0.022527431	8	158	0.066120256	0.524522611	0.834481324	8	75	-0.054360496	2.591845969	0.01487589	8	74	0.148729548
Open Field	CLOCKWISE REVOLUTIONS, 9	11	6.669899841	1.65976E-07	8	158	0.234047193	3.587184546	0.001418427	8	75	0.219078282	4.556479604	0.000153336	8	74	0.280754224
Open Field	COUNTER CLOCKWISE REVOLUTIONS, 9	11	6.498888341	2.62286E-07	8	158	0.228601765	5.544078144	1.6348E-05	8	75	0.330087098	2.44018609	0.021178448	8	74	0.136493747
Open Field	MARGIN TIME LEGACY (s), 9	11	4.009957285	0.000234079	8	158	0.13957272	4.214048599	0.000329014	8	75	0.258441509	2.05794736	0.050941456	8	74	0.104035921
Open Field	MARGIN DISTANCE LEGACY (cm), 9	11	21.95140874	3.04646E-22	8	158	0.530321909	12.28040683	4.6083E-11	8	75	0.550193187	11.24958274	2.84487E-10	8	74	0.529401623
Open Field	CENTER TIME LEGACY (s), 9	11	4.009511177	0.000234367	8	158	0.139554921	4.213779709	0.000329218	8	75	0.258425475	2.057717375	0.050967976	8	74	0.104015657
Open Field	CENTER DISTANCE LEGACY (cm), 9	11	4.447402147	7.0198E-05	8	158	0.156679034	4.829822391	8.04332E-05	8	75	0.293427007	2.114238255	0.044833532	8	74	0.108968233
Open Field	TOTAL DISTANCE X AXIS (cm), 9	11	15.77618051	5.84252E-17	8	158	0.443306658	8.695549693	2.55712E-08	8	75	0.454879622	9.02086869	1.48914E-08	8	74	0.468181073
Open Field	TOTAL DISTANCE Y AXIS (cm), 9	11	13.74000017	4.9154E-15	8	158	0.407086561	8.579363512	3.1929E-08	8	75	0.45111001	6.388749667	2.75794E-06	8	74	0.371641476
Open Field	AMBULATORY ACTIVITY COUNT, 9	11	16.95494128	4.97295E-18	8	158	0.462321402	9.393997296	6.89629E-09	8	75	0.476492546	9.212085154	1.04389E-08	8	74	0.474051383
Open Field	AMBULATORY TIME (s), 9	11	26.8596229	6.04458E-26	8	158	0.582224902	21.32131223	1.71668E-16	8	75	0.687842961	9.922213438	2.86571E-09	8	74	0.494762539
Open Field	AMBULATORY EPISODE COUNT, 9	11	1.340508686	0.227229115	8	158	0.018020085	1.48473898	0.177118983	8	75	0.049937253	1.331596152	0.241507312	8	74	0.03511664
Open Field	FRACTION TIME MOVING, 9	11	20.51007415	4.45651E-21	8	158	0.512537801	12.41065916	3.7285E-11	8	75	0.553032751	9.492765864	6.23166E-09	8	74	0.482437242
Open Field	FRACTION TIME RESTING, 9	11	20.51034623	4.45422E-21	8	158	0.512541285	12.41072724	3.72809E-11	8	75	0.553034226	9.493045562	6.22848E-09	8	74	0.482445466
Open Field	FRACTION TIME VERTICAL, 9	11	13.88545943	3.55376E-15	8	158	0.409829627	9.133897674	1.11806E-08	8	75	0.468647239	7.654618101	2.06794E-07	8	74	0.422093898
Open Field	FRACTION TIME CENTER, 9	11	4.009511442	0.000234367	8	158	0.139554931	4.213779286	0.000329218	8	75	0.25842545	2.057717697	0.050967939	8	74	0.104015685
Open Field	FRACTION TIME MARGINS, 9	11	4.009957453	0.000234079	8	158	0.139572727	4.21404778	0.000329014	8	75	0.25844146	2.057947431	0.050941447	8	74	0.104035927
Open Field	FRACTION TIME AMBULATORY, 9	11	26.85962254	6.04459E-26	8	158	0.582224898	21.32131097	1.71668E-16	8	75	0.687842948	9.922214049	2.86571E-09	8	74	0.494762556
Open Field	TOTAL DISTANCE (cm), 10	11	20.73770938	2.90011E-21	8	158	0.515435532	12.94899621	1.57191E-11	8	75	0.564398136	9.833630445	3.35964E-09	8	74	0.492268469
Open Field	HORIZONTAL ACTIVITY COUNT, 10	11	16.9335942	5.19654E-18	8	158	0.461988605	8.86167987	1.86528E-08	8	75	0.460180574	8.993647911	1.56678E-08	8	74	0.467334728
Open Field	REST TIME (s), 10	11	22.56532464	9.97425E-23	8	158	0.537508762	13.90494968	3.54821E-12	8	75	0.58321731	10.05459042	2.26223E-09	8	74	0.498444302
Open Field	REST EPISODE COUNT, 10	11	4.682600116	3.67453E-05	8	158	0.16559827	2.533108658	0.016947256	8	75	0.142544072	2.646273419	0.013098977	8	74	0.153036587
Open Field	MOVEMENT TIME (s), 10	11	22.56481063	9.98352E-23	8	158	0.537502837	13.90432232	3.55161E-12	8	75	0.583205493	10.05448699	2.26265E-09	8	74	0.498441446
Open Field	MOVEMENT EPISODE COUNT, 10	11	4.473862647	6.52658E-05	8	158	0.157691983	2.394914737	0.023387172	8	75	0.131383323	2.545321745	0.016581898	8	74	0.145013042
Open Field	STEREOTYPY TIME (s), 10	11	4.891417077	2.06977E-05	8	158	0.173360441	4.521442024	0.000162248	8	75	0.276328845	2.070610565	0.049501457	8	74	0.105150249
Open Field	STEREOTYPIC EPISODE COUNT, 10	11	5.595118788	3.01794E-06	8	158	0.19848747	4.593352731	0.000137661	8	75	0.280389506	2.785311696	0.009457578	8	74	0.163843835
Open Field	STEREOTYPIC ACTIVITY COUNT, 10	11	4.163685525	0.000153324	8	158	0.145662803	4.438746892	0.000196097	8	75	0.271602186	1.765335606	0.09770589	8	74	0.077490987
Open Field	STEREOTYPIC EPISODE ACTIVITY COUNT, 10	11	5.921125113	1.24472E-06	8	158	0.209617585	2.425317657	0.021791026	8	75	0.133863566	4.421671319	0.000208533	8	74	0.273017691
Open Field	VERTICAL EPISODE COUNT, 10	11	25.91826853	2.89687E-25	8	158	0.573178667	17.86043834	1.29089E-14	8	75	0.646423255	11.34157674	2.43589E-10	8	74	0.531627137
Open Field	VERTICAL ACTIVITY COUNT, 10	11	9.356888554	1.57602E-10	8	158	0.310521353	9.5562862	5.11581E-09	8	75	0.481271319	3.795414108	0.000885283	8	74	0.23478001
Open Field	VERTICAL ACTIVITY TIME (s), 10	11	17.67486657	1.14362E-18	8	158	0.473308736	14.28355801	1.99822E-12	8	75	0.590228727	6.925384881	9.02835E-07	8	74	0.394066868
Open Field	LEFT FRONT TIME LEGACY (s), 10	11	1.263152405	0.266483178	8	158	0.013983553	0.477796833	0.868215118	8	75	-0.060023221	1.628809756	0.131154788	8	74	0.064560048
Open Field	RIGHT FRONT TIME LEGACY (s), 10	11	2.094265443	0.039306983	8	158	0.055688316	1.960105941	0.063280401	8	75	0.094291396	2.31871338	0.028056938	8	74	0.126436776
Open Field	LEFT REAR TIME LEGACY (s), 10	11	0.970381078	0.461193839	8	158	-0.001598781	1.097926626	0.37431592	8	75	0.010506981	0.778131025	0.623152625	8	74	-0.024959268
Open Field	RIGHT REAR TIME LEGACY (s), 10	11	2.46313549	0.015309328	8	158	0.073088469	1.377930452	0.220061683	8	75	0.039367129	2.619489269	0.013945522	8	74	0.150922522
Open Field	CLOCKWISE REVOLUTIONS, 10	11	5.697409953	2.28458E-06	8	158	0.202013371	4.540010587	0.000155501	8	75	0.277381759	2.28196379	0.03053758	8	74	0.123347883
Open Field	COUNTER CLOCKWISE REVOLUTIONS, 10	11	6.508316401	2.55741E-07	8	158	0.228903994	2.726466395	0.010770626	8	75	0.157687049	4.637931124	0.000127431	8	74	0.285349366
Open Field	MARGIN TIME LEGACY (s), 10	11	1.339259261	0.227823982	8	158	0.017955151	1.964845569	0.062610447	8	75	0.094712786	0.764119574	0.635188238	8	74	-0.026577385
Open Field	MARGIN DISTANCE LEGACY (cm), 10	11	22.07259772	2.44087E-22	8	158	0.531758257	13.4036584	7.68989E-12	8	75	0.573556223	11.1318696	3.47297E-10	8	74	0.526522879
Open Field	CENTER TIME LEGACY (s), 10	11	1.33944503	0.227735455	8	158	0.017964807	1.964849708	0.062609865	8	75	0.094713154	0.764276328	0.635053411	8	74	-0.026559254
Open Field	CENTER DISTANCE LEGACY (cm), 10	11	4.122166313	0.000171889	8	158	0.144026496	4.432104036	0.000199109	8	75	0.271219816	1.297061133	0.258376025	8	74	0.031574797
Open Field	TOTAL DISTANCE X AXIS (cm), 10	11	15.78144666	5.77763E-17	8	158	0.443394597	8.737369729	2.36138E-08	8	75	0.456223814	8.060492475	9.30148E-08	8	74	0.436598166
Open Field	TOTAL DISTANCE Y AXIS (cm), 10	11	15.48484646	1.08629E-16	8	158	0.438398009	8.468666156	3.94948E-08	8	75	0.447469661	8.401078972	4.81245E-08	8	74	0.4482191
Open Field	AMBULATORY ACTIVITY COUNT, 10	11	18.69243824	1.49573E-19	8	158	0.488094275	10.41515096	1.09108E-09	8	75	0.505175856	9.52099922	5.91866E-09	8	74	0.483265988
Open Field	AMBULATORY TIME (s), 10	11	34.68716962	3.83191E-31	8	158	0.644820298	21.29081109	1.77964E-16	8	75	0.687520353	15.00415928	7.95193E-13	8	74	0.605840167
Open Field	AMBULATORY EPISODE COUNT, 10	11	4.415097511	7.6728E-05	8	158	0.155439053	1.552758615	0.153744098	8	75	0.056548307	3.822190446	0.000831783	8	74	0.236497036
Open Field	FRACTION TIME MOVING, 10	11	22.56481158	9.9835E-23	8	158	0.537502848	13.90432355	3.5516E-12	8	75	0.583205516	10.0544871	2.26265E-09	8	74	0.498441449
Open Field	FRACTION TIME RESTING, 10	11	22.56532522	9.97424E-23	8	158	0.537508769	13.9049508	3.5482E-12	8	75	0.583217331	10.0545902	2.26223E-09	8	74	0.498444296
Open Field	FRACTION TIME VERTICAL, 10	11	17.67486668	1.14362E-18	8	158	0.473308738	14.28355691	1.99823E-12	8	75	0.590228707	6.9253852	9.02834E-07	8	74	0.394066881
Open Field	FRACTION TIME CENTER, 10	11	1.339445176	0.227735385	8	158	0.017964814	1.964849761	0.062609857	8	75	0.094713158	0.764276214	0.635053509	8	74	-0.026559267
Open Field	FRACTION TIME MARGINS, 10	11	1.339259593	0.227823823	8	158	0.017955169	1.964845605	0.062610442	8	75	0.094712789	0.764119618	0.6351882	8	74	-0.02657738
Open Field	FRACTION TIME AMBULATORY, 10	11	34.68716939	3.83191E-31	8	158	0.644820297	21.29081078	1.77964E-16	8	75	0.68752035	15.00415964	7.95193E-13	8	74	0.605840173
Open Field	TOTAL DISTANCE (cm), 11	11	20.04148959	1.08686E-20	8	158	0.506462397	11.41857313	1.92765E-10	8	75	0.530455765	10.00958484	2.45123E-09	8	74	0.49719861
Open Field	HORIZONTAL ACTIVITY COUNT, 11	11	20.00741909	1.16008E-20	8	158	0.506014746	12.38045269	3.91586E-11	8	75	0.552377433	9.449345607	6.7465E-09	8	74	0.481157509
Open Field	REST TIME (s), 11	11	26.85329132	6.10801E-26	8	158	0.582165337	24.17427924	6.8133E-18	8	75	0.715332773	9.328407958	8.42281E-09	8	74	0.477559497
Open Field	REST EPISODE COUNT, 11	11	5.56880015	3.24226E-06	8	158	0.197575241	4.217658395	0.00032628	8	75	0.258656694	2.712464241	0.011218807	8	74	0.158216133
Open Field	MOVEMENT TIME (s), 11	11	26.85241984	6.1168E-26	8	158	0.582157138	24.17429603	6.81318E-18	8	75	0.715332921	9.327986381	8.42934E-09	8	74	0.477546868
Open Field	MOVEMENT EPISODE COUNT, 11	11	5.502042528	3.88941E-06	8	158	0.195252017	4.08537969	0.00044322	8	75	0.250688941	2.687647081	0.011890181	8	74	0.156281588
Open Field	STEREOTYPY TIME (s), 11	11	0.880554226	0.534301976	8	158	-0.006478903	2.643537774	0.013085851	8	75	0.151258428	1.534304905	0.160063125	8	74	0.055394698
Open Field	STEREOTYPIC EPISODE COUNT, 11	11	2.138164201	0.035207139	8	158	0.057793257	2.044394265	0.052324993	8	75	0.101727211	2.058588663	0.050867575	8	74	0.10409242
Open Field	STEREOTYPIC ACTIVITY COUNT, 11	11	0.888135087	0.527945464	8	158	-0.006065213	2.355327472	0.025637836	8	75	0.128132461	1.388140738	0.215858883	8	74	0.040860138
Open Field	STEREOTYPIC EPISODE ACTIVITY COUNT, 11	11	9.252806527	2.04623E-10	8	158	0.307844489	4.564883354	0.000146908	8	75	0.278787356	5.029076507	5.28135E-05	8	74	0.306622449
Open Field	VERTICAL EPISODE COUNT, 11	11	16.36739978	1.68273E-17	8	158	0.453008873	14.41754647	1.63406E-12	8	75	0.592653867	6.091921361	5.17588E-06	8	74	0.35850945
Open Field	VERTICAL ACTIVITY COUNT, 11	11	10.12566796	2.34088E-11	8	158	0.329669964	14.51613817	1.41013E-12	8	75	0.594420087	3.740901693	0.001005193	8	74	0.23126044
Open Field	VERTICAL ACTIVITY TIME (s), 11	11	15.78213114	5.76925E-17	8	158	0.443406025	14.98342298	7.06561E-13	8	75	0.602587123	5.487755523	1.91319E-05	8	74	0.330009525
Open Field	LEFT FRONT TIME LEGACY (s), 11	11	1.250086471	0.273609373	8	158	0.013298481	0.542421772	0.820861885	8	75	-0.052207281	2.023694858	0.05504023	8	74	0.10100784
Open Field	RIGHT FRONT TIME LEGACY (s), 11	11	1.243181733	0.277434157	8	158	0.012936067	0.717649174	0.675255232	8	75	-0.031583321	1.488535801	0.175998689	8	74	0.050891018
Open Field	LEFT REAR TIME LEGACY (s), 11	11	1.163221707	0.324727738	8	158	0.008719678	1.636883344	0.128657003	8	75	0.064598491	0.564216682	0.803779229	8	74	-0.05023249
Open Field	RIGHT REAR TIME LEGACY (s), 11	11	1.953541504	0.055699009	8	158	0.048876763	0.851857458	0.560649492	8	75	-0.016325903	1.814513155	0.087728451	8	74	0.082061655
Open Field	CLOCKWISE REVOLUTIONS, 11	11	6.114519824	7.37717E-07	8	158	0.21607535	2.564628157	0.015743006	8	75	0.145049584	3.914143814	0.000671703	8	74	0.242335305
Open Field	COUNTER CLOCKWISE REVOLUTIONS, 11	11	6.978969259	7.28913E-08	8	158	0.243696151	5.24421185	3.17346E-05	8	75	0.31516969	2.397150191	0.023402044	8	74	0.132957313
Open Field	MARGIN TIME LEGACY (s), 11	11	3.45466178	0.00107366	8	158	0.116831813	3.024966781	0.00533215	8	75	0.180042034	1.141663857	0.346180821	8	74	0.015310419
Open Field	MARGIN DISTANCE LEGACY (cm), 11	11	20.16762325	8.54159E-21	8	158	0.508112621	10.23319629	1.5063E-09	8	75	0.500297313	11.09522858	3.69623E-10	8	74	0.5256196
Open Field	CENTER TIME LEGACY (s), 11	11	3.454500476	0.001074133	8	158	0.116825032	3.024762498	0.00533472	8	75	0.18002714	1.141619809	0.346208534	8	74	0.015305731
Open Field	CENTER DISTANCE LEGACY (cm), 11	11	6.498551631	2.62523E-07	8	158	0.228590967	7.915026553	1.16283E-07	8	75	0.428513351	1.852302552	0.080716488	8	74	0.085543226
Open Field	TOTAL DISTANCE X AXIS (cm), 11	11	14.44403286	1.03424E-15	8	158	0.420131431	7.898831979	1.20065E-07	8	75	0.427939258	7.52767651	2.66323E-07	8	74	0.417402977
Open Field	TOTAL DISTANCE Y AXIS (cm), 11	11	13.61955672	6.43582E-15	8	158	0.404795871	5.783877896	9.6765E-06	8	75	0.34155674	8.363912385	5.16866E-08	8	74	0.446974318
Open Field	AMBULATORY ACTIVITY COUNT, 11	11	20.87412018	2.24425E-21	8	158	0.517155552	13.99057667	3.1138E-12	8	75	0.584823945	9.471496168	6.47863E-09	8	74	0.481811146
Open Field	AMBULATORY TIME (s), 11	11	33.72279356	1.52575E-30	8	158	0.638140543	25.51764326	1.63143E-18	8	75	0.726666894	12.18963772	5.99124E-11	8	74	0.551193348
Open Field	AMBULATORY EPISODE COUNT, 11	11	1.938262164	0.057821289	8	158	0.048131268	1.184848301	0.319582382	8	75	0.019649933	0.890029608	0.529239646	8	74	-0.012217384
Open Field	FRACTION TIME MOVING, 11	11	26.85242057	6.11679E-26	8	158	0.582157144	24.17429811	6.81316E-18	8	75	0.715332939	9.327986233	8.42935E-09	8	74	0.477546863
Open Field	FRACTION TIME RESTING, 11	11	26.85329091	6.10802E-26	8	158	0.582165333	24.17427946	6.8133E-18	8	75	0.715332775	9.328407587	8.42281E-09	8	74	0.477559486
Open Field	FRACTION TIME VERTICAL, 11	11	15.78212991	5.76927E-17	8	158	0.443406004	14.98342252	7.06561E-13	8	75	0.602587115	5.487755717	1.91319E-05	8	74	0.330009535
Open Field	FRACTION TIME CENTER, 11	11	3.454500833	0.001074132	8	158	0.116825047	3.024762836	0.005334715	8	75	0.180027165	1.141619817	0.346208529	8	74	0.015305732
Open Field	FRACTION TIME MARGINS, 11	11	3.454662104	0.001073659	8	158	0.116831826	3.024967536	0.00533214	8	75	0.180042089	1.141663597	0.346180985	8	74	0.015310391
Open Field	FRACTION TIME AMBULATORY, 11	11	33.72279681	1.52575E-30	8	158	0.638140566	25.51764667	1.63143E-18	8	75	0.726666922	12.1896379	5.99123E-11	8	74	0.551193352
Open Field	TOTAL DISTANCE (cm), 12	11	27.42708954	2.38452E-26	8	158	0.587495233	12.45472113	3.47154E-11	8	75	0.553985226	16.37853001	1.13597E-13	8	74	0.627960611
Open Field	HORIZONTAL ACTIVITY COUNT, 12	11	26.04681326	2.33461E-25	8	158	0.574436985	12.39817158	3.80482E-11	8	75	0.552762071	14.84338669	1.00509E-12	8	74	0.603079484
Open Field	REST TIME (s), 12	11	33.38313696	2.49644E-30	8	158	0.635727683	19.28238796	2.06171E-15	8	75	0.664702675	15.20976426	5.90573E-13	8	74	0.609315218
Open Field	REST EPISODE COUNT, 12	11	7.163019223	4.47707E-08	8	158	0.24932745	3.301313045	0.002778994	8	75	0.199705472	4.030909377	0.000512412	8	74	0.249621501
Open Field	MOVEMENT TIME (s), 12	11	33.38257632	2.49847E-30	8	158	0.635723674	19.28191665	2.06294E-15	8	75	0.664696929	15.20954889	5.90757E-13	8	74	0.60931161
Open Field	MOVEMENT EPISODE COUNT, 12	11	7.000210375	6.88973E-08	8	158	0.244350365	3.31228625	0.002708057	8	75	0.200466821	3.869573225	0.000744985	8	74	0.239516637
Open Field	STEREOTYPY TIME (s), 12	11	1.389394048	0.204930026	8	158	0.020553976	0.986225143	0.453631357	8	75	-0.001495894	1.227358527	0.295313102	8	74	0.024346444
Open Field	STEREOTYPIC EPISODE COUNT, 12	11	4.274973567	0.000112857	8	158	0.150018057	2.454617511	0.020354013	8	75	0.136240456	2.642735468	0.013207817	8	74	0.152757942
Open Field	STEREOTYPIC ACTIVITY COUNT, 12	11	2.102612199	0.038494181	8	158	0.056089266	0.945122239	0.485169888	8	75	-0.005986222	1.584822458	0.143970005	8	74	0.060316261
Open Field	STEREOTYPIC EPISODE ACTIVITY COUNT, 12	11	11.58647209	6.93127E-13	8	158	0.363271637	3.977947862	0.000568897	8	75	0.244090684	7.866900965	1.35907E-07	8	74	0.429771922
Open Field	VERTICAL EPISODE COUNT, 12	11	23.33645482	2.50641E-23	8	158	0.546230293	21.6479254	1.16979E-16	8	75	0.691256222	8.475553171	4.17238E-08	8	74	0.450696598
Open Field	VERTICAL ACTIVITY COUNT, 12	11	16.83433183	6.37766E-18	8	158	0.460435699	10.70869141	6.51995E-10	8	75	0.51284854	7.0462121	7.04782E-07	8	74	0.398897089
Open Field	VERTICAL ACTIVITY TIME (s), 12	11	18.23758625	3.69035E-19	8	158	0.48158908	13.90971838	3.52245E-12	8	75	0.583307113	7.040550082	7.12987E-07	8	74	0.398672463
Open Field	LEFT FRONT TIME LEGACY (s), 12	11	1.173090088	0.318590513	8	158	0.009241997	1.079507935	0.38671378	8	75	0.00854765	2.298693959	0.029382864	8	74	0.124756799
Open Field	RIGHT FRONT TIME LEGACY (s), 12	11	1.175721368	0.316968415	8	158	0.009381174	1.189726398	0.316696506	8	75	0.020158036	2.163389575	0.040081988	8	74	0.113230765
Open Field	LEFT REAR TIME LEGACY (s), 12	11	1.148095176	0.334299528	8	158	0.007917982	1.874081427	0.076685118	8	75	0.0865744	0.923082136	0.502636537	8	74	-0.008514082
Open Field	RIGHT REAR TIME LEGACY (s), 12	11	1.924583898	0.059784913	8	158	0.047462899	0.683356937	0.7047708	8	75	-0.035555583	1.816912012	0.087266928	8	74	0.082283452
Open Field	CLOCKWISE REVOLUTIONS, 12	11	6.916002571	8.61572E-08	8	158	0.241750139	2.850401132	0.008046396	8	75	0.167114971	4.254390134	0.000306004	8	74	0.263183034
Open Field	COUNTER CLOCKWISE REVOLUTIONS, 12	11	9.155721655	2.61215E-10	8	158	0.305328779	4.67729422	0.000113694	8	75	0.285072253	5.562624832	1.62399E-05	8	74	0.333677998
Open Field	MARGIN TIME LEGACY (s), 12	11	2.830906382	0.005800523	8	158	0.089809913	2.762132968	0.009904309	8	75	0.160422067	2.015135435	0.05611267	8	74	0.100247948
Open Field	MARGIN DISTANCE LEGACY (cm), 12	11	29.32974642	1.13758E-27	8	158	0.604235128	13.82223691	4.02697E-12	8	75	0.581653505	17.1494834	3.9769E-14	8	74	0.639315254
Open Field	CENTER TIME LEGACY (s), 12	11	2.830712115	0.005803532	8	158	0.08980124	2.761586286	0.009917051	8	75	0.16038028	2.015055487	0.056122781	8	74	0.100240844
Open Field	CENTER DISTANCE LEGACY (cm), 12	11	6.246146061	5.17274E-07	8	158	0.220410547	3.341526312	0.002527779	8	75	0.202488519	3.041258356	0.005183931	8	74	0.183033602
Open Field	TOTAL DISTANCE X AXIS (cm), 12	11	20.68044006	3.23045E-21	8	158	0.514709758	8.66997988	2.68491E-08	8	75	0.45405447	13.57781494	6.69045E-12	8	74	0.579918753
Open Field	TOTAL DISTANCE Y AXIS (cm), 12	11	18.9181722	9.58919E-20	8	158	0.491262432	8.29377	5.53871E-08	8	75	0.441618639	11.76953052	1.19273E-10	8	74	0.541709403
Open Field	AMBULATORY ACTIVITY COUNT, 12	11	26.53660763	1.03136E-25	8	158	0.579164318	12.9561774	1.5541E-11	8	75	0.56454584	14.80036912	1.07036E-12	8	74	0.602334244
Open Field	AMBULATORY TIME (s), 12	11	37.79739533	5.19822E-33	8	158	0.664777482	24.45262087	5.04427E-18	8	75	0.71775772	14.96989258	8.35802E-13	8	74	0.605254987
Open Field	AMBULATORY EPISODE COUNT, 12	11	4.313132128	0.0001016	8	158	0.151501186	2.290989805	0.029754102	8	75	0.122796896	2.011930226	0.056519372	8	74	0.099963064
Open Field	FRACTION TIME MOVING, 12	11	33.38257563	2.49848E-30	8	158	0.635723669	19.28191716	2.06294E-15	8	75	0.664696935	15.20954772	5.90758E-13	8	74	0.60931159
Open Field	FRACTION TIME RESTING, 12	11	33.38313725	2.49644E-30	8	158	0.635727685	19.28238972	2.06171E-15	8	75	0.664702696	15.20976329	5.90574E-13	8	74	0.609315202
Open Field	FRACTION TIME VERTICAL, 12	11	18.2375872	3.69035E-19	8	158	0.481589094	13.90971775	3.52246E-12	8	75	0.583307101	7.040550691	7.12986E-07	8	74	0.398672487
Open Field	FRACTION TIME CENTER, 12	11	2.830711932	0.005803535	8	158	0.089801232	2.761586499	0.009917046	8	75	0.160380296	2.01505525	0.056122811	8	74	0.100240823
Open Field	FRACTION TIME MARGINS, 12	11	2.83090666	0.005800519	8	158	0.089809926	2.762133785	0.00990429	8	75	0.16042213	2.015135098	0.056112713	8	74	0.100247918
Open Field	FRACTION TIME AMBULATORY, 12	11	37.79739668	5.19821E-33	8	158	0.664777491	24.45262308	5.04426E-18	8	75	0.717757739	14.96989247	8.35802E-13	8	74	0.605254985
NMR	BODY WEIGHT (g), 4	4	39.39192063	5.97389E-35	8	170	0.658740346	34.32391464	5.74638E-23	8	81	0.771158359	23.09897559	6.9811E-18	8	80	0.69326306
NMR	LEAN MASS (g), 4	4	38.41388653	2.318E-34	8	170	0.652915784	42.33735727	7.93584E-26	8	81	0.806956597	21.26763011	6.31599E-17	8	80	0.674566649
NMR	% Lean Mass, 4	4	20.61692015	1.25772E-21	8	170	0.496557864	5.64535215	1.07535E-05	8	81	0.31961436	28.37584938	2.22303E-20	8	80	0.736828446
NMR	FAT MASS (g), 4	4	37.46825108	8.77877E-34	8	170	0.647091941	12.65561115	1.26869E-11	8	81	0.5410017	30.82914133	1.98088E-21	8	80	0.753129554
NMR	% Fat Mass, 4	4	29.09497847	3.1353E-28	8	170	0.585508839	10.03728294	1.3021E-09	8	81	0.477501896	32.04250301	6.30772E-22	8	80	0.76046765
NMR	TOTAL WATER (g), 4	4	36.7527597	2.438E-33	8	170	0.642553925	40.93436114	2.3337E-25	8	81	0.801520598	20.33853496	2.02418E-16	8	80	0.664182142
NMR	OTHER, 4	4	19.24805197	1.91267E-20	8	170	0.478487565	12.96295759	7.60043E-12	8	81	0.547457516	12.62762939	1.48324E-11	8	80	0.543209914
NMR	BODY WEIGHT (g), 8	8	36.30500261	7.82838E-33	8	167	0.643540711	33.06531614	3.39579E-22	8	79	0.768363111	44.4563975	3.72615E-26	8	79	0.818032585
NMR	LEAN MASS (g), 8	8	23.79070242	4.23204E-24	8	167	0.538198734	39.88384623	1.1307E-24	8	79	0.800894654	24.26704425	2.30861E-18	8	79	0.706481098
NMR	% Lean Mass, 8	8	36.78571832	3.9463E-33	8	167	0.646637054	9.426326729	4.78191E-09	8	79	0.465723197	44.69913007	3.13356E-26	8	79	0.818860258
NMR	FAT MASS (g), 8	8	49.95835547	1.8332E-40	8	167	0.714575401	14.7510768	5.67311E-13	8	79	0.587207594	52.57197437	1.65592E-28	8	79	0.842147597
NMR	% Fat Mass, 8	8	42.0220651	3.18481E-36	8	167	0.677181848	12.32994349	2.72091E-11	8	79	0.539608223	46.49313431	8.91335E-27	8	79	0.824751604
NMR	TOTAL WATER (g), 8	8	23.57354686	6.2779E-24	8	167	0.535818367	37.46798948	7.7817E-24	8	79	0.790468436	22.63491373	1.50564E-17	8	79	0.691176402
NMR	OTHER, 8	8	28.13736164	2.26151E-27	8	167	0.581187967	15.5374522	1.73861E-13	8	79	0.600618939	18.17186135	4.17501E-15	8	79	0.63982128
NMR	BODY WEIGHT (g), 12	12	28.77622074	1.5552E-27	8	162	0.593810708	45.32249398	4.7098E-26	8	77	0.824344761	34.22371916	3.34301E-22	8	76	0.780686566
NMR	LEAN MASS (g), 12	12	19.82645827	1.16092E-20	8	162	0.49770608	51.85786719	6.63988E-28	8	77	0.843381718	14.95271017	6.38825E-13	8	76	0.599187671
NMR	% Lean Mass, 12	12	24.11808437	4.03592E-24	8	162	0.548887366	5.742210278	9.87792E-06	8	77	0.334272622	20.17595386	5.53321E-16	8	76	0.672621302
NMR	FAT MASS (g), 12	12	24.63177023	1.63373E-24	8	162	0.554322987	10.78941854	4.69023E-10	8	77	0.508967884	22.45020652	3.67874E-17	8	76	0.696807665
NMR	% Fat Mass, 12	12	23.42191521	1.39679E-23	8	162	0.541305613	7.56415696	2.09233E-07	8	77	0.410039378	19.06304106	2.24176E-15	8	76	0.659322318
NMR	TOTAL WATER (g), 12	12	21.57586994	4.12065E-22	8	162	0.519909479	51.8436106	6.69859E-28	8	77	0.843344682	15.23488911	4.21735E-13	8	76	0.603986539
NMR	OTHER, 12	12	27.40297066	1.46242E-26	8	162	0.581525179	16.3619902	7.13743E-14	8	77	0.619274411	13.83958843	3.43486E-12	8	76	0.57906615
NMR	BODY WEIGHT (g), 16	16	31.9825577	2.71714E-29	8	156	0.628246941	54.02630525	2.90977E-28	8	76	0.850330542	43.7380253	1.86792E-24	8	71	0.829609998
NMR	LEAN MASS (g), 16	16	20.04967387	1.28123E-20	8	156	0.509581098	47.38826579	1.81572E-26	8	76	0.83250062	24.02740698	2.21671E-17	8	71	0.72401425
NMR	% Lean Mass, 16	16	40.7910842	1.55902E-34	8	156	0.684584653	14.61352687	1.05853E-12	8	76	0.593263163	28.18664857	3.64267E-19	8	71	0.755931662
NMR	FAT MASS (g), 16	16	50.71021499	1.30909E-39	8	156	0.730564708	27.26815541	2.06805E-19	8	76	0.737838679	35.30095545	8.24731E-22	8	71	0.796238721
NMR	% Fat Mass, 16	16	48.09445887	2.42069E-38	8	156	0.719792878	19.49369945	1.29675E-15	8	76	0.664594734	30.65846328	3.89478E-20	8	71	0.77162757
NMR	TOTAL WATER (g), 16	16	21.69297285	5.98325E-22	8	156	0.530231397	51.06983989	1.73565E-27	8	76	0.84288157	25.43400219	5.23782E-18	8	71	0.735702881
NMR	OTHER, 16	16	37.12726643	1.88993E-32	8	156	0.663365196	24.51568717	3.66218E-18	8	76	0.715871792	19.69185964	2.83099E-15	8	71	0.680455273
NMR	BODY WEIGHT (g), 19	19	24.27390679	3.00855E-23	8	143	0.579489211	33.02458009	2.17745E-20	8	67	0.793514267	38.56537012	3.52817E-22	8	67	0.818440768
NMR	LEAN MASS (g), 19	19	18.18078053	1.43949E-18	8	143	0.504283746	36.8543209	1.19514E-21	8	67	0.811410371	25.71084332	1.24718E-17	8	67	0.747812348
NMR	% Lean Mass, 19	19	18.26438701	1.22791E-18	8	143	0.505497249	8.502204537	6.63662E-08	8	67	0.473757481	16.22929199	4.68593E-13	8	67	0.646332562
NMR	FAT MASS (g), 19	19	20.62608896	1.57541E-20	8	143	0.537480511	10.61626485	1.70985E-09	8	67	0.535737054	18.61921361	2.38653E-14	8	67	0.678901136
NMR	% Fat Mass, 19	19	21.42868969	3.79313E-21	8	143	0.547428061	8.880448357	3.35504E-08	8	67	0.48603395	19.84756964	5.68261E-15	8	67	0.693412197
NMR	TOTAL WATER (g), 19	19	18.62264656	6.23691E-19	8	143	0.510630615	35.50913382	3.2204E-21	8	67	0.805488949	26.38523427	6.5884E-18	8	67	0.752856247
NMR	OTHER, 19	19	8.929040719	6.98449E-10	8	143	0.319488404	6.872269173	1.45766E-06	8	67	0.413376988	5.460934987	2.60684E-05	8	67	0.348666674
GTT	GTT BODYWEIGHT	17	26.09684658	3.14757E-25	8	155	0.579348709	46.69128588	4.49138E-26	8	75	0.832059132	33.7685085	2.81332E-21	8	71	0.788722927
GTT	GTT TIMEPOINT T0	17	25.95414042	5.88288E-25	8	152	0.582455088	18.64403716	5.62696E-15	8	74	0.659463255	11.49516739	3.27518E-10	8	69	0.550906515
GTT	GTT TIMEPOINT T15	17	13.25188099	1.98969E-14	8	152	0.406488654	9.899114065	2.98686E-09	8	74	0.494114537	6.783035673	1.56024E-06	8	69	0.403319655
GTT	GTT TIMEPOINT T30	17	13.55807118	1.00879E-14	8	152	0.412457308	10.00764241	2.45974E-09	8	74	0.497144707	7.167286359	7.2652E-07	8	69	0.418892385
GTT	GTT TIMEPOINT T60	17	13.99225005	3.88701E-15	8	152	0.420717969	15.43820294	4.25496E-13	8	74	0.613105032	6.513970299	2.6875E-06	8	69	0.391908751
GTT	GTT TIMEPOINT T90	17	19.64249858	4.37561E-20	8	151	0.51187142	19.53499769	1.83703E-15	8	74	0.670437848	10.09309735	3.7016E-09	8	68	0.518493267
GTT	GTT TIMEPOINT T120	17	25.87151534	7.68235E-25	8	151	0.583163601	30.69254679	1.43232E-20	8	74	0.765199685	10.23520998	2.90945E-09	8	68	0.522363716
GTT	GTT AREA UNDER CURVE	17	3.364444767	0.001403903	8	152	0.116743486	2.12074126	0.044175061	8	74	0.109534542	2.098513359	0.047508435	8	69	0.113787603
IDC	Average VCO2, Light	16	31.42223071	8.63389E-29	8	154	0.626831567	14.56715533	1.30687E-12	8	75	0.595328034	19.17615453	6.49957E-15	8	70	0.677132795
IDC	Energy Expenditure, Light (kcal)	16	30.52777681	3.29341E-28	8	154	0.619825065	13.68109133	5.00258E-12	8	75	0.578957668	18.88862801	9.20984E-15	8	70	0.673636961
IDC	Energy Expenditure, 24h (kcal)	16	30.41199894	3.92319E-28	8	154	0.618898866	17.73914224	1.5158E-14	8	75	0.644771282	17.69542879	4.06144E-14	8	70	0.658282705
IDC	Average VO2, Dark	16	30.22718982	5.19154E-28	8	154	0.617411044	20.64196067	3.86042E-16	8	75	0.680495989	15.74585917	5.28009E-13	8	70	0.62982778
IDC	Average VO2, Light	16	29.92906851	8.17462E-28	8	154	0.614986353	13.3619227	8.20707E-12	8	75	0.572731639	18.49549455	1.49155E-14	8	70	0.66873277
IDC	Energy Expenditure, Dark (kcal)	16	29.69266408	1.17392E-27	8	154	0.613041661	20.66149629	3.77058E-16	8	75	0.680712086	15.43042623	8.13924E-13	8	70	0.624772403
IDC	Average VO2, Light-Dark Ratio	16	29.39515381	1.85554E-27	8	154	0.610566208	17.87205566	1.27122E-14	8	75	0.646580669	12.73176622	4.14477E-11	8	70	0.575130761
IDC	Average VCO2, Dark	16	27.274937	5.2492E-26	8	154	0.591963874	20.34229668	5.5499E-16	8	75	0.677144143	14.14248453	5.03757E-12	8	70	0.602613298
IDC	Energy Expenditure (kcal), Light-Dark Ratio	16	26.83875575	1.06303E-25	8	154	0.587914312	17.10931424	3.52855E-14	8	75	0.63593909	11.6088142	2.43058E-10	8	70	0.550378705
IDC	Distance Traveled, 24h (m)	16	26.30378361	2.54802E-25	8	154	0.582836461	18.32143305	7.05365E-15	8	75	0.65256397	10.02989848	3.40299E-09	8	70	0.510262777
IDC	Distance Traveled, Dark (m)	16	26.23167942	2.86878E-25	8	154	0.582142477	15.40827449	3.80935E-13	8	75	0.609732189	10.54972935	1.398E-09	8	70	0.524238128
IDC	Directed Ambulatory Locomation, Dark	16	25.71747677	6.71722E-25	8	154	0.577125653	14.62373242	1.20139E-12	8	75	0.596330188	10.71245744	1.06272E-09	8	70	0.528450506
IDC	Directed Ambulatory Locomtion, 24h	16	24.54815298	4.81481E-24	8	154	0.565256096	16.62093391	6.8832E-14	8	75	0.628782182	9.447442633	9.45909E-09	8	70	0.493595225
IDC	Distance Traveled, Light (m)	16	20.44950899	7.25899E-21	8	154	0.517816504	14.17463393	2.3551E-12	8	75	0.58823586	9.057239429	1.90586E-08	8	70	0.481779758
IDC	Average VCO2, Light-Dark Ratio	16	18.56600889	2.66289E-19	8	154	0.492360619	14.04450111	2.86859E-12	8	75	0.585829397	8.151107206	1.02006E-07	8	70	0.452093149
IDC	Ambulatory Activity, Light	16	17.613892	1.75255E-18	8	154	0.478441771	9.238400833	9.20147E-09	8	75	0.471827426	9.094029258	1.78307E-08	8	70	0.482917254
IDC	Directed Ambulatory Locomation, Light-Dark Ratio	16	17.51569129	2.13386E-18	8	154	0.476962646	10.40253037	1.11567E-09	8	75	0.504840552	8.170291576	9.83721E-08	8	70	0.452756866
IDC	Respiratory Quotient, Dark	16	17.44717656	2.44872E-18	8	154	0.47592568	12.25132783	4.83224E-11	8	75	0.549554318	13.71105536	9.47451E-12	8	70	0.594593537
IDC	Directed Ambulatory Locomation, Light	16	17.28220933	3.41411E-18	8	154	0.473411963	12.70332975	2.32587E-11	8	75	0.55928416	7.388023914	4.43747E-07	8	70	0.42432117
IDC	Distance Traveled (m), Light-Dark Ratio	16	17.2099467	3.95085E-18	8	154	0.472303237	10.15039278	1.74589E-09	8	75	0.498045204	8.094283816	1.13597E-07	8	70	0.450117766
IDC	Water Consumption, 24h (g)	16	15.66234316	9.61071E-17	8	154	0.447384735	8.041153952	9.07044E-08	8	75	0.432945403	8.375656379	6.68569E-08	8	70	0.459762365
IDC	Water Consumption, Dark (g)	16	13.90490867	4.21518E-15	8	154	0.416072364	7.972143262	1.03892E-07	8	75	0.430528956	7.113362538	7.63428E-07	8	70	0.41362317
IDC	Respiratory Quotient, Light-Dark Ratio	16	13.42480279	1.22086E-14	8	154	0.406891467	11.80917789	1.00133E-10	8	75	0.539611701	6.037124173	6.86496E-06	8	70	0.367571589
IDC	Ambulatory Activity, Light-Dark Ratio	16	13.39649461	1.30041E-14	8	154	0.406341118	7.735279073	1.66094E-07	8	75	0.422076047	7.091832888	7.96839E-07	8	70	0.412767766
IDC	Water Consumption per unit Body Weight (g/g), Dark	16	13.16420496	2.18683E-14	8	154	0.401786225	7.341021537	3.66847E-07	8	75	0.407435727	6.867409644	1.24864E-06	8	70	0.403700209
IDC	Ambulatory Activity, 24H	16	12.86506565	4.29111E-14	8	154	0.395816509	8.72074165	2.4373E-08	8	75	0.455690144	5.321896229	3.14636E-05	8	70	0.332746299
IDC	Water Consumption per unit Body Weight (g/g), 24h	16	12.04134787	2.82399E-13	8	154	0.378744993	6.076376892	5.1418E-06	8	75	0.355026171	7.897639626	1.65241E-07	8	70	0.443170386
IDC	Food Consumption per unit Body Weight (kcal/g), Dark	16	12.03747963	2.84936E-13	8	154	0.378662548	5.47553679	1.90104E-05	8	75	0.326734963	6.845690766	1.30445E-06	8	70	0.4028078
IDC	Food Consumption per unit Body Weight (g/g), Dark	16	12.03747801	2.84937E-13	8	154	0.378662513	5.475535611	1.90104E-05	8	75	0.326734905	6.845691589	1.30445E-06	8	70	0.402807834
IDC	Water Consumption, Light (g)	16	10.53924246	9.7798E-12	8	154	0.344995316	4.828389412	8.06944E-05	8	75	0.293349424	6.232283912	4.57102E-06	8	70	0.376451724
IDC	Respiratory Quotient, Light	16	9.603111761	9.5834E-11	8	154	0.322042374	7.558704727	2.36433E-07	8	75	0.415609599	4.720233442	0.000117626	8	70	0.300336114
IDC	Ambulatory Activity, Dark	16	9.362882949	1.7373E-10	8	154	0.31589049	6.737801069	1.26824E-06	8	75	0.383542255	3.754219088	0.001042935	8	70	0.241156347
IDC	Food Consumption per unit Body Weight (g/g), 24h	16	9.172333951	2.79232E-10	8	154	0.310930851	3.641174602	0.00124965	8	75	0.222632239	6.108455663	5.91415E-06	8	70	0.370846483
IDC	Food Consumption per unit Body Weight (kcal/g), 24h	16	9.172331228	2.79234E-10	8	154	0.31093078	3.64117199	0.001249658	8	75	0.222632068	6.108456185	5.91414E-06	8	70	0.370846506
IDC	Rearing Activity, Light-Dark Ratio	16	8.522819315	1.43283E-09	8	154	0.293471161	10.00931732	2.2479E-09	8	75	0.494161083	3.154873356	0.004159541	8	70	0.19912816
IDC	Rearing Activity, Dark	16	7.446211991	2.2881E-08	8	154	0.262496526	4.165657822	0.000367979	8	75	0.255544759	3.858462711	0.00082139	8	70	0.248020011
IDC	Rearing Activity, 24H	16	7.136415375	5.14728E-08	8	154	0.25307387	3.833245323	0.000797163	8	75	0.235017457	4.311432607	0.000293557	8	70	0.276457268
IDC	Rearing Activity, Light	16	6.669298771	1.76685E-07	8	154	0.238402063	3.564688342	0.001495366	8	75	0.217587834	5.42355894	2.52645E-05	8	70	0.337928396
IDC	Water Consumption per unit Body Weight (g/g), Light	16	5.569072646	3.38196E-06	8	154	0.201456597	2.698378052	0.011505379	8	75	0.155520577	5.181294733	4.26893E-05	8	70	0.325444217
Body Weight	BODY WEIGHT (g), 6	6	32.27504583	5.2849E-22	6	108	0.655611621	16.0919156	1.08767E-09	5	54	0.605487056	24.65771349	4.14557E-13	6	48	0.754102833
Body Weight	BODY WEIGHT (g), 10	10	23.94950555	7.41295E-18	6	108	0.582799042	14.71838127	4.25321E-09	5	54	0.582479089	22.80765904	1.61904E-12	6	48	0.738693173
Body Weight	BODY WEIGHT (g), 14	14	27.2452723	1.8991E-26	8	162	0.590212527	56.09820844	1.94695E-29	8	79	0.85074214	31.03481294	1.05232E-20	8	74	0.767252624
Wheel Running	Number of Revolutions, 2020-01-01 18:00:00	13	11.14986202	1.95681E-12	8	158	0.353586984	5.252410126	3.11609E-05	8	75	0.315586356	7.056453555	6.90186E-07	8	74	0.399302966
Wheel Running	Number of Revolutions, 2020-01-01 19:00:00	13	22.56422353	9.99411E-23	8	158	0.537496069	15.85714825	2.00426E-13	8	75	0.617007337	8.973479668	1.62697E-08	8	74	0.466705921
Wheel Running	Number of Revolutions, 2020-01-01 20:00:00	13	20.52554948	4.32793E-21	8	158	0.512735895	15.98555344	1.67116E-13	8	75	0.619038843	7.647887061	2.09579E-07	8	74	0.421847061
Wheel Running	Number of Revolutions, 2020-01-01 21:00:00	13	25.55520846	5.34531E-25	8	158	0.569584163	12.71557238	2.28069E-11	8	75	0.559541852	16.63771313	7.95642E-14	8	74	0.63185681
Wheel Running	Number of Revolutions, 2020-01-01 22:00:00	13	19.01941269	7.86189E-20	8	158	0.492670631	12.52516113	3.09785E-11	8	75	0.555499502	8.74028581	2.52212E-08	8	74	0.459326063
Wheel Running	Number of Revolutions, 2020-01-01 23:00:00	13	13.67992543	5.62202E-15	8	158	0.40594622	9.976942902	2.38265E-09	8	75	0.493261248	6.952575189	8.53793E-07	8	74	0.395160592
Wheel Running	Number of Revolutions, 2020-01-02 00:00:00	13	14.99004438	3.14758E-16	8	158	0.429859779	13.26497409	9.5507E-12	8	75	0.570803837	5.069771306	4.82261E-05	8	74	0.30876319
Wheel Running	Number of Revolutions, 2020-01-02 01:00:00	13	15.04556525	2.79154E-16	8	158	0.430830748	16.62186308	6.87438E-14	8	75	0.628796065	4.869899177	7.54602E-05	8	74	0.29812003
Wheel Running	Number of Revolutions, 2020-01-02 02:00:00	13	17.66645336	1.16326E-18	8	158	0.473182929	8.593354643	3.10846E-08	8	75	0.451566705	12.63650006	2.91833E-11	8	74	0.560859752
Wheel Running	Number of Revolutions, 2020-01-02 03:00:00	13	14.06049031	2.40924E-15	8	158	0.413096893	8.461264205	4.00619E-08	8	75	0.44722452	9.136833289	1.20008E-08	8	74	0.471756697
Wheel Running	Number of Revolutions, 2020-01-02 04:00:00	13	23.59250079	1.59263E-23	8	158	0.549053899	14.79711655	9.29319E-13	8	75	0.599370672	12.68126069	2.71744E-11	8	74	0.561805108
Wheel Running	Number of Revolutions, 2020-01-02 05:00:00	13	24.0983295	6.55028E-24	8	158	0.554530015	15.26099567	4.71385E-13	8	75	0.607284561	11.7675168	1.19671E-10	8	74	0.541662978
Wheel Running	Number of Revolutions, 2020-01-02 06:00:00	13	19.94438548	1.30899E-20	8	158	0.505184407	11.80330579	1.01116E-10	8	75	0.539476701	10.88593563	5.28612E-10	8	74	0.520393289
Wheel Running	Number of Revolutions, 2020-01-02 07:00:00	13	16.13832702	2.7197E-17	8	158	0.449290075	9.202052009	9.84558E-09	8	75	0.470725604	7.363068372	3.70551E-07	8	74	0.411205543
Wheel Running	Number of Revolutions, 2020-01-02 08:00:00	13	10.65193118	6.48545E-12	8	158	0.34217622	5.996438746	6.10678E-06	8	75	0.35140009	4.323324482	0.000261205	8	74	0.267267819
Wheel Running	Number of Revolutions, 2020-01-02 09:00:00	13	6.104080171	7.5881E-07	8	158	0.215729449	3.141085247	0.004054684	8	75	0.188420955	3.627780859	0.001309	8	74	0.223852546
Wheel Running	Number of Revolutions, 2020-01-02 10:00:00	13	10.76340452	4.95275E-12	8	158	0.344765644	4.726885885	0.000101572	8	75	0.287810238	6.062115061	5.51621E-06	8	74	0.357160395
Wheel Running	Number of Revolutions, 2020-01-02 11:00:00	13	4.536290645	5.49603E-05	8	158	0.16007221	2.465457243	0.019846286	8	75	0.137116504	1.90569183	0.071702109	8	74	0.090417255
Wheel Running	Number of Revolutions, 2020-01-02 12:00:00	13	2.171743384	0.032348609	8	158	0.059397051	0.844054861	0.567169477	8	75	-0.017200571	1.447146485	0.191586837	8	74	0.046781171
Wheel Running	Number of Revolutions, 2020-01-02 13:00:00	13	3.124178857	0.0026368	8	158	0.102717898	1.263189319	0.275607899	8	75	0.027746747	1.906868436	0.071514567	8	74	0.090524085
Wheel Running	Number of Revolutions, 2020-01-02 14:00:00	13	0.774244959	0.625955413	8	158	-0.012316285	0.9777648	0.460026171	8	75	-0.002416873	0.388128708	0.923701678	8	74	-0.071991296
Wheel Running	Number of Revolutions, 2020-01-02 15:00:00	13	3.514245529	0.000912347	8	158	0.119329343	1.720370255	0.107485882	8	75	0.07245296	2.014507736	0.056192097	8	74	0.100192171
Wheel Running	Number of Revolutions, 2020-01-02 16:00:00	13	2.058705893	0.042955088	8	158	0.053976332	0.65244155	0.731156185	8	75	-0.039162999	1.428528663	0.198979312	8	74	0.044920843
Wheel Running	Number of Revolutions, 2020-01-02 17:00:00	13	4.329493903	9.71239E-05	8	158	0.152135544	4.317318373	0.000259251	8	75	0.264548637	2.020853156	0.055394088	8	74	0.1007557
Wheel Running	Number of Revolutions, 2020-01-02 18:00:00	13	6.135122012	6.97805E-07	8	158	0.216757077	3.897832315	0.000685624	8	75	0.239094	4.369455085	0.000234998	8	74	0.26997614
Wheel Running	Number of Revolutions, 2020-01-02 19:00:00	13	13.12526004	1.96248E-14	8	158	0.395206575	8.417121741	4.36217E-08	8	75	0.445758063	7.556410556	2.51468E-07	8	74	0.418471453
Wheel Running	Number of Revolutions, 2020-01-02 20:00:00	13	15.97274889	3.85459E-17	8	158	0.446570417	12.30741359	4.40984E-11	8	75	0.550784909	7.071481188	6.69326E-07	8	74	0.399897532
Wheel Running	Number of Revolutions, 2020-01-02 21:00:00	13	8.829466992	5.96057E-10	8	158	0.296739068	9.762866202	3.50889E-09	8	75	0.487229531	4.668543423	0.000118886	8	74	0.287061236
Wheel Running	Number of Revolutions, 2020-01-02 22:00:00	13	9.951718541	3.59191E-11	8	158	0.325430957	9.594489581	4.77001E-09	8	75	0.4823836	4.681634029	0.000115412	8	74	0.287790774
Wheel Running	Number of Revolutions, 2020-01-02 23:00:00	13	11.60050713	6.70517E-13	8	158	0.363578143	9.792053769	3.32779E-09	8	75	0.488060346	4.889165464	7.22618E-05	8	74	0.29916021
Wheel Running	Number of Revolutions, 2020-01-03 00:00:00	13	12.79391548	4.17722E-14	8	158	0.388603659	9.818994092	3.16913E-09	8	75	0.488824808	5.540332674	1.70511E-05	8	74	0.332589926
Wheel Running	Number of Revolutions, 2020-01-03 01:00:00	13	9.366535831	1.53839E-10	8	158	0.310768421	6.737135957	1.27E-06	8	75	0.383514847	5.391146816	2.36559E-05	8	74	0.325215741
Wheel Running	Number of Revolutions, 2020-01-03 02:00:00	13	6.747009721	1.35104E-07	8	158	0.236477493	9.465625263	6.04303E-09	8	75	0.47861252	2.232399515	0.034223558	8	74	0.119147121
Wheel Running	Number of Revolutions, 2020-01-03 03:00:00	13	12.81988604	3.93613E-14	8	158	0.389126394	10.40777796	1.10538E-09	8	75	0.504980025	4.354528089	0.000243172	8	74	0.269101972
Wheel Running	Number of Revolutions, 2020-01-03 04:00:00	13	23.76812934	1.16859E-23	8	158	0.550970452	14.61301868	1.22067E-12	8	75	0.596140796	12.49281228	3.67242E-11	8	74	0.557797273
Wheel Running	Number of Revolutions, 2020-01-03 05:00:00	13	21.66256717	5.17915E-22	8	158	0.526862729	13.31700215	8.80372E-12	8	75	0.571840561	11.33185288	2.47611E-10	8	74	0.531392893
Wheel Running	Number of Revolutions, 2020-01-03 06:00:00	13	11.8718526	3.53984E-13	8	158	0.369446488	6.355142053	2.83593E-06	8	75	0.367360104	6.328288965	3.13311E-06	8	74	0.369010412
Wheel Running	Number of Revolutions, 2020-01-03 07:00:00	13	8.821606857	6.08074E-10	8	158	0.296529503	3.930585237	0.000635228	8	75	0.241144711	5.038683726	5.16919E-05	8	74	0.307129029
Wheel Running	Number of Revolutions, 2020-01-03 08:00:00	13	5.748066714	1.99069E-06	8	158	0.203748012	2.939065171	0.006529337	8	75	0.173731318	3.03574637	0.005251545	8	74	0.182629622
Wheel Running	Number of Revolutions, 2020-01-03 09:00:00	13	2.925298205	0.004505725	8	158	0.094004783	2.215664379	0.035393714	8	75	0.116466525	1.212077491	0.303938945	8	74	0.022747313
Wheel Running	Number of Revolutions, 2020-01-03 10:00:00	13	2.532769767	0.012764251	8	158	0.076301521	1.314632403	0.249436648	8	75	0.032991213	2.145210997	0.041779817	8	74	0.111659032
Wheel Running	Number of Revolutions, 2020-01-03 11:00:00	13	2.823695024	0.00591325	8	158	0.089487836	1.212184221	0.303664743	8	75	0.022490468	2.510652511	0.0179772	8	74	0.142222381
Wheel Running	Number of Revolutions, 2020-01-03 12:00:00	13	1.586470943	0.132750184	8	158	0.030637871	0.538028443	0.824236887	8	75	-0.05273497	2.487610663	0.018967803	8	74	0.140357554
Wheel Running	Number of Revolutions, 2020-01-03 13:00:00	13	1.281800534	0.256563582	8	158	0.014959665	0.803859084	0.601134627	8	75	-0.021730462	1.032261419	0.419904997	8	74	0.003528394
Wheel Running	Number of Revolutions, 2020-01-03 14:00:00	13	0.975633075	0.457084646	8	158	-0.001314914	0.639028843	0.742496927	8	75	-0.040735914	1.21809458	0.3005195	8	74	0.023377615
Wheel Running	Number of Revolutions, 2020-01-03 15:00:00	13	4.368075864	8.73344E-05	8	158	0.153627645	3.735802003	0.001001147	8	75	0.228783782	1.650449316	0.12523677	8	74	0.066633744
Wheel Running	Number of Revolutions, 2020-01-03 16:00:00	13	1.180571106	0.313994502	8	158	0.00963759	0.828811806	0.579980034	8	75	-0.018913661	0.434950071	0.896370096	8	74	-0.06611817
Wheel Running	Number of Revolutions, 2020-01-03 17:00:00	13	4.405502056	7.87823E-05	8	158	0.155070039	5.380327682	2.34599E-05	8	75	0.322022541	2.426720523	0.021850949	8	74	0.135390332
Wheel Running	Number of Revolutions, 2020-01-03 18:00:00	13	7.040730461	6.18795E-08	8	158	0.245595228	3.410888353	0.00214686	8	75	0.207243655	5.779408097	1.01342E-05	8	74	0.344076994
Wheel Running	Number of Revolutions, 2020-01-03 19:00:00	13	13.81076518	4.1972E-15	8	158	0.408424223	11.54361478	1.5612E-10	8	75	0.533426173	5.748813882	1.08287E-05	8	74	0.342629118
Wheel Running	Number of Revolutions, 2020-01-03 20:00:00	13	13.9625573	2.9939E-15	8	158	0.411273269	10.54099615	8.74261E-10	8	75	0.50849465	7.144443181	5.76842E-07	8	74	0.402767613
Wheel Running	Number of Revolutions, 2020-01-03 21:00:00	13	9.334067221	1.66878E-10	8	158	0.30993619	8.825533896	1.99741E-08	8	75	0.459036007	4.222211698	0.000329511	8	74	0.261260631
Wheel Running	Number of Revolutions, 2020-01-03 22:00:00	13	8.107113333	3.79392E-09	8	158	0.276943656	5.006716903	5.39771E-05	8	75	0.302875149	4.681152823	0.000115538	8	74	0.287763983
Wheel Running	Number of Revolutions, 2020-01-03 23:00:00	13	7.425853019	2.23979E-08	8	158	0.257225408	4.704000098	0.000106994	8	75	0.286549311	4.299590029	0.000275825	8	74	0.265866529
Wheel Running	Number of Revolutions, 2020-01-04 00:00:00	13	8.48121522	1.44879E-09	8	158	0.287332684	5.626810154	1.36341E-05	8	75	0.334089056	5.48959844	1.90548E-05	8	74	0.33010031
Wheel Running	Number of Revolutions, 2020-01-04 01:00:00	13	9.186904308	2.41496E-10	8	158	0.30613879	8.816077717	2.03353E-08	8	75	0.458735774	2.998334711	0.005734336	8	74	0.179877083
Wheel Running	Number of Revolutions, 2020-01-04 02:00:00	13	12.71604948	4.99343E-14	8	158	0.387030997	8.953202071	1.5693E-08	8	75	0.463057095	6.306106412	3.2835E-06	8	74	0.368039561
Wheel Running	Number of Revolutions, 2020-01-04 03:00:00	13	14.02063802	2.63177E-15	8	158	0.412356163	8.621855914	2.94346E-08	8	75	0.45249469	7.447493995	3.12711E-07	8	74	0.414400517
Wheel Running	Number of Revolutions, 2020-01-04 04:00:00	13	15.42093911	1.24537E-16	8	158	0.437309643	10.13840959	1.78367E-09	8	75	0.497717599	6.84471524	1.06598E-06	8	74	0.390798549
Wheel Running	Number of Revolutions, 2020-01-04 05:00:00	13	17.9105979	7.10707E-19	8	158	0.476809472	14.41342642	1.64417E-12	8	75	0.592579724	6.954383656	8.5063E-07	8	74	0.395233197
Wheel Running	Number of Revolutions, Total	13	31.16652447	6.69953E-29	8	158	0.619155103	24.97447751	2.88912E-18	8	75	0.722194607	13.82776304	4.56687E-12	8	74	0.58470471
Wheel Running	Number of Revolutions, Night1	13	33.24545627	3.05053E-30	8	158	0.634740434	24.03203225	7.95209E-18	8	75	0.71407734	16.85455316	5.92157E-14	8	74	0.635054328
Wheel Running	Number of Revolutions, Night2	13	22.24081778	1.79627E-22	8	158	0.533737524	18.04875128	1.00732E-14	8	75	0.648957728	10.17461609	1.82787E-09	8	74	0.501736463
Wheel Running	Number of Revolutions, Night3	13	20.41726628	5.31308E-21	8	158	0.511346414	14.48362079	1.48028E-12	8	75	0.59383925	10.60610207	8.57242E-10	8	74	0.513222881
Wheel Running	Number of Revolutions, Day1	13	15.32398947	1.53291E-16	8	158	0.435650477	8.649309358	2.79299E-08	8	75	0.453385593	6.88961567	9.7177E-07	8	74	0.392622021
Wheel Running	Number of Revolutions, Day2	13	8.441677737	1.60328E-09	8	158	0.286248835	5.578904759	1.51441E-05	8	75	0.331777598	3.837073766	0.000803471	8	74	0.237448097
Wheel Running	Number of Revolutions, Total Night	13	29.88699377	4.76695E-28	8	158	0.608883675	23.32449574	1.7317E-17	8	75	0.707664606	14.2553917	2.3969E-12	8	74	0.592644805
Wheel Running	Number of Revolutions, Total Day	13	13.76052041	4.69519E-15	8	158	0.407475075	8.434054174	4.22194E-08	8	75	0.446321495	5.711624632	1.17386E-05	8	74	0.340860501
Wheel Running	Number of Revolutions, # Active Hours	13	2.495448678	0.014072483	8	158	0.074582233	3.249836002	0.00313749	8	75	0.196114416	1.680078351	0.117527475	8	74	0.069458195
Wheel Running	Number of Revolutions, # Highly Active Hours	13	27.5839412	2.13577E-25	8	141	0.614648961	23.31354541	7.88383E-17	8	69	0.722844032	9.932572607	8.05226E-09	8	63	0.531022385
Open Field	AMBULATORY ACTIVITY COUNT, Total	11	20.32049476	6.3846E-21	8	158	0.510097927	8.844218872	1.92795E-08	8	75	0.459628274	14.69189428	1.25498E-12	8	74	0.600442531
Open Field	AMBULATORY EPISODE COUNT, Total	11	9.343581413	1.62945E-10	8	158	0.310180264	4.378057869	0.000225429	8	75	0.268093871	6.396124895	2.71543E-06	8	74	0.371960923
Open Field	AMBULATORY TIME (s), Total	11	61.78685386	8.78857E-45	8	158	0.766133198	35.60649659	1.49947E-22	8	75	0.789584946	28.19826239	1.46788E-19	8	74	0.749069999
Open Field	CENTER DISTANCE LEGACY (cm), Total	11	7.397177441	2.41511E-08	8	158	0.256371815	7.116303445	5.80011E-07	8	75	0.398754325	3.824263199	0.000827781	8	74	0.236629629
Open Field	CENTER TIME LEGACY (s), Total	11	10.62316694	6.95361E-12	8	158	0.341504727	8.519156257	3.58392E-08	8	75	0.449136029	4.914457598	6.82713E-05	8	74	0.300521051
Open Field	CLOCKWISE REVOLUTIONS, Total	11	9.353695987	1.58867E-10	8	158	0.310439552	4.613455398	0.00013149	8	75	0.281516528	7.175165378	5.41913E-07	8	74	0.403967924
Open Field	COUNTER CLOCKWISE REVOLUTIONS, Total	11	9.815252621	5.03261E-11	8	158	0.322067678	9.309066447	8.06992E-09	8	75	0.473956399	3.033252237	0.005282428	8	74	0.182446693
Open Field	FRACTION TIME AMBULATORY, Total	11	61.78685408	8.78857E-45	8	158	0.766133199	35.60650079	1.49946E-22	8	75	0.789584966	28.19825893	1.46789E-19	8	74	0.749069976
Open Field	FRACTION TIME CENTER, Total	11	10.62316902	6.95357E-12	8	158	0.341504776	8.519158657	3.5839E-08	8	75	0.449136108	4.914458058	6.82713E-05	8	74	0.300521076
Open Field	FRACTION TIME MARGINS, Total	11	10.62324621	6.95227E-12	8	158	0.34150658	8.519258914	3.58321E-08	8	75	0.449139407	4.914385846	6.82823E-05	8	74	0.300517198
Open Field	FRACTION TIME MOVING, Total	11	46.04779895	1.58612E-37	8	158	0.708261369	25.4981717	1.66496E-18	8	75	0.72650906	22.58559904	5.02439E-17	8	74	0.70318933
Open Field	FRACTION TIME RESTING, Total	11	46.04868401	1.58446E-37	8	158	0.708265429	25.49901739	1.66349E-18	8	75	0.726515919	22.58583724	5.02304E-17	8	74	0.703191633
Open Field	FRACTION TIME VERTICAL, Total	11	21.14746842	1.34586E-21	8	158	0.520565743	11.90184167	8.58573E-11	8	75	0.541731617	11.14045175	3.4227E-10	8	74	0.52673395
Open Field	HORIZONTAL ACTIVITY COUNT, Total	11	18.9686084	8.68531E-20	8	158	0.491964947	7.798663809	1.46422E-07	8	75	0.424362535	14.37095022	2.01741E-12	8	74	0.594738624
Open Field	LEFT FRONT TIME LEGACY (s), Total	11	1.344546892	0.225315088	8	158	0.018229895	0.587070831	0.78551625	8	75	-0.046874269	2.182313097	0.038385429	8	74	0.11486101
Open Field	LEFT REAR TIME LEGACY (s), Total	11	1.621179444	0.122653982	8	158	0.032392346	1.969806723	0.061916397	8	75	0.095153451	1.072864547	0.391413262	8	74	0.007933878
Open Field	MARGIN DISTANCE LEGACY (cm), Total	11	26.40944318	1.27404E-25	8	158	0.577947092	15.0319796	6.58064E-13	8	75	0.603416953	14.69782467	1.24408E-12	8	74	0.600546418
Open Field	MARGIN TIME LEGACY (s), Total	11	10.62325491	6.95213E-12	8	158	0.341506783	8.519267095	3.58316E-08	8	75	0.449139676	4.914378024	6.82835E-05	8	74	0.300516778
Open Field	MOVEMENT EPISODE COUNT, Total	11	22.31967679	1.55638E-22	8	158	0.534659625	13.62194314	5.48065E-12	8	75	0.577817597	11.56994814	1.66137E-10	8	74	0.537061954
Open Field	MOVEMENT TIME (s), Total	11	46.04780033	1.58612E-37	8	158	0.708261376	25.49816893	1.66496E-18	8	75	0.726509038	22.58560125	5.02438E-17	8	74	0.703189351
Open Field	REST EPISODE COUNT, Total	11	23.59279784	1.5918E-23	8	158	0.549057155	14.21531681	2.21472E-12	8	75	0.588982454	12.4339979	4.03627E-11	8	74	0.556531381
Open Field	REST TIME (s), Total	11	46.04868105	1.58447E-37	8	158	0.708265415	25.49901449	1.66349E-18	8	75	0.726515896	22.58583723	5.02304E-17	8	74	0.703191633
Open Field	RIGHT FRONT TIME LEGACY (s), Total	11	1.989878304	0.050940722	8	158	0.05064499	0.9037913	0.518008073	8	75	-0.010542248	3.188422074	0.003667814	8	74	0.193673671
Open Field	RIGHT REAR TIME LEGACY (s), Total	11	3.147816332	0.002473432	8	158	0.103742344	0.967472681	0.467874322	8	75	-0.003539543	2.833373424	0.008448858	8	74	0.16751574
Open Field	STEREOTYPIC ACTIVITY COUNT, Total	11	12.1174037	1.99356E-13	8	158	0.374664475	12.55831404	2.9365E-11	8	75	0.556208651	5.765088807	1.04534E-05	8	74	0.343400126
Open Field	STEREOTYPIC EPISODE ACTIVITY COUNT, Total	11	21.64598038	5.33996E-22	8	158	0.526662537	6.486842433	2.14648E-06	8	75	0.373024564	21.77148311	1.26999E-16	8	74	0.695103074
Open Field	STEREOTYPIC EPISODE COUNT, Total	11	13.90954915	3.36829E-15	8	158	0.410281462	10.27770609	1.39171E-09	8	75	0.50149957	7.059776937	6.85516E-07	8	74	0.399434556
Open Field	STEREOTYPY TIME (s), Total	11	11.61556533	6.47086E-13	8	158	0.363906666	13.51151463	6.50255E-12	8	75	0.5756725	4.85306368	7.83728E-05	8	74	0.297208557
Open Field	TOTAL DISTANCE (cm), Total	11	24.14338798	6.0547E-24	8	158	0.555011375	14.74827935	9.98854E-13	8	75	0.598518901	12.69553988	2.65638E-11	8	74	0.562105833
Open Field	TOTAL DISTANCE X AXIS (cm), Total	11	20.02520299	1.12126E-20	8	158	0.506248509	10.94816592	4.30439E-10	8	75	0.518933985	11.24440166	2.8699E-10	8	74	0.529275653
Open Field	TOTAL DISTANCE Y AXIS (cm), Total	11	15.74708583	6.21457E-17	8	158	0.442820306	9.230322019	9.34079E-09	8	75	0.471582934	8.850627668	2.04845E-08	8	74	0.462843331
Open Field	VERTICAL ACTIVITY COUNT, Total	11	11.06926408	2.37312E-12	8	158	0.351766901	7.037748193	6.81505E-07	8	75	0.395659233	5.753160816	1.07271E-05	8	74	0.342835227
Open Field	VERTICAL ACTIVITY TIME (s), Total	11	21.14747354	1.34584E-21	8	158	0.520565806	11.9018437	8.5857E-11	8	75	0.541731663	11.14045507	3.42268E-10	8	74	0.526734032
Open Field	VERTICAL EPISODE COUNT, Total	11	23.47737234	1.95222E-23	8	158	0.547788654	14.4621164	1.52863E-12	8	75	0.593454216	16.27243772	1.3155E-13	8	74	0.626341876
Light-Dark Zone Data	AMBULATORY ACTIVITY COUNT (centroid), Total	10	7.704906653	9.99139E-09	8	162	0.26084151	6.926653426	7.78097E-07	8	77	0.38557125	3.249724147	0.003102134	8	76	0.194225415
Light-Dark Zone Data	AMBULATORY ACTIVITY COUNT (crossover), Total	10	7.818411058	7.41711E-09	8	162	0.264091041	7.029032465	6.2853E-07	8	77	0.38963657	3.275035435	0.002921878	8	76	0.195982354
Light-Dark Zone Data	AMBULATORY ACTIVITY COUNT (query), Total	10	8.843724442	5.2125E-10	8	162	0.292199559	7.618095879	1.87549E-07	8	77	0.412020499	3.72341527	0.001014766	8	76	0.22588306
Light-Dark Zone Data	AMBULATORY ACTIVITY COUNT (whole body), Total	10	6.533780509	2.25819E-07	8	162	0.225557594	6.205443491	3.59931E-06	8	77	0.355323093	2.756355006	0.009959908	8	76	0.15837731
Light-Dark Zone Data	AMBULATORY EPISODE COUNT (centroid), Total	10	2.143222311	0.034607448	8	162	0.056754689	1.139975787	0.34669404	8	77	0.014604513	2.594291647	0.014585617	8	76	0.145895531
Light-Dark Zone Data	AMBULATORY EPISODE COUNT (crossover), Total	10	2.304782858	0.022928033	8	162	0.064259877	0.970876765	0.465055044	8	77	-0.003093175	3.560751953	0.001488112	8	76	0.215296249
Light-Dark Zone Data	AMBULATORY EPISODE COUNT (query), Total	10	2.315110798	0.022326822	8	162	0.064735596	0.889751995	0.529259433	8	77	-0.011811194	3.293681456	0.002795842	8	76	0.197271742
Light-Dark Zone Data	AMBULATORY EPISODE COUNT (whole body), Total	10	2.468985998	0.014980085	8	162	0.071766427	0.808652435	0.596997502	8	77	-0.0206793	4.251548636	0.000295668	8	76	0.258369418
Light-Dark Zone Data	AMBULATORY TIME (centroid), Total	10	8.137666695	3.22199E-09	8	162	0.27307972	7.895247106	1.07346E-07	8	77	0.421993713	2.238340143	0.033434504	8	76	0.11713757
Light-Dark Zone Data	AMBULATORY TIME (crossover), Total	10	6.190282449	5.71618E-07	8	162	0.214560639	5.745007181	9.8173E-06	8	77	0.334403845	1.722100423	0.106836024	8	76	0.071811962
Light-Dark Zone Data	AMBULATORY TIME (query), Total	10	9.146471292	2.40999E-10	8	162	0.300093195	8.928788415	1.42321E-08	8	77	0.456379563	2.465397597	0.019728116	8	76	0.135700908
Light-Dark Zone Data	AMBULATORY TIME (whole body), Total	10	6.780450322	1.16348E-07	8	162	0.233266557	7.096078996	5.46818E-07	8	77	0.392269863	1.692187833	0.113996915	8	76	0.069042579
Light-Dark Zone Data	CLOCKWISE REVOLUTIONS (centroid), Total	10	2.000249321	0.049472747	8	162	0.050011843	2.813668221	0.008628988	8	77	0.161098781	1.282259882	0.265432873	8	76	0.029354391
Light-Dark Zone Data	CLOCKWISE REVOLUTIONS (crossover), Total	10	1.924515033	0.059599582	8	162	0.04640088	3.047970246	0.004951004	8	77	0.17820191	1.136867238	0.34883916	8	76	0.014452412
Light-Dark Zone Data	CLOCKWISE REVOLUTIONS (query), Total	10	2.108597781	0.0377603	8	162	0.055130536	3.254248246	0.003034367	8	77	0.192692321	1.084778955	0.382976365	8	76	0.009001693
Light-Dark Zone Data	CLOCKWISE REVOLUTIONS (whole body), Total	10	2.03339814	0.045568406	8	162	0.051583767	3.066775461	0.004734894	8	77	0.179544434	1.082669592	0.384405679	8	76	0.008779691
Light-Dark Zone Data	COUNTER CLOCKWISE REVOLUTIONS (centroid), Total	10	5.152972696	9.75072E-06	8	162	0.179371036	5.464151763	1.82813E-05	8	77	0.320963503	2.490938964	0.01858435	8	76	0.137740342
Light-Dark Zone Data	COUNTER CLOCKWISE REVOLUTIONS (crossover), Total	10	4.824131021	2.41475E-05	8	162	0.167547716	5.49807844	1.69521E-05	8	77	0.322615819	2.403853017	0.022775301	8	76	0.130746824
Light-Dark Zone Data	COUNTER CLOCKWISE REVOLUTIONS (query), Total	10	4.878782781	2.07656E-05	8	162	0.169536239	5.891236937	7.12298E-06	8	77	0.341193195	2.249006652	0.032621332	8	76	0.118027455
Light-Dark Zone Data	COUNTER CLOCKWISE REVOLUTIONS (whole body), Total	10	5.686741531	2.25311E-06	8	162	0.197863498	5.716409708	1.04554E-05	8	77	0.333059691	2.807565431	0.008826305	8	76	0.162245926
Light-Dark Zone Data	DURATION (centroid), Total	10	1.069184248	0.387286682	8	162	0.003628065	0.259014603	0.976993691	8	77	-0.085136886	1.499318393	0.171605097	8	76	0.050781662
Light-Dark Zone Data	DURATION (crossover), Total	10	0.955230504	0.473062608	8	162	-0.002361854	1.096021965	0.375257406	8	77	0.010064703	0.73027144	0.664368792	8	76	-0.029759524
Light-Dark Zone Data	DURATION (query), Total	10	6.348399168	3.72495E-07	8	162	0.219661224	3.396982646	0.002162964	8	77	0.20242346	5.089139417	4.36045E-05	8	76	0.30464874
Light-Dark Zone Data	DURATION (whole body), Total	10	6.34691018	3.73998E-07	8	162	0.219613501	3.397266413	0.00216151	8	77	0.202442573	5.088856311	4.36323E-05	8	76	0.304634074
Light-Dark Zone Data	ENTRY COUNT (centroid), Total	10	10.03440549	2.59383E-11	8	162	0.322261355	6.428410281	2.22999E-06	8	77	0.364987784	4.148031392	0.000375989	8	76	0.252218524
Light-Dark Zone Data	ENTRY COUNT (crossover), Total	10	4.391303543	7.98863E-05	8	162	0.15145628	3.739941009	0.00096129	8	77	0.224873139	2.628439716	0.013460996	8	76	0.148556233
Light-Dark Zone Data	ENTRY COUNT (query), Total	10	10.99815558	2.4418E-12	8	162	0.344785914	8.42527251	3.76438E-08	8	77	0.440153947	5.117362413	4.0923E-05	8	76	0.306107765
Light-Dark Zone Data	ENTRY COUNT (whole body), Total	10	10.98032587	2.54957E-12	8	162	0.344382803	8.407037569	3.90096E-08	8	77	0.43954814	5.102294983	4.2333E-05	8	76	0.305329597
Light-Dark Zone Data	HORIZONTAL ACTIVITY COUNT (centroid), Total	10	8.31321314	2.04257E-09	8	162	0.277929309	7.3617197	3.16221E-07	8	77	0.402483464	3.519634687	0.001639602	8	76	0.212574157
Light-Dark Zone Data	HORIZONTAL ACTIVITY COUNT (crossover), Total	10	8.473292397	1.35019E-09	8	162	0.282295541	7.499183971	2.38791E-07	8	77	0.407635188	3.568853125	0.001459968	8	76	0.215830355
Light-Dark Zone Data	HORIZONTAL ACTIVITY COUNT (query), Total	10	9.60778439	7.52239E-11	8	162	0.311788308	8.124089627	6.80715E-08	8	77	0.429977064	4.067848685	0.000453144	8	76	0.24738357
Light-Dark Zone Data	HORIZONTAL ACTIVITY COUNT (whole body), Total	10	7.035245459	5.88552E-08	8	162	0.241069954	6.564005359	1.67053E-06	8	77	0.370724854	2.982119312	0.005842856	8	76	0.175169246
Light-Dark Zone Data	LATENCY (centroid), Total	10	4.41130127	7.55877E-05	8	162	0.15221344	0.74652406	0.650337338	8	77	-0.027578806	3.24997193	0.003100317	8	76	0.194242652
Light-Dark Zone Data	LATENCY (crossover), Total	10	7.391748514	2.28222E-08	8	162	0.251725418	0.593165833	0.780654682	8	77	-0.045015679	6.203926407	3.75748E-06	8	76	0.357971619
Light-Dark Zone Data	LATENCY (query), Total	10	3.784025858	0.00042774	8	162	0.127801256	0.830938767	0.578108428	8	77	-0.018226873	3.024032126	0.00529135	8	76	0.178213172
Light-Dark Zone Data	LATENCY (whole body), Total	10	7.391748514	2.28222E-08	8	162	0.251725418	0.593165833	0.780654682	8	77	-0.045015679	6.203926407	3.75748E-06	8	76	0.357971619
Light-Dark Zone Data	MOVEMENT EPISODE COUNT (centroid), Total	10	8.750017117	6.62607E-10	8	162	0.289720081	4.98495707	5.36866E-05	8	77	0.29673378	4.247451559	0.00029849	8	76	0.258127898
Light-Dark Zone Data	MOVEMENT EPISODE COUNT (crossover), Total	10	6.958979478	7.21458E-08	8	162	0.238750927	2.913929766	0.006804407	8	77	0.168503848	8.626677619	2.72248E-08	8	76	0.44968589
Light-Dark Zone Data	MOVEMENT EPISODE COUNT (query), Total	10	6.593964701	1.92027E-07	8	162	0.227452742	5.272205358	2.80767E-05	8	77	0.311461284	4.345943836	0.000237639	8	76	0.26389074
Light-Dark Zone Data	MOVEMENT EPISODE COUNT (whole body), Total	10	6.393408002	3.2982E-07	8	162	0.221101045	4.881680824	6.7896E-05	8	77	0.291283531	4.318611644	0.000253142	8	76	0.262300512
Light-Dark Zone Data	MOVEMENT TIME (centroid), Total	10	15.39825362	1.0273E-16	8	162	0.431107979	9.238246469	7.9125E-09	8	77	0.465893257	7.118287174	5.48988E-07	8	76	0.395964111
Light-Dark Zone Data	MOVEMENT TIME (crossover), Total	10	15.39416575	1.03643E-16	8	162	0.431038339	9.238439371	7.90962E-09	8	77	0.465899084	7.115450644	5.52207E-07	8	76	0.395853205
Light-Dark Zone Data	MOVEMENT TIME (query), Total	10	18.48366607	1.65152E-19	8	162	0.479219003	10.67431364	5.74716E-10	8	77	0.506011614	8.678894592	2.46253E-08	8	76	0.451375012
Light-Dark Zone Data	MOVEMENT TIME (whole body), Total	10	11.81131206	3.47867E-13	8	162	0.362658042	7.590825502	1.98209E-07	8	77	0.411020552	5.341351283	2.47918E-05	8	76	0.317473595
Light-Dark Zone Data	REST EPISODE COUNT (centroid), Total	10	31.57939256	1.92084E-29	8	162	0.616776265	12.28054361	3.67799E-11	8	77	0.544296748	18.1736037	7.11948E-15	8	76	0.647890915
Light-Dark Zone Data	REST EPISODE COUNT (crossover), Total	10	31.57939256	1.92084E-29	8	162	0.616776265	12.28054361	3.67799E-11	8	77	0.544296748	18.1736037	7.11948E-15	8	76	0.647890915
Light-Dark Zone Data	REST EPISODE COUNT (query), Total	10	29.33596795	6.3463E-28	8	162	0.598613891	11.24654929	2.11303E-10	8	77	0.520367302	16.84756629	4.26051E-14	8	76	0.629348694
Light-Dark Zone Data	REST EPISODE COUNT (whole body), Total	10	32.59781762	4.11761E-30	8	162	0.624489733	13.04062257	1.06551E-11	8	77	0.560418199	18.8286465	3.02973E-15	8	76	0.656382436
Light-Dark Zone Data	REST TIME (centroid), Total	10	15.39938852	1.02478E-16	8	162	0.43112731	9.240399908	7.88046E-09	8	77	0.465958294	7.118204178	5.49082E-07	8	76	0.395960866
Light-Dark Zone Data	REST TIME (crossover), Total	10	15.40364302	1.01538E-16	8	162	0.431199765	9.238576503	7.90758E-09	8	77	0.465903226	7.121355746	5.45528E-07	8	76	0.396084044
Light-Dark Zone Data	REST TIME (query), Total	10	15.16283892	1.71263E-16	8	162	0.427069557	8.604840988	2.65431E-08	8	77	0.446050424	7.155016623	5.09005E-07	8	76	0.397396536
Light-Dark Zone Data	REST TIME (whole body), Total	10	15.33273088	1.18399E-16	8	162	0.429989698	9.817250313	2.69492E-09	8	77	0.482827603	7.012568451	6.8296E-07	8	76	0.391802876
Light-Dark Zone Data	STEREOTYPIC ACTIVITY COUNT (centroid), Total	10	6.278193481	4.50437E-07	8	162	0.217404705	3.973921744	0.000554489	8	77	0.239477698	3.379274721	0.002283737	8	76	0.20313791
Light-Dark Zone Data	STEREOTYPIC ACTIVITY COUNT (crossover), Total	10	6.136341876	6.61722E-07	8	162	0.212805317	3.945360439	0.000592914	8	77	0.237724522	3.344128936	0.002481515	8	76	0.200739586
Light-Dark Zone Data	STEREOTYPIC ACTIVITY COUNT (query), Total	10	5.886355582	1.30634E-06	8	162	0.204566811	3.652961088	0.001180293	8	77	0.219300004	3.365411048	0.002359789	8	76	0.202193583
Light-Dark Zone Data	STEREOTYPIC ACTIVITY COUNT (whole body), Total	10	7.043747781	5.75355E-08	8	162	0.241327609	4.746831634	9.23818E-05	8	77	0.284038603	3.593617387	0.001377216	8	76	0.217458548
Light-Dark Zone Data	STEREOTYPIC EPISODE ACTIVITY COUNT (centroid), Total	10	20.96379769	1.30529E-21	8	162	0.512367861	13.03667147	1.07229E-11	8	77	0.560337345	11.03311092	3.37086E-10	8	76	0.518066755
Light-Dark Zone Data	STEREOTYPIC EPISODE ACTIVITY COUNT (crossover), Total	10	21.66978695	3.45729E-22	8	162	0.521046079	13.3901295	6.10339E-12	8	77	0.567454603	11.3508261	1.95209E-10	8	76	0.525845472
Light-Dark Zone Data	STEREOTYPIC EPISODE ACTIVITY COUNT (query), Total	10	22.73187808	4.87087E-23	8	162	0.53353489	13.56694536	4.61757E-12	8	77	0.570929209	12.13894494	5.19383E-11	8	76	0.544098942
Light-Dark Zone Data	STEREOTYPIC EPISODE ACTIVITY COUNT (whole body), Total	10	18.37141753	2.0698E-19	8	162	0.477611782	12.32957807	3.39155E-11	8	77	0.545372378	9.200842433	9.14764E-09	8	76	0.467706184
Light-Dark Zone Data	STEREOTYPIC EPISODE COUNT (centroid), Total	10	8.079889621	3.74503E-09	8	162	0.271469309	4.803908798	8.10769E-05	8	77	0.287123141	4.674859692	0.00011158	8	76	0.282503472
Light-Dark Zone Data	STEREOTYPIC EPISODE COUNT (crossover), Total	10	8.027895666	4.28868E-09	8	162	0.270013979	4.916089718	6.27804E-05	8	77	0.293108769	4.557620528	0.000145946	8	76	0.275978067
Light-Dark Zone Data	STEREOTYPIC EPISODE COUNT (query), Total	10	7.923979572	5.62595E-09	8	162	0.267087835	4.653715028	0.000114372	8	77	0.278948736	4.65021776	0.000118047	8	76	0.28114171
Light-Dark Zone Data	STEREOTYPIC EPISODE COUNT (whole body), Total	10	8.371296545	1.75737E-09	8	162	0.279519687	5.689856435	1.10857E-05	8	77	0.33180675	4.385054327	0.000217114	8	76	0.26615436
Light-Dark Zone Data	STEREOTYPY TIME (centroid), Total	10	5.581620767	3.00422E-06	8	162	0.194287781	3.478719427	0.001782172	8	77	0.207891081	3.274461487	0.002925847	8	76	0.195942599
Light-Dark Zone Data	STEREOTYPY TIME (crossover), Total	10	5.523046909	3.52725E-06	8	162	0.192281507	3.404753677	0.00212349	8	77	0.202946533	3.228582174	0.003261216	8	76	0.192751986
Light-Dark Zone Data	STEREOTYPY TIME (query), Total	10	4.743980965	3.01311E-05	8	162	0.164614144	3.009161107	0.005428627	8	77	0.175417348	2.741209991	0.010322025	8	76	0.157226347
Light-Dark Zone Data	STEREOTYPY TIME (whole body), Total	10	6.66148452	1.60133E-07	8	162	0.229567872	4.070106253	0.000442643	8	77	0.245322931	3.879907812	0.000702948	8	76	0.235802092
Light-Dark Zone Data	TOTAL DISTANCE (centroid), Total	10	3.887587593	0.00032146	8	162	0.131928089	4.475762734	0.000172334	8	77	0.26901757	1.316418488	0.24833088	8	76	0.032790324
Light-Dark Zone Data	TOTAL DISTANCE (crossover), Total	10	3.886552655	0.000322379	8	162	0.13188704	4.475778205	0.000172327	8	77	0.269018445	1.315096327	0.24897573	8	76	0.032657784
Light-Dark Zone Data	TOTAL DISTANCE (query), Total	10	4.101325557	0.000178126	8	162	0.140323057	4.823547705	7.7521E-05	8	77	0.288178321	1.289140657	0.261913506	8	76	0.030048474
Light-Dark Zone Data	TOTAL DISTANCE (whole body), Total	10	3.684744807	0.00056228	8	162	0.123807996	4.122510569	0.00039161	8	77	0.248469941	1.360053312	0.227807241	8	76	0.037144223
Light-Dark Zone Data	TOTAL DISTANCE X AXIS (centroid), Total	10	5.660595085	2.42015E-06	8	162	0.196977087	4.562799574	0.000140978	8	77	0.273908875	2.693638011	0.011546455	8	76	0.153590497
Light-Dark Zone Data	TOTAL DISTANCE X AXIS (crossover), Total	10	5.657736442	2.43916E-06	8	162	0.196880055	4.56277886	0.000140984	8	77	0.273907719	2.688929773	0.011675191	8	76	0.153228947
Light-Dark Zone Data	TOTAL DISTANCE X AXIS (query), Total	10	5.73555965	1.97161E-06	8	162	0.199513292	4.669720893	0.000110244	8	77	0.27982878	2.68081321	0.011900463	8	76	0.152604943
Light-Dark Zone Data	TOTAL DISTANCE X AXIS (whole body), Total	10	5.576814145	3.04404E-06	8	162	0.19412352	4.450886484	0.000182535	8	77	0.267607439	2.703252526	0.011287915	8	76	0.154327846
Light-Dark Zone Data	TOTAL DISTANCE Y AXIS (centroid), Total	10	2.986051695	0.003787381	8	162	0.094636748	2.01999493	0.054897492	8	77	0.097472487	3.081310059	0.004620732	8	76	0.182336845
Light-Dark Zone Data	TOTAL DISTANCE Y AXIS (crossover), Total	10	2.986057804	0.003787319	8	162	0.094637012	2.020007476	0.054895929	8	77	0.097473569	3.081309739	0.004620736	8	76	0.182336822
Light-Dark Zone Data	TOTAL DISTANCE Y AXIS (query), Total	10	2.951401518	0.004158261	8	162	0.093139426	2.049511311	0.051335388	8	77	0.100011029	2.945682867	0.006368666	8	76	0.172504661
Light-Dark Zone Data	TOTAL DISTANCE Y AXIS (whole body), Total	10	3.024331337	0.003415413	8	162	0.096285171	1.990642217	0.058672857	8	77	0.09493378	3.217644144	0.003346702	8	76	0.191987574
Light-Dark Zone Data	VERTICAL ACTIVITY COUNT (centroid), Total	10	13.33171615	1.01345E-14	8	162	0.393585723	4.72505142	9.71067E-05	8	77	0.282854519	9.513406451	5.11126E-09	8	76	0.477028665
Light-Dark Zone Data	VERTICAL ACTIVITY COUNT (crossover), Total	10	13.33171615	1.01345E-14	8	162	0.393585723	4.72505142	9.71067E-05	8	77	0.282854519	9.513406451	5.11126E-09	8	76	0.477028665
Light-Dark Zone Data	VERTICAL ACTIVITY COUNT (query), Total	10	13.34254806	9.88723E-15	8	162	0.393795298	4.754734655	9.07256E-05	8	77	0.284467286	9.469156728	5.54755E-09	8	76	0.475728772
Light-Dark Zone Data	VERTICAL ACTIVITY COUNT (whole body), Total	10	13.31919409	1.04281E-14	8	162	0.393343266	4.694855322	0.000104066	8	77	0.28120641	9.556923619	4.71641E-09	8	76	0.478300767
Light-Dark Zone Data	VERTICAL ACTIVITY TIME (centroid), Total	10	2.754948547	0.007040615	8	162	0.084555668	0.706849587	0.684595797	8	77	-0.032033766	11.49688109	1.52231E-10	8	76	0.52933775
Light-Dark Zone Data	VERTICAL ACTIVITY TIME (crossover), Total	10	2.746741507	0.00719632	8	162	0.084193535	0.706198101	0.68515767	8	77	-0.032107243	11.49688109	1.52231E-10	8	76	0.52933775
Light-Dark Zone Data	VERTICAL ACTIVITY TIME (query), Total	10	2.721314721	0.007700385	8	162	0.083069764	0.705661348	0.685620553	8	77	-0.032167787	11.44561617	1.66087E-10	8	76	0.528117844
Light-Dark Zone Data	VERTICAL ACTIVITY TIME (whole body), Total	10	2.825139483	0.005836815	8	162	0.087641165	0.711249968	0.680799517	8	77	-0.031537753	11.55052223	1.38997E-10	8	76	0.530607467
Light-Dark Zone Data	VERTICAL EPISODE COUNT (centroid), Total	10	5.344454649	5.75836E-06	8	162	0.186102212	1.258114609	0.277867646	8	77	0.026602735	8.93579756	1.50814E-08	8	76	0.459536592
Light-Dark Zone Data	VERTICAL EPISODE COUNT (crossover), Total	10	5.428398947	4.57283E-06	8	162	0.18901842	1.275324136	0.26879876	8	77	0.028326203	8.93579756	1.50814E-08	8	76	0.459536592
Light-Dark Zone Data	VERTICAL EPISODE COUNT (query), Total	10	4.839733393	2.31293E-05	8	162	0.168116384	1.163644664	0.331976931	8	77	0.017031968	8.900527211	1.61261E-08	8	76	0.458430494
Light-Dark Zone Data	VERTICAL EPISODE COUNT (whole body), Total	10	4.841031221	2.30465E-05	8	162	0.168163652	1.155462388	0.337011848	8	77	0.016194156	8.982471352	1.38044E-08	8	76	0.460993381
Light-Dark Zone Data	AMBULATORY ACTIVITY COUNT (centroid), % Light	10	3.61736224	0.000676804	8	162	0.121076855	2.431461636	0.021232231	8	77	0.13161769	1.915649337	0.069684291	8	76	0.08934051
Light-Dark Zone Data	AMBULATORY ACTIVITY COUNT (crossover), % Light	10	3.818120898	0.000389363	8	162	0.129164235	2.192836675	0.036965233	8	77	0.112137365	2.412692302	0.02231086	8	76	0.13146184
Light-Dark Zone Data	AMBULATORY ACTIVITY COUNT (query), % Light	10	3.838249439	0.000368337	8	162	0.129966894	2.310838169	0.028129366	8	77	0.121878542	2.329956031	0.02704621	8	76	0.124722868
Light-Dark Zone Data	AMBULATORY ACTIVITY COUNT (whole body), % Light	10	3.845980987	0.000360565	8	162	0.130274808	2.217810303	0.034895411	8	77	0.114216958	2.452045115	0.020353267	8	76	0.134630891
Light-Dark Zone Data	AMBULATORY EPISODE COUNT (centroid), % Light	10	1.165546005	0.323228179	8	159	0.008790576	1.020718414	0.428104627	8	75	0.002241539	1.82175019	0.086102333	8	75	0.081815258
Light-Dark Zone Data	AMBULATORY EPISODE COUNT (crossover), % Light	10	1.417936106	0.192591459	8	161	0.021647066	0.944197749	0.485796676	8	76	-0.006014774	1.429909674	0.197912988	8	76	0.044033491
Light-Dark Zone Data	AMBULATORY EPISODE COUNT (query), % Light	10	1.742375531	0.09249773	8	159	0.038248952	0.667189526	0.718605971	8	75	-0.037438976	2.008514953	0.056746992	8	75	0.098576958
Light-Dark Zone Data	AMBULATORY EPISODE COUNT (whole body), % Light	10	1.168946798	0.321064067	8	160	0.00891694	0.947635721	0.483110449	8	76	-0.005642113	0.921861256	0.503520646	8	75	-0.008545279
Light-Dark Zone Data	AMBULATORY TIME (centroid), % Light	10	4.005675172	0.000232017	8	162	0.136586365	2.343210673	0.026088816	8	77	0.124513683	2.35474216	0.025533117	8	76	0.126752675
Light-Dark Zone Data	AMBULATORY TIME (crossover), % Light	10	3.280123975	0.00170498	8	162	0.107148059	1.784656575	0.092947415	8	77	0.076708263	2.55067962	0.0161575	8	76	0.142473151
Light-Dark Zone Data	AMBULATORY TIME (query), % Light	10	3.846046573	0.000360499	8	162	0.130277419	2.263159353	0.031420248	8	77	0.117968443	2.538810923	0.016613418	8	76	0.141537022
Light-Dark Zone Data	AMBULATORY TIME (whole body), % Light	10	3.419936389	0.001163474	8	162	0.112975891	1.886088377	0.074221922	8	77	0.085773734	2.418786312	0.021996076	8	76	0.131954104
Light-Dark Zone Data	CLOCKWISE REVOLUTIONS (centroid), % Light	10	3.319719849	0.001535402	8	161	0.109376333	2.37653357	0.024139305	8	77	0.127209719	1.222010192	0.298093955	8	75	0.023507489
Light-Dark Zone Data	CLOCKWISE REVOLUTIONS (crossover), % Light	10	3.031184296	0.003361696	8	161	0.0970926	2.52380504	0.017099414	8	77	0.138928736	1.076700761	0.388627542	8	75	0.008248349
Light-Dark Zone Data	CLOCKWISE REVOLUTIONS (query), % Light	10	2.75611207	0.007033677	8	161	0.085062339	1.97766863	0.060419127	8	77	0.093807141	1.040512305	0.413864453	8	75	0.004373687
Light-Dark Zone Data	CLOCKWISE REVOLUTIONS (whole body), % Light	10	3.132650319	0.002554301	8	161	0.101450721	2.144459998	0.041317233	8	77	0.108081058	1.148783449	0.341531521	8	75	0.015876999
Light-Dark Zone Data	COUNTER CLOCKWISE REVOLUTIONS (centroid), % Light	10	2.842168867	0.005576608	8	162	0.08838662	0.642077518	0.73999687	8	77	-0.039390482	3.31312826	0.002670198	8	76	0.198612106
Light-Dark Zone Data	COUNTER CLOCKWISE REVOLUTIONS (crossover), % Light	10	2.810598219	0.006081884	8	161	0.08747068	0.552682073	0.812956622	8	76	-0.05033954	3.392918336	0.002211295	8	76	0.204065067
Light-Dark Zone Data	COUNTER CLOCKWISE REVOLUTIONS (query), % Light	10	2.535584498	0.012604083	8	161	0.075183554	0.618337424	0.759865487	8	76	-0.042635904	2.819651801	0.008578018	8	76	0.163153791
Light-Dark Zone Data	COUNTER CLOCKWISE REVOLUTIONS (whole body), % Light	10	3.354117062	0.001393045	8	162	0.110241836	0.663827917	0.721531228	8	77	-0.036908435	4.106733747	0.000413907	8	76	0.249736093
Light-Dark Zone Data	DURATION (centroid), % Light	10	3.474636202	0.001001531	8	162	0.115235303	2.436071153	0.02100448	8	77	0.131985579	1.795772419	0.090930754	8	76	0.078562949
Light-Dark Zone Data	DURATION (crossover), % Light	10	3.53335417	0.000852515	8	162	0.117647913	2.287237586	0.029714098	8	77	0.119947421	2.093528749	0.046613734	8	76	0.104876111
Light-Dark Zone Data	DURATION (query), % Light	10	3.64140704	0.000633496	8	162	0.122053388	2.474205788	0.019209901	8	77	0.135017219	2.009675708	0.056395399	8	76	0.097619146
Light-Dark Zone Data	DURATION (whole body), % Light	10	3.527926922	0.000865311	8	162	0.117425469	2.290383174	0.029497967	8	77	0.1202053	2.095660217	0.046387643	8	76	0.105059056
Light-Dark Zone Data	ENTRY COUNT (centroid), % Light	10	1.44208342	0.182721024	8	162	0.02273848	3.108272886	0.004290761	8	77	0.182491515	0.923496547	0.502133757	8	76	-0.008264541
Light-Dark Zone Data	ENTRY COUNT (crossover), % Light	10	1.551115859	0.143540638	8	162	0.028188461	3.01851552	0.005309456	8	77	0.176090253	0.901384096	0.519878041	8	76	-0.010678822
Light-Dark Zone Data	ENTRY COUNT (query), % Light	10	1.652159826	0.113990225	8	162	0.033185148	0.48456522	0.863621233	8	77	-0.057725862	1.417476605	0.202975336	8	76	0.042814557
Light-Dark Zone Data	ENTRY COUNT (whole body), % Light	10	1.875432119	0.067160522	8	162	0.044045941	0.606551891	0.769672758	8	77	-0.043470143	1.534171248	0.159587202	8	76	0.05413438
Light-Dark Zone Data	HORIZONTAL ACTIVITY COUNT (centroid), % Light	10	3.68056592	0.000568785	8	162	0.123639112	2.385777975	0.023624172	8	77	0.127954711	2.01554507	0.055651335	8	76	0.098130931
Light-Dark Zone Data	HORIZONTAL ACTIVITY COUNT (crossover), % Light	10	3.894446706	0.000315432	8	162	0.132200039	2.157550286	0.040093148	8	77	0.109182311	2.524863579	0.017165385	8	76	0.140434327
Light-Dark Zone Data	HORIZONTAL ACTIVITY COUNT (query), % Light	10	3.956540378	0.00026574	8	162	0.1346542	2.289636297	0.029549146	8	77	0.120144084	2.464553012	0.019767094	8	76	0.135633305
Light-Dark Zone Data	HORIZONTAL ACTIVITY COUNT (whole body), % Light	10	3.920015933	0.000293937	8	162	0.133212309	2.177342374	0.038308547	8	77	0.110842215	2.566049914	0.015585342	8	76	0.143682434
Light-Dark Zone Data	LATENCY (centroid), % Light	10	3.000042084	0.00364703	8	162	0.095239908	2.169153214	0.039037444	8	77	0.110156165	2.274279365	0.030770526	8	76	0.12012876
Light-Dark Zone Data	LATENCY (crossover), % Light	10	2.470147187	0.014934723	8	162	0.071819082	2.169153214	0.039037444	8	77	0.110156165	1.929147472	0.067609148	8	76	0.090538291
Light-Dark Zone Data	LATENCY (query), % Light	10	2.724052956	0.00770868	8	158	0.085014114	2.169153214	0.039037444	8	77	0.110156165	2.033487298	0.054262716	8	72	0.104157238
Light-Dark Zone Data	LATENCY (whole body), % Light	10	2.470147187	0.014934723	8	162	0.071819082	2.169153214	0.039037444	8	77	0.110156165	1.929147472	0.067609148	8	76	0.090538291
Light-Dark Zone Data	MOVEMENT EPISODE COUNT (centroid), % Light	10	3.091717728	0.002845993	8	162	0.099172469	2.734496936	0.010406528	8	77	0.15515753	1.274211541	0.269597496	8	76	0.028541271
Light-Dark Zone Data	MOVEMENT EPISODE COUNT (crossover), % Light	10	3.064011893	0.003067799	8	162	0.097987596	2.339560247	0.026311493	8	77	0.124217328	1.553459183	0.15326129	8	76	0.05597965
Light-Dark Zone Data	MOVEMENT EPISODE COUNT (query), % Light	10	4.155095698	0.000153523	8	162	0.142409482	3.301532727	0.002712357	8	77	0.19594221	2.32785243	0.027178579	8	76	0.124550164
Light-Dark Zone Data	MOVEMENT EPISODE COUNT (whole body), % Light	10	2.700256149	0.008143816	8	162	0.082136962	1.987267208	0.059122464	8	77	0.09464096	1.113421783	0.363927952	8	76	0.012006428
Light-Dark Zone Data	MOVEMENT TIME (centroid), % Light	10	4.470084327	6.42458E-05	8	162	0.1544313	2.847329264	0.00796781	8	77	0.163599565	2.35528784	0.025500752	8	76	0.126797256
Light-Dark Zone Data	MOVEMENT TIME (crossover), % Light	10	4.423995128	7.298E-05	8	162	0.152693359	2.560049778	0.015703025	8	77	0.141764787	2.712411908	0.011046948	8	76	0.155029097
Light-Dark Zone Data	MOVEMENT TIME (query), % Light	10	4.740209368	3.04467E-05	8	162	0.164475591	2.811604924	0.008671244	8	77	0.160945005	2.806324013	0.008852208	8	76	0.162152565
Light-Dark Zone Data	MOVEMENT TIME (whole body), % Light	10	4.435813722	7.0633E-05	8	162	0.153139697	2.554244896	0.015918868	8	77	0.141311828	2.756317234	0.009960796	8	76	0.158374443
Light-Dark Zone Data	REST EPISODE COUNT (centroid), % Light	10	2.834599169	0.005690838	8	162	0.08805541	2.03053545	0.05359917	8	77	0.098380661	1.397245314	0.211448866	8	76	0.040824429
Light-Dark Zone Data	REST EPISODE COUNT (crossover), % Light	10	2.947845379	0.004198286	8	162	0.092985476	2.001975583	0.057186748	8	77	0.09591569	1.676836366	0.117840246	8	76	0.067614874
Light-Dark Zone Data	REST EPISODE COUNT (query), % Light	10	3.013188941	0.00351981	8	162	0.09580597	2.149785833	0.040814924	8	77	0.108529436	1.500058989	0.171341679	8	76	0.050853151
Light-Dark Zone Data	REST EPISODE COUNT (whole body), % Light	10	3.015701698	0.003495996	8	162	0.09591408	2.097340925	0.046028177	8	77	0.10409441	1.600222845	0.138841853	8	76	0.060423763
Light-Dark Zone Data	REST TIME (centroid), % Light	10	2.666350935	0.008910611	8	162	0.080631116	2.319962403	0.027539006	8	77	0.122622865	1.361958367	0.226944295	8	76	0.037333417
Light-Dark Zone Data	REST TIME (crossover), % Light	10	2.767962692	0.006800436	8	162	0.085129327	2.278154581	0.03034686	8	77	0.119201938	1.576222258	0.146083232	8	76	0.058148143
Light-Dark Zone Data	REST TIME (query), % Light	10	2.72970887	0.007530279	8	162	0.083441059	2.393191601	0.023218834	8	77	0.128551245	1.404138903	0.20852847	8	76	0.041503472
Light-Dark Zone Data	REST TIME (whole body), % Light	10	2.772470735	0.006719123	8	162	0.085327873	2.340521378	0.026252685	8	77	0.124295376	1.508984785	0.168194698	8	76	0.051713913
Light-Dark Zone Data	STEREOTYPIC ACTIVITY COUNT (centroid), % Light	10	5.928874524	1.1634E-06	8	162	0.205980207	2.68313184	0.011749166	8	77	0.151257722	3.867048999	0.000724441	8	76	0.234996652
Light-Dark Zone Data	STEREOTYPIC ACTIVITY COUNT (crossover), % Light	10	5.98568608	9.96645E-07	8	162	0.207860891	2.484385521	0.018756858	8	77	0.135822913	4.340780499	0.000240492	8	76	0.263590855
Light-Dark Zone Data	STEREOTYPIC ACTIVITY COUNT (query), % Light	10	6.423401023	3.0415E-07	8	162	0.222057568	2.759849532	0.009801011	8	77	0.157069204	4.39926061	0.000210111	8	76	0.266973142
Light-Dark Zone Data	STEREOTYPIC ACTIVITY COUNT (whole body), % Light	10	6.085506697	7.59697E-07	8	162	0.211143853	2.493030958	0.018380348	8	77	0.136505995	4.422031136	0.000199362	8	76	0.268281721
Light-Dark Zone Data	STEREOTYPIC EPISODE ACTIVITY COUNT (centroid), % Light	10	4.158803168	0.000151957	8	162	0.142552968	2.269843711	0.030937289	8	77	0.118518719	3.035314343	0.005151982	8	76	0.179028711
Light-Dark Zone Data	STEREOTYPIC EPISODE ACTIVITY COUNT (crossover), % Light	10	4.946494281	1.72264E-05	8	162	0.171986807	2.124776428	0.043225866	8	77	0.106419995	4.04355219	0.000479551	8	76	0.245906144
Light-Dark Zone Data	STEREOTYPIC EPISODE ACTIVITY COUNT (query), % Light	10	5.068265282	1.23133E-05	8	162	0.17635766	2.27912164	0.030278872	8	77	0.119281369	3.978640774	0.000557997	8	76	0.241930396
Light-Dark Zone Data	STEREOTYPIC EPISODE ACTIVITY COUNT (whole body), % Light	10	4.772686297	2.7834E-05	8	162	0.165667161	2.108791381	0.04483801	8	77	0.105066484	3.902225897	0.000667162	8	76	0.237196016
Light-Dark Zone Data	STEREOTYPIC EPISODE COUNT (centroid), % Light	10	4.806549315	2.53488E-05	8	162	0.166905973	2.501455202	0.018020614	8	77	0.137170562	2.919860433	0.006769608	8	76	0.170605827
Light-Dark Zone Data	STEREOTYPIC EPISODE COUNT (crossover), % Light	10	5.250643719	7.45247E-06	8	162	0.182818324	2.433211418	0.021145493	8	77	0.131757378	3.541378896	0.001557649	8	76	0.214016041
Light-Dark Zone Data	STEREOTYPIC EPISODE COUNT (query), % Light	10	5.431962455	4.52832E-06	8	162	0.189141753	2.581929116	0.014915083	8	77	0.14346776	3.576903779	0.001432531	8	76	0.21636041
Light-Dark Zone Data	STEREOTYPIC EPISODE COUNT (whole body), % Light	10	5.277920731	6.91387E-06	8	162	0.183775896	2.432886579	0.021161569	8	77	0.131731449	3.602045753	0.001350143	8	76	0.218011153
Light-Dark Zone Data	STEREOTYPY TIME (centroid), % Light	10	4.869457038	2.13071E-05	8	162	0.169197591	2.41004272	0.022322633	8	77	0.129904131	3.0925954	0.004498976	8	76	0.183144447
Light-Dark Zone Data	STEREOTYPY TIME (crossover), % Light	10	4.65810636	3.82008E-05	8	162	0.161448018	2.214731851	0.035144361	8	77	0.113961137	3.014810995	0.005408048	8	76	0.177545415
Light-Dark Zone Data	STEREOTYPY TIME (query), % Light	10	4.967526464	1.62554E-05	8	162	0.172745048	2.319330233	0.027579517	8	77	0.122571335	3.249878988	0.003100999	8	76	0.194236186
Light-Dark Zone Data	STEREOTYPY TIME (whole body), % Light	10	4.843233737	2.29068E-05	8	162	0.168243856	2.297985104	0.028981938	8	77	0.120827891	3.24761218	0.00311767	8	76	0.194078469
Light-Dark Zone Data	TOTAL DISTANCE (centroid), % Light	10	3.231260562	0.001947889	8	162	0.105093174	2.406639877	0.022500838	8	77	0.129631273	1.459730639	0.186210698	8	76	0.046944515
Light-Dark Zone Data	TOTAL DISTANCE (crossover), % Light	10	3.035903078	0.00331022	8	162	0.0967823	2.061897961	0.049907311	8	77	0.101072088	1.613605355	0.134945672	8	76	0.061687859
Light-Dark Zone Data	TOTAL DISTANCE (query), % Light	10	3.076562107	0.002965291	8	162	0.098524707	2.188006988	0.037378995	8	77	0.111734062	1.558087332	0.151776921	8	76	0.056421353
Light-Dark Zone Data	TOTAL DISTANCE (whole body), % Light	10	3.062848518	0.003077477	8	162	0.097937775	2.127347105	0.042971864	8	77	0.106637281	1.636811872	0.128422471	8	76	0.063871875
Light-Dark Zone Data	TOTAL DISTANCE X AXIS (centroid), % Light	10	1.895768261	0.063925913	8	162	0.045023055	1.134310784	0.350285623	8	77	0.014021737	1.355949357	0.229675538	8	76	0.036736399
Light-Dark Zone Data	TOTAL DISTANCE X AXIS (crossover), % Light	10	1.84827059	0.071717163	8	162	0.042737758	1.038016089	0.415365578	8	77	0.004009095	1.379743482	0.219019183	8	76	0.039096106
Light-Dark Zone Data	TOTAL DISTANCE X AXIS (query), % Light	10	1.906639669	0.062256592	8	162	0.045544586	1.116229429	0.361927256	8	77	0.012157033	1.40510615	0.208121458	8	76	0.041598672
Light-Dark Zone Data	TOTAL DISTANCE X AXIS (whole body), % Light	10	1.886631728	0.065360856	8	162	0.044584309	1.058008075	0.40123736	8	77	0.006104537	1.425061116	0.199874163	8	76	0.043558509
Light-Dark Zone Data	TOTAL DISTANCE Y AXIS (centroid), % Light	10	5.359754154	5.52134E-06	8	162	0.186635276	4.063309877	0.000449737	8	77	0.24491286	1.854324718	0.079891218	8	76	0.083858794
Light-Dark Zone Data	TOTAL DISTANCE Y AXIS (crossover), % Light	10	5.220192169	8.10368E-06	8	162	0.181746651	3.808467696	0.000817973	8	77	0.22920818	1.92542859	0.068174967	8	76	0.090208604
Light-Dark Zone Data	TOTAL DISTANCE Y AXIS (query), % Light	10	5.41668695	4.72222E-06	8	162	0.188612802	3.997794001	0.000524309	8	77	0.240936871	1.978990151	0.060442254	8	76	0.094934003
Light-Dark Zone Data	TOTAL DISTANCE Y AXIS (whole body), % Light	10	5.383989654	5.16577E-06	8	162	0.187478258	3.932061838	0.000611713	8	77	0.236905454	2.048106014	0.051690767	8	76	0.100959605
Light-Dark Zone Data	VERTICAL ACTIVITY COUNT (centroid), % Light	10	3.219540334	0.002011062	8	162	0.104598889	1.524295205	0.162664438	8	77	0.052593931	3.285187596	0.002852565	8	76	0.196684897
Light-Dark Zone Data	VERTICAL ACTIVITY COUNT (crossover), % Light	10	3.20303958	0.002103447	8	162	0.103902064	1.524295205	0.162664438	8	77	0.052593931	3.265257975	0.00299023	8	76	0.195304577
Light-Dark Zone Data	VERTICAL ACTIVITY COUNT (query), % Light	10	3.21294484	0.002047498	8	162	0.104320492	1.522378245	0.163317435	8	77	0.052411712	3.274435471	0.002926027	8	76	0.195940797
Light-Dark Zone Data	VERTICAL ACTIVITY COUNT (whole body), % Light	10	3.215076985	0.002035649	8	162	0.104410509	1.521791052	0.163517919	8	77	0.052355882	3.276175623	0.00291401	8	76	0.196061318
Light-Dark Zone Data	VERTICAL ACTIVITY TIME (centroid), % Light	10	4.349171521	8.97596E-05	8	162	0.14985663	1.811221332	0.087657411	8	77	0.079099821	3.631758028	0.001258909	8	76	0.219953024
Light-Dark Zone Data	VERTICAL ACTIVITY TIME (crossover), % Light	10	4.337492329	9.27065E-05	8	162	0.149412131	1.812677589	0.087375682	8	77	0.079230566	3.624277293	0.001281277	8	76	0.219465023
Light-Dark Zone Data	VERTICAL ACTIVITY TIME (query), % Light	10	4.34850965	8.99241E-05	8	162	0.149831452	1.815645468	0.086804125	8	77	0.079496912	3.627289301	0.001272223	8	76	0.219661583
Light-Dark Zone Data	VERTICAL ACTIVITY TIME (whole body), % Light	10	4.355092855	8.83016E-05	8	162	0.150081813	1.817349762	0.086477489	8	77	0.079649791	3.631295648	0.00126028	8	76	0.219922879
Light-Dark Zone Data	VERTICAL EPISODE COUNT (centroid), % Light	10	3.467109712	0.001022411	8	162	0.114925099	2.289298925	0.029572292	8	77	0.120116429	2.655831458	0.012621148	8	76	0.150678554
Light-Dark Zone Data	VERTICAL EPISODE COUNT (crossover), % Light	10	3.455372892	0.001055837	8	162	0.114440933	2.288878779	0.029601142	8	77	0.120081987	2.643803095	0.012983371	8	76	0.149747897
Light-Dark Zone Data	VERTICAL EPISODE COUNT (query), % Light	10	3.492521361	0.000953594	8	162	0.115971566	2.325769341	0.027169585	8	77	0.123095917	2.649203908	0.012819477	8	76	0.15016602
Light-Dark Zone Data	VERTICAL EPISODE COUNT (whole body), % Light	10	3.43347126	0.001121135	8	162	0.113536031	2.250750302	0.032336306	8	77	0.11694507	2.648309936	0.012846464	8	76	0.150096839
IDC	Water Consumption per unit Body Weight (g/g), Light-Dark Ratio	16	5.53772447	3.68183E-06	8	154	0.200351336	5.742041218	1.05994E-05	8	75	0.339584056	2.983501168	0.00618919	8	70	0.186241306
IDC	Water Consumption (g), Light-Dark Ratio	16	5.537721977	3.68185E-06	8	154	0.200351248	5.742039726	1.05995E-05	8	75	0.339583985	2.98350086	0.006189195	8	70	0.186241283
IDC	Food Consumption (kcal), Light-Dark Ratio	16	5.243318033	8.19204E-06	8	154	0.189820013	5.141851951	3.98735E-05	8	75	0.309924346	1.414417444	0.205839154	8	70	0.045635239
IDC	Food Consumption (g), Light-Dark Ratio	16	5.243317492	8.19206E-06	8	154	0.189819993	5.141850527	3.98736E-05	8	75	0.309924273	1.414418041	0.205838908	8	70	0.045635302
IDC	Food Consumption per unit Body Weight (g/g), Light-Dark Ratio	16	5.243317161	8.19206E-06	8	154	0.189819982	5.141851652	3.98735E-05	8	75	0.309924331	1.414417473	0.205839142	8	70	0.045635242
IDC	Food Consumption per unit Body Weight (kcal/g), Light-Dark Ratio	16	5.243316949	8.19207E-06	8	154	0.189819974	5.141851073	3.98735E-05	8	75	0.309924301	1.414417341	0.205839197	8	70	0.045635228
IDC	Food Consumption, Dark (kcal)	16	5.079827972	1.27896E-05	8	154	0.183851073	2.083104739	0.04792428	8	75	0.105101444	4.026347018	0.000559984	8	70	0.258816683
IDC	Food Consumption, Dark (g)	16	5.079827136	1.27896E-05	8	154	0.183851043	2.083104937	0.047924258	8	75	0.105101461	4.026345196	0.000559986	8	70	0.258816568
IDC	Food Consumption, Light (g)	16	4.219490038	0.0001347	8	154	0.150932926	2.762356268	0.009899109	8	75	0.160439135	1.519138718	0.166321618	8	70	0.056515319
IDC	Food Consumption, Light (kcal)	16	4.2194899	0.0001347	8	154	0.15093292	2.762356253	0.009899109	8	75	0.160439134	1.519138464	0.166321706	8	70	0.056515292
IDC	Food Consumption, 24h (g)	16	4.182887852	0.000148916	8	154	0.149473467	1.470730984	0.182302356	8	75	0.048564248	3.365048794	0.002556691	8	70	0.214386312
IDC	Food Consumption, 24h (kcal)	16	4.182886466	0.000148917	8	154	0.149473412	1.470730269	0.182302624	8	75	0.048564178	3.365047802	0.002556696	8	70	0.214386241
IDC	Food Consumption per unit Body Weight (g/g), Light	16	3.198406769	0.002184682	8	154	0.108245148	2.101511594	0.045958442	8	75	0.106697016	1.446905198	0.192789781	8	70	0.049037326
IDC	Food Consumption per unit Body Weight (kcal/g), Light	16	3.198406241	0.002184685	8	154	0.108245125	2.101511897	0.04595841	8	75	0.106697042	1.446904879	0.192789906	8	70	0.049037293
Spon Alt	Total Arm Entries	12	22.08060484	9.69205E-22	8	145	0.551967994	12.41661766	6.75133E-11	8	70	0.568463677	18.77449997	2.46059E-14	8	66	0.683720811
Spon Alt	Number of Triplets	12	22.08060484	9.69205E-22	8	145	0.551967994	12.41661766	6.75133E-11	8	70	0.568463677	18.77449997	2.46059E-14	8	66	0.683720811
Spon Alt	Number of Spontaneous Alternations	12	11.08950359	3.75584E-12	8	145	0.370929249	6.00802758	7.29643E-06	8	70	0.366225927	9.175931053	2.16973E-08	8	66	0.498588525
Spon Alt	Alternation Ratio	12	3.333924201	0.001566988	8	145	0.12002674	2.681610868	0.012456851	8	70	0.162501524	2.171498492	0.040967254	8	66	0.124710807
Spon Alt	Latency to Leave Start Arm	12	1.001457582	0.43759671	8	145	8.51761E-05	1.071185045	0.393246108	8	70	0.008146744	1.122609392	0.359952409	8	66	0.014692854
Spon Alt	A Arm Entry	12	16.88632324	1.50457E-17	8	145	0.481441165	8.512619119	5.17842E-08	8	70	0.464335646	17.10881143	1.84624E-13	8	66	0.66206852
Spon Alt	B Arm Entry	12	17.40953767	5.37287E-18	8	145	0.489535205	10.20010106	2.53718E-09	8	70	0.514928117	10.75898996	1.51053E-09	8	66	0.542732596
Spon Alt	C Arm Entry	12	19.78678592	7.95146E-20	8	142	0.528244521	11.17762331	4.90625E-10	8	70	0.54009057	13.98274006	1.86908E-11	8	63	0.622028117
Spon Alt	A Arm Time	12	1.133764994	0.344170609	8	145	0.007756796	2.090428258	0.048155166	8	70	0.111757471	1.999441095	0.060044998	8	66	0.108379699
Spon Alt	B Arm Time	12	3.14385477	0.002608844	8	145	0.111340357	5.606628526	1.70607E-05	8	70	0.347059902	2.758994127	0.010818611	8	66	0.176230438
Spon Alt	C Arm Time	12	0.718204334	0.675182586	8	145	-0.016744333	0.89894079	0.522326389	8	70	-0.011798254	1.063968008	0.398953066	8	66	0.007719833
Organ Weights	GONADAL FAT PAD (g)	19	19.98434203	2.25339E-19	8	129	0.553194289	10.85283337	3.00164E-09	8	59	0.569617571	17.72990736	2.47363E-13	8	61	0.685748226
Organ Weights	RIGHT GONAD (g)	19	4.627983375	5.47048E-05	8	129	0.191336046	13.72057776	5.18023E-11	8	59	0.630823891	12.51425089	1.98414E-10	8	61	0.600297189
Organ Weights	LEFT GONAD (g)	19	6.49639073	4.28639E-07	8	129	0.26387247	6.926523043	2.1531E-06	8	59	0.443238161	16.49684533	1.06191E-12	8	61	0.669019678
Organ Weights	FEMUR (g)	19	19.32786701	7.04246E-19	8	129	0.544480495	9.011163888	5.55263E-08	8	59	0.51833378	10.624073	3.33177E-09	8	61	0.556602736
Organ Weights	SPLEEN (g)	19	21.28680255	2.4851E-20	8	129	0.569531869	20.06239927	3.10534E-14	8	59	0.719150099	5.110373015	6.85056E-05	8	61	0.349015808
Organ Weights	RIGHT KIDNEY (g)	19	9.225910941	5.42733E-10	8	129	0.349158523	24.89538543	3.0217E-16	8	59	0.762460598	11.80771675	5.53307E-10	8	61	0.585010959
Organ Weights	LEFT KIDNEY (g)	19	7.466285159	3.76796E-08	8	129	0.296623776	15.11176054	8.64233E-12	8	59	0.65464958	10.55875046	3.68976E-09	8	61	0.554921277
Organ Weights	LIVER (g)	19	9.233938322	5.32608E-10	8	129	0.34938021	4.202797597	0.000495094	8	59	0.300810067	6.600771838	3.50453E-06	8	61	0.422144172
Organ Weights	BRAIN (g)	19	41.61312784	1.00276E-31	8	125	0.73174148	14.11357892	6.40723E-11	8	55	0.651976407	32.8683226	2.3879E-19	8	61	0.806078949
Organ Weights	HEART (g)	19	13.5902101	3.98667E-14	8	128	0.452682813	7.037974031	1.75208E-06	8	59	0.447840574	10.53600413	4.30836E-09	8	60	0.55793645
Organ Weights	LUNGS (g)	19	31.99926577	3.46616E-27	8	129	0.669059504	17.06931674	8.21781E-13	8	59	0.683400525	15.15715152	5.60763E-12	8	61	0.648701863
Organ Weights	RIGHT EYE (g)	19	9.965089924	9.76857E-11	8	129	0.368957682	7.726700922	5.03795E-07	8	59	0.474675882	1.778690602	0.098817375	8	61	0.092203394
Organ Weights	LEFT EYE (g)	19	9.298445805	4.57884E-10	8	129	0.351156202	4.155683737	0.000547567	8	59	0.297702413	7.175680187	1.18333E-06	8	61	0.446144014
Organ Weights	STD RIGHT GONAD (g/g)	19	4.203469763	0.000168207	8	129	0.172816734	16.03138326	2.7967E-12	8	59	0.668779965	10.47344767	4.21783E-09	8	61	0.552706212
Organ Weights	STD GONADAL FAT PAD (g/g)	19	19.42223248	5.97123E-19	8	129	0.545753923	10.95885766	2.55787E-09	8	59	0.572239544	15.05212778	6.41345E-12	8	61	0.64700312
Organ Weights	STD LEFT GONAD (g/g)	19	5.697256328	3.33084E-06	8	129	0.234504146	8.381678274	1.60599E-07	8	59	0.497883257	13.64592834	4.10063E-11	8	61	0.622565868
Organ Weights	STD FEMUR (g/g)	19	3.110578542	0.003031494	8	129	0.120992273	1.80058391	0.09507204	8	59	0.097098988	2.227796584	0.037275379	8	61	0.138040548
Organ Weights	STD SPLEEN (g/g)	19	12.07102384	9.08477E-13	8	129	0.419287763	12.37783437	3.24309E-10	8	59	0.604487612	3.9716554	0.000773399	8	61	0.279334972
Organ Weights	STD RIGHT KIDNEY (g/g)	19	19.94789995	2.39932E-19	8	129	0.55271932	12.12437638	4.6433E-10	8	59	0.599089004	36.9530533	1.35318E-20	8	61	0.824238517
Organ Weights	STD LEFT KIDNEY (g/g)	19	15.86477903	4.04903E-16	8	129	0.492241994	10.06785003	1.00732E-08	8	59	0.549157481	30.63793298	1.29252E-18	8	61	0.794484682
Organ Weights	STD LIVER (g/g)	19	7.243913392	6.54186E-08	8	129	0.28937489	3.535998999	0.002096999	8	59	0.254096826	4.79974522	0.000131045	8	61	0.331380493
Organ Weights	STD BRAIN (g/g)	19	12.77911143	2.58531E-13	8	125	0.441694589	16.16784507	5.54601E-12	8	55	0.684227313	14.92278064	7.57275E-12	8	61	0.644888238
Organ Weights	STD HEART (g/g)	19	3.495363886	0.001105248	8	128	0.140841076	2.412355852	0.025177694	8	59	0.159465699	2.592182765	0.016738043	8	60	0.174052067
Organ Weights	STD LUNGS (g/g)	19	2.080607973	0.042188954	8	129	0.065834765	2.17974906	0.041991967	8	59	0.136795291	1.771660985	0.100300474	8	61	0.091447146
Organ Weights	STD RIGHT EYE (g/g)	19	20.41133062	1.085E-19	8	129	0.558685231	14.51882282	1.83027E-11	8	59	0.64488148	11.18819691	1.39839E-09	8	61	0.57061186
Organ Weights	STD LEFT EYE (g/g)	19	41.84874791	2.68264E-32	8	129	0.727077869	41.78905165	1.61257E-21	8	59	0.845658203	30.71504054	1.2173E-18	8	61	0.7949086
Gross Morphology	OVERALL LENGTH (cm)	18	7.379906798	2.66997E-08	8	155	0.259323362	2.644313052	0.013062077	8	75	0.151318982	6.58801975	2.09343E-06	8	71	0.388980823
Gross Morphology	BODY LENGTH (cm)	18	45.45348948	6.55773E-37	8	155	0.709261822	21.57269196	1.27742E-16	8	75	0.690476631	40.53767642	1.66819E-23	8	71	0.8183236
Gross Morphology	TAIL LENGTH (cm)	18	9.065779342	3.54766E-10	8	155	0.306823602	7.114463091	5.82202E-07	8	75	0.398682177	4.046534383	0.000524049	8	71	0.25765003
Gross Morphology	STD OVERALL LENGTH (cm/g)	18	32.73718717	1.06043E-29	8	155	0.635259455	51.49246764	2.15818E-27	8	75	0.845561917	29.36549842	1.23252E-19	8	71	0.76367788
Gross Morphology	STD BODY LENGTH (cm/g)	18	17.17770616	3.9159E-18	8	155	0.470283135	17.45540634	2.21287E-14	8	75	0.640846031	16.87238192	9.7906E-14	8	71	0.643905845
Gross Morphology	STD TAIL LENGTH (cm/g)	18	38.26146044	5.06636E-33	8	155	0.671575113	41.51395904	1.60057E-24	8	75	0.814577195	25.78848545	3.67403E-18	8	71	0.738494043
