# Supplementary material for: Into the Wild: A novel wild-derived inbred strain resource expands the genomic and phenotypic diversity of laboratory mouse models
Source: PLoS Genet. 2024 Apr 10;20(4):e1011228. doi: 10.1371/journal.pgen.1011228 (PMC11034653; doi:10.1371/journal.pgen.1011228)
Supplement: S18 Table — (TXT) [file pgen.1011228.s030.txt]

ASSAY	PHENOTYPE	Full model - singular?	Strain Null model - singular?	Sex Null model - singular?	P - STRAIN effect	P - SEX effect	P - STRAINxSEX effect
Clinical Chemistry	INSULIN, lipid	TRUE	FALSE	TRUE	0.054103729	0.026742414	0.082096242
Clinical Chemistry	LEPTIN, lipid	FALSE	FALSE	FALSE	3.83527E-06	0.017502365	0.067844319
Clinical Chemistry	WBC (x10^3 uL), immune	FALSE	FALSE	FALSE	8.85574E-05	0.039254723	0.355361846
Clinical Chemistry	RBC (x10^6 uL), rbc	FALSE	FALSE	FALSE	0.000170317	0.362230083	0.158123086
Clinical Chemistry	HGB (g/dL), rbc	FALSE	FALSE	FALSE	0.000846465	0.763786453	0.50054112
Clinical Chemistry	HCT %, rbc	FALSE	FALSE	FALSE	0.000277464	0.663935946	0.414908234
Clinical Chemistry	MCV (fL), rbc	FALSE	FALSE	FALSE	3.43515E-08	0.150989105	0.371223511
Clinical Chemistry	MCH (pg), rbc	FALSE	FALSE	FALSE	2.0242E-16	0.199637138	0.074674805
Clinical Chemistry	MCHC (g/dL), rbc	TRUE	FALSE	FALSE	5.78799E-11	5.55487E-05	0.999987771
Clinical Chemistry	RDW %, rbc	FALSE	FALSE	FALSE	0.002939239	0.34940165	0.636193176
Clinical Chemistry	PLT (x10^3 uL), platelets	FALSE	FALSE	FALSE	2.20293E-13	0.067194672	0.028359797
Clinical Chemistry	MPV (fL), platelets	FALSE	FALSE	FALSE	1.46209E-25	0.091390117	0.743365317
Clinical Chemistry	% NEUT, immune	TRUE	FALSE	FALSE	0.047966023	0.987764669	1
Clinical Chemistry	% LYMPH, immune	TRUE	FALSE	TRUE	0.005492233	0.965685044	1
Clinical Chemistry	% MONO, immune	TRUE	FALSE	FALSE	2.04187E-13	0.782960313	1
Clinical Chemistry	% EOS, immune	FALSE	FALSE	TRUE	1.97292E-08	0.374189809	0.845371322
Clinical Chemistry	% BASO, immune	TRUE	FALSE	FALSE	0.177337296	0.989894249	1
Clinical Chemistry	% RETIC, rbc	FALSE	FALSE	FALSE	0.263126411	0.196055408	0.420924566
Clinical Chemistry	# RETIC (x10^9 cells/L), rbc	TRUE	FALSE	FALSE	0.856648227	0.222803766	0.737533422
Clinical Chemistry	# NEUT (x10^3 cells/uL), immune	TRUE	FALSE	TRUE	0.001094998	0.06671949	0.129858549
Clinical Chemistry	# LYMPH (x10^3 cells/uL), immune	FALSE	FALSE	FALSE	0.000244686	0.105565479	0.863347348
Clinical Chemistry	# MONO (x10^3 cells/uL), immune	FALSE	FALSE	FALSE	1.14316E-06	0.229512739	0.22826715
Clinical Chemistry	# EOS (x10^3 cells/uL), immune	FALSE	FALSE	FALSE	1.61167E-10	0.137390105	0.124807088
Clinical Chemistry	# BASO (x10^3 cells/uL), immune	TRUE	FALSE	FALSE	0.103508875	0.961123603	1
Clinical Chemistry	LCR %, platelets	TRUE	FALSE	FALSE	1.55037E-28	0.073841802	0.999995798
Clinical Chemistry	# NRBC (x10^3cells/uL), rbc	TRUE	FALSE	FALSE	0.236197867	0.508482549	1
Clinical Chemistry	NRBC %%, rbc	TRUE	FALSE	FALSE	0.659156018	0.89023257	1
Clinical Chemistry	RET-HE 0, rbc	FALSE	FALSE	FALSE	1.21507E-15	0.093706597	0.075865116
Clinical Chemistry	IRF %, rbc	TRUE	FALSE	FALSE	0.140183532	0.784434704	1
Clinical Chemistry	RDW-SD 0, rbc	FALSE	FALSE	FALSE	1.06983E-05	0.130170315	0.877458014
Clinical Chemistry	LFR %, rbc	TRUE	FALSE	FALSE	0.140183532	0.784434704	1
Clinical Chemistry	MFR %, rbc	FALSE	FALSE	FALSE	1.1172E-13	0.900612036	0.754640636
Clinical Chemistry	HFR %, rbc	TRUE	FALSE	FALSE	0.000233272	0.823945409	1
Clinical Chemistry	PLT-I (x10^3/uL), platelets	FALSE	FALSE	FALSE	1.72556E-05	0.130642031	0.047552895
Clinical Chemistry	PLT-0 (x10^3/uL), platelets	FALSE	FALSE	FALSE	9.63824E-13	0.100635905	0.041760226
Clinical Chemistry	PCT %, immune	TRUE	FALSE	FALSE	0.000249998	0.599025981	1
Clinical Chemistry	PDW (fL), platelets	TRUE	FALSE	FALSE	1.88121E-12	0.64782513	1
Clinical Chemistry	ALB (g/dL), liver	FALSE	FALSE	FALSE	3.94616E-08	5.79963E-12	0.068918837
Clinical Chemistry	ALP (IU/L), liver	FALSE	FALSE	FALSE	8.42891E-21	0.499782351	0.390555428
Clinical Chemistry	ALT (IU/L), liver	TRUE	FALSE	TRUE	3.40384E-17	6.88476E-08	1.76247E-06
Clinical Chemistry	AST (IU/L), liver	TRUE	FALSE	TRUE	7.01366E-10	0.075593676	0.029297741
Clinical Chemistry	BUN (mg/dL), liver	TRUE	FALSE	FALSE	0.342119029	3.4876E-05	1
Clinical Chemistry	CHOL (mg/dL), lipid	FALSE	FALSE	FALSE	1.52733E-22	5.58251E-15	0.031072072
Clinical Chemistry	GLU (mg/dL), lipid	TRUE	FALSE	TRUE	0.091629282	0.008331857	0.627691758
Clinical Chemistry	HDLX (mg/dL), lipid	FALSE	FALSE	FALSE	5.47848E-21	2.21644E-15	0.027662803
Clinical Chemistry	TBILC (mg/dL), liver	TRUE	FALSE	TRUE	0.230035699	0.592295062	1
Clinical Chemistry	TP (g/dL), liver	FALSE	FALSE	FALSE	0.002900462	0.004426263	0.352151766
Clinical Chemistry	TRIG (mg/dL), lipid	FALSE	FALSE	FALSE	2.02033E-05	0.019845683	0.959379215
Clinical Chemistry	ALB (/GL), liver	TRUE	FALSE	TRUE	1.39946E-07	5.53436E-17	0.000500062
Clinical Chemistry	CREX (mg/dL), liver	TRUE	FALSE	FALSE	0.549013552	0.212788398	1
Clinical Chemistry	GLOB, liver	TRUE	FALSE	FALSE	0.513008641	0.001812112	0.249762204
Clinical Chemistry	Iron (ug/dL), rbc	FALSE	FALSE	FALSE	2.53195E-11	0.003029085	0.344634072
EKG	RR INTERVAL (ms)	FALSE	FALSE	FALSE	0.029908553	0.878255745	0.867219107
EKG	HEART RATE (bpm)	FALSE	FALSE	FALSE	0.000360177	0.934556657	0.911380333
EKG	PR INTERVAL (ms)	TRUE	FALSE	TRUE	1.132E-11	0.981246166	0.944112299
EKG	P DURATION (ms)	TRUE	FALSE	FALSE	0.627067065	0.444266701	1
EKG	QRS INTERVAL (ms)	TRUE	FALSE	TRUE	0.005128227	0.925821442	1
EKG	QT INTERVAL (ms)	TRUE	FALSE	FALSE	0.024682343	0.708198164	0.999997178
EKG	QTc (ms)	TRUE	FALSE	FALSE	0.003389243	0.719986472	1
EKG	JT INTERVAL (ms)	TRUE	FALSE	FALSE	0.037033404	0.697041426	1
EKG	Tpeak-Tend INTERVAL (ms)	FALSE	FALSE	FALSE	0.000309343	0.491526384	0.890699933
EKG	P AMPLITUDE (mV)	FALSE	FALSE	FALSE	0.002316693	0.005967729	0.230182162
EKG	Q AMPLITUDE (mV)	FALSE	FALSE	FALSE	6.87763E-09	0.84139072	0.575872103
EKG	R AMPLITUDE (mV)	TRUE	FALSE	FALSE	3.47636E-13	0.79525841	1
EKG	S AMPLITUDE (mV)	TRUE	FALSE	TRUE	1.62273E-05	0.991413278	0.958039214
EKG	ST HEIGHT (mV)	FALSE	FALSE	FALSE	9.93158E-12	0.199816125	0.971110389
EKG	T AMPLITUDE (mV)	FALSE	FALSE	FALSE	6.9118E-15	0.099551266	0.032242206
Frailty	BODY WEIGHT (g)	FALSE	FALSE	FALSE	2.3731E-157	2.925E-114	1.0931E-22
Frailty	TEMPERATURE	TRUE	FALSE	TRUE	0.078948431	0.913269191	0.913041012
Frailty	FRAILTY INDEX SCORE	TRUE	FALSE	FALSE	0.316550828	0.173757476	1
Light-Dark Zone Data	AMBULATORY ACTIVITY COUNT (centroid), dark	FALSE	FALSE	FALSE	3.03295E-06	0.000259588	0.343753912
Light-Dark Zone Data	AMBULATORY ACTIVITY COUNT (centroid), light	TRUE	FALSE	FALSE	0.15414181	0.230540137	1
Light-Dark Zone Data	AMBULATORY ACTIVITY COUNT (crossover), dark	FALSE	FALSE	FALSE	5.34954E-06	0.000590355	0.553268518
Light-Dark Zone Data	AMBULATORY ACTIVITY COUNT (crossover), light	TRUE	FALSE	FALSE	0.131261125	0.208415896	0.999996083
Light-Dark Zone Data	AMBULATORY ACTIVITY COUNT (query), dark	FALSE	FALSE	FALSE	2.43569E-06	0.001026824	0.621337533
Light-Dark Zone Data	AMBULATORY ACTIVITY COUNT (query), light	TRUE	FALSE	FALSE	0.065397313	0.236203254	1
Light-Dark Zone Data	AMBULATORY ACTIVITY COUNT (whole body), dark	FALSE	FALSE	FALSE	2.56018E-05	0.00010759	0.303743965
Light-Dark Zone Data	AMBULATORY ACTIVITY COUNT (whole body), light	TRUE	FALSE	FALSE	0.187791261	0.171959767	0.999994811
Light-Dark Zone Data	AMBULATORY EPISODE COUNT (centroid), dark	TRUE	TRUE	TRUE	0.589765788	0.963381073	1
Light-Dark Zone Data	AMBULATORY EPISODE COUNT (centroid), light	FALSE	FALSE	FALSE	0.266992	0.459263095	0.258624156
Light-Dark Zone Data	AMBULATORY EPISODE COUNT (crossover), dark	TRUE	FALSE	FALSE	0.82238954	0.830194474	0.999983897
Light-Dark Zone Data	AMBULATORY EPISODE COUNT (crossover), light	TRUE	FALSE	FALSE	0.34045557	0.484437775	0.229071121
Light-Dark Zone Data	AMBULATORY EPISODE COUNT (query), dark	TRUE	TRUE	TRUE	1	0.985986274	1
Light-Dark Zone Data	AMBULATORY EPISODE COUNT (query), light	FALSE	FALSE	FALSE	0.213916263	0.584045464	0.327384022
Light-Dark Zone Data	AMBULATORY EPISODE COUNT (whole body), dark	TRUE	FALSE	FALSE	0.736773255	0.716457765	0.484465084
Light-Dark Zone Data	AMBULATORY EPISODE COUNT (whole body), light	FALSE	FALSE	FALSE	0.661550475	0.838291768	0.552544949
Light-Dark Zone Data	AMBULATORY TIME (centroid), dark	TRUE	FALSE	FALSE	1.0301E-05	0.671739871	1
Light-Dark Zone Data	AMBULATORY TIME (centroid), light	TRUE	FALSE	FALSE	0.007476888	0.476149442	0.999996933
Light-Dark Zone Data	AMBULATORY TIME (crossover), dark	FALSE	FALSE	FALSE	0.000132605	0.441448938	0.707470308
Light-Dark Zone Data	AMBULATORY TIME (crossover), light	TRUE	FALSE	FALSE	0.058939403	0.316782751	1
Light-Dark Zone Data	AMBULATORY TIME (query), dark	FALSE	FALSE	FALSE	1.83666E-05	0.635726377	0.636880813
Light-Dark Zone Data	AMBULATORY TIME (query), light	TRUE	FALSE	FALSE	0.001643257	0.41540616	0.999990557
Light-Dark Zone Data	AMBULATORY TIME (whole body), dark	TRUE	FALSE	FALSE	4.32767E-05	0.548762634	1
Light-Dark Zone Data	AMBULATORY TIME (whole body), light	TRUE	FALSE	FALSE	0.056437508	0.223629885	1
Light-Dark Zone Data	CLOCKWISE REVOLUTIONS (centroid), dark	FALSE	FALSE	FALSE	0.020210457	0.160365822	0.494800253
Light-Dark Zone Data	CLOCKWISE REVOLUTIONS (centroid), light	TRUE	TRUE	TRUE	0.808509919	0.956388368	1
Light-Dark Zone Data	CLOCKWISE REVOLUTIONS (crossover), dark	FALSE	FALSE	FALSE	0.054417363	0.274473623	0.82786662
Light-Dark Zone Data	CLOCKWISE REVOLUTIONS (crossover), light	TRUE	TRUE	TRUE	0.823620985	0.950753368	1
Light-Dark Zone Data	CLOCKWISE REVOLUTIONS (query), dark	TRUE	FALSE	FALSE	0.077993209	0.175517383	0.999983946
Light-Dark Zone Data	CLOCKWISE REVOLUTIONS (query), light	TRUE	TRUE	TRUE	0.762934803	0.913941425	1
Light-Dark Zone Data	CLOCKWISE REVOLUTIONS (whole body), dark	TRUE	FALSE	FALSE	0.052195535	0.138453961	1
Light-Dark Zone Data	CLOCKWISE REVOLUTIONS (whole body), light	TRUE	TRUE	TRUE	0.89236128	0.991668292	1
Light-Dark Zone Data	COUNTER CLOCKWISE REVOLUTIONS (centroid), dark	FALSE	FALSE	FALSE	0.005883831	0.94728739	0.776598812
Light-Dark Zone Data	COUNTER CLOCKWISE REVOLUTIONS (centroid), light	TRUE	FALSE	FALSE	0.175376422	0.269483057	1
Light-Dark Zone Data	COUNTER CLOCKWISE REVOLUTIONS (crossover), dark	FALSE	FALSE	FALSE	0.01489106	0.811633567	1
Light-Dark Zone Data	COUNTER CLOCKWISE REVOLUTIONS (crossover), light	TRUE	FALSE	FALSE	0.161600217	0.19459316	0.999995218
Light-Dark Zone Data	COUNTER CLOCKWISE REVOLUTIONS (query), dark	FALSE	FALSE	FALSE	0.005781668	0.629553452	0.400003101
Light-Dark Zone Data	COUNTER CLOCKWISE REVOLUTIONS (query), light	TRUE	FALSE	FALSE	0.178965592	0.305955462	0.999986668
Light-Dark Zone Data	COUNTER CLOCKWISE REVOLUTIONS (whole body), dark	TRUE	FALSE	FALSE	0.001345356	0.980487525	1
Light-Dark Zone Data	COUNTER CLOCKWISE REVOLUTIONS (whole body), light	TRUE	FALSE	FALSE	0.134563751	0.248357118	1
Light-Dark Zone Data	DURATION (centroid), dark	FALSE	FALSE	FALSE	0.060783967	0.913817932	0.803332917
Light-Dark Zone Data	DURATION (centroid), light	FALSE	FALSE	FALSE	0.060765864	0.913790281	0.803245125
Light-Dark Zone Data	DURATION (crossover), dark	FALSE	FALSE	FALSE	0.057967185	0.862697145	0.825926659
Light-Dark Zone Data	DURATION (crossover), light	FALSE	FALSE	FALSE	0.05818885	0.862114485	0.827325238
Light-Dark Zone Data	DURATION (query), dark	FALSE	FALSE	FALSE	0.059659663	0.806547524	0.864866669
Light-Dark Zone Data	DURATION (query), light	FALSE	FALSE	FALSE	0.04642689	0.892724646	0.654128259
Light-Dark Zone Data	DURATION (whole body), dark	FALSE	FALSE	FALSE	0.046421661	0.892712532	0.654127297
Light-Dark Zone Data	DURATION (whole body), light	FALSE	FALSE	FALSE	0.059670278	0.806564317	0.864884762
Light-Dark Zone Data	ENTRY COUNT (centroid), dark	TRUE	FALSE	FALSE	8.50354E-06	0.476819679	1
Light-Dark Zone Data	ENTRY COUNT (centroid), light	TRUE	FALSE	FALSE	8.65165E-06	0.468628768	1
Light-Dark Zone Data	ENTRY COUNT (crossover), dark	TRUE	FALSE	FALSE	0.183218036	0.013381868	0.999987364
Light-Dark Zone Data	ENTRY COUNT (crossover), light	TRUE	FALSE	FALSE	0.162640115	0.012292298	1
Light-Dark Zone Data	ENTRY COUNT (query), dark	TRUE	FALSE	FALSE	0.200524571	0.053683962	1
Light-Dark Zone Data	ENTRY COUNT (query), light	TRUE	FALSE	FALSE	5.32402E-08	0.137994207	0.999792175
Light-Dark Zone Data	ENTRY COUNT (whole body), dark	TRUE	FALSE	FALSE	6.5772E-08	0.146206104	0.999994243
Light-Dark Zone Data	ENTRY COUNT (whole body), light	TRUE	FALSE	FALSE	0.164287314	0.046907221	1
Light-Dark Zone Data	HORIZONTAL ACTIVITY COUNT (centroid), dark	FALSE	FALSE	FALSE	2.90819E-07	0.000243831	0.360677999
Light-Dark Zone Data	HORIZONTAL ACTIVITY COUNT (centroid), light	TRUE	FALSE	FALSE	0.0958592	0.249153133	0.999997153
Light-Dark Zone Data	HORIZONTAL ACTIVITY COUNT (crossover), dark	FALSE	FALSE	FALSE	5.07631E-07	0.000569243	0.551882141
Light-Dark Zone Data	HORIZONTAL ACTIVITY COUNT (crossover), light	TRUE	FALSE	FALSE	0.08011446	0.226102423	1
Light-Dark Zone Data	HORIZONTAL ACTIVITY COUNT (query), dark	FALSE	FALSE	FALSE	2.04582E-07	0.001020324	0.629959871
Light-Dark Zone Data	HORIZONTAL ACTIVITY COUNT (query), light	TRUE	FALSE	FALSE	0.037630075	0.256815969	1
Light-Dark Zone Data	HORIZONTAL ACTIVITY COUNT (whole body), dark	FALSE	FALSE	FALSE	3.13026E-06	0.000108887	0.313126695
Light-Dark Zone Data	HORIZONTAL ACTIVITY COUNT (whole body), light	TRUE	FALSE	FALSE	0.118026656	0.185599865	0.999999462
Light-Dark Zone Data	LATENCY (centroid), dark	TRUE	FALSE	TRUE	0.9589382	0.574988872	0.772136591
Light-Dark Zone Data	LATENCY (centroid), light	TRUE	FALSE	FALSE	0.005729478	0.461636559	0.24789427
Light-Dark Zone Data	LATENCY (crossover), dark	TRUE	FALSE	TRUE	0.987847618	0.475197603	0.875736153
Light-Dark Zone Data	LATENCY (crossover), light	TRUE	FALSE	FALSE	2.95197E-07	0.938096484	0.999986727
Light-Dark Zone Data	LATENCY (query), dark	TRUE	FALSE	TRUE	0.985468629	0.6240296	0.864143388
Light-Dark Zone Data	LATENCY (query), light	TRUE	FALSE	FALSE	0.02283279	0.180122026	0.091907493
Light-Dark Zone Data	LATENCY (whole body), dark	TRUE	FALSE	TRUE	0.987847618	0.475197603	0.875736153
Light-Dark Zone Data	LATENCY (whole body), light	TRUE	FALSE	FALSE	2.95197E-07	0.938096484	0.999986727
Light-Dark Zone Data	MOVEMENT EPISODE COUNT (centroid), dark	TRUE	FALSE	FALSE	0.003388169	0.419020498	1
Light-Dark Zone Data	MOVEMENT EPISODE COUNT (centroid), light	TRUE	FALSE	FALSE	0.000115363	0.143489981	1
Light-Dark Zone Data	MOVEMENT EPISODE COUNT (crossover), dark	FALSE	FALSE	FALSE	0.016628995	0.012020136	0.493715775
Light-Dark Zone Data	MOVEMENT EPISODE COUNT (crossover), light	TRUE	FALSE	FALSE	8.09865E-05	0.003370755	0.999985826
Light-Dark Zone Data	MOVEMENT EPISODE COUNT (query), dark	TRUE	TRUE	TRUE	0.261260528	0.012086269	0.389497103
Light-Dark Zone Data	MOVEMENT EPISODE COUNT (query), light	TRUE	FALSE	FALSE	0.000123756	0.034637498	1
Light-Dark Zone Data	MOVEMENT EPISODE COUNT (whole body), dark	TRUE	FALSE	FALSE	0.003163809	0.161852994	0.999987879
Light-Dark Zone Data	MOVEMENT EPISODE COUNT (whole body), light	TRUE	FALSE	FALSE	0.004942782	0.008493374	1
Light-Dark Zone Data	MOVEMENT TIME (centroid), dark	FALSE	FALSE	FALSE	2.77849E-07	0.763353139	0.469845239
Light-Dark Zone Data	MOVEMENT TIME (centroid), light	TRUE	FALSE	FALSE	0.0005621	0.95853025	1
Light-Dark Zone Data	MOVEMENT TIME (crossover), dark	FALSE	FALSE	FALSE	1.94117E-06	0.785483916	0.495318862
Light-Dark Zone Data	MOVEMENT TIME (crossover), light	TRUE	FALSE	FALSE	0.000612072	0.896227798	0.999997534
Light-Dark Zone Data	MOVEMENT TIME (query), dark	FALSE	FALSE	FALSE	5.10475E-07	0.783555614	0.535781772
Light-Dark Zone Data	MOVEMENT TIME (query), light	FALSE	FALSE	FALSE	8.13444E-05	0.980673083	0.898874376
Light-Dark Zone Data	MOVEMENT TIME (whole body), dark	FALSE	FALSE	FALSE	4.42281E-06	0.566647654	0.319427161
Light-Dark Zone Data	MOVEMENT TIME (whole body), light	TRUE	FALSE	FALSE	0.0010356	0.833722551	0.999994045
Light-Dark Zone Data	REST EPISODE COUNT (centroid), dark	TRUE	FALSE	FALSE	5.53177E-06	0.911707421	1
Light-Dark Zone Data	REST EPISODE COUNT (centroid), light	FALSE	FALSE	FALSE	8.72014E-12	0.139861811	0.378033667
Light-Dark Zone Data	REST EPISODE COUNT (crossover), dark	TRUE	FALSE	FALSE	5.51615E-06	0.94892442	1
Light-Dark Zone Data	REST EPISODE COUNT (crossover), light	FALSE	FALSE	FALSE	3.44167E-11	0.109681086	0.326904511
Light-Dark Zone Data	REST EPISODE COUNT (query), dark	TRUE	FALSE	FALSE	6.4638E-06	0.953057457	1
Light-Dark Zone Data	REST EPISODE COUNT (query), light	TRUE	FALSE	FALSE	2.85276E-12	0.137946348	0.311664044
Light-Dark Zone Data	REST EPISODE COUNT (whole body), dark	TRUE	FALSE	FALSE	3.53695E-06	0.876010179	1
Light-Dark Zone Data	REST EPISODE COUNT (whole body), light	FALSE	FALSE	FALSE	2.98786E-11	0.10703993	0.32279103
Light-Dark Zone Data	REST TIME (centroid), dark	TRUE	FALSE	FALSE	0.00066579	0.812008183	1
Light-Dark Zone Data	REST TIME (centroid), light	TRUE	FALSE	FALSE	5.43892E-10	0.12335989	0.048032685
Light-Dark Zone Data	REST TIME (crossover), dark	TRUE	FALSE	FALSE	0.000453745	0.782467767	0.999999462
Light-Dark Zone Data	REST TIME (crossover), light	TRUE	FALSE	FALSE	1.21591E-09	0.105322447	0.042745294
Light-Dark Zone Data	REST TIME (query), dark	TRUE	FALSE	FALSE	0.000467662	0.772629973	1
Light-Dark Zone Data	REST TIME (query), light	TRUE	TRUE	FALSE	2.51515E-10	0.106067847	0.038775932
Light-Dark Zone Data	REST TIME (whole body), dark	TRUE	FALSE	FALSE	0.000766041	0.825918342	1
Light-Dark Zone Data	REST TIME (whole body), light	TRUE	FALSE	FALSE	1.1165E-09	0.100705932	0.041570516
Light-Dark Zone Data	STEREOTYPIC ACTIVITY COUNT (centroid), dark	TRUE	FALSE	FALSE	0.000405413	0.621471568	1
Light-Dark Zone Data	STEREOTYPIC ACTIVITY COUNT (centroid), light	TRUE	FALSE	FALSE	0.000656746	0.991716607	1
Light-Dark Zone Data	STEREOTYPIC ACTIVITY COUNT (crossover), dark	TRUE	FALSE	FALSE	0.001020847	0.664212273	0.999992147
Light-Dark Zone Data	STEREOTYPIC ACTIVITY COUNT (crossover), light	TRUE	FALSE	TRUE	0.000689161	0.997039715	1
Light-Dark Zone Data	STEREOTYPIC ACTIVITY COUNT (query), dark	TRUE	FALSE	FALSE	0.000933022	0.75010888	1
Light-Dark Zone Data	STEREOTYPIC ACTIVITY COUNT (query), light	TRUE	FALSE	TRUE	0.00047562	0.969537064	0.999999239
Light-Dark Zone Data	STEREOTYPIC ACTIVITY COUNT (whole body), dark	TRUE	FALSE	FALSE	0.000102112	0.588956245	1
Light-Dark Zone Data	STEREOTYPIC ACTIVITY COUNT (whole body), light	TRUE	FALSE	FALSE	0.000667788	0.996710177	1
Light-Dark Zone Data	STEREOTYPIC EPISODE ACTIVITY COUNT (centroid), dark	FALSE	FALSE	FALSE	1.62561E-13	0.007675134	0.302229383
Light-Dark Zone Data	STEREOTYPIC EPISODE ACTIVITY COUNT (centroid), light	TRUE	FALSE	FALSE	7.62833E-05	0.375253318	1
Light-Dark Zone Data	STEREOTYPIC EPISODE ACTIVITY COUNT (crossover), dark	FALSE	FALSE	FALSE	8.84229E-13	0.020662688	0.526085634
Light-Dark Zone Data	STEREOTYPIC EPISODE ACTIVITY COUNT (crossover), light	TRUE	FALSE	FALSE	2.96996E-05	0.36366833	1
Light-Dark Zone Data	STEREOTYPIC EPISODE ACTIVITY COUNT (query), dark	FALSE	FALSE	FALSE	2.72958E-13	0.026041688	0.578131448
Light-Dark Zone Data	STEREOTYPIC EPISODE ACTIVITY COUNT (query), light	FALSE	FALSE	FALSE	1.00668E-05	0.443771858	0.972486923
Light-Dark Zone Data	STEREOTYPIC EPISODE ACTIVITY COUNT (whole body), dark	FALSE	FALSE	FALSE	6.37702E-11	0.005175108	0.277580277
Light-Dark Zone Data	STEREOTYPIC EPISODE ACTIVITY COUNT (whole body), light	TRUE	FALSE	FALSE	7.82932E-05	0.286788159	1
Light-Dark Zone Data	STEREOTYPIC EPISODE COUNT (centroid), dark	TRUE	FALSE	FALSE	0.001797524	0.984038761	1
Light-Dark Zone Data	STEREOTYPIC EPISODE COUNT (centroid), light	FALSE	FALSE	FALSE	0.00034216	0.579155306	0.859122743
Light-Dark Zone Data	STEREOTYPIC EPISODE COUNT (crossover), dark	TRUE	FALSE	FALSE	0.003462049	0.963828844	1
Light-Dark Zone Data	STEREOTYPIC EPISODE COUNT (crossover), light	TRUE	FALSE	FALSE	0.000170911	0.658453193	0.787272345
Light-Dark Zone Data	STEREOTYPIC EPISODE COUNT (query), dark	TRUE	FALSE	FALSE	0.00346681	0.909976268	0.999999341
Light-Dark Zone Data	STEREOTYPIC EPISODE COUNT (query), light	TRUE	FALSE	FALSE	7.29198E-05	0.445394003	0.625443535
Light-Dark Zone Data	STEREOTYPIC EPISODE COUNT (whole body), dark	TRUE	FALSE	FALSE	0.001429517	0.996275303	0.999999149
Light-Dark Zone Data	STEREOTYPIC EPISODE COUNT (whole body), light	FALSE	FALSE	FALSE	0.000316152	0.771951972	0.851069991
Light-Dark Zone Data	STEREOTYPY TIME (centroid), dark	FALSE	FALSE	FALSE	0.000434675	0.815962727	0.995878171
Light-Dark Zone Data	STEREOTYPY TIME (centroid), light	TRUE	FALSE	TRUE	0.005849879	0.957186609	0.999992161
Light-Dark Zone Data	STEREOTYPY TIME (crossover), dark	TRUE	FALSE	FALSE	0.001140347	0.881759197	1
Light-Dark Zone Data	STEREOTYPY TIME (crossover), light	TRUE	FALSE	TRUE	0.006772413	0.979839637	0.999999341
Light-Dark Zone Data	STEREOTYPY TIME (query), dark	TRUE	FALSE	FALSE	0.001336991	0.92182914	1
Light-Dark Zone Data	STEREOTYPY TIME (query), light	TRUE	FALSE	TRUE	0.009693343	0.939034494	1
Light-Dark Zone Data	STEREOTYPY TIME (whole body), dark	FALSE	FALSE	FALSE	0.00017376	0.865789397	0.939986701
Light-Dark Zone Data	STEREOTYPY TIME (whole body), light	TRUE	FALSE	TRUE	0.003879177	0.995865845	1
Light-Dark Zone Data	TOTAL DISTANCE (centroid), dark	TRUE	FALSE	FALSE	0.403583817	0.312644219	0.999987451
Light-Dark Zone Data	TOTAL DISTANCE (centroid), light	TRUE	FALSE	FALSE	0.063325602	0.326828815	1
Light-Dark Zone Data	TOTAL DISTANCE (crossover), dark	TRUE	FALSE	FALSE	0.338086978	0.300618945	1
Light-Dark Zone Data	TOTAL DISTANCE (crossover), light	TRUE	FALSE	FALSE	0.083912911	0.323936644	1
Light-Dark Zone Data	TOTAL DISTANCE (query), dark	TRUE	FALSE	FALSE	0.331832116	0.413409329	0.999986898
Light-Dark Zone Data	TOTAL DISTANCE (query), light	TRUE	FALSE	FALSE	0.07232809	0.359628989	0.999867512
Light-Dark Zone Data	TOTAL DISTANCE (whole body), dark	TRUE	FALSE	FALSE	0.350157682	0.229996095	1
Light-Dark Zone Data	TOTAL DISTANCE (whole body), light	TRUE	FALSE	FALSE	0.08470553	0.261052768	1
Light-Dark Zone Data	TOTAL DISTANCE X AXIS (centroid), dark	FALSE	FALSE	FALSE	0.00626138	0.241747713	0.718092723
Light-Dark Zone Data	TOTAL DISTANCE X AXIS (centroid), light	TRUE	FALSE	FALSE	0.002171976	0.363229673	0.99999328
Light-Dark Zone Data	TOTAL DISTANCE X AXIS (crossover), dark	FALSE	FALSE	FALSE	0.011928708	0.251541833	0.8639899
Light-Dark Zone Data	TOTAL DISTANCE X AXIS (crossover), light	TRUE	FALSE	FALSE	0.002451664	0.35723371	1
Light-Dark Zone Data	TOTAL DISTANCE X AXIS (query), dark	FALSE	FALSE	FALSE	0.006332913	0.386776412	0.802187313
Light-Dark Zone Data	TOTAL DISTANCE X AXIS (query), light	TRUE	FALSE	FALSE	0.002310951	0.374237325	0.999958545
Light-Dark Zone Data	TOTAL DISTANCE X AXIS (whole body), dark	FALSE	FALSE	FALSE	0.011242883	0.190193567	0.741513488
Light-Dark Zone Data	TOTAL DISTANCE X AXIS (whole body), light	TRUE	FALSE	FALSE	0.00265786	0.312432411	1
Light-Dark Zone Data	TOTAL DISTANCE Y AXIS (centroid), dark	FALSE	FALSE	FALSE	0.331092741	0.179808131	0.881120721
Light-Dark Zone Data	TOTAL DISTANCE Y AXIS (centroid), light	TRUE	FALSE	FALSE	0.046913387	0.027556476	0.999988114
Light-Dark Zone Data	TOTAL DISTANCE Y AXIS (crossover), dark	FALSE	FALSE	FALSE	0.324807833	0.16947666	0.887539615
Light-Dark Zone Data	TOTAL DISTANCE Y AXIS (crossover), light	TRUE	FALSE	FALSE	0.056088103	0.030603725	0.999885772
Light-Dark Zone Data	TOTAL DISTANCE Y AXIS (query), dark	FALSE	FALSE	FALSE	0.343074221	0.193718961	0.882805656
Light-Dark Zone Data	TOTAL DISTANCE Y AXIS (query), light	TRUE	FALSE	FALSE	0.063313017	0.034725737	1
Light-Dark Zone Data	TOTAL DISTANCE Y AXIS (whole body), dark	FALSE	FALSE	FALSE	0.294962838	0.161222136	0.879975923
Light-Dark Zone Data	TOTAL DISTANCE Y AXIS (whole body), light	TRUE	FALSE	FALSE	0.049938904	0.023596018	1
Light-Dark Zone Data	VERTICAL ACTIVITY COUNT (centroid), dark	TRUE	FALSE	TRUE	6.01057E-08	0.240741507	0.097459748
Light-Dark Zone Data	VERTICAL ACTIVITY COUNT (centroid), light	FALSE	FALSE	FALSE	1.66478E-05	0.77970734	0.624068857
Light-Dark Zone Data	VERTICAL ACTIVITY COUNT (crossover), dark	TRUE	FALSE	TRUE	6.40754E-08	0.244900736	0.099951101
Light-Dark Zone Data	VERTICAL ACTIVITY COUNT (crossover), light	FALSE	FALSE	FALSE	1.64114E-05	0.777897095	0.614531621
Light-Dark Zone Data	VERTICAL ACTIVITY COUNT (query), dark	TRUE	FALSE	TRUE	6.27486E-08	0.254901886	0.104622381
Light-Dark Zone Data	VERTICAL ACTIVITY COUNT (query), light	FALSE	FALSE	FALSE	1.66478E-05	0.77970734	0.624068857
Light-Dark Zone Data	VERTICAL ACTIVITY COUNT (whole body), dark	TRUE	FALSE	TRUE	6.01057E-08	0.240741507	0.097459748
Light-Dark Zone Data	VERTICAL ACTIVITY COUNT (whole body), light	FALSE	FALSE	FALSE	1.76484E-05	0.779007179	0.623278522
Light-Dark Zone Data	VERTICAL ACTIVITY TIME (centroid), dark	TRUE	TRUE	TRUE	0.466209035	0.833672151	0.704500693
Light-Dark Zone Data	VERTICAL ACTIVITY TIME (centroid), light	FALSE	FALSE	FALSE	0.004536838	0.96767972	0.998832922
Light-Dark Zone Data	VERTICAL ACTIVITY TIME (crossover), dark	TRUE	TRUE	TRUE	0.467587906	0.835338996	0.704598361
Light-Dark Zone Data	VERTICAL ACTIVITY TIME (crossover), light	FALSE	FALSE	FALSE	0.004772776	0.97037713	0.99686522
Light-Dark Zone Data	VERTICAL ACTIVITY TIME (query), dark	TRUE	TRUE	TRUE	0.466972342	0.836031946	0.709527398
Light-Dark Zone Data	VERTICAL ACTIVITY TIME (query), light	TRUE	FALSE	FALSE	0.005550949	0.972083249	1
Light-Dark Zone Data	VERTICAL ACTIVITY TIME (whole body), dark	TRUE	TRUE	TRUE	0.42253219	0.834157456	0.695916767
Light-Dark Zone Data	VERTICAL ACTIVITY TIME (whole body), light	FALSE	FALSE	FALSE	0.004637723	0.968784709	0.993344057
Light-Dark Zone Data	VERTICAL EPISODE COUNT (centroid), dark	TRUE	FALSE	FALSE	0.006850858	0.537988011	0.360917212
Light-Dark Zone Data	VERTICAL EPISODE COUNT (centroid), light	TRUE	FALSE	TRUE	0.000356242	0.732424174	0.950937573
Light-Dark Zone Data	VERTICAL EPISODE COUNT (crossover), dark	TRUE	FALSE	FALSE	0.006239473	0.538311845	0.35758943
Light-Dark Zone Data	VERTICAL EPISODE COUNT (crossover), light	TRUE	FALSE	TRUE	0.000324696	0.734025686	0.999771322
Light-Dark Zone Data	VERTICAL EPISODE COUNT (query), dark	TRUE	FALSE	FALSE	0.006893779	0.54486764	0.368600522
Light-Dark Zone Data	VERTICAL EPISODE COUNT (query), light	TRUE	FALSE	TRUE	0.001178298	0.699467141	0.98634841
Light-Dark Zone Data	VERTICAL EPISODE COUNT (whole body), dark	TRUE	FALSE	FALSE	0.025342928	0.570235281	0.424658256
Light-Dark Zone Data	VERTICAL EPISODE COUNT (whole body), light	TRUE	FALSE	TRUE	0.000356177	0.735142761	0.952152567
Open Field	TOTAL DISTANCE (cm), 1	FALSE	FALSE	FALSE	0.000196765	0.036316393	0.100146115
Open Field	HORIZONTAL ACTIVITY COUNT, 1	FALSE	FALSE	FALSE	7.67694E-06	0.000614709	0.01062498
Open Field	REST TIME (s), 1	FALSE	FALSE	FALSE	1.11866E-09	0.543234171	0.288154992
Open Field	REST EPISODE COUNT, 1	TRUE	FALSE	TRUE	3.16137E-14	0.19332131	0.197572293
Open Field	MOVEMENT TIME (s), 1	FALSE	FALSE	FALSE	1.11925E-09	0.543534144	0.288380099
Open Field	MOVEMENT EPISODE COUNT, 1	TRUE	FALSE	TRUE	4.08546E-14	0.18222355	0.182180264
Open Field	STEREOTYPY TIME (s), 1	FALSE	FALSE	FALSE	0.349719863	0.25305291	0.551238712
Open Field	STEREOTYPIC EPISODE COUNT, 1	FALSE	FALSE	FALSE	3.47854E-06	0.447190814	0.954299178
Open Field	STEREOTYPIC ACTIVITY COUNT, 1	FALSE	FALSE	FALSE	0.080032861	0.704594798	0.63405859
Open Field	STEREOTYPIC EPISODE ACTIVITY COUNT, 1	FALSE	FALSE	FALSE	2.11699E-17	0.000990326	0.003818467
Open Field	VERTICAL EPISODE COUNT, 1	TRUE	FALSE	TRUE	2.74932E-12	0.000373745	0.000238053
Open Field	VERTICAL ACTIVITY COUNT, 1	TRUE	FALSE	TRUE	2.66563E-12	0.016008983	0.007557538
Open Field	VERTICAL ACTIVITY TIME (s), 1	FALSE	FALSE	FALSE	2.7918E-06	0.121793392	0.043518123
Open Field	LEFT FRONT TIME LEGACY (s), 1	TRUE	TRUE	TRUE	0.528947867	0.160510326	0.99999962
Open Field	RIGHT FRONT TIME LEGACY (s), 1	TRUE	TRUE	TRUE	0.43537592	0.425418092	0.393102003
Open Field	LEFT REAR TIME LEGACY (s), 1	TRUE	FALSE	TRUE	0.796619721	0.03793336	0.500085155
Open Field	RIGHT REAR TIME LEGACY (s), 1	TRUE	FALSE	FALSE	0.424227614	0.085050578	0.216200732
Open Field	CLOCKWISE REVOLUTIONS, 1	FALSE	FALSE	FALSE	0.517949132	0.376094435	0.338916982
Open Field	COUNTER CLOCKWISE REVOLUTIONS, 1	FALSE	FALSE	FALSE	0.037114028	0.759132185	0.979195377
Open Field	MARGIN TIME LEGACY (s), 1	TRUE	FALSE	FALSE	4.35329E-06	0.158753708	1
Open Field	MARGIN DISTANCE LEGACY (cm), 1	FALSE	FALSE	FALSE	4.6469E-06	0.063539999	0.10787238
Open Field	CENTER TIME LEGACY (s), 1	TRUE	FALSE	FALSE	4.34783E-06	0.158661438	1
Open Field	CENTER DISTANCE LEGACY (cm), 1	TRUE	FALSE	TRUE	5.09087E-10	0.058071015	0.599408186
Open Field	TOTAL DISTANCE X AXIS (cm), 1	FALSE	FALSE	FALSE	3.64693E-05	0.010096482	0.157973356
Open Field	TOTAL DISTANCE Y AXIS (cm), 1	FALSE	FALSE	FALSE	0.000187289	0.017699025	0.153556433
Open Field	AMBULATORY ACTIVITY COUNT, 1	FALSE	FALSE	FALSE	7.51398E-06	0.000470491	0.008655788
Open Field	AMBULATORY TIME (s), 1	FALSE	FALSE	FALSE	1.28816E-07	0.298794089	0.298641584
Open Field	AMBULATORY EPISODE COUNT, 1	FALSE	FALSE	FALSE	0.207152206	0.762132985	1
Open Field	FRACTION TIME MOVING, 1	FALSE	FALSE	FALSE	1.11925E-09	0.543534161	0.288380125
Open Field	FRACTION TIME RESTING, 1	FALSE	FALSE	FALSE	1.11867E-09	0.543234156	0.288154977
Open Field	FRACTION TIME VERTICAL, 1	FALSE	FALSE	FALSE	2.7918E-06	0.121793456	0.043518138
Open Field	FRACTION TIME CENTER, 1	TRUE	FALSE	FALSE	4.34784E-06	0.158661611	1
Open Field	FRACTION TIME MARGINS, 1	TRUE	FALSE	FALSE	4.3533E-06	0.158753971	1
Open Field	FRACTION TIME AMBULATORY, 1	FALSE	FALSE	FALSE	1.28816E-07	0.298792796	0.298640336
Open Field	TOTAL DISTANCE (cm), 2	TRUE	FALSE	TRUE	2.60099E-13	0.183703012	1
Open Field	HORIZONTAL ACTIVITY COUNT, 2	TRUE	FALSE	TRUE	8.9568E-09	0.094689198	1
Open Field	REST TIME (s), 2	TRUE	FALSE	TRUE	2.10749E-18	0.205697205	0.082537063
Open Field	REST EPISODE COUNT, 2	TRUE	FALSE	TRUE	4.26758E-21	0.333132931	0.141914492
Open Field	MOVEMENT TIME (s), 2	TRUE	FALSE	TRUE	2.10678E-18	0.205688031	0.082535407
Open Field	MOVEMENT EPISODE COUNT, 2	TRUE	FALSE	TRUE	7.75251E-21	0.300426456	0.12437457
Open Field	STEREOTYPY TIME (s), 2	TRUE	FALSE	FALSE	4.95291E-07	0.99988189	1
Open Field	STEREOTYPIC EPISODE COUNT, 2	TRUE	FALSE	TRUE	1.10069E-10	0.44648134	0.999975767
Open Field	STEREOTYPIC ACTIVITY COUNT, 2	TRUE	FALSE	TRUE	4.91927E-10	0.990276754	1
Open Field	STEREOTYPIC EPISODE ACTIVITY COUNT, 2	TRUE	FALSE	TRUE	3.06209E-16	0.049192393	0.019962997
Open Field	VERTICAL EPISODE COUNT, 2	FALSE	FALSE	FALSE	0.014941659	0.168180554	0.064471784
Open Field	VERTICAL ACTIVITY COUNT, 2	TRUE	FALSE	FALSE	0.4306041	0.968714413	1
Open Field	VERTICAL ACTIVITY TIME (s), 2	TRUE	FALSE	FALSE	0.01011768	0.711097753	1
Open Field	LEFT FRONT TIME LEGACY (s), 2	TRUE	TRUE	TRUE	0.868721405	0.654569457	0.595742219
Open Field	RIGHT FRONT TIME LEGACY (s), 2	TRUE	FALSE	FALSE	0.701752783	0.018919436	1
Open Field	LEFT REAR TIME LEGACY (s), 2	TRUE	TRUE	TRUE	1	0.96374387	1
Open Field	RIGHT REAR TIME LEGACY (s), 2	TRUE	FALSE	FALSE	0.118852471	0.199946093	1
Open Field	CLOCKWISE REVOLUTIONS, 2	TRUE	TRUE	TRUE	0.00034169	0.650709364	0.543304
Open Field	COUNTER CLOCKWISE REVOLUTIONS, 2	TRUE	FALSE	TRUE	0.001512061	0.131630366	1
Open Field	MARGIN TIME LEGACY (s), 2	TRUE	FALSE	FALSE	0.033758781	0.999828724	0.999998576
Open Field	MARGIN DISTANCE LEGACY (cm), 2	TRUE	FALSE	TRUE	1.57566E-16	0.346448776	0.999998299
Open Field	CENTER TIME LEGACY (s), 2	TRUE	FALSE	FALSE	0.033734661	0.999825189	0.999997782
Open Field	CENTER DISTANCE LEGACY (cm), 2	TRUE	FALSE	TRUE	0.019367193	0.203150518	1
Open Field	TOTAL DISTANCE X AXIS (cm), 2	TRUE	FALSE	TRUE	7.77049E-11	0.177365481	1
Open Field	TOTAL DISTANCE Y AXIS (cm), 2	TRUE	FALSE	TRUE	1.48325E-08	0.124292092	1
Open Field	AMBULATORY ACTIVITY COUNT, 2	TRUE	FALSE	TRUE	3.0569E-09	0.099026847	1
Open Field	AMBULATORY TIME (s), 2	TRUE	FALSE	TRUE	6.94896E-20	0.314462119	0.999989598
Open Field	AMBULATORY EPISODE COUNT, 2	TRUE	TRUE	TRUE	0.091740714	0.647921369	0.99998247
Open Field	FRACTION TIME MOVING, 2	TRUE	FALSE	TRUE	2.10678E-18	0.205688065	0.082535419
Open Field	FRACTION TIME RESTING, 2	TRUE	FALSE	TRUE	2.10749E-18	0.205697195	0.082537056
Open Field	FRACTION TIME VERTICAL, 2	TRUE	FALSE	FALSE	0.010117665	0.711097672	1
Open Field	FRACTION TIME CENTER, 2	TRUE	FALSE	FALSE	0.033734701	0.999825196	0.999997831
Open Field	FRACTION TIME MARGINS, 2	TRUE	FALSE	FALSE	0.033758868	0.999828742	0.999998455
Open Field	FRACTION TIME AMBULATORY, 2	TRUE	FALSE	TRUE	6.94899E-20	0.314462797	0.999989598
Open Field	TOTAL DISTANCE (cm), 3	FALSE	FALSE	FALSE	5.00401E-18	0.674112885	0.376256565
Open Field	HORIZONTAL ACTIVITY COUNT, 3	TRUE	FALSE	TRUE	5.23844E-08	0.620315797	0.366462503
Open Field	REST TIME (s), 3	TRUE	FALSE	TRUE	9.36448E-20	0.168008397	0.079587231
Open Field	REST EPISODE COUNT, 3	FALSE	FALSE	FALSE	2.61469E-13	0.170957429	0.491040383
Open Field	MOVEMENT TIME (s), 3	TRUE	FALSE	TRUE	9.38986E-20	0.16799376	0.079581356
Open Field	MOVEMENT EPISODE COUNT, 3	FALSE	FALSE	FALSE	2.65321E-13	0.148424371	0.522069622
Open Field	STEREOTYPY TIME (s), 3	TRUE	FALSE	TRUE	2.11192E-10	0.549248301	0.999999341
Open Field	STEREOTYPIC EPISODE COUNT, 3	TRUE	FALSE	FALSE	1.9215E-11	0.972731607	1
Open Field	STEREOTYPIC ACTIVITY COUNT, 3	TRUE	FALSE	TRUE	7.02312E-08	0.919132671	1
Open Field	STEREOTYPIC EPISODE ACTIVITY COUNT, 3	TRUE	FALSE	TRUE	1.62383E-08	0.727605774	0.753721219
Open Field	VERTICAL EPISODE COUNT, 3	TRUE	FALSE	TRUE	1.9965E-08	0.026583473	0.007130583
Open Field	VERTICAL ACTIVITY COUNT, 3	TRUE	FALSE	FALSE	0.005164966	0.969454299	0.999995974
Open Field	VERTICAL ACTIVITY TIME (s), 3	TRUE	FALSE	TRUE	3.52767E-07	0.643223989	1
Open Field	LEFT FRONT TIME LEGACY (s), 3	TRUE	FALSE	FALSE	0.840121669	0.99831506	1
Open Field	RIGHT FRONT TIME LEGACY (s), 3	TRUE	TRUE	TRUE	0.991546945	0.761182288	1
Open Field	LEFT REAR TIME LEGACY (s), 3	TRUE	TRUE	TRUE	0.997229358	0.70043974	0.945363198
Open Field	RIGHT REAR TIME LEGACY (s), 3	FALSE	FALSE	FALSE	0.000205784	0.009143608	0.012866108
Open Field	CLOCKWISE REVOLUTIONS, 3	FALSE	FALSE	FALSE	0.001194271	0.158900668	0.76746895
Open Field	COUNTER CLOCKWISE REVOLUTIONS, 3	TRUE	FALSE	TRUE	0.001051865	0.084714394	0.391054173
Open Field	MARGIN TIME LEGACY (s), 3	TRUE	FALSE	FALSE	0.134911628	0.840113011	0.999992001
Open Field	MARGIN DISTANCE LEGACY (cm), 3	FALSE	FALSE	FALSE	7.01551E-21	0.678339782	0.38733708
Open Field	CENTER TIME LEGACY (s), 3	TRUE	FALSE	FALSE	0.134859224	0.840196196	0.999992842
Open Field	CENTER DISTANCE LEGACY (cm), 3	TRUE	FALSE	TRUE	0.003421135	0.259276993	0.103507394
Open Field	TOTAL DISTANCE X AXIS (cm), 3	FALSE	FALSE	FALSE	1.61402E-16	0.93415289	0.748246952
Open Field	TOTAL DISTANCE Y AXIS (cm), 3	TRUE	FALSE	FALSE	7.07095E-13	0.669206813	0.999999462
Open Field	AMBULATORY ACTIVITY COUNT, 3	TRUE	FALSE	TRUE	6.60745E-09	0.670311536	0.434630416
Open Field	AMBULATORY TIME (s), 3	TRUE	FALSE	TRUE	7.9125E-26	0.578926709	0.331404357
Open Field	AMBULATORY EPISODE COUNT, 3	TRUE	FALSE	TRUE	0.024803942	0.920998497	1
Open Field	FRACTION TIME MOVING, 3	TRUE	FALSE	TRUE	9.38982E-20	0.167993825	0.079581413
Open Field	FRACTION TIME RESTING, 3	TRUE	FALSE	TRUE	9.36445E-20	0.168008458	0.079587297
Open Field	FRACTION TIME VERTICAL, 3	TRUE	FALSE	TRUE	3.52766E-07	0.643224207	1
Open Field	FRACTION TIME CENTER, 3	TRUE	FALSE	FALSE	0.134859326	0.840196058	0.999992834
Open Field	FRACTION TIME MARGINS, 3	TRUE	FALSE	FALSE	0.134911813	0.840112733	0.99999201
Open Field	FRACTION TIME AMBULATORY, 3	TRUE	FALSE	TRUE	7.9125E-26	0.578928928	0.331405909
Open Field	TOTAL DISTANCE (cm), 4	FALSE	FALSE	FALSE	2.03526E-14	0.322483093	0.188915586
Open Field	HORIZONTAL ACTIVITY COUNT, 4	FALSE	FALSE	FALSE	5.70495E-10	0.230847498	0.097837842
Open Field	REST TIME (s), 4	FALSE	FALSE	FALSE	1.61879E-21	0.025974685	0.007806935
Open Field	REST EPISODE COUNT, 4	FALSE	FALSE	FALSE	2.12617E-15	0.773228132	0.651073161
Open Field	MOVEMENT TIME (s), 4	FALSE	FALSE	FALSE	1.62143E-21	0.025979172	0.007807575
Open Field	MOVEMENT EPISODE COUNT, 4	FALSE	FALSE	FALSE	1.40687E-15	0.747214486	0.592905765
Open Field	STEREOTYPY TIME (s), 4	TRUE	FALSE	FALSE	0.000675655	0.959392731	0.99998398
Open Field	STEREOTYPIC EPISODE COUNT, 4	FALSE	FALSE	FALSE	3.56051E-05	0.926578991	0.696414554
Open Field	STEREOTYPIC ACTIVITY COUNT, 4	FALSE	FALSE	FALSE	8.01664E-05	0.886627962	0.624215315
Open Field	STEREOTYPIC EPISODE ACTIVITY COUNT, 4	FALSE	FALSE	FALSE	5.71906E-10	0.049392488	0.044893436
Open Field	VERTICAL EPISODE COUNT, 4	FALSE	FALSE	FALSE	1.89751E-09	0.118984714	0.059178877
Open Field	VERTICAL ACTIVITY COUNT, 4	TRUE	FALSE	TRUE	6.68369E-08	0.109985179	0.531956874
Open Field	VERTICAL ACTIVITY TIME (s), 4	FALSE	FALSE	FALSE	6.63944E-11	0.037720094	0.291973237
Open Field	LEFT FRONT TIME LEGACY (s), 4	TRUE	TRUE	TRUE	1	0.968180196	1
Open Field	RIGHT FRONT TIME LEGACY (s), 4	TRUE	FALSE	TRUE	1	0.808533347	1
Open Field	LEFT REAR TIME LEGACY (s), 4	TRUE	TRUE	TRUE	0.697787658	0.414631921	1
Open Field	RIGHT REAR TIME LEGACY (s), 4	TRUE	TRUE	FALSE	0.706013866	0.460793045	0.999959271
Open Field	CLOCKWISE REVOLUTIONS, 4	TRUE	TRUE	TRUE	4.87324E-05	0.715513623	0.488828969
Open Field	COUNTER CLOCKWISE REVOLUTIONS, 4	TRUE	FALSE	FALSE	0.108532864	0.999710451	0.999999731
Open Field	MARGIN TIME LEGACY (s), 4	FALSE	FALSE	FALSE	0.159473359	0.576320363	0.296604568
Open Field	MARGIN DISTANCE LEGACY (cm), 4	FALSE	FALSE	FALSE	3.52754E-15	0.136656367	0.072324389
Open Field	CENTER TIME LEGACY (s), 4	FALSE	FALSE	FALSE	0.159403088	0.5764494	0.296680323
Open Field	CENTER DISTANCE LEGACY (cm), 4	FALSE	FALSE	FALSE	0.000902758	0.630877276	0.337137284
Open Field	TOTAL DISTANCE X AXIS (cm), 4	FALSE	FALSE	FALSE	3.13723E-11	0.85023779	0.630671328
Open Field	TOTAL DISTANCE Y AXIS (cm), 4	FALSE	FALSE	FALSE	2.5295E-09	0.829906142	0.598448703
Open Field	AMBULATORY ACTIVITY COUNT, 4	FALSE	FALSE	FALSE	6.17175E-10	0.327451399	0.151445759
Open Field	AMBULATORY TIME (s), 4	FALSE	FALSE	FALSE	4.334E-21	0.849132067	0.567475511
Open Field	AMBULATORY EPISODE COUNT, 4	TRUE	FALSE	FALSE	0.291370088	0.435869204	1
Open Field	FRACTION TIME MOVING, 4	FALSE	FALSE	FALSE	1.62144E-21	0.02597923	0.007807595
Open Field	FRACTION TIME RESTING, 4	FALSE	FALSE	FALSE	1.6188E-21	0.025974756	0.007806959
Open Field	FRACTION TIME VERTICAL, 4	FALSE	FALSE	FALSE	6.63942E-11	0.03772004	0.291973112
Open Field	FRACTION TIME CENTER, 4	FALSE	FALSE	FALSE	0.159402935	0.576448846	0.296679883
Open Field	FRACTION TIME MARGINS, 4	FALSE	FALSE	FALSE	0.159473089	0.576319191	0.296603632
Open Field	FRACTION TIME AMBULATORY, 4	FALSE	FALSE	FALSE	4.33401E-21	0.849131283	0.567474424
Open Field	TOTAL DISTANCE (cm), 5	FALSE	FALSE	FALSE	7.37844E-14	0.141487955	0.344459446
Open Field	HORIZONTAL ACTIVITY COUNT, 5	TRUE	FALSE	TRUE	7.88995E-11	0.62032901	0.676158928
Open Field	REST TIME (s), 5	TRUE	FALSE	TRUE	1.17722E-18	0.995928585	1
Open Field	REST EPISODE COUNT, 5	FALSE	FALSE	FALSE	3.41968E-09	0.279068843	0.191184945
Open Field	MOVEMENT TIME (s), 5	TRUE	FALSE	TRUE	1.17783E-18	0.995936976	1
Open Field	MOVEMENT EPISODE COUNT, 5	FALSE	FALSE	FALSE	9.59013E-09	0.289169449	0.170520473
Open Field	STEREOTYPY TIME (s), 5	TRUE	FALSE	TRUE	0.289412823	0.047428135	0.92351517
Open Field	STEREOTYPIC EPISODE COUNT, 5	TRUE	FALSE	TRUE	0.114688349	0.559040539	0.999971251
Open Field	STEREOTYPIC ACTIVITY COUNT, 5	TRUE	FALSE	FALSE	0.208779115	0.150505933	0.999998175
Open Field	STEREOTYPIC EPISODE ACTIVITY COUNT, 5	TRUE	FALSE	TRUE	9.43684E-07	0.947229213	1
Open Field	VERTICAL EPISODE COUNT, 5	FALSE	FALSE	FALSE	5.11046E-10	0.011612443	0.0334379
Open Field	VERTICAL ACTIVITY COUNT, 5	TRUE	FALSE	TRUE	1.48629E-05	0.020967869	0.284161472
Open Field	VERTICAL ACTIVITY TIME (s), 5	TRUE	FALSE	TRUE	1.19897E-10	0.00692757	0.618716773
Open Field	LEFT FRONT TIME LEGACY (s), 5	TRUE	FALSE	TRUE	1	0.606901598	1
Open Field	RIGHT FRONT TIME LEGACY (s), 5	TRUE	FALSE	FALSE	0.938133242	0.720658372	1
Open Field	LEFT REAR TIME LEGACY (s), 5	TRUE	FALSE	TRUE	0.192989	0.943208366	1
Open Field	RIGHT REAR TIME LEGACY (s), 5	FALSE	FALSE	FALSE	0.402544111	0.427207408	0.862149161
Open Field	CLOCKWISE REVOLUTIONS, 5	FALSE	FALSE	FALSE	0.001690283	0.394073746	1
Open Field	COUNTER CLOCKWISE REVOLUTIONS, 5	TRUE	FALSE	FALSE	0.668633763	0.992273292	1
Open Field	MARGIN TIME LEGACY (s), 5	TRUE	FALSE	TRUE	0.007647115	0.158671231	0.539112483
Open Field	MARGIN DISTANCE LEGACY (cm), 5	FALSE	FALSE	FALSE	1.4246E-15	0.115133906	0.258509318
Open Field	CENTER TIME LEGACY (s), 5	TRUE	FALSE	TRUE	0.007642743	0.158632094	0.538963186
Open Field	CENTER DISTANCE LEGACY (cm), 5	TRUE	FALSE	FALSE	0.004387472	0.190960355	0.098154047
Open Field	TOTAL DISTANCE X AXIS (cm), 5	FALSE	FALSE	FALSE	8.59725E-14	0.077785731	0.153495029
Open Field	TOTAL DISTANCE Y AXIS (cm), 5	FALSE	FALSE	FALSE	1.09966E-07	0.504163436	0.857995001
Open Field	AMBULATORY ACTIVITY COUNT, 5	TRUE	FALSE	TRUE	6.66026E-11	0.426883402	0.579675482
Open Field	AMBULATORY TIME (s), 5	TRUE	FALSE	FALSE	2.5635E-21	0.55072483	1
Open Field	AMBULATORY EPISODE COUNT, 5	FALSE	FALSE	FALSE	0.001916113	0.578844233	0.684329227
Open Field	FRACTION TIME MOVING, 5	TRUE	FALSE	TRUE	1.17783E-18	0.995936926	1
Open Field	FRACTION TIME RESTING, 5	TRUE	FALSE	TRUE	1.17722E-18	0.995928523	1
Open Field	FRACTION TIME VERTICAL, 5	TRUE	FALSE	TRUE	1.19897E-10	0.006927564	0.618716617
Open Field	FRACTION TIME CENTER, 5	TRUE	FALSE	TRUE	0.007642751	0.158632056	0.538963375
Open Field	FRACTION TIME MARGINS, 5	TRUE	FALSE	TRUE	0.007647141	0.158671279	0.539112499
Open Field	FRACTION TIME AMBULATORY, 5	TRUE	FALSE	FALSE	2.5635E-21	0.550725451	1
Open Field	TOTAL DISTANCE (cm), 6	FALSE	FALSE	FALSE	2.14345E-20	0.295193105	0.165513437
Open Field	HORIZONTAL ACTIVITY COUNT, 6	TRUE	FALSE	TRUE	5.20244E-17	0.56750972	0.334816534
Open Field	REST TIME (s), 6	TRUE	FALSE	TRUE	5.56899E-23	0.796705601	1
Open Field	REST EPISODE COUNT, 6	TRUE	FALSE	TRUE	5.54107E-14	0.128841973	1
Open Field	MOVEMENT TIME (s), 6	TRUE	FALSE	TRUE	5.57715E-23	0.796776275	1
Open Field	MOVEMENT EPISODE COUNT, 6	TRUE	FALSE	TRUE	2.69112E-13	0.191724712	1
Open Field	STEREOTYPY TIME (s), 6	FALSE	FALSE	FALSE	9.82737E-05	0.098091514	0.883127888
Open Field	STEREOTYPIC EPISODE COUNT, 6	FALSE	FALSE	FALSE	0.000146812	0.094258771	0.224185201
Open Field	STEREOTYPIC ACTIVITY COUNT, 6	FALSE	FALSE	FALSE	3.57279E-05	0.114972654	0.449333535
Open Field	STEREOTYPIC EPISODE ACTIVITY COUNT, 6	TRUE	FALSE	TRUE	2.62571E-06	0.458344663	0.999998576
Open Field	VERTICAL EPISODE COUNT, 6	TRUE	FALSE	TRUE	2.94457E-16	0.234172471	0.09805822
Open Field	VERTICAL ACTIVITY COUNT, 6	FALSE	FALSE	FALSE	8.33929E-10	0.244922776	0.535731859
Open Field	VERTICAL ACTIVITY TIME (s), 6	FALSE	FALSE	FALSE	8.87399E-17	0.090528813	0.383030323
Open Field	LEFT FRONT TIME LEGACY (s), 6	TRUE	FALSE	TRUE	1	0.440765969	0.99999962
Open Field	RIGHT FRONT TIME LEGACY (s), 6	TRUE	FALSE	FALSE	0.812470221	0.808855072	0.595573526
Open Field	LEFT REAR TIME LEGACY (s), 6	TRUE	TRUE	TRUE	0.257694723	0.349934782	0.294969991
Open Field	RIGHT REAR TIME LEGACY (s), 6	TRUE	TRUE	TRUE	1	0.706470666	1
Open Field	CLOCKWISE REVOLUTIONS, 6	TRUE	FALSE	TRUE	4.74241E-07	0.008479364	0.004291298
Open Field	COUNTER CLOCKWISE REVOLUTIONS, 6	TRUE	TRUE	TRUE	0.001743062	0.217671672	0.206036264
Open Field	MARGIN TIME LEGACY (s), 6	TRUE	TRUE	TRUE	0.05021445	0.038001936	0.278182921
Open Field	MARGIN DISTANCE LEGACY (cm), 6	FALSE	FALSE	FALSE	7.5001E-21	0.047802234	0.031471775
Open Field	CENTER TIME LEGACY (s), 6	TRUE	TRUE	TRUE	0.050286666	0.037993928	0.278327367
Open Field	CENTER DISTANCE LEGACY (cm), 6	TRUE	TRUE	TRUE	3.445E-05	0.148062801	0.158688079
Open Field	TOTAL DISTANCE X AXIS (cm), 6	FALSE	FALSE	FALSE	1.47112E-18	0.08126567	0.036517275
Open Field	TOTAL DISTANCE Y AXIS (cm), 6	FALSE	FALSE	FALSE	4.22199E-13	0.754848854	0.473458473
Open Field	AMBULATORY ACTIVITY COUNT, 6	TRUE	FALSE	TRUE	1.34347E-17	0.449195788	0.210095116
Open Field	AMBULATORY TIME (s), 6	TRUE	FALSE	FALSE	8.07884E-27	0.916098578	1
Open Field	AMBULATORY EPISODE COUNT, 6	TRUE	FALSE	TRUE	0.005496747	0.994763893	0.999999239
Open Field	FRACTION TIME MOVING, 6	TRUE	FALSE	TRUE	5.57715E-23	0.796776245	1
Open Field	FRACTION TIME RESTING, 6	TRUE	FALSE	TRUE	5.56899E-23	0.796705616	1
Open Field	FRACTION TIME VERTICAL, 6	FALSE	FALSE	FALSE	8.87401E-17	0.090528839	0.383030501
Open Field	FRACTION TIME CENTER, 6	TRUE	TRUE	TRUE	0.050286589	0.037993918	0.278327347
Open Field	FRACTION TIME MARGINS, 6	TRUE	TRUE	TRUE	0.050214394	0.038001957	0.278182872
Open Field	FRACTION TIME AMBULATORY, 6	TRUE	FALSE	FALSE	8.07888E-27	0.916098732	1
Open Field	TOTAL DISTANCE (cm), 7	TRUE	FALSE	FALSE	6.75804E-16	0.956752475	0.999861624
Open Field	HORIZONTAL ACTIVITY COUNT, 7	TRUE	FALSE	TRUE	4.2821E-13	0.996052831	1
Open Field	REST TIME (s), 7	TRUE	FALSE	TRUE	3.32772E-22	0.999845232	0.999993356
Open Field	REST EPISODE COUNT, 7	TRUE	FALSE	TRUE	1.19979E-08	0.72945957	0.979870289
Open Field	MOVEMENT TIME (s), 7	TRUE	FALSE	TRUE	3.33029E-22	0.999846784	0.999960983
Open Field	MOVEMENT EPISODE COUNT, 7	TRUE	FALSE	TRUE	3.63938E-08	0.725102977	1
Open Field	STEREOTYPY TIME (s), 7	TRUE	FALSE	TRUE	0.001047008	0.206595093	0.323242864
Open Field	STEREOTYPIC EPISODE COUNT, 7	FALSE	FALSE	FALSE	0.065736941	0.82209273	0.53402923
Open Field	STEREOTYPIC ACTIVITY COUNT, 7	TRUE	FALSE	TRUE	0.009188033	0.787698525	0.920656922
Open Field	STEREOTYPIC EPISODE ACTIVITY COUNT, 7	TRUE	FALSE	TRUE	5.10485E-05	0.789828132	0.999999239
Open Field	VERTICAL EPISODE COUNT, 7	TRUE	FALSE	FALSE	1.9984E-16	0.815652099	1
Open Field	VERTICAL ACTIVITY COUNT, 7	TRUE	FALSE	TRUE	1.23427E-07	0.348072009	1
Open Field	VERTICAL ACTIVITY TIME (s), 7	TRUE	FALSE	FALSE	3.59075E-12	0.157556639	1
Open Field	LEFT FRONT TIME LEGACY (s), 7	TRUE	FALSE	TRUE	1	0.734025382	1
Open Field	RIGHT FRONT TIME LEGACY (s), 7	TRUE	FALSE	TRUE	1	0.933794078	0.999989608
Open Field	LEFT REAR TIME LEGACY (s), 7	TRUE	FALSE	FALSE	0.696482457	0.791539712	0.999934166
Open Field	RIGHT REAR TIME LEGACY (s), 7	TRUE	TRUE	TRUE	0.780237167	0.751361985	1
Open Field	CLOCKWISE REVOLUTIONS, 7	TRUE	TRUE	TRUE	2.26263E-07	0.011535621	0.014456056
Open Field	COUNTER CLOCKWISE REVOLUTIONS, 7	TRUE	FALSE	FALSE	0.00155909	0.114167548	0.073077916
Open Field	MARGIN TIME LEGACY (s), 7	TRUE	TRUE	TRUE	0.148735131	0.240066839	0.296746175
Open Field	MARGIN DISTANCE LEGACY (cm), 7	FALSE	FALSE	FALSE	3.6309E-17	0.641319872	0.556897682
Open Field	CENTER TIME LEGACY (s), 7	TRUE	TRUE	TRUE	0.14875054	0.2402091	0.296813207
Open Field	CENTER DISTANCE LEGACY (cm), 7	FALSE	FALSE	FALSE	0.001841781	0.415624237	0.804151983
Open Field	TOTAL DISTANCE X AXIS (cm), 7	FALSE	FALSE	FALSE	2.12138E-13	0.923456459	0.71250449
Open Field	TOTAL DISTANCE Y AXIS (cm), 7	TRUE	FALSE	FALSE	1.24319E-10	0.990637139	1
Open Field	AMBULATORY ACTIVITY COUNT, 7	TRUE	FALSE	TRUE	5.59716E-14	0.999736856	1
Open Field	AMBULATORY TIME (s), 7	TRUE	FALSE	FALSE	2.39101E-26	0.777972959	0.999965562
Open Field	AMBULATORY EPISODE COUNT, 7	TRUE	FALSE	FALSE	0.495942086	0.076497137	1
Open Field	FRACTION TIME MOVING, 7	TRUE	FALSE	TRUE	3.3303E-22	0.999846777	0.999991756
Open Field	FRACTION TIME RESTING, 7	TRUE	FALSE	TRUE	3.32773E-22	0.999845225	0.999988545
Open Field	FRACTION TIME VERTICAL, 7	TRUE	FALSE	FALSE	3.59074E-12	0.157556718	1
Open Field	FRACTION TIME CENTER, 7	TRUE	TRUE	TRUE	0.148750618	0.240209247	0.296813607
Open Field	FRACTION TIME MARGINS, 7	TRUE	TRUE	TRUE	0.148735224	0.240067398	0.296747243
Open Field	FRACTION TIME AMBULATORY, 7	TRUE	FALSE	FALSE	2.39103E-26	0.777972926	0.999965562
Open Field	TOTAL DISTANCE (cm), 8	TRUE	FALSE	FALSE	2.63722E-17	0.999970285	1
Open Field	HORIZONTAL ACTIVITY COUNT, 8	TRUE	FALSE	TRUE	2.81286E-15	0.945673534	1
Open Field	REST TIME (s), 8	TRUE	FALSE	TRUE	3.52525E-22	0.994867372	1
Open Field	REST EPISODE COUNT, 8	TRUE	FALSE	FALSE	0.001522064	0.367914507	1
Open Field	MOVEMENT TIME (s), 8	TRUE	FALSE	TRUE	3.52249E-22	0.994870551	1
Open Field	MOVEMENT EPISODE COUNT, 8	TRUE	FALSE	FALSE	0.002643778	0.377687313	0.999884752
Open Field	STEREOTYPY TIME (s), 8	TRUE	TRUE	TRUE	0.043274482	0.367738259	0.351810202
Open Field	STEREOTYPIC EPISODE COUNT, 8	TRUE	TRUE	TRUE	0.196709576	0.956196129	0.775513149
Open Field	STEREOTYPIC ACTIVITY COUNT, 8	TRUE	TRUE	TRUE	0.115542521	0.497654791	0.324477964
Open Field	STEREOTYPIC EPISODE ACTIVITY COUNT, 8	TRUE	FALSE	TRUE	4.28052E-05	0.9649153	1
Open Field	VERTICAL EPISODE COUNT, 8	TRUE	FALSE	TRUE	5.52933E-16	0.971579522	1
Open Field	VERTICAL ACTIVITY COUNT, 8	TRUE	FALSE	TRUE	2.06544E-06	0.473316862	1
Open Field	VERTICAL ACTIVITY TIME (s), 8	TRUE	FALSE	TRUE	2.00672E-14	0.296746209	0.790655183
Open Field	LEFT FRONT TIME LEGACY (s), 8	TRUE	FALSE	TRUE	1	0.483076773	0.99999962
Open Field	RIGHT FRONT TIME LEGACY (s), 8	TRUE	TRUE	TRUE	0.51690011	0.826980185	0.931518066
Open Field	LEFT REAR TIME LEGACY (s), 8	TRUE	TRUE	TRUE	0.962056702	0.978045194	1
Open Field	RIGHT REAR TIME LEGACY (s), 8	TRUE	TRUE	TRUE	0.393675121	0.811488652	1
Open Field	CLOCKWISE REVOLUTIONS, 8	TRUE	FALSE	TRUE	4.57723E-09	0.796852874	0.513883237
Open Field	COUNTER CLOCKWISE REVOLUTIONS, 8	TRUE	TRUE	FALSE	0.000168961	0.521531635	0.999991425
Open Field	MARGIN TIME LEGACY (s), 8	TRUE	FALSE	TRUE	0.000550888	0.314710482	0.933067015
Open Field	MARGIN DISTANCE LEGACY (cm), 8	TRUE	FALSE	FALSE	3.13891E-17	0.920507892	1
Open Field	CENTER TIME LEGACY (s), 8	TRUE	FALSE	TRUE	0.000550157	0.314798938	0.932707583
Open Field	CENTER DISTANCE LEGACY (cm), 8	TRUE	FALSE	FALSE	0.000756976	0.355997648	1
Open Field	TOTAL DISTANCE X AXIS (cm), 8	TRUE	FALSE	FALSE	1.11798E-15	0.949402099	0.999870305
Open Field	TOTAL DISTANCE Y AXIS (cm), 8	TRUE	FALSE	FALSE	8.12051E-10	0.988266603	1
Open Field	AMBULATORY ACTIVITY COUNT, 8	TRUE	FALSE	FALSE	5.91774E-16	0.976697865	1
Open Field	AMBULATORY TIME (s), 8	TRUE	FALSE	FALSE	1.02331E-25	0.86002746	1
Open Field	AMBULATORY EPISODE COUNT, 8	TRUE	FALSE	FALSE	0.506216503	0.894657515	1
Open Field	FRACTION TIME MOVING, 8	TRUE	FALSE	TRUE	3.52248E-22	0.994870546	1
Open Field	FRACTION TIME RESTING, 8	TRUE	FALSE	TRUE	3.52524E-22	0.994867353	1
Open Field	FRACTION TIME VERTICAL, 8	TRUE	FALSE	TRUE	2.00673E-14	0.296746334	0.790655708
Open Field	FRACTION TIME CENTER, 8	TRUE	FALSE	TRUE	0.000550158	0.314799014	0.932708133
Open Field	FRACTION TIME MARGINS, 8	TRUE	FALSE	TRUE	0.00055089	0.314710628	0.933067499
Open Field	FRACTION TIME AMBULATORY, 8	TRUE	FALSE	FALSE	1.02331E-25	0.860027337	1
Open Field	TOTAL DISTANCE (cm), 9	TRUE	FALSE	TRUE	7.4768E-18	0.885941685	0.999927461
Open Field	HORIZONTAL ACTIVITY COUNT, 9	TRUE	FALSE	TRUE	7.6753E-15	0.81349401	0.99998692
Open Field	REST TIME (s), 9	TRUE	FALSE	FALSE	1.28313E-18	0.829136495	1
Open Field	REST EPISODE COUNT, 9	FALSE	FALSE	FALSE	0.009684986	0.123178558	0.413472752
Open Field	MOVEMENT TIME (s), 9	TRUE	FALSE	FALSE	1.28373E-18	0.829176038	0.999998682
Open Field	MOVEMENT EPISODE COUNT, 9	FALSE	FALSE	FALSE	0.017102891	0.114540018	0.458798076
Open Field	STEREOTYPY TIME (s), 9	TRUE	TRUE	TRUE	0.127150698	0.994357387	1
Open Field	STEREOTYPIC EPISODE COUNT, 9	FALSE	FALSE	FALSE	0.000141139	0.794639651	0.964337123
Open Field	STEREOTYPIC ACTIVITY COUNT, 9	TRUE	TRUE	TRUE	0.091176349	0.968743025	1
Open Field	STEREOTYPIC EPISODE ACTIVITY COUNT, 9	TRUE	FALSE	TRUE	4.71536E-06	0.820617843	1
Open Field	VERTICAL EPISODE COUNT, 9	FALSE	FALSE	FALSE	6.06556E-18	0.177049394	0.207221437
Open Field	VERTICAL ACTIVITY COUNT, 9	FALSE	FALSE	FALSE	2.90754E-05	0.231775375	0.312478357
Open Field	VERTICAL ACTIVITY TIME (s), 9	FALSE	FALSE	FALSE	1.13469E-11	0.104589737	0.159984581
Open Field	LEFT FRONT TIME LEGACY (s), 9	TRUE	TRUE	TRUE	1	0.529708405	1
Open Field	RIGHT FRONT TIME LEGACY (s), 9	TRUE	TRUE	TRUE	0.51091502	0.866021524	0.597471408
Open Field	LEFT REAR TIME LEGACY (s), 9	TRUE	TRUE	FALSE	0.926464665	0.81777502	1
Open Field	RIGHT REAR TIME LEGACY (s), 9	TRUE	FALSE	TRUE	0.364421506	0.667649617	1
Open Field	CLOCKWISE REVOLUTIONS, 9	TRUE	FALSE	TRUE	2.81035E-06	0.982469485	0.883801173
Open Field	COUNTER CLOCKWISE REVOLUTIONS, 9	TRUE	TRUE	TRUE	5.02953E-06	0.542077237	0.845965328
Open Field	MARGIN TIME LEGACY (s), 9	TRUE	TRUE	TRUE	0.008423533	0.37624175	0.279512234
Open Field	MARGIN DISTANCE LEGACY (cm), 9	TRUE	FALSE	FALSE	1.03532E-19	0.983386137	1
Open Field	CENTER TIME LEGACY (s), 9	TRUE	TRUE	TRUE	0.008428672	0.376031927	0.279485284
Open Field	CENTER DISTANCE LEGACY (cm), 9	TRUE	FALSE	TRUE	0.000510533	0.21176173	0.190456475
Open Field	TOTAL DISTANCE X AXIS (cm), 9	FALSE	FALSE	TRUE	6.13647E-15	0.568567792	0.609948209
Open Field	TOTAL DISTANCE Y AXIS (cm), 9	TRUE	FALSE	FALSE	5.81357E-13	0.970522576	1
Open Field	AMBULATORY ACTIVITY COUNT, 9	TRUE	FALSE	TRUE	7.56341E-16	0.832520933	0.999998924
Open Field	AMBULATORY TIME (s), 9	TRUE	FALSE	FALSE	2.90226E-23	0.591802202	0.999851016
Open Field	AMBULATORY EPISODE COUNT, 9	TRUE	FALSE	TRUE	0.760845386	0.005776448	0.459689649
Open Field	FRACTION TIME MOVING, 9	TRUE	FALSE	FALSE	1.28374E-18	0.829176142	0.999998682
Open Field	FRACTION TIME RESTING, 9	TRUE	FALSE	FALSE	1.28314E-18	0.829136571	1
Open Field	FRACTION TIME VERTICAL, 9	FALSE	FALSE	FALSE	1.13469E-11	0.104589797	0.159984572
Open Field	FRACTION TIME CENTER, 9	TRUE	TRUE	TRUE	0.008428667	0.376031875	0.27948528
Open Field	FRACTION TIME MARGINS, 9	TRUE	TRUE	TRUE	0.008423536	0.376241906	0.279512476
Open Field	FRACTION TIME AMBULATORY, 9	TRUE	FALSE	FALSE	2.90226E-23	0.59180211	0.999850923
Open Field	TOTAL DISTANCE (cm), 10	TRUE	FALSE	FALSE	1.10122E-18	0.969682952	0.999983867
Open Field	HORIZONTAL ACTIVITY COUNT, 10	TRUE	FALSE	FALSE	1.16336E-15	0.999995788	0.999999462
Open Field	REST TIME (s), 10	TRUE	FALSE	FALSE	1.75212E-20	0.994804357	0.999992074
Open Field	REST EPISODE COUNT, 10	TRUE	FALSE	FALSE	0.011756091	0.05501884	1
Open Field	MOVEMENT TIME (s), 10	TRUE	FALSE	FALSE	1.75391E-20	0.994797504	0.999991408
Open Field	MOVEMENT EPISODE COUNT, 10	TRUE	FALSE	FALSE	0.021080751	0.052385539	0.999998859
Open Field	STEREOTYPY TIME (s), 10	TRUE	FALSE	TRUE	0.002504576	0.98674911	1
Open Field	STEREOTYPIC EPISODE COUNT, 10	TRUE	TRUE	FALSE	0.00068253	0.994920967	0.999944937
Open Field	STEREOTYPIC ACTIVITY COUNT, 10	TRUE	FALSE	TRUE	0.014624107	0.991630731	1
Open Field	STEREOTYPIC EPISODE ACTIVITY COUNT, 10	FALSE	FALSE	FALSE	0.000170442	0.563457892	0.769367036
Open Field	VERTICAL EPISODE COUNT, 10	TRUE	FALSE	TRUE	2.14518E-21	0.981444797	1
Open Field	VERTICAL ACTIVITY COUNT, 10	TRUE	FALSE	TRUE	4.8144E-08	0.62004539	1
Open Field	VERTICAL ACTIVITY TIME (s), 10	TRUE	FALSE	FALSE	2.21807E-14	0.384948413	0.999989259
Open Field	LEFT FRONT TIME LEGACY (s), 10	TRUE	TRUE	TRUE	0.984430959	0.735542634	1
Open Field	RIGHT FRONT TIME LEGACY (s), 10	TRUE	FALSE	FALSE	0.152984711	0.232624819	0.104652068
Open Field	LEFT REAR TIME LEGACY (s), 10	TRUE	TRUE	FALSE	0.997364864	0.743526484	0.999999341
Open Field	RIGHT REAR TIME LEGACY (s), 10	TRUE	TRUE	TRUE	0.586896754	0.999678058	0.999999068
Open Field	CLOCKWISE REVOLUTIONS, 10	TRUE	FALSE	TRUE	2.76067E-05	0.995310432	0.999991049
Open Field	COUNTER CLOCKWISE REVOLUTIONS, 10	TRUE	FALSE	TRUE	4.21849E-06	0.338145447	1
Open Field	MARGIN TIME LEGACY (s), 10	TRUE	TRUE	TRUE	0.942798396	0.677952816	0.731426769
Open Field	MARGIN DISTANCE LEGACY (cm), 10	FALSE	FALSE	FALSE	5.98118E-20	0.712848613	0.484609599
Open Field	CENTER TIME LEGACY (s), 10	TRUE	TRUE	TRUE	0.942752339	0.677824865	0.731319724
Open Field	CENTER DISTANCE LEGACY (cm), 10	FALSE	FALSE	FALSE	0.00716835	0.86341113	0.922966505
Open Field	TOTAL DISTANCE X AXIS (cm), 10	FALSE	FALSE	FALSE	1.43908E-14	0.946275596	0.894327398
Open Field	TOTAL DISTANCE Y AXIS (cm), 10	FALSE	FALSE	FALSE	1.2061E-14	0.978389367	0.852865901
Open Field	AMBULATORY ACTIVITY COUNT, 10	TRUE	FALSE	FALSE	7.22967E-17	0.999992337	1
Open Field	AMBULATORY TIME (s), 10	TRUE	FALSE	FALSE	3.98879E-27	0.883508864	0.999998215
Open Field	AMBULATORY EPISODE COUNT, 10	TRUE	FALSE	FALSE	0.003725027	0.749957869	1
Open Field	FRACTION TIME MOVING, 10	TRUE	FALSE	FALSE	1.75391E-20	0.994797529	0.999992333
Open Field	FRACTION TIME RESTING, 10	TRUE	FALSE	FALSE	1.75212E-20	0.994804382	0.999992088
Open Field	FRACTION TIME VERTICAL, 10	TRUE	FALSE	FALSE	2.21807E-14	0.384948233	0.999989279
Open Field	FRACTION TIME CENTER, 10	TRUE	TRUE	TRUE	0.942752374	0.677825006	0.731319805
Open Field	FRACTION TIME MARGINS, 10	TRUE	TRUE	TRUE	0.942798223	0.677952984	0.731426365
Open Field	FRACTION TIME AMBULATORY, 10	TRUE	FALSE	FALSE	3.98879E-27	0.883508812	0.999998175
Open Field	TOTAL DISTANCE (cm), 11	FALSE	FALSE	FALSE	4.23727E-19	0.990013638	0.887421955
Open Field	HORIZONTAL ACTIVITY COUNT, 11	FALSE	FALSE	FALSE	6.26405E-19	0.986592442	0.978957946
Open Field	REST TIME (s), 11	TRUE	FALSE	FALSE	7.60943E-24	0.862134994	1
Open Field	REST EPISODE COUNT, 11	TRUE	FALSE	FALSE	0.00244344	0.084650192	1
Open Field	MOVEMENT TIME (s), 11	TRUE	FALSE	FALSE	7.6163E-24	0.862113116	1
Open Field	MOVEMENT EPISODE COUNT, 11	TRUE	FALSE	FALSE	0.003352156	0.092400249	0.999988688
Open Field	STEREOTYPY TIME (s), 11	TRUE	TRUE	TRUE	0.338100422	0.170127092	0.140833838
Open Field	STEREOTYPIC EPISODE COUNT, 11	TRUE	TRUE	TRUE	0.249735246	0.480026834	0.277037595
Open Field	STEREOTYPIC ACTIVITY COUNT, 11	TRUE	TRUE	TRUE	0.418207348	0.300113423	0.186688908
Open Field	STEREOTYPIC EPISODE ACTIVITY COUNT, 11	TRUE	FALSE	FALSE	3.3929E-07	0.634305535	1
Open Field	VERTICAL EPISODE COUNT, 11	FALSE	FALSE	FALSE	4.20626E-15	0.908964084	0.67102969
Open Field	VERTICAL ACTIVITY COUNT, 11	TRUE	FALSE	TRUE	2.52395E-09	0.329800777	1
Open Field	VERTICAL ACTIVITY TIME (s), 11	TRUE	FALSE	FALSE	7.72032E-14	0.239775804	0.999991151
Open Field	LEFT FRONT TIME LEGACY (s), 11	TRUE	TRUE	TRUE	0.835500552	0.628369294	0.548812661
Open Field	RIGHT FRONT TIME LEGACY (s), 11	TRUE	FALSE	FALSE	0.984700012	0.837220715	0.999981766
Open Field	LEFT REAR TIME LEGACY (s), 11	TRUE	FALSE	FALSE	0.929270117	0.566330723	0.999956484
Open Field	RIGHT REAR TIME LEGACY (s), 11	TRUE	TRUE	TRUE	0.692587603	0.987299585	1
Open Field	CLOCKWISE REVOLUTIONS, 11	TRUE	FALSE	FALSE	6.4567E-06	0.95078498	0.999996694
Open Field	COUNTER CLOCKWISE REVOLUTIONS, 11	FALSE	FALSE	FALSE	1.41914E-06	0.855519835	0.915762262
Open Field	MARGIN TIME LEGACY (s), 11	TRUE	FALSE	FALSE	0.044838575	0.954778581	1
Open Field	MARGIN DISTANCE LEGACY (cm), 11	FALSE	FALSE	FALSE	5.39189E-19	0.777792591	0.478533621
Open Field	CENTER TIME LEGACY (s), 11	TRUE	FALSE	FALSE	0.044854444	0.954815097	1
Open Field	CENTER DISTANCE LEGACY (cm), 11	TRUE	FALSE	FALSE	4.3427E-06	0.994983796	0.999991769
Open Field	TOTAL DISTANCE X AXIS (cm), 11	TRUE	FALSE	FALSE	4.10459E-14	0.999916136	1
Open Field	TOTAL DISTANCE Y AXIS (cm), 11	TRUE	FALSE	FALSE	4.00536E-13	0.974210482	1
Open Field	AMBULATORY ACTIVITY COUNT, 11	FALSE	FALSE	FALSE	1.12015E-19	0.989914018	0.894261577
Open Field	AMBULATORY TIME (s), 11	TRUE	FALSE	FALSE	3.63008E-28	0.694406396	1
Open Field	AMBULATORY EPISODE COUNT, 11	TRUE	TRUE	TRUE	0.540437401	0.103647532	0.999998891
Open Field	FRACTION TIME MOVING, 11	TRUE	FALSE	FALSE	7.61628E-24	0.862112851	1
Open Field	FRACTION TIME RESTING, 11	TRUE	FALSE	FALSE	7.60943E-24	0.86213473	1
Open Field	FRACTION TIME VERTICAL, 11	TRUE	FALSE	FALSE	7.72035E-14	0.239775626	0.999991118
Open Field	FRACTION TIME CENTER, 11	TRUE	FALSE	FALSE	0.044854406	0.954815115	1
Open Field	FRACTION TIME MARGINS, 11	TRUE	FALSE	FALSE	0.044838543	0.954778566	1
Open Field	FRACTION TIME AMBULATORY, 11	TRUE	FALSE	FALSE	3.63005E-28	0.694406025	1
Open Field	TOTAL DISTANCE (cm), 12	FALSE	FALSE	FALSE	3.50707E-24	0.331535548	0.296720406
Open Field	HORIZONTAL ACTIVITY COUNT, 12	TRUE	FALSE	TRUE	3.20498E-23	0.341604123	0.457058076
Open Field	REST TIME (s), 12	TRUE	FALSE	TRUE	3.34553E-27	0.971699207	1
Open Field	REST EPISODE COUNT, 12	TRUE	FALSE	TRUE	0.000226145	0.009935425	1
Open Field	MOVEMENT TIME (s), 12	TRUE	FALSE	TRUE	3.34784E-27	0.971718139	1
Open Field	MOVEMENT EPISODE COUNT, 12	TRUE	FALSE	FALSE	0.000337335	0.008541451	0.999997078
Open Field	STEREOTYPY TIME (s), 12	TRUE	TRUE	TRUE	1	0.732415681	1
Open Field	STEREOTYPIC EPISODE COUNT, 12	TRUE	FALSE	TRUE	0.014122688	0.896016929	0.869932958
Open Field	STEREOTYPIC ACTIVITY COUNT, 12	TRUE	TRUE	TRUE	0.845218403	0.785582925	1
Open Field	STEREOTYPIC EPISODE ACTIVITY COUNT, 12	TRUE	FALSE	TRUE	2.08325E-10	0.462279753	0.345634224
Open Field	VERTICAL EPISODE COUNT, 12	TRUE	FALSE	TRUE	2.02075E-21	0.330807688	0.833798131
Open Field	VERTICAL ACTIVITY COUNT, 12	TRUE	FALSE	FALSE	6.72811E-15	0.999760261	1
Open Field	VERTICAL ACTIVITY TIME (s), 12	TRUE	FALSE	FALSE	3.60378E-16	0.99368204	0.999994606
Open Field	LEFT FRONT TIME LEGACY (s), 12	TRUE	TRUE	TRUE	0.999525903	0.477418577	0.975431906
Open Field	RIGHT FRONT TIME LEGACY (s), 12	TRUE	FALSE	TRUE	0.707643076	0.113403301	0.405610196
Open Field	LEFT REAR TIME LEGACY (s), 12	TRUE	FALSE	FALSE	0.755424164	0.978727251	1
Open Field	RIGHT REAR TIME LEGACY (s), 12	TRUE	TRUE	FALSE	0.774878818	0.709610605	1
Open Field	CLOCKWISE REVOLUTIONS, 12	TRUE	TRUE	TRUE	1.09977E-06	0.863986477	1
Open Field	COUNTER CLOCKWISE REVOLUTIONS, 12	TRUE	FALSE	FALSE	4.89419E-09	0.999896409	1
Open Field	MARGIN TIME LEGACY (s), 12	TRUE	FALSE	FALSE	0.146006106	0.60132639	1
Open Field	MARGIN DISTANCE LEGACY (cm), 12	FALSE	FALSE	FALSE	1.09317E-25	0.268978761	0.200449649
Open Field	CENTER TIME LEGACY (s), 12	TRUE	FALSE	FALSE	0.146057677	0.601244316	1
Open Field	CENTER DISTANCE LEGACY (cm), 12	TRUE	FALSE	TRUE	2.15628E-05	0.687357871	1
Open Field	TOTAL DISTANCE X AXIS (cm), 12	FALSE	FALSE	FALSE	1.85289E-19	0.29238799	0.180313797
Open Field	TOTAL DISTANCE Y AXIS (cm), 12	FALSE	FALSE	FALSE	9.71122E-18	0.37912823	0.380916786
Open Field	AMBULATORY ACTIVITY COUNT, 12	TRUE	FALSE	TRUE	1.87521E-23	0.341163067	0.575703563
Open Field	AMBULATORY TIME (s), 12	TRUE	FALSE	TRUE	7.96829E-30	0.424550697	0.999999462
Open Field	AMBULATORY EPISODE COUNT, 12	TRUE	FALSE	TRUE	0.006832371	0.019107979	1
Open Field	FRACTION TIME MOVING, 12	TRUE	FALSE	TRUE	3.34784E-27	0.971718114	1
Open Field	FRACTION TIME RESTING, 12	TRUE	FALSE	TRUE	3.34553E-27	0.971699177	1
Open Field	FRACTION TIME VERTICAL, 12	TRUE	FALSE	FALSE	3.60377E-16	0.993682024	0.999994633
Open Field	FRACTION TIME CENTER, 12	TRUE	FALSE	FALSE	0.14605773	0.601244374	1
Open Field	FRACTION TIME MARGINS, 12	TRUE	FALSE	FALSE	0.146006041	0.601326802	1
Open Field	FRACTION TIME AMBULATORY, 12	TRUE	FALSE	TRUE	7.96827E-30	0.424550451	0.999999731
NMR	BODY WEIGHT (g), 4	FALSE	FALSE	FALSE	7.01867E-39	5.72415E-10	0.142764359
NMR	LEAN MASS (g), 4	FALSE	FALSE	FALSE	8.12956E-40	6.43547E-12	0.090503573
NMR	% Lean Mass, 4	FALSE	FALSE	FALSE	4.63721E-21	0.009901044	0.002460476
NMR	FAT MASS (g), 4	FALSE	FALSE	FALSE	1.59673E-30	0.010396711	0.019161087
NMR	% Fat Mass, 4	FALSE	FALSE	FALSE	1.79076E-25	0.002050864	0.001395158
NMR	TOTAL WATER (g), 4	FALSE	FALSE	FALSE	1.41507E-38	2.01944E-12	0.113232837
NMR	OTHER, 4	FALSE	FALSE	FALSE	2.11563E-22	1.83362E-05	0.493668126
NMR	BODY WEIGHT (g), 8	FALSE	FALSE	FALSE	7.01263E-49	3.40023E-31	2.04145E-05
NMR	LEAN MASS (g), 8	FALSE	FALSE	FALSE	8.13879E-40	6.32616E-37	0.001224836
NMR	% Lean Mass, 8	FALSE	FALSE	FALSE	8.40051E-32	0.000244388	0.003076164
NMR	FAT MASS (g), 8	FALSE	FALSE	FALSE	1.34353E-44	4.22358E-06	3.62777E-06
NMR	% Fat Mass, 8	FALSE	FALSE	FALSE	3.49049E-32	0.000472443	0.000540661
NMR	TOTAL WATER (g), 8	FALSE	FALSE	FALSE	1.92671E-38	3.27125E-35	0.001312211
NMR	OTHER, 8	FALSE	FALSE	FALSE	4.75298E-32	5.01438E-06	0.256458009
NMR	BODY WEIGHT (g), 12	FALSE	FALSE	FALSE	4.09471E-45	1.32731E-37	2.40264E-05
NMR	LEAN MASS (g), 12	FALSE	FALSE	FALSE	1.41818E-34	2.80982E-37	0.078511446
NMR	% Lean Mass, 12	TRUE	FALSE	FALSE	2.47575E-20	0.001743754	0.000505142
NMR	FAT MASS (g), 12	TRUE	FALSE	FALSE	2.48539E-25	3.73347E-11	6.45063E-08
NMR	% Fat Mass, 12	TRUE	FALSE	FALSE	9.30159E-19	3.58871E-05	9.88995E-05
NMR	TOTAL WATER (g), 12	FALSE	FALSE	FALSE	4.98589E-35	5.43433E-34	0.088912977
NMR	OTHER, 12	FALSE	FALSE	FALSE	1.29937E-26	0.045616271	0.262275157
NMR	BODY WEIGHT (g), 16	FALSE	FALSE	FALSE	1.81999E-48	2.91784E-41	2.83566E-06
NMR	LEAN MASS (g), 16	FALSE	FALSE	FALSE	6.71277E-40	4.37827E-45	0.002709563
NMR	% Lean Mass, 16	FALSE	FALSE	FALSE	5.29444E-24	0.147222787	0.505155353
NMR	FAT MASS (g), 16	TRUE	FALSE	FALSE	8.77173E-33	3.29379E-07	2.61046E-05
NMR	% Fat Mass, 16	FALSE	FALSE	FALSE	5.06201E-25	0.297952579	0.134134381
NMR	TOTAL WATER (g), 16	FALSE	FALSE	FALSE	7.58732E-42	1.80398E-44	0.003404246
NMR	OTHER, 16	FALSE	FALSE	FALSE	3.26474E-36	0.030511313	0.092448247
NMR	BODY WEIGHT (g), 19	FALSE	FALSE	FALSE	3.87021E-42	2.82283E-38	3.54219E-07
NMR	LEAN MASS (g), 19	FALSE	FALSE	FALSE	1.1457E-37	1.93219E-43	0.00089872
NMR	% Lean Mass, 19	FALSE	FALSE	FALSE	6.11713E-17	0.001198485	0.000963884
NMR	FAT MASS (g), 19	FALSE	FALSE	FALSE	2.52808E-21	1.63107E-07	1.01425E-06
NMR	% Fat Mass, 19	FALSE	FALSE	FALSE	5.53709E-19	0.000187868	3.43838E-05
NMR	TOTAL WATER (g), 19	FALSE	FALSE	FALSE	2.04172E-38	2.69809E-43	0.000798361
NMR	OTHER, 19	FALSE	FALSE	FALSE	6.8761E-15	0.000240115	0.001458361
GTT	GTT BODYWEIGHT	FALSE	FALSE	FALSE	1.41606E-42	2.66862E-39	9.79782E-07
GTT	GTT TIMEPOINT T0	TRUE	FALSE	TRUE	2.2318E-23	0.006350153	0.760048084
GTT	GTT TIMEPOINT T15	FALSE	FALSE	FALSE	2.87811E-13	4.50673E-05	0.72113787
GTT	GTT TIMEPOINT T30	FALSE	FALSE	FALSE	2.6972E-13	4.38406E-06	0.58210475
GTT	GTT TIMEPOINT T60	FALSE	FALSE	FALSE	1.66622E-14	9.9009E-08	0.481878825
GTT	GTT TIMEPOINT T90	FALSE	FALSE	FALSE	1.63711E-19	7.52977E-07	0.141973545
GTT	GTT TIMEPOINT T120	FALSE	FALSE	FALSE	7.4336E-23	2.61992E-05	0.402736693
GTT	GTT AREA UNDER CURVE	TRUE	FALSE	FALSE	0.224870295	0.003297555	0.999987801
IDC	Respiratory Quotient, Light	FALSE	FALSE	FALSE	1.07634E-08	0.471129031	0.255566849
IDC	Respiratory Quotient, Dark	FALSE	FALSE	FALSE	1.38631E-08	0.061563919	0.018303034
IDC	Water Consumption, Light (g)	TRUE	FALSE	FALSE	4.24114E-09	0.701685601	1
IDC	Water Consumption, Dark (g)	TRUE	FALSE	FALSE	1.79578E-11	0.986687775	1
IDC	Water Consumption, 24h (g)	TRUE	FALSE	FALSE	7.27297E-14	0.990385583	1
IDC	Food Consumption, Light (g)	TRUE	FALSE	FALSE	0.057665528	0.060385937	1
IDC	Food Consumption, Dark (g)	TRUE	FALSE	FALSE	0.01580251	0.134794335	1
IDC	Food Consumption, 24h (g)	TRUE	FALSE	FALSE	0.04169893	0.022590469	1
IDC	Food Consumption, Light (kcal)	TRUE	FALSE	FALSE	0.057665567	0.060385917	1
IDC	Food Consumption, Dark (kcal)	TRUE	FALSE	FALSE	0.015802495	0.134794394	1
IDC	Food Consumption, 24h (kcal)	TRUE	FALSE	FALSE	0.04169905	0.02259051	1
IDC	Energy Expenditure, Light (kcal)	FALSE	FALSE	FALSE	3.76677E-25	4.6444E-07	0.362080258
IDC	Energy Expenditure, Dark (kcal)	FALSE	FALSE	FALSE	2.85628E-28	1.72939E-06	0.664367427
IDC	Energy Expenditure, 24h (kcal)	FALSE	FALSE	FALSE	9.05041E-29	8.89327E-08	0.354866529
IDC	Average VO2, Light	FALSE	FALSE	FALSE	1.0477E-24	4.11717E-07	0.324055167
IDC	Average VO2, Dark	FALSE	FALSE	FALSE	1.33102E-28	1.74597E-06	0.667058821
IDC	Average VCO2, Light	FALSE	FALSE	FALSE	8.72102E-26	1.92268E-06	0.541306331
IDC	Average VCO2, Dark	FALSE	FALSE	FALSE	1.90622E-26	2.62687E-06	0.653743675
IDC	Rearing Activity, Light	FALSE	FALSE	FALSE	4.86929E-06	0.324892066	0.580499671
IDC	Rearing Activity, Dark	TRUE	FALSE	FALSE	7.34265E-05	0.981268695	1
IDC	Rearing Activity, 24H	TRUE	FALSE	FALSE	1.09471E-05	0.819277651	1
IDC	Ambulatory Activity, Light	TRUE	FALSE	FALSE	4.80302E-15	0.483874568	0.999991159
IDC	Ambulatory Activity, Dark	TRUE	FALSE	FALSE	6.91503E-08	0.98429481	1
IDC	Ambulatory Activity, 24H	TRUE	FALSE	FALSE	7.99087E-12	0.925467545	0.999981873
IDC	Distance Traveled, Light (m)	TRUE	FALSE	FALSE	2.35818E-18	0.00010766	0.000424042
IDC	Distance Traveled, Dark (m)	TRUE	FALSE	FALSE	5.7115E-22	0.074180102	1
IDC	Distance Traveled, 24h (m)	TRUE	FALSE	FALSE	1.44626E-22	0.030889839	1
IDC	Directed Ambulatory Locomation, Light	TRUE	FALSE	FALSE	6.87872E-17	1.31349E-05	2.97659E-05
IDC	Directed Ambulatory Locomation, Dark	TRUE	FALSE	FALSE	7.73398E-22	0.060486474	1
IDC	Directed Ambulatory Locomtion, 24h	TRUE	FALSE	FALSE	2.17321E-21	0.0332647	1
IDC	Food Consumption per unit Body Weight (g/g), Light	TRUE	FALSE	FALSE	0.258957574	0.950318127	1
IDC	Food Consumption per unit Body Weight (g/g), Dark	TRUE	FALSE	FALSE	1.54483E-06	0.007211815	0.999994063
IDC	Food Consumption per unit Body Weight (g/g), 24h	TRUE	FALSE	FALSE	2.95984E-05	0.023156627	1
IDC	Water Consumption per unit Body Weight (g/g), Light	TRUE	FALSE	FALSE	1.36838E-05	0.000948408	1
IDC	Water Consumption per unit Body Weight (g/g), Dark	TRUE	FALSE	FALSE	3.8835E-07	7.70992E-06	1
IDC	Water Consumption per unit Body Weight (g/g), 24h	TRUE	FALSE	FALSE	7.6963E-09	1.74858E-07	1
IDC	Food Consumption per unit Body Weight (kcal/g), Light	TRUE	FALSE	FALSE	0.2589578	0.950318194	1
IDC	Food Consumption per unit Body Weight (kcal/g), Dark	TRUE	FALSE	FALSE	1.54483E-06	0.007211812	0.999994071
IDC	Food Consumption per unit Body Weight (kcal/g), 24h	TRUE	FALSE	FALSE	2.95986E-05	0.023156586	1
Body Weight	BODY WEIGHT (g), 6	FALSE	FALSE	FALSE	1.52732E-24	8.51482E-14	0.086328607
Body Weight	BODY WEIGHT (g), 10	FALSE	FALSE	FALSE	2.01213E-22	1.69484E-20	0.03149278
Body Weight	BODY WEIGHT (g), 14	FALSE	FALSE	FALSE	6.98921E-45	1.8615E-40	0.000128067
Wheel Running	Number of Revolutions, 2020-01-01 18:00:00	TRUE	FALSE	FALSE	2.28819E-09	0.974581607	1
Wheel Running	Number of Revolutions, 2020-01-01 19:00:00	TRUE	FALSE	FALSE	2.28435E-19	0.504195159	1
Wheel Running	Number of Revolutions, 2020-01-01 20:00:00	TRUE	FALSE	FALSE	2.56621E-17	0.071674849	0.99994627
Wheel Running	Number of Revolutions, 2020-01-01 21:00:00	FALSE	FALSE	FALSE	1.60586E-20	0.192417473	0.57821579
Wheel Running	Number of Revolutions, 2020-01-01 22:00:00	TRUE	FALSE	TRUE	4.9144E-15	0.042354306	1
Wheel Running	Number of Revolutions, 2020-01-01 23:00:00	TRUE	FALSE	TRUE	1.7393E-12	0.003694839	0.247242963
Wheel Running	Number of Revolutions, 2020-01-02 00:00:00	FALSE	FALSE	FALSE	2.77136E-12	0.006139251	0.289874522
Wheel Running	Number of Revolutions, 2020-01-02 01:00:00	TRUE	FALSE	FALSE	2.02218E-14	0.001836949	0.045008453
Wheel Running	Number of Revolutions, 2020-01-02 02:00:00	TRUE	FALSE	FALSE	4.892E-15	0.018050546	0.999925948
Wheel Running	Number of Revolutions, 2020-01-02 03:00:00	TRUE	FALSE	FALSE	7.81645E-12	0.002420678	0.999880265
Wheel Running	Number of Revolutions, 2020-01-02 04:00:00	TRUE	FALSE	FALSE	2.64136E-21	0.000113138	1
Wheel Running	Number of Revolutions, 2020-01-02 05:00:00	FALSE	FALSE	FALSE	2.33282E-20	0.000809677	0.672189787
Wheel Running	Number of Revolutions, 2020-01-02 06:00:00	FALSE	FALSE	FALSE	3.3672E-16	0.000918625	0.655335937
Wheel Running	Number of Revolutions, 2020-01-02 07:00:00	TRUE	FALSE	FALSE	2.2382E-14	0.032137291	1
Wheel Running	Number of Revolutions, 2020-01-02 08:00:00	TRUE	FALSE	FALSE	1.89805E-09	0.399863338	0.999868533
Wheel Running	Number of Revolutions, 2020-01-02 09:00:00	TRUE	FALSE	FALSE	2.5893E-05	0.391995278	1
Wheel Running	Number of Revolutions, 2020-01-02 10:00:00	TRUE	FALSE	FALSE	3.6228E-09	0.864304303	1
Wheel Running	Number of Revolutions, 2020-01-02 11:00:00	TRUE	FALSE	FALSE	0.001830174	0.496355016	0.99999601
Wheel Running	Number of Revolutions, 2020-01-02 12:00:00	TRUE	FALSE	FALSE	0.265897272	0.967715378	1
Wheel Running	Number of Revolutions, 2020-01-02 13:00:00	TRUE	FALSE	FALSE	0.016554116	0.46729133	1
Wheel Running	Number of Revolutions, 2020-01-02 14:00:00	TRUE	TRUE	TRUE	1	0.797602629	1
Wheel Running	Number of Revolutions, 2020-01-02 15:00:00	TRUE	FALSE	FALSE	0.040232504	0.969385431	1
Wheel Running	Number of Revolutions, 2020-01-02 16:00:00	TRUE	FALSE	FALSE	0.502518683	0.557025329	0.999994896
Wheel Running	Number of Revolutions, 2020-01-02 17:00:00	TRUE	FALSE	FALSE	0.009530026	0.177790984	0.999991595
Wheel Running	Number of Revolutions, 2020-01-02 18:00:00	TRUE	FALSE	FALSE	0.000354439	0.278321444	0.999993656
Wheel Running	Number of Revolutions, 2020-01-02 19:00:00	TRUE	FALSE	FALSE	1.33877E-12	0.04567536	0.999999239
Wheel Running	Number of Revolutions, 2020-01-02 20:00:00	FALSE	FALSE	FALSE	2.09361E-15	0.004430064	0.467738954
Wheel Running	Number of Revolutions, 2020-01-02 21:00:00	FALSE	FALSE	FALSE	1.67269E-10	9.96397E-07	0.001509441
Wheel Running	Number of Revolutions, 2020-01-02 22:00:00	FALSE	FALSE	FALSE	1.10372E-10	6.70928E-05	0.023717416
Wheel Running	Number of Revolutions, 2020-01-02 23:00:00	FALSE	FALSE	TRUE	5.4026E-12	0.049007415	0.075679507
Wheel Running	Number of Revolutions, 2020-01-03 00:00:00	TRUE	FALSE	TRUE	1.71681E-12	0.000327511	0.917555183
Wheel Running	Number of Revolutions, 2020-01-03 01:00:00	FALSE	FALSE	TRUE	2.586E-08	0.000102322	0.699364019
Wheel Running	Number of Revolutions, 2020-01-03 02:00:00	FALSE	FALSE	FALSE	4.7724E-08	1.13824E-07	0.010123063
Wheel Running	Number of Revolutions, 2020-01-03 03:00:00	FALSE	FALSE	TRUE	4.7194E-13	0.000144549	0.615513938
Wheel Running	Number of Revolutions, 2020-01-03 04:00:00	FALSE	FALSE	FALSE	1.88883E-20	0.002496206	0.194667981
Wheel Running	Number of Revolutions, 2020-01-03 05:00:00	FALSE	FALSE	FALSE	1.0628E-17	0.077648049	0.130492255
Wheel Running	Number of Revolutions, 2020-01-03 06:00:00	FALSE	FALSE	FALSE	1.22823E-08	0.194038732	0.796724977
Wheel Running	Number of Revolutions, 2020-01-03 07:00:00	TRUE	FALSE	FALSE	7.53387E-08	0.680601668	1
Wheel Running	Number of Revolutions, 2020-01-03 08:00:00	TRUE	FALSE	FALSE	5.79144E-05	0.531640493	0.999987543
Wheel Running	Number of Revolutions, 2020-01-03 09:00:00	TRUE	FALSE	FALSE	0.044765132	0.836206277	1
Wheel Running	Number of Revolutions, 2020-01-03 10:00:00	FALSE	FALSE	FALSE	0.481129843	0.966995286	0.815279507
Wheel Running	Number of Revolutions, 2020-01-03 11:00:00	FALSE	FALSE	FALSE	0.381960836	0.775051851	0.525454758
Wheel Running	Number of Revolutions, 2020-01-03 12:00:00	TRUE	FALSE	FALSE	0.895304078	0.736445144	0.638347322
Wheel Running	Number of Revolutions, 2020-01-03 13:00:00	TRUE	TRUE	TRUE	0.991215534	0.643606158	1
Wheel Running	Number of Revolutions, 2020-01-03 14:00:00	TRUE	FALSE	TRUE	0.873399846	0.224736402	0.602846769
Wheel Running	Number of Revolutions, 2020-01-03 15:00:00	TRUE	FALSE	FALSE	0.437449705	0.983552439	1
Wheel Running	Number of Revolutions, 2020-01-03 16:00:00	TRUE	FALSE	TRUE	1	0.785983758	1
Wheel Running	Number of Revolutions, 2020-01-03 17:00:00	FALSE	FALSE	FALSE	0.42274725	0.288598196	0.493793388
Wheel Running	Number of Revolutions, 2020-01-03 18:00:00	TRUE	FALSE	FALSE	7.72718E-05	0.627431537	0.999995248
Wheel Running	Number of Revolutions, 2020-01-03 19:00:00	FALSE	FALSE	FALSE	2.84673E-13	0.001834856	0.168586989
Wheel Running	Number of Revolutions, 2020-01-03 20:00:00	FALSE	FALSE	FALSE	5.14992E-13	0.001793142	0.160810955
Wheel Running	Number of Revolutions, 2020-01-03 21:00:00	FALSE	FALSE	FALSE	3.50679E-09	0.000136881	0.039819076
Wheel Running	Number of Revolutions, 2020-01-03 22:00:00	TRUE	FALSE	FALSE	1.33292E-07	0.014270327	0.999986335
Wheel Running	Number of Revolutions, 2020-01-03 23:00:00	TRUE	FALSE	TRUE	4.81666E-06	0.236873693	0.767898965
Wheel Running	Number of Revolutions, 2020-01-04 00:00:00	FALSE	FALSE	FALSE	4.04473E-07	0.009425815	0.314014191
Wheel Running	Number of Revolutions, 2020-01-04 01:00:00	FALSE	FALSE	FALSE	1.44213E-09	2.39315E-05	0.894716826
Wheel Running	Number of Revolutions, 2020-01-04 02:00:00	TRUE	FALSE	TRUE	4.07692E-12	0.000143312	0.615676421
Wheel Running	Number of Revolutions, 2020-01-04 03:00:00	TRUE	FALSE	TRUE	1.93573E-12	0.001502041	0.780764951
Wheel Running	Number of Revolutions, 2020-01-04 04:00:00	FALSE	FALSE	FALSE	2.42977E-12	0.276239203	0.655123519
Wheel Running	Number of Revolutions, 2020-01-04 05:00:00	FALSE	FALSE	FALSE	9.16503E-15	0.004788917	0.009515758
Wheel Running	Number of Revolutions, Total	FALSE	FALSE	FALSE	2.04219E-27	7.82701E-06	0.150908976
Wheel Running	Number of Revolutions, Night1	FALSE	FALSE	FALSE	2.38934E-26	0.000523111	0.64165286
Wheel Running	Number of Revolutions, Night2	FALSE	FALSE	FALSE	1.8114E-21	2.27407E-06	0.078166102
Wheel Running	Number of Revolutions, Night3	FALSE	FALSE	FALSE	1.20346E-18	3.18012E-05	0.26954877
Wheel Running	Number of Revolutions, Day1	TRUE	FALSE	FALSE	6.86953E-14	0.105652698	1
Wheel Running	Number of Revolutions, Day2	FALSE	FALSE	FALSE	1.03858E-07	0.463547977	0.764490746
Wheel Running	Number of Revolutions, Total Night	FALSE	FALSE	FALSE	2.03611E-26	2.15753E-06	0.181777192
Wheel Running	Number of Revolutions, Total Day	TRUE	FALSE	FALSE	1.39063E-12	0.183871539	1
Wheel Running	Number of Revolutions, # Active Hours	FALSE	FALSE	FALSE	0.024270173	0.152479637	0.52679744
Wheel Running	Number of Revolutions, # Highly Active Hours	FALSE	FALSE	FALSE	2.85803E-18	0.033392334	0.856692991
Open Field	AMBULATORY ACTIVITY COUNT, Total	FALSE	FALSE	TRUE	3.6107E-18	0.56165912	0.508042922
Open Field	AMBULATORY EPISODE COUNT, Total	TRUE	FALSE	TRUE	2.16587E-05	0.061751603	1
Open Field	AMBULATORY TIME (s), Total	TRUE	FALSE	FALSE	4.51958E-40	0.63726432	1
Open Field	CENTER DISTANCE LEGACY (cm), Total	FALSE	FALSE	FALSE	8.98215E-06	0.224738071	0.271305253
Open Field	CENTER TIME LEGACY (s), Total	TRUE	FALSE	TRUE	1.09935E-08	0.10949678	0.182541092
Open Field	CLOCKWISE REVOLUTIONS, Total	TRUE	FALSE	TRUE	1.08764E-09	0.188017023	0.07537808
Open Field	COUNTER CLOCKWISE REVOLUTIONS, Total	FALSE	FALSE	FALSE	2.51503E-09	0.190799418	0.721080369
Open Field	FRACTION TIME AMBULATORY, Total	TRUE	FALSE	FALSE	4.51959E-40	0.637264175	1
Open Field	FRACTION TIME CENTER, Total	TRUE	FALSE	TRUE	1.09935E-08	0.109496794	0.182541085
Open Field	FRACTION TIME MARGINS, Total	TRUE	FALSE	TRUE	1.09922E-08	0.109508224	0.182573516
Open Field	FRACTION TIME MOVING, Total	TRUE	FALSE	TRUE	5.61868E-33	0.964854457	0.999993821
Open Field	FRACTION TIME RESTING, Total	TRUE	FALSE	TRUE	5.61337E-33	0.964852383	0.999999263
Open Field	FRACTION TIME VERTICAL, Total	TRUE	FALSE	TRUE	8.18739E-18	0.116841363	0.761089283
Open Field	HORIZONTAL ACTIVITY COUNT, Total	TRUE	FALSE	TRUE	3.17987E-17	0.497807873	0.47377965
Open Field	LEFT FRONT TIME LEGACY (s), Total	TRUE	TRUE	TRUE	1	0.592151863	1
Open Field	LEFT REAR TIME LEGACY (s), Total	TRUE	FALSE	FALSE	0.400749108	0.778153613	1
Open Field	MARGIN DISTANCE LEGACY (cm), Total	FALSE	FALSE	FALSE	1.19987E-22	0.290457276	0.115884429
Open Field	MARGIN TIME LEGACY (s), Total	TRUE	FALSE	TRUE	1.09921E-08	0.109508835	0.182577348
Open Field	MOVEMENT EPISODE COUNT, Total	TRUE	FALSE	TRUE	1.08651E-13	0.013314818	0.25097111
Open Field	MOVEMENT TIME (s), Total	TRUE	FALSE	TRUE	5.61868E-33	0.964854531	0.999993842
Open Field	REST EPISODE COUNT, Total	TRUE	FALSE	TRUE	1.34431E-14	0.011309415	0.209553455
Open Field	REST TIME (s), Total	TRUE	FALSE	TRUE	5.61339E-33	0.964852406	0.999999239
Open Field	RIGHT FRONT TIME LEGACY (s), Total	FALSE	FALSE	FALSE	0.311469429	0.371594847	0.213210605
Open Field	RIGHT REAR TIME LEGACY (s), Total	TRUE	TRUE	TRUE	0.072688998	0.513374007	1
Open Field	STEREOTYPIC ACTIVITY COUNT, Total	TRUE	FALSE	FALSE	1.24089E-11	0.041658845	0.02627518
Open Field	STEREOTYPIC EPISODE ACTIVITY COUNT, Total	TRUE	FALSE	TRUE	2.05664E-14	0.499686139	0.239070072
Open Field	STEREOTYPIC EPISODE COUNT, Total	FALSE	FALSE	FALSE	3.74398E-11	0.533802819	0.272994818
Open Field	STEREOTYPY TIME (s), Total	TRUE	FALSE	TRUE	1.11839E-11	0.033530582	0.026432645
Open Field	TOTAL DISTANCE (cm), Total	FALSE	FALSE	FALSE	7.61652E-21	0.603030742	0.33437659
Open Field	TOTAL DISTANCE X AXIS (cm), Total	FALSE	FALSE	FALSE	8.47969E-18	0.567716269	0.336124611
Open Field	TOTAL DISTANCE Y AXIS (cm), Total	FALSE	FALSE	FALSE	4.70335E-14	0.552918618	0.404678545
Open Field	VERTICAL ACTIVITY COUNT, Total	TRUE	FALSE	FALSE	1.12473E-09	0.326883137	0.724315628
Open Field	VERTICAL ACTIVITY TIME (s), Total	TRUE	FALSE	TRUE	8.18732E-18	0.116841291	0.761089166
Open Field	VERTICAL EPISODE COUNT, Total	FALSE	FALSE	FALSE	1.10701E-21	0.018904915	0.004856849
Light-Dark Zone Data	AMBULATORY ACTIVITY COUNT (centroid), Total	TRUE	FALSE	FALSE	0.0426344	0.005733504	1
Light-Dark Zone Data	AMBULATORY ACTIVITY COUNT (crossover), Total	TRUE	FALSE	FALSE	0.0450552	0.006432284	1
Light-Dark Zone Data	AMBULATORY ACTIVITY COUNT (query), Total	TRUE	FALSE	FALSE	0.010425562	0.008588695	1
Light-Dark Zone Data	AMBULATORY ACTIVITY COUNT (whole body), Total	TRUE	FALSE	FALSE	0.156880919	0.00372603	1
Light-Dark Zone Data	AMBULATORY EPISODE COUNT (centroid), Total	FALSE	FALSE	FALSE	0.692747043	0.78811532	0.503310597
Light-Dark Zone Data	AMBULATORY EPISODE COUNT (crossover), Total	TRUE	FALSE	FALSE	0.605375041	0.571674306	0.339584053
Light-Dark Zone Data	AMBULATORY EPISODE COUNT (query), Total	FALSE	FALSE	FALSE	0.644540443	0.916677538	0.78971828
Light-Dark Zone Data	AMBULATORY EPISODE COUNT (whole body), Total	TRUE	FALSE	FALSE	0.398712336	0.403721406	0.184126119
Light-Dark Zone Data	AMBULATORY TIME (centroid), Total	TRUE	FALSE	FALSE	4.90199E-07	0.202860129	1
Light-Dark Zone Data	AMBULATORY TIME (crossover), Total	TRUE	FALSE	FALSE	2.70121E-05	0.075479529	0.999976716
Light-Dark Zone Data	AMBULATORY TIME (query), Total	TRUE	FALSE	FALSE	1.53177E-07	0.229878668	1
Light-Dark Zone Data	AMBULATORY TIME (whole body), Total	TRUE	FALSE	FALSE	6.75129E-06	0.04601109	0.999980096
Light-Dark Zone Data	CLOCKWISE REVOLUTIONS (centroid), Total	TRUE	TRUE	TRUE	0.385284858	0.435686195	1
Light-Dark Zone Data	CLOCKWISE REVOLUTIONS (crossover), Total	TRUE	FALSE	TRUE	0.460405535	0.47744744	1
Light-Dark Zone Data	CLOCKWISE REVOLUTIONS (query), Total	TRUE	FALSE	TRUE	0.289328235	0.34539328	1
Light-Dark Zone Data	CLOCKWISE REVOLUTIONS (whole body), Total	TRUE	FALSE	TRUE	0.447996876	0.421517613	1
Light-Dark Zone Data	COUNTER CLOCKWISE REVOLUTIONS (centroid), Total	FALSE	FALSE	FALSE	0.005004136	0.441356438	0.755738025
Light-Dark Zone Data	COUNTER CLOCKWISE REVOLUTIONS (crossover), Total	FALSE	FALSE	FALSE	0.010676108	0.261628745	0.740868304
Light-Dark Zone Data	COUNTER CLOCKWISE REVOLUTIONS (query), Total	FALSE	FALSE	FALSE	0.004231839	0.244001692	0.278368742
Light-Dark Zone Data	COUNTER CLOCKWISE REVOLUTIONS (whole body), Total	TRUE	FALSE	FALSE	0.001786952	0.437202879	1
Light-Dark Zone Data	DURATION (centroid), Total	TRUE	TRUE	TRUE	1	0.976527752	1
Light-Dark Zone Data	DURATION (crossover), Total	TRUE	TRUE	TRUE	1	0.412624677	1
Light-Dark Zone Data	DURATION (query), Total	FALSE	FALSE	FALSE	0.000541323	0.000570749	0.09990177
Light-Dark Zone Data	DURATION (whole body), Total	FALSE	FALSE	FALSE	0.000542015	0.000571843	0.099767247
Light-Dark Zone Data	ENTRY COUNT (centroid), Total	TRUE	FALSE	FALSE	8.54296E-06	0.472522826	1
Light-Dark Zone Data	ENTRY COUNT (crossover), Total	TRUE	FALSE	FALSE	0.172897105	0.0128098	1
Light-Dark Zone Data	ENTRY COUNT (query), Total	TRUE	FALSE	FALSE	1.11161E-05	0.027463694	0.99999962
Light-Dark Zone Data	ENTRY COUNT (whole body), Total	TRUE	FALSE	FALSE	1.1253E-05	0.028376175	1
Light-Dark Zone Data	HORIZONTAL ACTIVITY COUNT (centroid), Total	TRUE	FALSE	FALSE	0.015745775	0.00398466	1
Light-Dark Zone Data	HORIZONTAL ACTIVITY COUNT (crossover), Total	TRUE	FALSE	FALSE	0.015009448	0.004245879	1
Light-Dark Zone Data	HORIZONTAL ACTIVITY COUNT (query), Total	TRUE	FALSE	FALSE	0.002889801	0.006341846	1
Light-Dark Zone Data	HORIZONTAL ACTIVITY COUNT (whole body), Total	TRUE	FALSE	FALSE	0.071481012	0.0024404	1
Light-Dark Zone Data	LATENCY (centroid), Total	TRUE	FALSE	FALSE	0.003876449	0.464121464	1
Light-Dark Zone Data	LATENCY (crossover), Total	TRUE	FALSE	FALSE	8.52697E-07	0.367350344	1
Light-Dark Zone Data	LATENCY (query), Total	FALSE	FALSE	FALSE	0.018865825	0.366804425	0.897698019
Light-Dark Zone Data	LATENCY (whole body), Total	TRUE	FALSE	FALSE	8.52697E-07	0.367350344	1
Light-Dark Zone Data	MOVEMENT EPISODE COUNT (centroid), Total	TRUE	FALSE	FALSE	0.000194691	0.148071248	1
Light-Dark Zone Data	MOVEMENT EPISODE COUNT (crossover), Total	FALSE	FALSE	FALSE	1.34144E-05	5.28894E-05	0.533546139
Light-Dark Zone Data	MOVEMENT EPISODE COUNT (query), Total	TRUE	FALSE	FALSE	0.000319336	0.001932162	1
Light-Dark Zone Data	MOVEMENT EPISODE COUNT (whole body), Total	TRUE	FALSE	FALSE	0.000797706	0.001013498	1
Light-Dark Zone Data	MOVEMENT TIME (centroid), Total	TRUE	FALSE	FALSE	8.13364E-13	0.822750497	1
Light-Dark Zone Data	MOVEMENT TIME (crossover), Total	TRUE	FALSE	FALSE	8.17089E-13	0.822061577	0.999998924
Light-Dark Zone Data	MOVEMENT TIME (query), Total	FALSE	FALSE	FALSE	1.33953E-14	0.998523577	0.975566962
Light-Dark Zone Data	MOVEMENT TIME (whole body), Total	TRUE	FALSE	FALSE	1.87016E-10	0.493434771	1
Light-Dark Zone Data	REST EPISODE COUNT (centroid), Total	TRUE	FALSE	TRUE	3.51153E-22	0.196048608	1
Light-Dark Zone Data	REST EPISODE COUNT (crossover), Total	TRUE	FALSE	TRUE	3.51153E-22	0.196048608	1
Light-Dark Zone Data	REST EPISODE COUNT (query), Total	TRUE	FALSE	TRUE	2.88384E-21	0.319063097	1
Light-Dark Zone Data	REST EPISODE COUNT (whole body), Total	TRUE	FALSE	TRUE	2.09264E-22	0.114557547	0.999997102
Light-Dark Zone Data	REST TIME (centroid), Total	TRUE	FALSE	FALSE	8.11057E-13	0.822795391	1
Light-Dark Zone Data	REST TIME (crossover), Total	TRUE	FALSE	FALSE	8.04309E-13	0.823525698	1
Light-Dark Zone Data	REST TIME (query), Total	TRUE	FALSE	FALSE	8.10054E-13	0.769459725	1
Light-Dark Zone Data	REST TIME (whole body), Total	FALSE	FALSE	FALSE	1.47044E-12	0.878530331	0.937963362
Light-Dark Zone Data	STEREOTYPIC ACTIVITY COUNT (centroid), Total	TRUE	FALSE	FALSE	0.000162743	0.794725076	1
Light-Dark Zone Data	STEREOTYPIC ACTIVITY COUNT (crossover), Total	TRUE	FALSE	FALSE	0.000177104	0.808757682	1
Light-Dark Zone Data	STEREOTYPIC ACTIVITY COUNT (query), Total	TRUE	FALSE	FALSE	0.000330532	0.9302787	0.99997145
Light-Dark Zone Data	STEREOTYPIC ACTIVITY COUNT (whole body), Total	TRUE	FALSE	FALSE	5.21533E-05	0.659257277	0.999996083
Light-Dark Zone Data	STEREOTYPIC EPISODE ACTIVITY COUNT (centroid), Total	TRUE	FALSE	FALSE	1.15293E-10	0.020172931	0.999992525
Light-Dark Zone Data	STEREOTYPIC EPISODE ACTIVITY COUNT (crossover), Total	TRUE	FALSE	FALSE	5.71288E-11	0.026525132	1
Light-Dark Zone Data	STEREOTYPIC EPISODE ACTIVITY COUNT (query), Total	TRUE	FALSE	FALSE	1.47728E-11	0.042107837	0.999967699
Light-Dark Zone Data	STEREOTYPIC EPISODE ACTIVITY COUNT (whole body), Total	TRUE	FALSE	FALSE	3.76975E-09	0.011523148	1
Light-Dark Zone Data	STEREOTYPIC EPISODE COUNT (centroid), Total	TRUE	FALSE	FALSE	1.33017E-05	0.658514611	0.999981307
Light-Dark Zone Data	STEREOTYPIC EPISODE COUNT (crossover), Total	TRUE	FALSE	FALSE	1.02566E-05	0.667144806	1
Light-Dark Zone Data	STEREOTYPIC EPISODE COUNT (query), Total	TRUE	FALSE	FALSE	1.01345E-05	0.473757409	0.999982408
Light-Dark Zone Data	STEREOTYPIC EPISODE COUNT (whole body), Total	FALSE	FALSE	FALSE	1.37089E-05	0.840464051	1
Light-Dark Zone Data	STEREOTYPY TIME (centroid), Total	TRUE	FALSE	TRUE	0.000129134	0.944895044	0.99999962
Light-Dark Zone Data	STEREOTYPY TIME (crossover), Total	TRUE	FALSE	TRUE	0.000144863	0.958443187	0.999999534
Light-Dark Zone Data	STEREOTYPY TIME (query), Total	TRUE	FALSE	TRUE	0.000838499	0.996446277	1
Light-Dark Zone Data	STEREOTYPY TIME (whole body), Total	TRUE	FALSE	TRUE	1.22336E-05	0.918455959	1
Light-Dark Zone Data	TOTAL DISTANCE (centroid), Total	TRUE	FALSE	FALSE	0.183039867	0.236925842	1
Light-Dark Zone Data	TOTAL DISTANCE (crossover), Total	TRUE	FALSE	FALSE	0.183428875	0.236596992	1
Light-Dark Zone Data	TOTAL DISTANCE (query), Total	TRUE	FALSE	FALSE	0.174530306	0.309168805	1
Light-Dark Zone Data	TOTAL DISTANCE (whole body), Total	TRUE	FALSE	FALSE	0.189051501	0.174098047	1
Light-Dark Zone Data	TOTAL DISTANCE X AXIS (centroid), Total	FALSE	FALSE	FALSE	0.000291598	0.22037476	1
Light-Dark Zone Data	TOTAL DISTANCE X AXIS (crossover), Total	TRUE	FALSE	FALSE	0.000292583	0.219537561	1
Light-Dark Zone Data	TOTAL DISTANCE X AXIS (query), Total	TRUE	FALSE	FALSE	0.000276328	0.26838817	0.999991682
Light-Dark Zone Data	TOTAL DISTANCE X AXIS (whole body), Total	FALSE	FALSE	FALSE	0.000314365	0.178002944	0.99536526
Light-Dark Zone Data	TOTAL DISTANCE Y AXIS (centroid), Total	TRUE	FALSE	FALSE	0.257841289	0.077664149	1
Light-Dark Zone Data	TOTAL DISTANCE Y AXIS (crossover), Total	TRUE	FALSE	FALSE	0.25783678	0.077663673	1
Light-Dark Zone Data	TOTAL DISTANCE Y AXIS (query), Total	TRUE	FALSE	FALSE	0.278813764	0.089680875	1
Light-Dark Zone Data	TOTAL DISTANCE Y AXIS (whole body), Total	TRUE	FALSE	FALSE	0.237187712	0.06694314	1
Light-Dark Zone Data	VERTICAL ACTIVITY COUNT (centroid), Total	TRUE	FALSE	FALSE	7.02259E-10	0.799454022	1
Light-Dark Zone Data	VERTICAL ACTIVITY COUNT (crossover), Total	TRUE	FALSE	FALSE	7.02259E-10	0.799454022	1
Light-Dark Zone Data	VERTICAL ACTIVITY COUNT (query), Total	TRUE	FALSE	FALSE	6.80239E-10	0.800008907	1
Light-Dark Zone Data	VERTICAL ACTIVITY COUNT (whole body), Total	TRUE	FALSE	FALSE	7.2704E-10	0.79893962	1
Light-Dark Zone Data	VERTICAL ACTIVITY TIME (centroid), Total	TRUE	FALSE	FALSE	0.121931892	0.981578165	1
Light-Dark Zone Data	VERTICAL ACTIVITY TIME (crossover), Total	TRUE	FALSE	FALSE	0.123634281	0.981313039	1
Light-Dark Zone Data	VERTICAL ACTIVITY TIME (query), Total	TRUE	FALSE	FALSE	0.128557766	0.980569391	1
Light-Dark Zone Data	VERTICAL ACTIVITY TIME (whole body), Total	TRUE	FALSE	FALSE	0.108702275	0.983475348	1
Light-Dark Zone Data	VERTICAL EPISODE COUNT (centroid), Total	TRUE	FALSE	TRUE	0.0002679	0.691711587	1
Light-Dark Zone Data	VERTICAL EPISODE COUNT (crossover), Total	TRUE	FALSE	TRUE	0.000222955	0.694056418	1
Light-Dark Zone Data	VERTICAL EPISODE COUNT (query), Total	TRUE	FALSE	TRUE	0.000807803	0.677869709	1
Light-Dark Zone Data	VERTICAL EPISODE COUNT (whole body), Total	TRUE	FALSE	TRUE	0.000812254	0.67954401	1
Light-Dark Zone Data	AMBULATORY ACTIVITY COUNT (centroid), % Light	FALSE	FALSE	FALSE	0.012757119	0.92314484	0.993197028
Light-Dark Zone Data	AMBULATORY ACTIVITY COUNT (crossover), % Light	TRUE	FALSE	FALSE	0.010521251	0.957045341	1
Light-Dark Zone Data	AMBULATORY ACTIVITY COUNT (query), % Light	FALSE	FALSE	FALSE	0.010613917	0.948040218	0.938546825
Light-Dark Zone Data	AMBULATORY ACTIVITY COUNT (whole body), % Light	FALSE	FALSE	FALSE	0.010971689	0.921982705	0.957364694
Light-Dark Zone Data	AMBULATORY EPISODE COUNT (centroid), % Light	FALSE	FALSE	FALSE	0.870809563	0.237384798	0.863456083
Light-Dark Zone Data	AMBULATORY EPISODE COUNT (crossover), % Light	TRUE	FALSE	FALSE	0.979717107	0.7584666	0.999993588
Light-Dark Zone Data	AMBULATORY EPISODE COUNT (query), % Light	TRUE	FALSE	FALSE	0.92658359	0.351969434	0.999996451
Light-Dark Zone Data	AMBULATORY EPISODE COUNT (whole body), % Light	TRUE	FALSE	FALSE	0.999602617	0.660944458	1
Light-Dark Zone Data	AMBULATORY TIME (centroid), % Light	TRUE	FALSE	FALSE	0.006426354	0.85993392	1
Light-Dark Zone Data	AMBULATORY TIME (crossover), % Light	FALSE	FALSE	FALSE	0.032105933	0.875980903	0.930648754
Light-Dark Zone Data	AMBULATORY TIME (query), % Light	FALSE	FALSE	FALSE	0.013723155	0.810931649	0.933773708
Light-Dark Zone Data	AMBULATORY TIME (whole body), % Light	TRUE	FALSE	FALSE	0.016167641	0.767815351	1
Light-Dark Zone Data	CLOCKWISE REVOLUTIONS (centroid), % Light	TRUE	TRUE	TRUE	0.058153359	0.68374141	1
Light-Dark Zone Data	CLOCKWISE REVOLUTIONS (crossover), % Light	TRUE	TRUE	TRUE	0.103133242	0.856537581	1
Light-Dark Zone Data	CLOCKWISE REVOLUTIONS (query), % Light	TRUE	TRUE	TRUE	0.227445151	0.732298299	1
Light-Dark Zone Data	CLOCKWISE REVOLUTIONS (whole body), % Light	TRUE	TRUE	TRUE	0.094399278	0.622026361	1
Light-Dark Zone Data	COUNTER CLOCKWISE REVOLUTIONS (centroid), % Light	TRUE	FALSE	FALSE	0.813984973	0.895479518	1
Light-Dark Zone Data	COUNTER CLOCKWISE REVOLUTIONS (crossover), % Light	TRUE	FALSE	FALSE	0.971452697	0.970594185	1
Light-Dark Zone Data	COUNTER CLOCKWISE REVOLUTIONS (query), % Light	TRUE	FALSE	FALSE	0.846439682	0.906724984	0.999954893
Light-Dark Zone Data	COUNTER CLOCKWISE REVOLUTIONS (whole body), % Light	TRUE	FALSE	FALSE	0.540268428	0.901480182	0.999997624
Light-Dark Zone Data	DURATION (centroid), % Light	FALSE	FALSE	FALSE	0.060772249	0.913800441	0.803289347
Light-Dark Zone Data	DURATION (crossover), % Light	FALSE	FALSE	FALSE	0.058055091	0.862426064	0.826678254
Light-Dark Zone Data	DURATION (query), % Light	FALSE	FALSE	FALSE	0.048095577	0.865893622	0.725435563
Light-Dark Zone Data	DURATION (whole body), % Light	FALSE	FALSE	FALSE	0.062510375	0.893345434	0.804716779
Light-Dark Zone Data	ENTRY COUNT (centroid), % Light	TRUE	FALSE	FALSE	0.991704384	0.600960975	0.897661534
Light-Dark Zone Data	ENTRY COUNT (crossover), % Light	TRUE	FALSE	TRUE	1	0.807776731	1
Light-Dark Zone Data	ENTRY COUNT (query), % Light	TRUE	FALSE	FALSE	0.558267858	0.439527977	0.99999962
Light-Dark Zone Data	ENTRY COUNT (whole body), % Light	TRUE	FALSE	FALSE	0.386686087	0.404737167	0.999957788
Light-Dark Zone Data	HORIZONTAL ACTIVITY COUNT (centroid), % Light	TRUE	FALSE	FALSE	0.015173061	0.931516835	1
Light-Dark Zone Data	HORIZONTAL ACTIVITY COUNT (crossover), % Light	TRUE	FALSE	FALSE	0.012011699	0.965132451	1
Light-Dark Zone Data	HORIZONTAL ACTIVITY COUNT (query), % Light	FALSE	FALSE	FALSE	0.011172612	0.959026428	0.958852017
Light-Dark Zone Data	HORIZONTAL ACTIVITY COUNT (whole body), % Light	FALSE	FALSE	FALSE	0.012612117	0.933904606	0.977867571
Light-Dark Zone Data	LATENCY (centroid), % Light	TRUE	FALSE	TRUE	1	0.95554706	1
Light-Dark Zone Data	LATENCY (crossover), % Light	TRUE	FALSE	TRUE	1	0.905743856	1
Light-Dark Zone Data	LATENCY (query), % Light	TRUE	FALSE	TRUE	1	0.890291657	1
Light-Dark Zone Data	LATENCY (whole body), % Light	TRUE	FALSE	TRUE	1	0.905743856	1
Light-Dark Zone Data	MOVEMENT EPISODE COUNT (centroid), % Light	TRUE	FALSE	FALSE	0.114379117	0.63597577	1
Light-Dark Zone Data	MOVEMENT EPISODE COUNT (crossover), % Light	FALSE	FALSE	FALSE	0.117366793	0.807812783	0.996300511
Light-Dark Zone Data	MOVEMENT EPISODE COUNT (query), % Light	TRUE	FALSE	FALSE	0.018081438	0.723970055	0.453909518
Light-Dark Zone Data	MOVEMENT EPISODE COUNT (whole body), % Light	TRUE	FALSE	FALSE	0.125312962	0.506559793	1
Light-Dark Zone Data	MOVEMENT TIME (centroid), % Light	FALSE	FALSE	FALSE	0.004131658	0.960364058	0.934917081
Light-Dark Zone Data	MOVEMENT TIME (crossover), % Light	FALSE	FALSE	FALSE	0.006125253	0.898244772	0.945561502
Light-Dark Zone Data	MOVEMENT TIME (query), % Light	FALSE	FALSE	FALSE	0.003175254	0.912415608	0.847779223
Light-Dark Zone Data	MOVEMENT TIME (whole body), % Light	FALSE	FALSE	FALSE	0.006421599	0.939703521	0.909668277
Light-Dark Zone Data	REST EPISODE COUNT (centroid), % Light	TRUE	FALSE	FALSE	0.250834219	0.856687831	0.9999914
Light-Dark Zone Data	REST EPISODE COUNT (crossover), % Light	TRUE	FALSE	FALSE	0.214825716	0.819196707	0.999877822
Light-Dark Zone Data	REST EPISODE COUNT (query), % Light	TRUE	FALSE	FALSE	0.196802644	0.869437097	1
Light-Dark Zone Data	REST EPISODE COUNT (whole body), % Light	TRUE	FALSE	FALSE	0.192562698	0.850362504	1
Light-Dark Zone Data	REST TIME (centroid), % Light	FALSE	FALSE	FALSE	0.496160213	0.787173458	0.583779864
Light-Dark Zone Data	REST TIME (crossover), % Light	FALSE	FALSE	FALSE	0.425405832	0.749312837	0.563910779
Light-Dark Zone Data	REST TIME (query), % Light	FALSE	FALSE	FALSE	0.453973304	0.748492754	0.515155228
Light-Dark Zone Data	REST TIME (whole body), % Light	FALSE	FALSE	FALSE	0.42569638	0.760419046	0.566192046
Light-Dark Zone Data	STEREOTYPIC ACTIVITY COUNT (centroid), % Light	TRUE	FALSE	FALSE	0.001360411	0.958010017	0.999983225
Light-Dark Zone Data	STEREOTYPIC ACTIVITY COUNT (crossover), % Light	TRUE	FALSE	FALSE	0.002336139	0.991181114	0.999994033
Light-Dark Zone Data	STEREOTYPIC ACTIVITY COUNT (query), % Light	TRUE	FALSE	FALSE	0.00100828	0.988634271	0.999942276
Light-Dark Zone Data	STEREOTYPIC ACTIVITY COUNT (whole body), % Light	TRUE	FALSE	FALSE	0.001962776	0.980524874	1
Light-Dark Zone Data	STEREOTYPIC EPISODE ACTIVITY COUNT (centroid), % Light	FALSE	FALSE	FALSE	0.013100353	0.955243393	1
Light-Dark Zone Data	STEREOTYPIC EPISODE ACTIVITY COUNT (crossover), % Light	TRUE	FALSE	FALSE	0.008445478	0.998079922	1
Light-Dark Zone Data	STEREOTYPIC EPISODE ACTIVITY COUNT (query), % Light	TRUE	FALSE	FALSE	0.005756638	0.992494786	1
Light-Dark Zone Data	STEREOTYPIC EPISODE ACTIVITY COUNT (whole body), % Light	FALSE	FALSE	FALSE	0.013852564	0.966464342	0.952833485
Light-Dark Zone Data	STEREOTYPIC EPISODE COUNT (centroid), % Light	TRUE	FALSE	FALSE	0.011406873	0.972361227	0.999996253
Light-Dark Zone Data	STEREOTYPIC EPISODE COUNT (crossover), % Light	TRUE	FALSE	FALSE	0.008687473	0.999999075	1
Light-Dark Zone Data	STEREOTYPIC EPISODE COUNT (query), % Light	TRUE	FALSE	FALSE	0.006450855	0.996887582	1
Light-Dark Zone Data	STEREOTYPIC EPISODE COUNT (whole body), % Light	TRUE	FALSE	FALSE	0.009224088	0.997790748	1
Light-Dark Zone Data	STEREOTYPY TIME (centroid), % Light	TRUE	FALSE	FALSE	0.01726232	0.999034682	0.999999149
Light-Dark Zone Data	STEREOTYPY TIME (crossover), % Light	TRUE	FALSE	FALSE	0.035930447	0.988776883	0.999993972
Light-Dark Zone Data	STEREOTYPY TIME (query), % Light	TRUE	FALSE	FALSE	0.018124818	0.99455029	1
Light-Dark Zone Data	STEREOTYPY TIME (whole body), % Light	TRUE	FALSE	FALSE	0.026676324	0.989642292	0.99997537
Light-Dark Zone Data	TOTAL DISTANCE (centroid), % Light	TRUE	FALSE	FALSE	0.011212508	0.999993854	0.999996292
Light-Dark Zone Data	TOTAL DISTANCE (crossover), % Light	TRUE	FALSE	FALSE	0.015170105	0.999860182	1
Light-Dark Zone Data	TOTAL DISTANCE (query), % Light	TRUE	FALSE	FALSE	0.013610824	0.99349704	1
Light-Dark Zone Data	TOTAL DISTANCE (whole body), % Light	TRUE	FALSE	FALSE	0.016458868	0.999690049	1
Light-Dark Zone Data	TOTAL DISTANCE X AXIS (centroid), % Light	TRUE	FALSE	FALSE	0.366471424	0.946186014	0.99999742
Light-Dark Zone Data	TOTAL DISTANCE X AXIS (crossover), % Light	TRUE	FALSE	FALSE	0.349766445	0.937091927	1
Light-Dark Zone Data	TOTAL DISTANCE X AXIS (query), % Light	TRUE	FALSE	FALSE	0.327703091	0.983053784	1
Light-Dark Zone Data	TOTAL DISTANCE X AXIS (whole body), % Light	TRUE	FALSE	FALSE	0.356319656	0.921660083	0.999997153
Light-Dark Zone Data	TOTAL DISTANCE Y AXIS (centroid), % Light	FALSE	FALSE	FALSE	6.02485E-05	0.784429617	0.852828002
Light-Dark Zone Data	TOTAL DISTANCE Y AXIS (crossover), % Light	FALSE	FALSE	FALSE	8.9171E-05	0.864255831	0.925288394
Light-Dark Zone Data	TOTAL DISTANCE Y AXIS (query), % Light	FALSE	FALSE	FALSE	5.8044E-05	0.788232839	0.852998202
Light-Dark Zone Data	TOTAL DISTANCE Y AXIS (whole body), % Light	FALSE	FALSE	FALSE	6.94262E-05	0.783318757	0.889154858
Light-Dark Zone Data	VERTICAL ACTIVITY COUNT (centroid), % Light	FALSE	FALSE	FALSE	0.010851978	0.906581041	0.659343485
Light-Dark Zone Data	VERTICAL ACTIVITY COUNT (crossover), % Light	FALSE	FALSE	FALSE	0.011158126	0.906271282	0.65800239
Light-Dark Zone Data	VERTICAL ACTIVITY COUNT (query), % Light	FALSE	FALSE	FALSE	0.011052548	0.910175467	0.665744564
Light-Dark Zone Data	VERTICAL ACTIVITY COUNT (whole body), % Light	FALSE	FALSE	FALSE	0.01103746	0.911309935	0.668028132
Light-Dark Zone Data	VERTICAL ACTIVITY TIME (centroid), % Light	TRUE	FALSE	FALSE	0.001415618	0.937317414	1
Light-Dark Zone Data	VERTICAL ACTIVITY TIME (crossover), % Light	TRUE	FALSE	FALSE	0.001445139	0.933651079	1
Light-Dark Zone Data	VERTICAL ACTIVITY TIME (query), % Light	TRUE	FALSE	FALSE	0.001418107	0.935702045	1
Light-Dark Zone Data	VERTICAL ACTIVITY TIME (whole body), % Light	TRUE	FALSE	FALSE	0.001397201	0.935680218	1
Light-Dark Zone Data	VERTICAL EPISODE COUNT (centroid), % Light	FALSE	FALSE	FALSE	0.008488066	0.963182627	0.787548163
Light-Dark Zone Data	VERTICAL EPISODE COUNT (crossover), % Light	FALSE	FALSE	FALSE	0.008650013	0.963202277	0.786918781
Light-Dark Zone Data	VERTICAL EPISODE COUNT (query), % Light	FALSE	FALSE	FALSE	0.008111793	0.964886222	0.790367967
Light-Dark Zone Data	VERTICAL EPISODE COUNT (whole body), % Light	FALSE	FALSE	FALSE	0.009124703	0.964876941	0.796363737
IDC	Respiratory Quotient, Light-Dark Ratio	FALSE	FALSE	FALSE	1.04784E-09	0.088367707	0.0295321
IDC	Water Consumption (g), Light-Dark Ratio	TRUE	FALSE	TRUE	0.007628197	0.929620408	1
IDC	Food Consumption (g), Light-Dark Ratio	TRUE	FALSE	TRUE	0.016448965	0.510712175	0.999996964
IDC	Food Consumption (kcal), Light-Dark Ratio	TRUE	FALSE	TRUE	0.016448981	0.510711847	0.999996943
IDC	Energy Expenditure (kcal), Light-Dark Ratio	TRUE	FALSE	FALSE	1.61388E-13	0.981679921	0.999963513
IDC	Average VO2, Light-Dark Ratio	TRUE	FALSE	FALSE	2.27225E-15	0.984556567	0.999997848
IDC	Average VCO2, Light-Dark Ratio	TRUE	FALSE	FALSE	6.89898E-08	0.971941031	0.999814739
IDC	Rearing Activity, Light-Dark Ratio	FALSE	FALSE	FALSE	0.001032586	0.729614392	0.729985319
IDC	Ambulatory Activity, Light-Dark Ratio	TRUE	FALSE	FALSE	4.12367E-09	0.556084418	0.999994981
IDC	Distance Traveled (m), Light-Dark Ratio	TRUE	FALSE	FALSE	4.90601E-10	0.806869331	1
IDC	Directed Ambulatory Locomation, Light-Dark Ratio	TRUE	FALSE	FALSE	2.22608E-10	0.85536511	1
IDC	Food Consumption per unit Body Weight (g/g), Light-Dark Ratio	TRUE	FALSE	TRUE	0.016449012	0.510711921	0.999996947
IDC	Water Consumption per unit Body Weight (g/g), Light-Dark Ratio	TRUE	FALSE	TRUE	0.00762817	0.929620027	1
IDC	Food Consumption per unit Body Weight (kcal/g), Light-Dark Ratio	TRUE	FALSE	TRUE	0.01644901	0.510711675	0.99999697
Spon Alt	Total Arm Entries	FALSE	FALSE	FALSE	1.81664E-08	0.000184446	0.075951167
Spon Alt	Number of Triplets	FALSE	FALSE	FALSE	1.81664E-08	0.000184446	0.075951167
Spon Alt	Number of Spontaneous Alternations	FALSE	FALSE	FALSE	8.18392E-07	0.026812551	0.158047051
Spon Alt	Alternation Ratio	TRUE	FALSE	FALSE	0.016811081	0.996769543	1
Spon Alt	Latency to Leave Start Arm	TRUE	TRUE	TRUE	0.925884997	0.771242489	1
Spon Alt	A Arm Entry	FALSE	FALSE	FALSE	2.60392E-06	0.000110655	0.170098084
Spon Alt	B Arm Entry	FALSE	FALSE	FALSE	5.01771E-06	0.085000013	0.451659336
Spon Alt	C Arm Entry	FALSE	FALSE	FALSE	7.82281E-08	0.012575146	0.768304405
Spon Alt	A Arm Time	TRUE	FALSE	FALSE	0.661576317	0.159459558	0.400255344
Spon Alt	B Arm Time	FALSE	FALSE	FALSE	0.007377849	0.022716033	0.01755133
Spon Alt	C Arm Time	TRUE	FALSE	TRUE	1	0.153377471	0.999999341
Organ Weights	GONADAL FAT PAD (g)	FALSE	FALSE	FALSE	7.30979E-20	1.784E-10	0.004412837
Organ Weights	RIGHT GONAD (g)	FALSE	FALSE	TRUE	7.31135E-14	5.94493E-50	1.72087E-09
Organ Weights	LEFT GONAD (g)	FALSE	FALSE	TRUE	5.34518E-16	9.03567E-43	3.7015E-08
Organ Weights	FEMUR (g)	TRUE	FALSE	FALSE	3.05227E-20	0.016847926	1
Organ Weights	SPLEEN (g)	TRUE	FALSE	TRUE	6.26473E-10	0.301161977	0.133036591
Organ Weights	RIGHT KIDNEY (g)	FALSE	FALSE	TRUE	1.66876E-18	4.48175E-43	0.166031204
Organ Weights	LEFT KIDNEY (g)	FALSE	FALSE	FALSE	1.69561E-14	7.81684E-37	0.026283122
Organ Weights	LIVER (g)	FALSE	FALSE	FALSE	1.36899E-12	5.27484E-15	0.037625078
Organ Weights	BRAIN (g)	FALSE	FALSE	FALSE	1.04226E-28	0.425558431	0.797607357
Organ Weights	HEART (g)	FALSE	TRUE	FALSE	9.43662E-14	8.2669E-14	0.107732973
Organ Weights	LUNGS (g)	TRUE	FALSE	FALSE	1.18121E-25	1.27881E-05	1
Organ Weights	RIGHT EYE (g)	FALSE	FALSE	FALSE	1.23019E-06	0.004432424	0.001985254
Organ Weights	LEFT EYE (g)	TRUE	FALSE	FALSE	3.0227E-09	0.003643777	1
Organ Weights	STD RIGHT GONAD (g/g)	FALSE	FALSE	FALSE	1.35569E-13	4.93191E-38	4.20872E-09
Organ Weights	STD GONADAL FAT PAD (g/g)	FALSE	FALSE	FALSE	4.81474E-17	4.51099E-06	0.090510387
Organ Weights	STD LEFT GONAD (g/g)	FALSE	FALSE	TRUE	3.69571E-13	9.89478E-32	2.27676E-07
Organ Weights	STD FEMUR (g/g)	FALSE	FALSE	FALSE	0.064628241	7.70601E-10	0.513086354
Organ Weights	STD SPLEEN (g/g)	TRUE	FALSE	TRUE	3.31706E-08	3.56142E-06	0.019078851
Organ Weights	STD RIGHT KIDNEY (g/g)	FALSE	FALSE	FALSE	4.53746E-31	1.04663E-20	3.69042E-05
Organ Weights	STD LEFT KIDNEY (g/g)	FALSE	FALSE	FALSE	8.14197E-25	6.27813E-17	0.00030173
Organ Weights	STD LIVER (g/g)	FALSE	FALSE	FALSE	4.15582E-12	0.044472307	1
Organ Weights	STD BRAIN (g/g)	TRUE	FALSE	TRUE	5.84739E-19	1.35987E-31	0.203343351
Organ Weights	STD HEART (g/g)	FALSE	FALSE	FALSE	0.056534536	0.727271934	0.768154398
Organ Weights	STD LUNGS (g/g)	TRUE	FALSE	FALSE	0.139584005	9.48025E-10	1
Organ Weights	STD RIGHT EYE (g/g)	FALSE	FALSE	FALSE	1.48545E-20	8.09537E-16	0.001504544
Organ Weights	STD LEFT EYE (g/g)	FALSE	FALSE	FALSE	7.87044E-41	4.971E-21	0.217070403
Gross Morphology	OVERALL LENGTH (cm)	FALSE	FALSE	FALSE	1.72268E-05	0.001214924	0.856091087
Gross Morphology	BODY LENGTH (cm)	FALSE	FALSE	FALSE	3.74314E-38	3.36344E-13	0.261273092
Gross Morphology	TAIL LENGTH (cm)	TRUE	FALSE	FALSE	1.61449E-07	0.87421308	1
Gross Morphology	STD OVERALL LENGTH (cm/g)	FALSE	FALSE	FALSE	2.73082E-45	1.12797E-35	0.005712504
Gross Morphology	STD BODY LENGTH (cm/g)	FALSE	FALSE	FALSE	1.00784E-29	5.50286E-36	0.03521891
Gross Morphology	STD TAIL LENGTH (cm/g)	FALSE	FALSE	FALSE	6.34814E-40	2.14222E-22	0.022345193
