# Supplementary material for: Into the Wild: A novel wild-derived inbred strain resource expands the genomic and phenotypic diversity of laboratory mouse models
Source: PLoS Genet. 2024 Apr 10;20(4):e1011228. doi: 10.1371/journal.pgen.1011228 (PMC11034653; doi:10.1371/journal.pgen.1011228)
Supplement: S19 Table — Trait values were first regressed on body weight at 18 weeks and residuals used for model fitting. (TXT) [file pgen.1011228.s031.txt]

ASSAY	PHENOTYPE	Full model - singular?	Strain Null model - singular?	Sex Null model - singular?	P - STRAIN effect	P - SEX effect	P - STRAINxSEX effect
Clinical Chemistry	INSULIN, lipid	TRUE	FALSE	TRUE	0.687183565	0.685452301	0.386378845
Clinical Chemistry	LEPTIN, lipid	FALSE	FALSE	FALSE	0.000663624	0.068799293	0.145355132
Clinical Chemistry	WBC (x10^3 uL), immune	FALSE	FALSE	FALSE	0.004341562	0.862858509	0.697419727
Clinical Chemistry	RBC (x10^6 uL), rbc	FALSE	FALSE	FALSE	0.000153738	0.345180773	0.15341778
Clinical Chemistry	HGB (g/dL), rbc	FALSE	FALSE	FALSE	0.001220433	0.34600643	0.381978313
Clinical Chemistry	HCT %, rbc	FALSE	FALSE	FALSE	0.000259945	0.592531297	0.334558856
Clinical Chemistry	MCV (fL), rbc	FALSE	FALSE	FALSE	2.83767E-06	0.853706305	0.600877206
Clinical Chemistry	MCH (pg), rbc	FALSE	FALSE	FALSE	7.3568E-13	0.067997476	0.185029311
Clinical Chemistry	MCHC (g/dL), rbc	TRUE	FALSE	FALSE	5.38338E-10	1.51742E-06	1
Clinical Chemistry	RDW %, rbc	FALSE	FALSE	FALSE	0.027869209	0.075852845	0.589488359
Clinical Chemistry	PLT (x10^3 uL), platelets	FALSE	FALSE	FALSE	1.81034E-06	0.002797363	0.010208328
Clinical Chemistry	MPV (fL), platelets	TRUE	FALSE	FALSE	5.68283E-14	0.009825429	0.999910495
Clinical Chemistry	% NEUT, immune	TRUE	FALSE	FALSE	0.063192653	0.995241944	0.999994667
Clinical Chemistry	% LYMPH, immune	TRUE	FALSE	TRUE	0.006349472	0.932049813	1
Clinical Chemistry	% MONO, immune	TRUE	FALSE	FALSE	1.96112E-13	0.797989663	1
Clinical Chemistry	% EOS, immune	TRUE	FALSE	TRUE	1.9425E-08	0.3821816	0.83911883
Clinical Chemistry	% BASO, immune	TRUE	FALSE	FALSE	0.091924828	0.219016205	1
Clinical Chemistry	% RETIC, rbc	TRUE	FALSE	FALSE	0.384377526	0.611822636	0.424827643
Clinical Chemistry	# RETIC (x10^9 cells/L), rbc	TRUE	FALSE	FALSE	0.976261451	0.842644428	0.826492281
Clinical Chemistry	# NEUT (x10^3 cells/uL), immune	FALSE	FALSE	TRUE	0.003156707	0.407922372	0.208567785
Clinical Chemistry	# LYMPH (x10^3 cells/uL), immune	TRUE	FALSE	FALSE	0.01247709	0.97764283	0.99999981
Clinical Chemistry	# MONO (x10^3 cells/uL), immune	FALSE	FALSE	FALSE	1.12865E-06	0.453090609	0.271652128
Clinical Chemistry	# EOS (x10^3 cells/uL), immune	FALSE	FALSE	FALSE	2.31352E-10	0.222373082	0.101130142
Clinical Chemistry	# BASO (x10^3 cells/uL), immune	TRUE	FALSE	FALSE	0.764601547	0.435808895	0.999989185
Clinical Chemistry	LCR %, platelets	TRUE	FALSE	FALSE	5.68973E-18	0.006427919	1
Clinical Chemistry	# NRBC (x10^3cells/uL), rbc	TRUE	FALSE	FALSE	0.425583714	0.988278919	1
Clinical Chemistry	NRBC %%, rbc	FALSE	FALSE	FALSE	0.754883304	0.997236819	0.987252763
Clinical Chemistry	RET-HE 0, rbc	FALSE	FALSE	FALSE	2.2543E-15	0.069087928	0.083758709
Clinical Chemistry	IRF %, rbc	TRUE	FALSE	FALSE	0.198441578	0.992791442	1
Clinical Chemistry	RDW-SD 0, rbc	FALSE	FALSE	FALSE	1.27557E-05	0.081483134	0.840431779
Clinical Chemistry	LFR %, rbc	TRUE	FALSE	FALSE	0.198441578	0.992791442	1
Clinical Chemistry	MFR %, rbc	FALSE	FALSE	FALSE	6.3846E-12	0.050343076	0.561689165
Clinical Chemistry	HFR %, rbc	TRUE	FALSE	FALSE	0.000224908	0.663779383	1
Clinical Chemistry	PLT-I (x10^3/uL), platelets	FALSE	FALSE	FALSE	0.012691758	0.030654619	0.030777809
Clinical Chemistry	PLT-0 (x10^3/uL), platelets	FALSE	FALSE	FALSE	1.22549E-05	0.00254728	0.012833978
Clinical Chemistry	PCT %, immune	TRUE	FALSE	FALSE	0.000341324	0.773829058	0.999905392
Clinical Chemistry	PDW (fL), platelets	TRUE	FALSE	FALSE	1.26186E-07	0.059155585	1
Clinical Chemistry	ALB (g/dL), liver	TRUE	FALSE	FALSE	3.81363E-05	0.000313971	0.003496377
Clinical Chemistry	ALP (IU/L), liver	FALSE	FALSE	FALSE	3.94367E-20	0.229381016	0.333136141
Clinical Chemistry	ALT (IU/L), liver	TRUE	FALSE	TRUE	1.32044E-17	2.59261E-07	1.69194E-06
Clinical Chemistry	AST (IU/L), liver	TRUE	FALSE	TRUE	1.0637E-09	0.050352469	0.029181368
Clinical Chemistry	BUN (mg/dL), liver	TRUE	FALSE	FALSE	0.46325261	0.00076637	1
Clinical Chemistry	CHOL (mg/dL), lipid	FALSE	FALSE	FALSE	5.59078E-14	0.092319238	0.368711173
Clinical Chemistry	GLU (mg/dL), lipid	TRUE	FALSE	TRUE	0.056089265	0.271967363	0.395935215
Clinical Chemistry	HDLX (mg/dL), lipid	FALSE	FALSE	FALSE	8.494E-12	0.055656784	0.42406977
Clinical Chemistry	TBILC (mg/dL), liver	TRUE	FALSE	TRUE	0.229974644	0.591873349	1
Clinical Chemistry	TP (g/dL), liver	FALSE	FALSE	FALSE	0.008958377	0.174759004	0.169312348
Clinical Chemistry	TRIG (mg/dL), lipid	TRUE	FALSE	FALSE	0.009033485	0.954573168	1
Clinical Chemistry	ALB (/GL), liver	TRUE	FALSE	TRUE	0.000305526	1.60483E-06	0.000137303
Clinical Chemistry	CREX (mg/dL), liver	TRUE	FALSE	FALSE	0.569425148	0.459008611	1
Clinical Chemistry	GLOB, liver	TRUE	FALSE	TRUE	0.995087833	0.490059395	0.920947853
Clinical Chemistry	Iron (ug/dL), rbc	FALSE	FALSE	FALSE	1.32297E-10	0.000366966	0.329680197
EKG	RR INTERVAL (ms)	FALSE	FALSE	FALSE	0.100843841	0.726283669	0.950756509
EKG	HEART RATE (bpm)	FALSE	FALSE	FALSE	0.002051655	0.568320729	0.921186437
EKG	PR INTERVAL (ms)	TRUE	FALSE	TRUE	1.1841E-11	0.945055153	0.881017244
EKG	P DURATION (ms)	TRUE	FALSE	FALSE	0.907827985	0.056998506	0.999936218
EKG	QRS INTERVAL (ms)	TRUE	TRUE	TRUE	0.741572001	0.357077711	1
EKG	QT INTERVAL (ms)	TRUE	FALSE	FALSE	0.058502012	0.3328516	1
EKG	QTc (ms)	TRUE	FALSE	FALSE	0.023133477	0.161635284	1
EKG	JT INTERVAL (ms)	TRUE	FALSE	FALSE	0.063041209	0.405507177	0.999844234
EKG	Tpeak-Tend INTERVAL (ms)	FALSE	FALSE	FALSE	0.000385607	0.296004723	0.847788172
EKG	P AMPLITUDE (mV)	FALSE	FALSE	FALSE	0.008944563	0.126262032	0.24925238
EKG	Q AMPLITUDE (mV)	FALSE	FALSE	FALSE	3.69715E-07	0.250079866	0.600243502
EKG	R AMPLITUDE (mV)	TRUE	FALSE	FALSE	7.05306E-13	0.455570984	1
EKG	S AMPLITUDE (mV)	TRUE	FALSE	TRUE	1.58469E-05	0.994311341	0.957206921
EKG	ST HEIGHT (mV)	FALSE	FALSE	FALSE	3.96597E-07	0.280976326	0.947446395
EKG	T AMPLITUDE (mV)	FALSE	FALSE	FALSE	8.00582E-15	0.087670898	0.032405739
Frailty	TEMPERATURE	TRUE	FALSE	TRUE	0.238405796	0.537035903	0.602604887
Frailty	FRAILTY INDEX SCORE	FALSE	FALSE	FALSE	0.091427858	0.179100912	0.324961825
Light-Dark Zone Data	AMBULATORY ACTIVITY COUNT (centroid), dark	FALSE	FALSE	FALSE	7.28859E-07	4.23842E-05	0.142752451
Light-Dark Zone Data	AMBULATORY ACTIVITY COUNT (centroid), light	TRUE	FALSE	FALSE	0.492048804	0.049372416	0.999757329
Light-Dark Zone Data	AMBULATORY ACTIVITY COUNT (crossover), dark	FALSE	FALSE	FALSE	1.00361E-06	0.000266955	0.263371678
Light-Dark Zone Data	AMBULATORY ACTIVITY COUNT (crossover), light	TRUE	FALSE	FALSE	0.546615583	0.032800209	0.999941831
Light-Dark Zone Data	AMBULATORY ACTIVITY COUNT (query), dark	FALSE	FALSE	FALSE	1.07917E-06	0.000181291	0.294124172
Light-Dark Zone Data	AMBULATORY ACTIVITY COUNT (query), light	FALSE	FALSE	FALSE	0.512307924	0.025829117	0.950421643
Light-Dark Zone Data	AMBULATORY ACTIVITY COUNT (whole body), dark	FALSE	FALSE	FALSE	8.21304E-07	0.000207115	0.124518297
Light-Dark Zone Data	AMBULATORY ACTIVITY COUNT (whole body), light	TRUE	FALSE	FALSE	0.543694191	0.037624659	0.999973989
Light-Dark Zone Data	AMBULATORY EPISODE COUNT (centroid), dark	TRUE	TRUE	TRUE	0.8641277	0.317607893	1
Light-Dark Zone Data	AMBULATORY EPISODE COUNT (centroid), light	FALSE	FALSE	FALSE	0.349141464	0.641772748	0.552674979
Light-Dark Zone Data	AMBULATORY EPISODE COUNT (crossover), dark	TRUE	TRUE	TRUE	1	0.343770124	1
Light-Dark Zone Data	AMBULATORY EPISODE COUNT (crossover), light	FALSE	FALSE	FALSE	0.26717908	0.148364126	0.207882813
Light-Dark Zone Data	AMBULATORY EPISODE COUNT (query), dark	TRUE	TRUE	TRUE	1	0.454246797	1
Light-Dark Zone Data	AMBULATORY EPISODE COUNT (query), light	FALSE	FALSE	FALSE	0.170513949	0.518134856	0.487264107
Light-Dark Zone Data	AMBULATORY EPISODE COUNT (whole body), dark	TRUE	FALSE	TRUE	0.591707348	0.304380733	0.453375171
Light-Dark Zone Data	AMBULATORY EPISODE COUNT (whole body), light	FALSE	FALSE	FALSE	0.75674174	0.205874175	0.578687763
Light-Dark Zone Data	AMBULATORY TIME (centroid), dark	FALSE	FALSE	FALSE	9.39481E-07	0.772570184	0.596825955
Light-Dark Zone Data	AMBULATORY TIME (centroid), light	FALSE	FALSE	FALSE	0.002924648	0.483921248	0.920818893
Light-Dark Zone Data	AMBULATORY TIME (crossover), dark	FALSE	FALSE	FALSE	6.19116E-06	0.308508658	0.144872248
Light-Dark Zone Data	AMBULATORY TIME (crossover), light	FALSE	FALSE	FALSE	0.016289408	0.342827515	0.803697872
Light-Dark Zone Data	AMBULATORY TIME (query), dark	FALSE	FALSE	FALSE	2.56395E-06	0.49562177	0.254287706
Light-Dark Zone Data	AMBULATORY TIME (query), light	FALSE	FALSE	FALSE	0.000875671	0.229237865	0.912642269
Light-Dark Zone Data	AMBULATORY TIME (whole body), dark	FALSE	FALSE	FALSE	8.63422E-07	0.392254515	0.235452956
Light-Dark Zone Data	AMBULATORY TIME (whole body), light	FALSE	FALSE	FALSE	0.015955276	0.278352293	1
Light-Dark Zone Data	CLOCKWISE REVOLUTIONS (centroid), dark	FALSE	FALSE	FALSE	0.493700518	0.725163936	0.469931727
Light-Dark Zone Data	CLOCKWISE REVOLUTIONS (centroid), light	TRUE	TRUE	TRUE	0.700071539	0.893399127	1
Light-Dark Zone Data	CLOCKWISE REVOLUTIONS (crossover), dark	FALSE	FALSE	FALSE	0.603603755	0.976089212	0.858959604
Light-Dark Zone Data	CLOCKWISE REVOLUTIONS (crossover), light	TRUE	TRUE	TRUE	0.780913005	0.858842954	0.934356991
Light-Dark Zone Data	CLOCKWISE REVOLUTIONS (query), dark	TRUE	FALSE	FALSE	0.619671975	0.879705709	0.999936373
Light-Dark Zone Data	CLOCKWISE REVOLUTIONS (query), light	TRUE	TRUE	TRUE	0.702805827	0.776111464	1
Light-Dark Zone Data	CLOCKWISE REVOLUTIONS (whole body), dark	TRUE	FALSE	FALSE	0.817129155	0.989778605	0.999931478
Light-Dark Zone Data	CLOCKWISE REVOLUTIONS (whole body), light	TRUE	TRUE	TRUE	0.782151808	0.942678512	0.790809161
Light-Dark Zone Data	COUNTER CLOCKWISE REVOLUTIONS (centroid), dark	FALSE	FALSE	FALSE	0.03851499	0.364915374	0.282980981
Light-Dark Zone Data	COUNTER CLOCKWISE REVOLUTIONS (centroid), light	FALSE	FALSE	FALSE	0.60695954	0.252136172	0.698583605
Light-Dark Zone Data	COUNTER CLOCKWISE REVOLUTIONS (crossover), dark	FALSE	FALSE	FALSE	0.097090968	0.744915186	0.527688044
Light-Dark Zone Data	COUNTER CLOCKWISE REVOLUTIONS (crossover), light	FALSE	FALSE	FALSE	0.680482443	0.209494369	0.931227085
Light-Dark Zone Data	COUNTER CLOCKWISE REVOLUTIONS (query), dark	FALSE	FALSE	FALSE	0.048677945	0.36305254	0.205959585
Light-Dark Zone Data	COUNTER CLOCKWISE REVOLUTIONS (query), light	FALSE	FALSE	FALSE	0.846486398	0.370341276	0.802513445
Light-Dark Zone Data	COUNTER CLOCKWISE REVOLUTIONS (whole body), dark	TRUE	FALSE	FALSE	0.031288069	0.53838153	1
Light-Dark Zone Data	COUNTER CLOCKWISE REVOLUTIONS (whole body), light	FALSE	FALSE	FALSE	0.426188478	0.214687223	0.640195343
Light-Dark Zone Data	DURATION (centroid), dark	FALSE	FALSE	FALSE	0.012376573	0.434353858	0.252715046
Light-Dark Zone Data	DURATION (centroid), light	FALSE	FALSE	FALSE	0.012372893	0.434278895	0.252655117
Light-Dark Zone Data	DURATION (crossover), dark	FALSE	FALSE	FALSE	0.011316298	0.318952025	0.226637584
Light-Dark Zone Data	DURATION (crossover), light	FALSE	FALSE	FALSE	0.011361634	0.31927139	0.226779169
Light-Dark Zone Data	DURATION (query), dark	FALSE	FALSE	FALSE	0.011798439	0.35157941	0.251213768
Light-Dark Zone Data	DURATION (query), light	FALSE	FALSE	FALSE	0.01213752	0.301146449	0.182943024
Light-Dark Zone Data	DURATION (whole body), dark	FALSE	FALSE	FALSE	0.01213626	0.301149171	0.182954067
Light-Dark Zone Data	DURATION (whole body), light	FALSE	FALSE	FALSE	0.011801494	0.351589953	0.251216617
Light-Dark Zone Data	ENTRY COUNT (centroid), dark	TRUE	FALSE	FALSE	4.13682E-06	0.094947038	1
Light-Dark Zone Data	ENTRY COUNT (centroid), light	TRUE	FALSE	FALSE	4.49116E-06	0.089410228	1
Light-Dark Zone Data	ENTRY COUNT (crossover), dark	TRUE	FALSE	FALSE	0.007962511	0.002018199	0.999954044
Light-Dark Zone Data	ENTRY COUNT (crossover), light	TRUE	FALSE	FALSE	0.006758028	0.001517876	1
Light-Dark Zone Data	ENTRY COUNT (query), dark	TRUE	FALSE	FALSE	0.074004299	0.006817245	1
Light-Dark Zone Data	ENTRY COUNT (query), light	FALSE	FALSE	FALSE	3.25554E-07	0.001767083	1
Light-Dark Zone Data	ENTRY COUNT (whole body), dark	TRUE	FALSE	FALSE	3.60588E-07	0.002038363	1
Light-Dark Zone Data	ENTRY COUNT (whole body), light	TRUE	FALSE	FALSE	0.062290023	0.005759655	1
Light-Dark Zone Data	HORIZONTAL ACTIVITY COUNT (centroid), dark	FALSE	FALSE	FALSE	5.17763E-08	4.82495E-05	0.154617721
Light-Dark Zone Data	HORIZONTAL ACTIVITY COUNT (centroid), light	TRUE	FALSE	FALSE	0.387954056	0.045778322	0.999976088
Light-Dark Zone Data	HORIZONTAL ACTIVITY COUNT (crossover), dark	FALSE	FALSE	FALSE	6.35507E-08	0.000290844	0.263556969
Light-Dark Zone Data	HORIZONTAL ACTIVITY COUNT (crossover), light	FALSE	FALSE	FALSE	0.431547107	0.029721836	1
Light-Dark Zone Data	HORIZONTAL ACTIVITY COUNT (query), dark	FALSE	FALSE	FALSE	6.63681E-08	0.000206967	0.311325223
Light-Dark Zone Data	HORIZONTAL ACTIVITY COUNT (query), light	FALSE	FALSE	FALSE	0.407348097	0.022667283	0.942401123
Light-Dark Zone Data	HORIZONTAL ACTIVITY COUNT (whole body), dark	FALSE	FALSE	FALSE	7.10437E-08	0.000253473	0.131922341
Light-Dark Zone Data	HORIZONTAL ACTIVITY COUNT (whole body), light	TRUE	FALSE	FALSE	0.425836042	0.034854296	1
Light-Dark Zone Data	LATENCY (centroid), dark	TRUE	FALSE	FALSE	0.718146475	0.297810954	0.416481653
Light-Dark Zone Data	LATENCY (centroid), light	TRUE	FALSE	FALSE	0.077450134	0.826013072	0.542079839
Light-Dark Zone Data	LATENCY (crossover), dark	TRUE	FALSE	TRUE	0.78580986	0.374319267	0.487481286
Light-Dark Zone Data	LATENCY (crossover), light	TRUE	FALSE	FALSE	0.000142612	0.779106569	0.999996451
Light-Dark Zone Data	LATENCY (query), dark	TRUE	FALSE	FALSE	0.768114868	0.323653957	0.46805005
Light-Dark Zone Data	LATENCY (query), light	TRUE	FALSE	FALSE	0.109892548	0.383576011	0.188835772
Light-Dark Zone Data	LATENCY (whole body), dark	TRUE	FALSE	TRUE	0.78580986	0.374319267	0.487481286
Light-Dark Zone Data	LATENCY (whole body), light	TRUE	FALSE	FALSE	0.000142612	0.779106569	0.999996451
Light-Dark Zone Data	MOVEMENT EPISODE COUNT (centroid), dark	FALSE	FALSE	FALSE	0.000325044	0.925462712	0.833678878
Light-Dark Zone Data	MOVEMENT EPISODE COUNT (centroid), light	FALSE	FALSE	FALSE	0.000315956	0.703042779	0.974750787
Light-Dark Zone Data	MOVEMENT EPISODE COUNT (crossover), dark	FALSE	FALSE	FALSE	0.00213906	0.055381433	0.018693083
Light-Dark Zone Data	MOVEMENT EPISODE COUNT (crossover), light	FALSE	FALSE	FALSE	0.00016019	0.270475409	0.228837217
Light-Dark Zone Data	MOVEMENT EPISODE COUNT (query), dark	TRUE	TRUE	TRUE	0.06734408	0.051069488	0.032619044
Light-Dark Zone Data	MOVEMENT EPISODE COUNT (query), light	FALSE	FALSE	FALSE	0.000264746	0.122878895	0.818764017
Light-Dark Zone Data	MOVEMENT EPISODE COUNT (whole body), dark	FALSE	FALSE	FALSE	0.00029706	0.266828064	0.715994325
Light-Dark Zone Data	MOVEMENT EPISODE COUNT (whole body), light	TRUE	FALSE	FALSE	0.0104608	0.289294279	1
Light-Dark Zone Data	MOVEMENT TIME (centroid), dark	FALSE	FALSE	FALSE	2.63725E-07	0.050105007	0.086639541
Light-Dark Zone Data	MOVEMENT TIME (centroid), light	FALSE	FALSE	FALSE	0.00563649	0.131159778	0.381531391
Light-Dark Zone Data	MOVEMENT TIME (crossover), dark	FALSE	FALSE	FALSE	6.52757E-07	0.08804077	0.068989157
Light-Dark Zone Data	MOVEMENT TIME (crossover), light	FALSE	FALSE	FALSE	0.006781412	0.071747197	0.370543521
Light-Dark Zone Data	MOVEMENT TIME (query), dark	FALSE	FALSE	FALSE	3.37152E-07	0.093215964	0.078704613
Light-Dark Zone Data	MOVEMENT TIME (query), light	FALSE	FALSE	FALSE	0.002582619	0.058781512	0.281239321
Light-Dark Zone Data	MOVEMENT TIME (whole body), dark	FALSE	FALSE	FALSE	8.62383E-07	0.052181552	0.046234298
Light-Dark Zone Data	MOVEMENT TIME (whole body), light	FALSE	FALSE	FALSE	0.008901758	0.08141918	0.421073849
Light-Dark Zone Data	REST EPISODE COUNT (centroid), dark	FALSE	FALSE	FALSE	0.000139032	0.090913165	0.265308925
Light-Dark Zone Data	REST EPISODE COUNT (centroid), light	TRUE	FALSE	FALSE	6.11806E-08	0.059597385	0.055087978
Light-Dark Zone Data	REST EPISODE COUNT (crossover), dark	FALSE	FALSE	FALSE	9.1126E-05	0.061714304	0.206797899
Light-Dark Zone Data	REST EPISODE COUNT (crossover), light	TRUE	FALSE	FALSE	8.92841E-08	0.059720108	0.041805955
Light-Dark Zone Data	REST EPISODE COUNT (query), dark	FALSE	FALSE	FALSE	0.000115209	0.069839343	0.226766452
Light-Dark Zone Data	REST EPISODE COUNT (query), light	TRUE	FALSE	FALSE	8.30079E-08	0.052435723	0.065405704
Light-Dark Zone Data	REST EPISODE COUNT (whole body), dark	FALSE	FALSE	FALSE	7.47067E-05	0.090907823	0.219006897
Light-Dark Zone Data	REST EPISODE COUNT (whole body), light	TRUE	FALSE	FALSE	8.03622E-08	0.056341316	0.03972429
Light-Dark Zone Data	REST TIME (centroid), dark	TRUE	FALSE	FALSE	0.02847831	0.093214076	1
Light-Dark Zone Data	REST TIME (centroid), light	FALSE	TRUE	FALSE	1.32321E-06	0.008198817	0.042923205
Light-Dark Zone Data	REST TIME (crossover), dark	FALSE	FALSE	FALSE	0.019356583	0.078237951	1
Light-Dark Zone Data	REST TIME (crossover), light	FALSE	TRUE	FALSE	1.44476E-06	0.009053898	0.030737435
Light-Dark Zone Data	REST TIME (query), dark	TRUE	FALSE	FALSE	0.019923597	0.079018475	1
Light-Dark Zone Data	REST TIME (query), light	FALSE	TRUE	FALSE	1.70278E-06	0.005720589	0.04489708
Light-Dark Zone Data	REST TIME (whole body), dark	TRUE	FALSE	FALSE	0.030236249	0.105840671	1
Light-Dark Zone Data	REST TIME (whole body), light	FALSE	FALSE	FALSE	1.35549E-06	0.009233999	0.030119396
Light-Dark Zone Data	STEREOTYPIC ACTIVITY COUNT (centroid), dark	FALSE	FALSE	FALSE	0.000120938	0.739636994	0.833581412
Light-Dark Zone Data	STEREOTYPIC ACTIVITY COUNT (centroid), light	TRUE	FALSE	FALSE	0.006729228	0.508385205	1
Light-Dark Zone Data	STEREOTYPIC ACTIVITY COUNT (crossover), dark	FALSE	FALSE	FALSE	0.000226718	0.73155342	0.661993945
Light-Dark Zone Data	STEREOTYPIC ACTIVITY COUNT (crossover), light	TRUE	FALSE	FALSE	0.008968487	0.429916219	1
Light-Dark Zone Data	STEREOTYPIC ACTIVITY COUNT (query), dark	FALSE	FALSE	FALSE	0.000210481	0.77589669	0.732520898
Light-Dark Zone Data	STEREOTYPIC ACTIVITY COUNT (query), light	FALSE	FALSE	FALSE	0.011556231	0.409648981	1
Light-Dark Zone Data	STEREOTYPIC ACTIVITY COUNT (whole body), dark	FALSE	FALSE	FALSE	2.91455E-05	0.773774625	0.696401014
Light-Dark Zone Data	STEREOTYPIC ACTIVITY COUNT (whole body), light	TRUE	FALSE	FALSE	0.005666127	0.454883933	1
Light-Dark Zone Data	STEREOTYPIC EPISODE ACTIVITY COUNT (centroid), dark	FALSE	FALSE	FALSE	2.1027E-11	0.000163474	0.196253981
Light-Dark Zone Data	STEREOTYPIC EPISODE ACTIVITY COUNT (centroid), light	TRUE	FALSE	FALSE	0.504703517	0.002584416	0.99998965
Light-Dark Zone Data	STEREOTYPIC EPISODE ACTIVITY COUNT (crossover), dark	FALSE	FALSE	FALSE	8.88387E-11	0.000685524	0.340930533
Light-Dark Zone Data	STEREOTYPIC EPISODE ACTIVITY COUNT (crossover), light	TRUE	FALSE	FALSE	0.438715748	0.001259805	1
Light-Dark Zone Data	STEREOTYPIC EPISODE ACTIVITY COUNT (query), dark	FALSE	FALSE	FALSE	4.57236E-11	0.000493759	0.356620032
Light-Dark Zone Data	STEREOTYPIC EPISODE ACTIVITY COUNT (query), light	FALSE	FALSE	FALSE	0.405134422	0.001282891	0.944037079
Light-Dark Zone Data	STEREOTYPIC EPISODE ACTIVITY COUNT (whole body), dark	FALSE	FALSE	FALSE	7.57892E-10	0.001075048	0.202629004
Light-Dark Zone Data	STEREOTYPIC EPISODE ACTIVITY COUNT (whole body), light	TRUE	FALSE	FALSE	0.483958602	0.001594529	1
Light-Dark Zone Data	STEREOTYPIC EPISODE COUNT (centroid), dark	FALSE	FALSE	FALSE	0.007422121	0.678700656	0.525538135
Light-Dark Zone Data	STEREOTYPIC EPISODE COUNT (centroid), light	FALSE	FALSE	FALSE	0.054363744	0.569017391	0.812731432
Light-Dark Zone Data	STEREOTYPIC EPISODE COUNT (crossover), dark	FALSE	FALSE	FALSE	0.008817165	0.685002092	0.459342039
Light-Dark Zone Data	STEREOTYPIC EPISODE COUNT (crossover), light	FALSE	FALSE	FALSE	0.050152966	0.400094091	0.728409731
Light-Dark Zone Data	STEREOTYPIC EPISODE COUNT (query), dark	FALSE	FALSE	FALSE	0.010666658	0.758305672	0.529433913
Light-Dark Zone Data	STEREOTYPIC EPISODE COUNT (query), light	FALSE	FALSE	FALSE	0.055653295	0.392689214	0.659764387
Light-Dark Zone Data	STEREOTYPIC EPISODE COUNT (whole body), dark	FALSE	FALSE	FALSE	0.004147667	0.636856916	0.390129461
Light-Dark Zone Data	STEREOTYPIC EPISODE COUNT (whole body), light	FALSE	FALSE	FALSE	0.046239863	0.428487513	0.748065363
Light-Dark Zone Data	STEREOTYPY TIME (centroid), dark	FALSE	FALSE	FALSE	0.000128474	0.755329981	0.541346368
Light-Dark Zone Data	STEREOTYPY TIME (centroid), light	TRUE	FALSE	TRUE	0.002739201	0.993843234	0.999993443
Light-Dark Zone Data	STEREOTYPY TIME (crossover), dark	FALSE	FALSE	FALSE	0.000240695	0.754715721	0.517618073
Light-Dark Zone Data	STEREOTYPY TIME (crossover), light	TRUE	FALSE	TRUE	0.003311129	0.978334339	1
Light-Dark Zone Data	STEREOTYPY TIME (query), dark	FALSE	FALSE	FALSE	0.000309911	0.800857912	0.551091145
Light-Dark Zone Data	STEREOTYPY TIME (query), light	TRUE	FALSE	TRUE	0.004533226	0.980077476	1
Light-Dark Zone Data	STEREOTYPY TIME (whole body), dark	FALSE	FALSE	FALSE	3.90811E-05	0.758179989	0.496971029
Light-Dark Zone Data	STEREOTYPY TIME (whole body), light	TRUE	FALSE	FALSE	0.002175244	0.973542789	1
Light-Dark Zone Data	TOTAL DISTANCE (centroid), dark	TRUE	FALSE	FALSE	0.194404508	0.560328321	1
Light-Dark Zone Data	TOTAL DISTANCE (centroid), light	FALSE	FALSE	FALSE	0.02072232	0.25695338	0.284883977
Light-Dark Zone Data	TOTAL DISTANCE (crossover), dark	FALSE	FALSE	FALSE	0.139119733	0.686880072	1
Light-Dark Zone Data	TOTAL DISTANCE (crossover), light	FALSE	FALSE	FALSE	0.03317282	0.219771949	0.270395303
Light-Dark Zone Data	TOTAL DISTANCE (query), dark	FALSE	FALSE	FALSE	0.125212363	0.67519464	0.877052063
Light-Dark Zone Data	TOTAL DISTANCE (query), light	FALSE	FALSE	FALSE	0.02643368	0.189108361	0.235832918
Light-Dark Zone Data	TOTAL DISTANCE (whole body), dark	FALSE	FALSE	FALSE	0.150625408	0.639269977	0.700208065
Light-Dark Zone Data	TOTAL DISTANCE (whole body), light	FALSE	FALSE	FALSE	0.034376615	0.224238954	0.289401899
Light-Dark Zone Data	TOTAL DISTANCE X AXIS (centroid), dark	FALSE	FALSE	FALSE	0.127798084	0.42700475	0.225936082
Light-Dark Zone Data	TOTAL DISTANCE X AXIS (centroid), light	FALSE	FALSE	FALSE	0.016508598	0.826065492	0.537513137
Light-Dark Zone Data	TOTAL DISTANCE X AXIS (crossover), dark	FALSE	FALSE	FALSE	0.162780927	0.577323554	0.373348281
Light-Dark Zone Data	TOTAL DISTANCE X AXIS (crossover), light	FALSE	FALSE	FALSE	0.018631524	0.804285188	0.511743274
Light-Dark Zone Data	TOTAL DISTANCE X AXIS (query), dark	FALSE	FALSE	FALSE	0.078507591	0.469831779	0.314148382
Light-Dark Zone Data	TOTAL DISTANCE X AXIS (query), light	FALSE	FALSE	FALSE	0.017555526	0.812894251	0.521678587
Light-Dark Zone Data	TOTAL DISTANCE X AXIS (whole body), dark	FALSE	FALSE	FALSE	0.1568628	0.462973403	0.256313303
Light-Dark Zone Data	TOTAL DISTANCE X AXIS (whole body), light	FALSE	FALSE	FALSE	0.020836254	0.777932132	0.485590876
Light-Dark Zone Data	TOTAL DISTANCE Y AXIS (centroid), dark	FALSE	FALSE	FALSE	0.02361732	0.301624772	0.12167963
Light-Dark Zone Data	TOTAL DISTANCE Y AXIS (centroid), light	TRUE	FALSE	FALSE	0.000167383	0.142721676	0.492870165
Light-Dark Zone Data	TOTAL DISTANCE Y AXIS (crossover), dark	FALSE	FALSE	FALSE	0.021374409	0.315107874	0.12878997
Light-Dark Zone Data	TOTAL DISTANCE Y AXIS (crossover), light	TRUE	FALSE	FALSE	0.000279146	0.135387527	0.487035002
Light-Dark Zone Data	TOTAL DISTANCE Y AXIS (query), dark	FALSE	FALSE	FALSE	0.026076844	0.352285541	0.148637213
Light-Dark Zone Data	TOTAL DISTANCE Y AXIS (query), light	TRUE	FALSE	FALSE	0.00026354	0.103098605	0.365926198
Light-Dark Zone Data	TOTAL DISTANCE Y AXIS (whole body), dark	FALSE	FALSE	FALSE	0.023934294	0.314593084	0.128321325
Light-Dark Zone Data	TOTAL DISTANCE Y AXIS (whole body), light	TRUE	FALSE	FALSE	0.000207436	0.127904375	0.5361878
Light-Dark Zone Data	VERTICAL ACTIVITY COUNT (centroid), dark	TRUE	FALSE	TRUE	2.65828E-07	0.153795185	0.05318936
Light-Dark Zone Data	VERTICAL ACTIVITY COUNT (centroid), light	FALSE	FALSE	FALSE	0.000190982	0.386009004	0.212894128
Light-Dark Zone Data	VERTICAL ACTIVITY COUNT (crossover), dark	TRUE	FALSE	TRUE	2.82268E-07	0.157524901	0.054687604
Light-Dark Zone Data	VERTICAL ACTIVITY COUNT (crossover), light	FALSE	FALSE	FALSE	0.0001881	0.377827797	0.208381882
Light-Dark Zone Data	VERTICAL ACTIVITY COUNT (query), dark	TRUE	FALSE	TRUE	2.79201E-07	0.163602191	0.057280703
Light-Dark Zone Data	VERTICAL ACTIVITY COUNT (query), light	FALSE	FALSE	FALSE	0.000190982	0.386009004	0.212894128
Light-Dark Zone Data	VERTICAL ACTIVITY COUNT (whole body), dark	TRUE	FALSE	TRUE	2.65828E-07	0.153795185	0.05318936
Light-Dark Zone Data	VERTICAL ACTIVITY COUNT (whole body), light	FALSE	FALSE	FALSE	0.000202083	0.385737344	0.212816492
Light-Dark Zone Data	VERTICAL ACTIVITY TIME (centroid), dark	TRUE	FALSE	TRUE	3.39797E-07	0.277818486	0.109716335
Light-Dark Zone Data	VERTICAL ACTIVITY TIME (centroid), light	FALSE	FALSE	FALSE	2.80167E-05	0.786831063	0.559095157
Light-Dark Zone Data	VERTICAL ACTIVITY TIME (crossover), dark	TRUE	FALSE	TRUE	3.56127E-07	0.280897174	0.111338579
Light-Dark Zone Data	VERTICAL ACTIVITY TIME (crossover), light	FALSE	FALSE	FALSE	2.74804E-05	0.776477673	0.548112205
Light-Dark Zone Data	VERTICAL ACTIVITY TIME (query), dark	TRUE	FALSE	TRUE	3.50119E-07	0.287679343	0.114704504
Light-Dark Zone Data	VERTICAL ACTIVITY TIME (query), light	FALSE	FALSE	FALSE	2.80167E-05	0.786831063	0.559095157
Light-Dark Zone Data	VERTICAL ACTIVITY TIME (whole body), dark	TRUE	FALSE	TRUE	3.39797E-07	0.277818486	0.109716335
Light-Dark Zone Data	VERTICAL ACTIVITY TIME (whole body), light	FALSE	FALSE	FALSE	2.90724E-05	0.777451034	0.548048769
Light-Dark Zone Data	VERTICAL EPISODE COUNT (centroid), dark	FALSE	FALSE	FALSE	5.25977E-07	0.158444576	0.055753412
Light-Dark Zone Data	VERTICAL EPISODE COUNT (centroid), light	FALSE	FALSE	FALSE	6.58726E-06	0.143364368	0.074014553
Light-Dark Zone Data	VERTICAL EPISODE COUNT (crossover), dark	FALSE	FALSE	FALSE	5.5905E-07	0.16150005	0.056977314
Light-Dark Zone Data	VERTICAL EPISODE COUNT (crossover), light	FALSE	FALSE	FALSE	6.50533E-06	0.140580531	0.07273583
Light-Dark Zone Data	VERTICAL EPISODE COUNT (query), dark	FALSE	FALSE	FALSE	5.56549E-07	0.16605742	0.059009668
Light-Dark Zone Data	VERTICAL EPISODE COUNT (query), light	FALSE	FALSE	FALSE	6.58726E-06	0.143364368	0.074014553
Light-Dark Zone Data	VERTICAL EPISODE COUNT (whole body), dark	FALSE	FALSE	FALSE	5.25977E-07	0.158444576	0.055753412
Light-Dark Zone Data	VERTICAL EPISODE COUNT (whole body), light	FALSE	FALSE	FALSE	6.61961E-06	0.144239679	0.074461104
Open Field	TOTAL DISTANCE (cm), 1	FALSE	FALSE	FALSE	0.000146308	0.016461434	0.020348323
Open Field	HORIZONTAL ACTIVITY COUNT, 1	FALSE	FALSE	FALSE	1.11446E-05	3.33809E-05	0.00321214
Open Field	REST TIME (s), 1	FALSE	FALSE	FALSE	0.000119236	0.003813754	0.519680989
Open Field	REST EPISODE COUNT, 1	FALSE	FALSE	FALSE	5.39012E-08	0.021754656	0.24731941
Open Field	MOVEMENT TIME (s), 1	FALSE	FALSE	FALSE	0.000119371	0.003814039	0.519970854
Open Field	MOVEMENT EPISODE COUNT, 1	FALSE	FALSE	FALSE	5.50494E-08	0.021733224	0.22734358
Open Field	STEREOTYPY TIME (s), 1	FALSE	FALSE	FALSE	0.275476552	0.172253833	0.524103571
Open Field	STEREOTYPIC EPISODE COUNT, 1	FALSE	FALSE	FALSE	0.000199819	0.924410683	1
Open Field	STEREOTYPIC ACTIVITY COUNT, 1	FALSE	FALSE	FALSE	0.255894518	0.79817083	0.607518606
Open Field	STEREOTYPIC EPISODE ACTIVITY COUNT, 1	FALSE	FALSE	FALSE	1.08327E-11	2.29192E-07	0.002791285
Open Field	VERTICAL EPISODE COUNT, 1	TRUE	FALSE	TRUE	9.28859E-12	0.000331612	9.0965E-05
Open Field	VERTICAL ACTIVITY COUNT, 1	TRUE	FALSE	TRUE	6.26799E-11	0.018840448	0.00497188
Open Field	VERTICAL ACTIVITY TIME (s), 1	FALSE	FALSE	FALSE	9.93684E-06	0.050034167	0.014387196
Open Field	LEFT FRONT TIME LEGACY (s), 1	TRUE	TRUE	TRUE	0.703908449	0.388023477	0.99999731
Open Field	RIGHT FRONT TIME LEGACY (s), 1	TRUE	TRUE	TRUE	0.262251567	0.57871626	0.296385124
Open Field	LEFT REAR TIME LEGACY (s), 1	TRUE	FALSE	TRUE	0.667505992	0.143840651	0.373971105
Open Field	RIGHT REAR TIME LEGACY (s), 1	TRUE	FALSE	TRUE	0.630580936	0.12645594	0.343730989
Open Field	CLOCKWISE REVOLUTIONS, 1	TRUE	FALSE	TRUE	0.639173099	0.568158988	0.344805774
Open Field	COUNTER CLOCKWISE REVOLUTIONS, 1	FALSE	FALSE	FALSE	0.051322488	0.267162538	0.439613573
Open Field	MARGIN TIME LEGACY (s), 1	TRUE	FALSE	FALSE	6.37676E-05	0.767766234	0.999989293
Open Field	MARGIN DISTANCE LEGACY (cm), 1	FALSE	FALSE	FALSE	7.88119E-06	0.022419951	0.031847202
Open Field	CENTER TIME LEGACY (s), 1	TRUE	FALSE	FALSE	6.36761E-05	0.767647867	0.999986992
Open Field	CENTER DISTANCE LEGACY (cm), 1	TRUE	FALSE	TRUE	5.94992E-09	0.310797058	0.232121057
Open Field	TOTAL DISTANCE X AXIS (cm), 1	FALSE	FALSE	FALSE	0.001803391	0.09663555	0.041787093
Open Field	TOTAL DISTANCE Y AXIS (cm), 1	FALSE	FALSE	FALSE	0.002178301	0.065358108	0.037920034
Open Field	AMBULATORY ACTIVITY COUNT, 1	FALSE	FALSE	FALSE	8.92359E-06	2.704E-05	0.002548328
Open Field	AMBULATORY TIME (s), 1	FALSE	FALSE	FALSE	5.78486E-08	0.048107224	0.110373371
Open Field	AMBULATORY EPISODE COUNT, 1	TRUE	FALSE	FALSE	0.115893093	0.067942821	1
Open Field	FRACTION TIME MOVING, 1	FALSE	FALSE	FALSE	0.000119371	0.003814038	0.519971083
Open Field	FRACTION TIME RESTING, 1	FALSE	FALSE	FALSE	0.000119236	0.003813755	0.519681073
Open Field	FRACTION TIME VERTICAL, 1	FALSE	FALSE	FALSE	9.93687E-06	0.050034197	0.014387206
Open Field	FRACTION TIME CENTER, 1	TRUE	FALSE	FALSE	6.36762E-05	0.767648171	0.999987
Open Field	FRACTION TIME MARGINS, 1	TRUE	FALSE	FALSE	6.37678E-05	0.767766467	0.99998932
Open Field	FRACTION TIME AMBULATORY, 1	FALSE	FALSE	FALSE	5.78481E-08	0.048106898	0.110372496
Open Field	TOTAL DISTANCE (cm), 2	TRUE	FALSE	TRUE	6.17842E-12	0.091227626	1
Open Field	HORIZONTAL ACTIVITY COUNT, 2	TRUE	FALSE	FALSE	5.24775E-06	0.000228698	0.769271526
Open Field	REST TIME (s), 2	TRUE	FALSE	TRUE	8.51225E-13	0.000513686	1
Open Field	REST EPISODE COUNT, 2	TRUE	FALSE	TRUE	3.67674E-14	3.8222E-05	1
Open Field	MOVEMENT TIME (s), 2	TRUE	FALSE	TRUE	8.51149E-13	0.000513459	1
Open Field	MOVEMENT EPISODE COUNT, 2	TRUE	FALSE	TRUE	6.19062E-14	4.84736E-05	0.999998431
Open Field	STEREOTYPY TIME (s), 2	TRUE	FALSE	FALSE	3.37865E-06	0.998540253	1
Open Field	STEREOTYPIC EPISODE COUNT, 2	TRUE	FALSE	TRUE	3.01231E-07	0.207757882	1
Open Field	STEREOTYPIC ACTIVITY COUNT, 2	TRUE	FALSE	TRUE	5.75782E-08	0.444258729	0.999998257
Open Field	STEREOTYPIC EPISODE ACTIVITY COUNT, 2	FALSE	FALSE	FALSE	6.71625E-08	1.68514E-06	0.154741727
Open Field	VERTICAL EPISODE COUNT, 2	TRUE	FALSE	FALSE	0.048532864	0.044536389	0.030421482
Open Field	VERTICAL ACTIVITY COUNT, 2	TRUE	FALSE	FALSE	0.730118208	0.55499995	1
Open Field	VERTICAL ACTIVITY TIME (s), 2	TRUE	FALSE	FALSE	0.124338821	0.757817217	1
Open Field	LEFT FRONT TIME LEGACY (s), 2	TRUE	TRUE	TRUE	0.992914802	0.984526788	0.905076391
Open Field	RIGHT FRONT TIME LEGACY (s), 2	TRUE	FALSE	FALSE	0.944217918	0.476754936	1
Open Field	LEFT REAR TIME LEGACY (s), 2	TRUE	TRUE	TRUE	1	0.970922725	1
Open Field	RIGHT REAR TIME LEGACY (s), 2	TRUE	FALSE	FALSE	0.154195103	0.244084281	1
Open Field	CLOCKWISE REVOLUTIONS, 2	TRUE	TRUE	TRUE	0.000111978	0.400785056	0.200572147
Open Field	COUNTER CLOCKWISE REVOLUTIONS, 2	TRUE	FALSE	TRUE	0.009732287	0.029349799	1
Open Field	MARGIN TIME LEGACY (s), 2	TRUE	FALSE	TRUE	0.014064619	0.975455947	0.999997749
Open Field	MARGIN DISTANCE LEGACY (cm), 2	TRUE	FALSE	TRUE	2.66412E-14	0.153584028	0.728687802
Open Field	CENTER TIME LEGACY (s), 2	TRUE	FALSE	TRUE	0.014054333	0.975374484	0.999997782
Open Field	CENTER DISTANCE LEGACY (cm), 2	TRUE	FALSE	TRUE	0.039265466	0.259297083	0.999999462
Open Field	TOTAL DISTANCE X AXIS (cm), 2	TRUE	FALSE	TRUE	8.73314E-10	0.657380944	1
Open Field	TOTAL DISTANCE Y AXIS (cm), 2	FALSE	FALSE	FALSE	6.78497E-06	0.476075781	0.670578926
Open Field	AMBULATORY ACTIVITY COUNT, 2	TRUE	FALSE	FALSE	1.40214E-06	0.000394525	0.862008799
Open Field	AMBULATORY TIME (s), 2	TRUE	FALSE	TRUE	2.15047E-18	0.049715532	1
Open Field	AMBULATORY EPISODE COUNT, 2	TRUE	TRUE	TRUE	0.591602899	0.665999524	0.999999108
Open Field	FRACTION TIME MOVING, 2	TRUE	FALSE	TRUE	8.51151E-13	0.000513459	1
Open Field	FRACTION TIME RESTING, 2	TRUE	FALSE	TRUE	8.51228E-13	0.000513686	1
Open Field	FRACTION TIME VERTICAL, 2	TRUE	FALSE	FALSE	0.124338543	0.757817525	1
Open Field	FRACTION TIME CENTER, 2	TRUE	FALSE	TRUE	0.014054359	0.97537453	0.999997733
Open Field	FRACTION TIME MARGINS, 2	TRUE	FALSE	TRUE	0.014064669	0.97545609	0.99999981
Open Field	FRACTION TIME AMBULATORY, 2	TRUE	FALSE	TRUE	2.15048E-18	0.049715584	1
Open Field	TOTAL DISTANCE (cm), 3	FALSE	FALSE	FALSE	4.17292E-17	0.354725507	0.151219272
Open Field	HORIZONTAL ACTIVITY COUNT, 3	FALSE	FALSE	FALSE	8.91161E-06	0.103106483	0.760158844
Open Field	REST TIME (s), 3	TRUE	FALSE	TRUE	1.8112E-14	0.010075856	1
Open Field	REST EPISODE COUNT, 3	TRUE	FALSE	FALSE	2.02438E-10	0.273054555	0.999998993
Open Field	MOVEMENT TIME (s), 3	TRUE	FALSE	TRUE	1.81581E-14	0.010078608	0.999999462
Open Field	MOVEMENT EPISODE COUNT, 3	TRUE	FALSE	FALSE	2.35172E-10	0.300996557	0.999978357
Open Field	STEREOTYPY TIME (s), 3	TRUE	FALSE	TRUE	8.5093E-07	0.53436325	1
Open Field	STEREOTYPIC EPISODE COUNT, 3	TRUE	FALSE	TRUE	1.87484E-07	0.363272492	0.999999462
Open Field	STEREOTYPIC ACTIVITY COUNT, 3	TRUE	FALSE	TRUE	0.000120006	0.979817697	0.916873435
Open Field	STEREOTYPIC EPISODE ACTIVITY COUNT, 3	TRUE	FALSE	FALSE	0.058680914	0.037078234	1
Open Field	VERTICAL EPISODE COUNT, 3	TRUE	FALSE	FALSE	0.000183996	0.003017848	0.008396204
Open Field	VERTICAL ACTIVITY COUNT, 3	TRUE	FALSE	FALSE	0.11972161	0.348323171	0.999989777
Open Field	VERTICAL ACTIVITY TIME (s), 3	TRUE	FALSE	FALSE	0.00861901	0.178511084	1
Open Field	LEFT FRONT TIME LEGACY (s), 3	TRUE	FALSE	FALSE	0.807323974	0.957454598	1
Open Field	RIGHT FRONT TIME LEGACY (s), 3	TRUE	TRUE	TRUE	0.94037185	0.989046446	1
Open Field	LEFT REAR TIME LEGACY (s), 3	TRUE	TRUE	TRUE	1	0.659145091	1
Open Field	RIGHT REAR TIME LEGACY (s), 3	TRUE	FALSE	FALSE	0.000847747	0.087192712	0.101334724
Open Field	CLOCKWISE REVOLUTIONS, 3	FALSE	FALSE	FALSE	0.001879899	0.179792991	0.127724485
Open Field	COUNTER CLOCKWISE REVOLUTIONS, 3	TRUE	FALSE	TRUE	0.003615016	0.251993778	0.710410002
Open Field	MARGIN TIME LEGACY (s), 3	TRUE	FALSE	FALSE	0.229589026	0.993747633	1
Open Field	MARGIN DISTANCE LEGACY (cm), 3	FALSE	FALSE	FALSE	1.17666E-19	0.353689666	0.152980238
Open Field	CENTER TIME LEGACY (s), 3	TRUE	FALSE	FALSE	0.229532252	0.993771185	1
Open Field	CENTER DISTANCE LEGACY (cm), 3	TRUE	FALSE	FALSE	0.066741749	0.59818741	0.31459661
Open Field	TOTAL DISTANCE X AXIS (cm), 3	FALSE	FALSE	FALSE	4.55063E-14	0.095749471	0.121045246
Open Field	TOTAL DISTANCE Y AXIS (cm), 3	TRUE	FALSE	FALSE	1.50152E-11	0.993287928	1
Open Field	AMBULATORY ACTIVITY COUNT, 3	FALSE	FALSE	FALSE	1.21983E-06	0.108800076	0.929502176
Open Field	AMBULATORY TIME (s), 3	TRUE	FALSE	TRUE	5.40999E-23	0.559049709	0.664760842
Open Field	AMBULATORY EPISODE COUNT, 3	TRUE	TRUE	TRUE	0.743810662	0.506864231	0.92129827
Open Field	FRACTION TIME MOVING, 3	TRUE	FALSE	TRUE	1.8158E-14	0.01007861	1
Open Field	FRACTION TIME RESTING, 3	TRUE	FALSE	TRUE	1.81119E-14	0.010075863	1
Open Field	FRACTION TIME VERTICAL, 3	TRUE	FALSE	FALSE	0.008619002	0.178510999	1
Open Field	FRACTION TIME CENTER, 3	TRUE	FALSE	FALSE	0.229532417	0.993771171	1
Open Field	FRACTION TIME MARGINS, 3	TRUE	FALSE	FALSE	0.229589278	0.993747592	1
Open Field	FRACTION TIME AMBULATORY, 3	TRUE	FALSE	TRUE	5.40998E-23	0.559050734	0.664761932
Open Field	TOTAL DISTANCE (cm), 4	FALSE	FALSE	FALSE	7.5679E-14	0.11325298	0.051750751
Open Field	HORIZONTAL ACTIVITY COUNT, 4	FALSE	FALSE	FALSE	8.77655E-08	0.117566032	0.17967189
Open Field	REST TIME (s), 4	FALSE	FALSE	FALSE	1.67092E-16	0.009576464	0.667267518
Open Field	REST EPISODE COUNT, 4	TRUE	FALSE	TRUE	5.85337E-13	0.061328255	1
Open Field	MOVEMENT TIME (s), 4	FALSE	FALSE	FALSE	1.67304E-16	0.009573811	0.667266461
Open Field	MOVEMENT EPISODE COUNT, 4	TRUE	FALSE	TRUE	3.03529E-13	0.058144633	1
Open Field	STEREOTYPY TIME (s), 4	TRUE	FALSE	FALSE	0.025951537	0.521333651	1
Open Field	STEREOTYPIC EPISODE COUNT, 4	TRUE	FALSE	FALSE	0.047896113	0.066846574	0.999996817
Open Field	STEREOTYPIC ACTIVITY COUNT, 4	FALSE	FALSE	FALSE	0.023080195	0.315624416	0.66351752
Open Field	STEREOTYPIC EPISODE ACTIVITY COUNT, 4	FALSE	FALSE	FALSE	0.116536327	0.010061765	0.858486441
Open Field	VERTICAL EPISODE COUNT, 4	FALSE	FALSE	FALSE	3.60313E-05	0.027941716	0.035894459
Open Field	VERTICAL ACTIVITY COUNT, 4	FALSE	FALSE	FALSE	0.000377602	0.770110888	0.656459373
Open Field	VERTICAL ACTIVITY TIME (s), 4	FALSE	FALSE	FALSE	2.96413E-05	0.501063	0.415208001
Open Field	LEFT FRONT TIME LEGACY (s), 4	TRUE	FALSE	TRUE	1	0.935669757	1
Open Field	RIGHT FRONT TIME LEGACY (s), 4	TRUE	FALSE	TRUE	1	0.87065144	1
Open Field	LEFT REAR TIME LEGACY (s), 4	TRUE	TRUE	TRUE	1	0.952163241	1
Open Field	RIGHT REAR TIME LEGACY (s), 4	TRUE	TRUE	TRUE	0.97292343	0.994466166	1
Open Field	CLOCKWISE REVOLUTIONS, 4	TRUE	TRUE	TRUE	3.51168E-05	0.149094811	0.07494679
Open Field	COUNTER CLOCKWISE REVOLUTIONS, 4	TRUE	FALSE	FALSE	0.08353152	0.911370809	0.999998023
Open Field	MARGIN TIME LEGACY (s), 4	FALSE	FALSE	FALSE	0.288601633	0.829268026	0.563866484
Open Field	MARGIN DISTANCE LEGACY (cm), 4	FALSE	FALSE	FALSE	3.48958E-14	0.065191876	0.027934562
Open Field	CENTER TIME LEGACY (s), 4	FALSE	FALSE	FALSE	0.288408772	0.829285792	0.563930579
Open Field	CENTER DISTANCE LEGACY (cm), 4	FALSE	FALSE	FALSE	0.001303214	0.816973491	0.594235728
Open Field	TOTAL DISTANCE X AXIS (cm), 4	FALSE	FALSE	FALSE	9.58021E-11	0.119582726	0.154316916
Open Field	TOTAL DISTANCE Y AXIS (cm), 4	FALSE	FALSE	FALSE	4.31942E-08	0.490910132	0.380816624
Open Field	AMBULATORY ACTIVITY COUNT, 4	FALSE	FALSE	FALSE	5.16537E-08	0.188194206	0.220122498
Open Field	AMBULATORY TIME (s), 4	TRUE	FALSE	FALSE	5.33431E-19	0.745173955	0.999984562
Open Field	AMBULATORY EPISODE COUNT, 4	TRUE	FALSE	FALSE	0.805685774	0.997366751	0.999982007
Open Field	FRACTION TIME MOVING, 4	FALSE	FALSE	FALSE	1.67304E-16	0.009573822	0.667267643
Open Field	FRACTION TIME RESTING, 4	FALSE	FALSE	FALSE	1.67092E-16	0.009576474	0.667268664
Open Field	FRACTION TIME VERTICAL, 4	FALSE	FALSE	FALSE	2.96413E-05	0.501062973	0.415207775
Open Field	FRACTION TIME CENTER, 4	FALSE	FALSE	FALSE	0.288408478	0.829285393	0.563929955
Open Field	FRACTION TIME MARGINS, 4	FALSE	FALSE	FALSE	0.288601535	0.829267522	0.563865822
Open Field	FRACTION TIME AMBULATORY, 4	TRUE	FALSE	FALSE	5.33431E-19	0.745173955	0.999984562
Open Field	TOTAL DISTANCE (cm), 5	FALSE	FALSE	FALSE	5.39219E-12	0.053718366	0.154357835
Open Field	HORIZONTAL ACTIVITY COUNT, 5	TRUE	FALSE	TRUE	5.21605E-10	0.469693522	0.235809154
Open Field	REST TIME (s), 5	TRUE	FALSE	TRUE	4.47969E-20	0.240819554	0.999994825
Open Field	REST EPISODE COUNT, 5	FALSE	FALSE	FALSE	3.24809E-09	0.263629042	0.913130099
Open Field	MOVEMENT TIME (s), 5	TRUE	FALSE	TRUE	4.48238E-20	0.240866695	0.999982212
Open Field	MOVEMENT EPISODE COUNT, 5	FALSE	FALSE	FALSE	7.83081E-09	0.227673282	0.724128237
Open Field	STEREOTYPY TIME (s), 5	TRUE	FALSE	TRUE	0.229986094	0.057742011	0.762402046
Open Field	STEREOTYPIC EPISODE COUNT, 5	TRUE	FALSE	TRUE	0.531889459	0.038420646	1
Open Field	STEREOTYPIC ACTIVITY COUNT, 5	TRUE	FALSE	TRUE	0.149902758	0.02911555	1
Open Field	STEREOTYPIC EPISODE ACTIVITY COUNT, 5	TRUE	FALSE	TRUE	0.052415893	0.00922428	0.99999962
Open Field	VERTICAL EPISODE COUNT, 5	FALSE	FALSE	FALSE	6.66461E-07	0.069280818	0.021837626
Open Field	VERTICAL ACTIVITY COUNT, 5	TRUE	FALSE	TRUE	0.000226751	0.321630843	0.259224536
Open Field	VERTICAL ACTIVITY TIME (s), 5	TRUE	FALSE	TRUE	1.09094E-07	0.539261365	0.383176602
Open Field	LEFT FRONT TIME LEGACY (s), 5	TRUE	TRUE	TRUE	1	0.859498758	1
Open Field	RIGHT FRONT TIME LEGACY (s), 5	TRUE	TRUE	TRUE	1	0.920433927	1
Open Field	LEFT REAR TIME LEGACY (s), 5	TRUE	TRUE	TRUE	0.270560908	0.51153486	0.999994131
Open Field	RIGHT REAR TIME LEGACY (s), 5	FALSE	FALSE	FALSE	0.745831858	0.643307523	0.591195604
Open Field	CLOCKWISE REVOLUTIONS, 5	TRUE	FALSE	TRUE	0.000427832	0.439836555	0.246097197
Open Field	COUNTER CLOCKWISE REVOLUTIONS, 5	TRUE	FALSE	FALSE	0.836876056	0.984570537	0.999999462
Open Field	MARGIN TIME LEGACY (s), 5	TRUE	FALSE	TRUE	0.030753566	0.455473704	0.47571212
Open Field	MARGIN DISTANCE LEGACY (cm), 5	FALSE	FALSE	FALSE	1.90299E-13	0.041338142	0.150453374
Open Field	CENTER TIME LEGACY (s), 5	TRUE	FALSE	TRUE	0.030747491	0.45535839	0.475515645
Open Field	CENTER DISTANCE LEGACY (cm), 5	TRUE	FALSE	FALSE	0.021472764	0.245595765	0.118467265
Open Field	TOTAL DISTANCE X AXIS (cm), 5	FALSE	FALSE	FALSE	4.14789E-11	0.011448129	0.176300942
Open Field	TOTAL DISTANCE Y AXIS (cm), 5	FALSE	FALSE	FALSE	2.74761E-06	0.078439131	0.262571785
Open Field	AMBULATORY ACTIVITY COUNT, 5	TRUE	FALSE	FALSE	2.82571E-10	0.454137559	0.210152766
Open Field	AMBULATORY TIME (s), 5	TRUE	FALSE	TRUE	4.06171E-21	0.69506138	0.638464886
Open Field	AMBULATORY EPISODE COUNT, 5	TRUE	FALSE	TRUE	0.078827386	0.18313984	0.300252741
Open Field	FRACTION TIME MOVING, 5	TRUE	FALSE	TRUE	4.48238E-20	0.240866506	0.999982212
Open Field	FRACTION TIME RESTING, 5	TRUE	FALSE	TRUE	4.47969E-20	0.24081936	0.999989979
Open Field	FRACTION TIME VERTICAL, 5	TRUE	FALSE	TRUE	1.09094E-07	0.539261414	0.383176653
Open Field	FRACTION TIME CENTER, 5	TRUE	FALSE	TRUE	0.030747514	0.455358397	0.475515767
Open Field	FRACTION TIME MARGINS, 5	TRUE	FALSE	TRUE	0.030753613	0.455473738	0.47571217
Open Field	FRACTION TIME AMBULATORY, 5	TRUE	FALSE	TRUE	4.0617E-21	0.695061506	0.638464819
Open Field	TOTAL DISTANCE (cm), 6	FALSE	FALSE	FALSE	1.13083E-18	0.099464476	0.046961253
Open Field	HORIZONTAL ACTIVITY COUNT, 6	TRUE	FALSE	TRUE	1.51055E-16	0.044754076	0.071846521
Open Field	REST TIME (s), 6	TRUE	FALSE	TRUE	9.2077E-25	0.015785753	0.869212292
Open Field	REST EPISODE COUNT, 6	TRUE	FALSE	TRUE	9.37974E-15	0.822599042	0.999899921
Open Field	MOVEMENT TIME (s), 6	TRUE	FALSE	TRUE	9.22417E-25	0.015791523	0.869185114
Open Field	MOVEMENT EPISODE COUNT, 6	TRUE	FALSE	TRUE	3.40224E-14	0.754855582	1
Open Field	STEREOTYPY TIME (s), 6	FALSE	FALSE	FALSE	0.000198131	0.202119602	0.566228382
Open Field	STEREOTYPIC EPISODE COUNT, 6	TRUE	FALSE	FALSE	0.0012792	0.003675574	0.050767335
Open Field	STEREOTYPIC ACTIVITY COUNT, 6	FALSE	FALSE	FALSE	0.000263457	0.057320564	0.261602268
Open Field	STEREOTYPIC EPISODE ACTIVITY COUNT, 6	TRUE	FALSE	TRUE	0.013505538	0.000244074	1
Open Field	VERTICAL EPISODE COUNT, 6	FALSE	FALSE	TRUE	3.88581E-12	0.040318505	0.057847249
Open Field	VERTICAL ACTIVITY COUNT, 6	FALSE	FALSE	FALSE	1.30228E-07	0.820621588	0.532637019
Open Field	VERTICAL ACTIVITY TIME (s), 6	FALSE	FALSE	FALSE	2.24596E-12	0.462151149	0.291640063
Open Field	LEFT FRONT TIME LEGACY (s), 6	TRUE	FALSE	TRUE	1	0.759350039	1
Open Field	RIGHT FRONT TIME LEGACY (s), 6	TRUE	TRUE	TRUE	1	0.971618583	1
Open Field	LEFT REAR TIME LEGACY (s), 6	TRUE	TRUE	TRUE	0.235072846	0.593974003	0.48665322
Open Field	RIGHT REAR TIME LEGACY (s), 6	TRUE	TRUE	TRUE	1	0.48076682	1
Open Field	CLOCKWISE REVOLUTIONS, 6	TRUE	TRUE	TRUE	2.2397E-06	0.004487438	0.002854885
Open Field	COUNTER CLOCKWISE REVOLUTIONS, 6	FALSE	FALSE	FALSE	0.003640619	0.192885345	0.221183011
Open Field	MARGIN TIME LEGACY (s), 6	TRUE	TRUE	TRUE	0.034103425	0.096297257	0.195615712
Open Field	MARGIN DISTANCE LEGACY (cm), 6	FALSE	FALSE	FALSE	9.87154E-19	0.015032666	0.009898381
Open Field	CENTER TIME LEGACY (s), 6	TRUE	TRUE	TRUE	0.034153761	0.096293607	0.195701077
Open Field	CENTER DISTANCE LEGACY (cm), 6	TRUE	TRUE	TRUE	5.59391E-06	0.031656853	0.025355742
Open Field	TOTAL DISTANCE X AXIS (cm), 6	TRUE	FALSE	TRUE	3.27324E-16	0.012803536	0.016312067
Open Field	TOTAL DISTANCE Y AXIS (cm), 6	FALSE	FALSE	FALSE	7.22978E-12	0.273693002	0.208923413
Open Field	AMBULATORY ACTIVITY COUNT, 6	FALSE	FALSE	FALSE	4.75416E-17	0.052797978	0.045401413
Open Field	AMBULATORY TIME (s), 6	TRUE	FALSE	TRUE	2.0995E-26	0.416394865	0.219197414
Open Field	AMBULATORY EPISODE COUNT, 6	TRUE	FALSE	FALSE	0.609213796	0.343881079	1
Open Field	FRACTION TIME MOVING, 6	TRUE	FALSE	TRUE	9.22418E-25	0.015791527	0.869185749
Open Field	FRACTION TIME RESTING, 6	TRUE	FALSE	TRUE	9.20771E-25	0.015785766	0.869212877
Open Field	FRACTION TIME VERTICAL, 6	FALSE	FALSE	FALSE	2.24596E-12	0.462151342	0.291640249
Open Field	FRACTION TIME CENTER, 6	TRUE	TRUE	TRUE	0.034153712	0.096293596	0.195701099
Open Field	FRACTION TIME MARGINS, 6	TRUE	TRUE	TRUE	0.034103388	0.09629725	0.195615696
Open Field	FRACTION TIME AMBULATORY, 6	TRUE	FALSE	TRUE	2.09951E-26	0.41639481	0.219197272
Open Field	TOTAL DISTANCE (cm), 7	FALSE	FALSE	FALSE	3.12826E-15	0.603032372	0.578281247
Open Field	HORIZONTAL ACTIVITY COUNT, 7	TRUE	FALSE	TRUE	2.72864E-14	0.513110958	1
Open Field	REST TIME (s), 7	TRUE	FALSE	TRUE	2.66915E-27	0.172591936	1
Open Field	REST EPISODE COUNT, 7	TRUE	FALSE	TRUE	1.19319E-11	0.92098608	0.999824904
Open Field	MOVEMENT TIME (s), 7	TRUE	FALSE	TRUE	2.67036E-27	0.172565549	1
Open Field	MOVEMENT EPISODE COUNT, 7	TRUE	FALSE	TRUE	3.93256E-11	0.904089397	1
Open Field	STEREOTYPY TIME (s), 7	FALSE	FALSE	FALSE	0.003622779	0.088308309	0.696142936
Open Field	STEREOTYPIC EPISODE COUNT, 7	FALSE	FALSE	FALSE	0.557094787	0.077577445	0.424730159
Open Field	STEREOTYPIC ACTIVITY COUNT, 7	TRUE	FALSE	FALSE	0.088641295	0.133937163	0.999995992
Open Field	STEREOTYPIC EPISODE ACTIVITY COUNT, 7	TRUE	FALSE	TRUE	0.020469226	0.034107398	1
Open Field	VERTICAL EPISODE COUNT, 7	TRUE	FALSE	FALSE	7.38673E-13	0.061425519	0.999968823
Open Field	VERTICAL ACTIVITY COUNT, 7	TRUE	FALSE	TRUE	4.30865E-06	0.993588692	1
Open Field	VERTICAL ACTIVITY TIME (s), 7	TRUE	FALSE	FALSE	8.84207E-09	0.494091206	1
Open Field	LEFT FRONT TIME LEGACY (s), 7	TRUE	TRUE	TRUE	1	0.892879239	1
Open Field	RIGHT FRONT TIME LEGACY (s), 7	TRUE	FALSE	TRUE	1	0.997099375	1
Open Field	LEFT REAR TIME LEGACY (s), 7	TRUE	FALSE	FALSE	0.791458625	0.853763796	0.999998257
Open Field	RIGHT REAR TIME LEGACY (s), 7	TRUE	TRUE	TRUE	0.413640711	0.864900162	1
Open Field	CLOCKWISE REVOLUTIONS, 7	TRUE	TRUE	TRUE	3.38709E-07	0.012389815	0.013826855
Open Field	COUNTER CLOCKWISE REVOLUTIONS, 7	TRUE	FALSE	FALSE	0.002375322	0.047897757	0.023683888
Open Field	MARGIN TIME LEGACY (s), 7	TRUE	FALSE	TRUE	0.060660768	0.343957852	0.40936324
Open Field	MARGIN DISTANCE LEGACY (cm), 7	FALSE	FALSE	FALSE	4.38539E-16	0.221219506	0.264135406
Open Field	CENTER TIME LEGACY (s), 7	TRUE	FALSE	TRUE	0.060683918	0.344135381	0.409499024
Open Field	CENTER DISTANCE LEGACY (cm), 7	FALSE	FALSE	FALSE	0.00044392	0.225053821	0.393386157
Open Field	TOTAL DISTANCE X AXIS (cm), 7	FALSE	FALSE	FALSE	5.63807E-13	0.248034499	0.319871794
Open Field	TOTAL DISTANCE Y AXIS (cm), 7	FALSE	FALSE	FALSE	2.24029E-09	0.535815096	0.730148876
Open Field	AMBULATORY ACTIVITY COUNT, 7	TRUE	FALSE	TRUE	8.78272E-15	0.715752597	0.923802337
Open Field	AMBULATORY TIME (s), 7	TRUE	FALSE	FALSE	3.00564E-27	0.843180842	1
Open Field	AMBULATORY EPISODE COUNT, 7	TRUE	FALSE	FALSE	0.984038117	0.93942628	0.999980194
Open Field	FRACTION TIME MOVING, 7	TRUE	FALSE	TRUE	2.67036E-27	0.172565647	1
Open Field	FRACTION TIME RESTING, 7	TRUE	FALSE	TRUE	2.66916E-27	0.172592028	1
Open Field	FRACTION TIME VERTICAL, 7	TRUE	FALSE	FALSE	8.84206E-09	0.494090841	1
Open Field	FRACTION TIME CENTER, 7	TRUE	FALSE	TRUE	0.060683926	0.344135489	0.409499268
Open Field	FRACTION TIME MARGINS, 7	TRUE	FALSE	TRUE	0.060660708	0.343958253	0.409363916
Open Field	FRACTION TIME AMBULATORY, 7	TRUE	FALSE	FALSE	3.00567E-27	0.843180804	1
Open Field	TOTAL DISTANCE (cm), 8	FALSE	FALSE	FALSE	1.99123E-16	0.72749722	0.456554571
Open Field	HORIZONTAL ACTIVITY COUNT, 8	TRUE	FALSE	TRUE	1.56362E-15	0.260154175	0.378152169
Open Field	REST TIME (s), 8	TRUE	FALSE	TRUE	6.171E-25	0.166648927	1
Open Field	REST EPISODE COUNT, 8	TRUE	FALSE	FALSE	9.19496E-05	0.584381975	1
Open Field	MOVEMENT TIME (s), 8	TRUE	FALSE	TRUE	6.16353E-25	0.166656674	1
Open Field	MOVEMENT EPISODE COUNT, 8	TRUE	FALSE	FALSE	0.000155934	0.5622185	1
Open Field	STEREOTYPY TIME (s), 8	TRUE	TRUE	TRUE	0.151756217	0.215999673	0.197484666
Open Field	STEREOTYPIC EPISODE COUNT, 8	TRUE	TRUE	TRUE	1	0.244300858	0.99999962
Open Field	STEREOTYPIC ACTIVITY COUNT, 8	TRUE	TRUE	TRUE	0.45560072	0.244949587	0.253722778
Open Field	STEREOTYPIC EPISODE ACTIVITY COUNT, 8	TRUE	FALSE	TRUE	0.02761105	0.045093097	1
Open Field	VERTICAL EPISODE COUNT, 8	TRUE	FALSE	TRUE	4.10049E-11	0.016872876	0.429080444
Open Field	VERTICAL ACTIVITY COUNT, 8	TRUE	FALSE	TRUE	3.62953E-05	0.933108529	0.710806694
Open Field	VERTICAL ACTIVITY TIME (s), 8	TRUE	FALSE	TRUE	2.16743E-10	0.521282561	0.422581656
Open Field	LEFT FRONT TIME LEGACY (s), 8	TRUE	FALSE	TRUE	1	0.647024925	1
Open Field	RIGHT FRONT TIME LEGACY (s), 8	TRUE	TRUE	TRUE	0.773442864	0.958412035	0.99392598
Open Field	LEFT REAR TIME LEGACY (s), 8	TRUE	TRUE	TRUE	1	0.87183975	1
Open Field	RIGHT REAR TIME LEGACY (s), 8	TRUE	FALSE	FALSE	0.062609039	0.71432757	1
Open Field	CLOCKWISE REVOLUTIONS, 8	TRUE	TRUE	TRUE	6.65814E-09	0.373383803	0.203235109
Open Field	COUNTER CLOCKWISE REVOLUTIONS, 8	FALSE	TRUE	FALSE	0.000437772	0.324148499	0.401070174
Open Field	MARGIN TIME LEGACY (s), 8	TRUE	FALSE	TRUE	0.000237499	0.684926028	0.571151332
Open Field	MARGIN DISTANCE LEGACY (cm), 8	FALSE	FALSE	FALSE	3.24354E-16	0.630962003	0.459183188
Open Field	CENTER TIME LEGACY (s), 8	TRUE	FALSE	TRUE	0.000237239	0.684986483	0.571054235
Open Field	CENTER DISTANCE LEGACY (cm), 8	TRUE	FALSE	FALSE	0.000311559	0.193673187	0.135152236
Open Field	TOTAL DISTANCE X AXIS (cm), 8	FALSE	FALSE	FALSE	7.4709E-15	0.725381963	0.783558697
Open Field	TOTAL DISTANCE Y AXIS (cm), 8	FALSE	FALSE	FALSE	7.04681E-09	0.608768029	0.465686262
Open Field	AMBULATORY ACTIVITY COUNT, 8	TRUE	FALSE	TRUE	6.20923E-16	0.330236521	0.339903456
Open Field	AMBULATORY TIME (s), 8	FALSE	FALSE	FALSE	9.83002E-26	0.390008745	0.317162335
Open Field	AMBULATORY EPISODE COUNT, 8	TRUE	FALSE	TRUE	1	0.775526786	0.999971646
Open Field	FRACTION TIME MOVING, 8	TRUE	FALSE	TRUE	6.16352E-25	0.166656728	1
Open Field	FRACTION TIME RESTING, 8	TRUE	FALSE	TRUE	6.17099E-25	0.166649021	1
Open Field	FRACTION TIME VERTICAL, 8	TRUE	FALSE	TRUE	2.16744E-10	0.521282829	0.42258208
Open Field	FRACTION TIME CENTER, 8	TRUE	FALSE	TRUE	0.00023724	0.684986879	0.571054806
Open Field	FRACTION TIME MARGINS, 8	TRUE	FALSE	TRUE	0.0002375	0.684926854	0.571152576
Open Field	FRACTION TIME AMBULATORY, 8	FALSE	FALSE	FALSE	9.83E-26	0.390008206	0.317161857
Open Field	TOTAL DISTANCE (cm), 9	TRUE	FALSE	TRUE	2.40479E-18	0.158292764	0.063052671
Open Field	HORIZONTAL ACTIVITY COUNT, 9	TRUE	FALSE	TRUE	3.82775E-16	0.024713016	0.037020784
Open Field	REST TIME (s), 9	TRUE	FALSE	TRUE	2.81989E-20	0.016093635	0.108889273
Open Field	REST EPISODE COUNT, 9	FALSE	FALSE	FALSE	0.00176072	0.203520413	0.29688115
Open Field	MOVEMENT TIME (s), 9	TRUE	FALSE	TRUE	2.82238E-20	0.01610135	0.108940755
Open Field	MOVEMENT EPISODE COUNT, 9	FALSE	FALSE	FALSE	0.003264283	0.201282781	0.325845531
Open Field	STEREOTYPY TIME (s), 9	TRUE	TRUE	TRUE	0.18097766	0.606650752	1
Open Field	STEREOTYPIC EPISODE COUNT, 9	FALSE	FALSE	FALSE	0.019039016	0.003845669	0.489944304
Open Field	STEREOTYPIC ACTIVITY COUNT, 9	TRUE	TRUE	TRUE	0.615815083	0.213314678	0.810728164
Open Field	STEREOTYPIC EPISODE ACTIVITY COUNT, 9	TRUE	FALSE	TRUE	0.003402864	0.058447825	0.74068199
Open Field	VERTICAL EPISODE COUNT, 9	FALSE	FALSE	FALSE	9.67347E-16	0.000306466	0.126668442
Open Field	VERTICAL ACTIVITY COUNT, 9	TRUE	FALSE	TRUE	0.000146681	0.475572624	0.245389637
Open Field	VERTICAL ACTIVITY TIME (s), 9	FALSE	FALSE	FALSE	2.9555E-09	0.19974302	0.079035812
Open Field	LEFT FRONT TIME LEGACY (s), 9	TRUE	TRUE	TRUE	1	0.689594742	1
Open Field	RIGHT FRONT TIME LEGACY (s), 9	TRUE	FALSE	FALSE	0.936575821	0.972781752	1
Open Field	LEFT REAR TIME LEGACY (s), 9	TRUE	TRUE	FALSE	0.912043175	0.914188528	0.999994953
Open Field	RIGHT REAR TIME LEGACY (s), 9	TRUE	FALSE	TRUE	0.336080688	0.741245387	0.999999341
Open Field	CLOCKWISE REVOLUTIONS, 9	TRUE	FALSE	TRUE	1.36997E-05	0.564080594	0.459802613
Open Field	COUNTER CLOCKWISE REVOLUTIONS, 9	TRUE	TRUE	TRUE	1.09E-06	0.398149089	1
Open Field	MARGIN TIME LEGACY (s), 9	TRUE	TRUE	TRUE	0.006040492	0.245088112	0.103016372
Open Field	MARGIN DISTANCE LEGACY (cm), 9	TRUE	FALSE	TRUE	1.31085E-19	0.281020882	0.111543957
Open Field	CENTER TIME LEGACY (s), 9	TRUE	TRUE	TRUE	0.006042571	0.245008311	0.10299446
Open Field	CENTER DISTANCE LEGACY (cm), 9	TRUE	FALSE	TRUE	9.3645E-05	0.017606367	0.01495078
Open Field	TOTAL DISTANCE X AXIS (cm), 9	TRUE	FALSE	TRUE	5.78016E-15	0.27678606	0.111258258
Open Field	TOTAL DISTANCE Y AXIS (cm), 9	TRUE	FALSE	TRUE	2.70663E-13	0.29161241	0.119482023
Open Field	AMBULATORY ACTIVITY COUNT, 9	TRUE	FALSE	TRUE	8.49032E-17	0.063604231	0.069719202
Open Field	AMBULATORY TIME (s), 9	FALSE	FALSE	FALSE	3.49841E-23	0.169627023	0.424826456
Open Field	AMBULATORY EPISODE COUNT, 9	TRUE	FALSE	TRUE	0.991356951	0.10439229	0.895172516
Open Field	FRACTION TIME MOVING, 9	TRUE	FALSE	TRUE	2.82238E-20	0.016101349	0.108940678
Open Field	FRACTION TIME RESTING, 9	TRUE	FALSE	TRUE	2.81989E-20	0.016093616	0.108889077
Open Field	FRACTION TIME VERTICAL, 9	FALSE	FALSE	FALSE	2.9555E-09	0.199742943	0.079035784
Open Field	FRACTION TIME CENTER, 9	TRUE	TRUE	TRUE	0.006042568	0.245008326	0.102994468
Open Field	FRACTION TIME MARGINS, 9	TRUE	TRUE	TRUE	0.006040499	0.245088508	0.103016586
Open Field	FRACTION TIME AMBULATORY, 9	FALSE	FALSE	FALSE	3.49842E-23	0.169626915	0.424826228
Open Field	TOTAL DISTANCE (cm), 10	FALSE	FALSE	FALSE	8.27265E-18	0.896257062	0.668100307
Open Field	HORIZONTAL ACTIVITY COUNT, 10	FALSE	FALSE	FALSE	3.25853E-15	0.426075369	0.797157566
Open Field	REST TIME (s), 10	TRUE	FALSE	FALSE	1.82289E-21	0.092773684	0.9999945
Open Field	REST EPISODE COUNT, 10	FALSE	FALSE	FALSE	0.002617443	0.449861183	0.966723946
Open Field	MOVEMENT TIME (s), 10	TRUE	FALSE	FALSE	1.82444E-21	0.092757993	0.999994033
Open Field	MOVEMENT EPISODE COUNT, 10	FALSE	FALSE	FALSE	0.004607591	0.437346562	0.865104562
Open Field	STEREOTYPY TIME (s), 10	TRUE	FALSE	TRUE	0.002661032	0.895760456	0.981240141
Open Field	STEREOTYPIC EPISODE COUNT, 10	TRUE	TRUE	TRUE	0.035678073	0.243710219	0.712486678
Open Field	STEREOTYPIC ACTIVITY COUNT, 10	TRUE	TRUE	TRUE	0.051716563	0.641987035	1
Open Field	STEREOTYPIC EPISODE ACTIVITY COUNT, 10	TRUE	FALSE	FALSE	0.159726211	0.165169938	1
Open Field	VERTICAL EPISODE COUNT, 10	TRUE	FALSE	TRUE	2.08386E-15	0.006412841	1
Open Field	VERTICAL ACTIVITY COUNT, 10	TRUE	FALSE	TRUE	1.19421E-06	0.966145553	1
Open Field	VERTICAL ACTIVITY TIME (s), 10	TRUE	FALSE	TRUE	8.8225E-11	0.583613467	1
Open Field	LEFT FRONT TIME LEGACY (s), 10	TRUE	TRUE	FALSE	0.869594213	0.491847392	1
Open Field	RIGHT FRONT TIME LEGACY (s), 10	TRUE	FALSE	TRUE	0.440189468	0.437796917	0.200174601
Open Field	LEFT REAR TIME LEGACY (s), 10	TRUE	FALSE	FALSE	0.896855843	0.955552778	1
Open Field	RIGHT REAR TIME LEGACY (s), 10	TRUE	TRUE	TRUE	0.596411452	0.751733625	0.607435358
Open Field	CLOCKWISE REVOLUTIONS, 10	TRUE	FALSE	TRUE	3.71054E-05	0.994838285	1
Open Field	COUNTER CLOCKWISE REVOLUTIONS, 10	TRUE	FALSE	TRUE	4.06704E-05	0.441586949	0.99999585
Open Field	MARGIN TIME LEGACY (s), 10	TRUE	TRUE	TRUE	0.901377453	0.465217753	0.648605821
Open Field	MARGIN DISTANCE LEGACY (cm), 10	FALSE	FALSE	FALSE	1.09144E-18	0.395850981	0.203169931
Open Field	CENTER TIME LEGACY (s), 10	TRUE	TRUE	TRUE	0.901319212	0.465123299	0.648503862
Open Field	CENTER DISTANCE LEGACY (cm), 10	FALSE	FALSE	FALSE	0.004640795	0.547280944	0.629185958
Open Field	TOTAL DISTANCE X AXIS (cm), 10	FALSE	FALSE	FALSE	1.52861E-13	0.533462129	0.538811615
Open Field	TOTAL DISTANCE Y AXIS (cm), 10	FALSE	FALSE	FALSE	3.64469E-14	0.767799185	0.519662439
Open Field	AMBULATORY ACTIVITY COUNT, 10	FALSE	FALSE	FALSE	3.33899E-16	0.531201751	1
Open Field	AMBULATORY TIME (s), 10	TRUE	FALSE	FALSE	7.15458E-27	0.426849435	1
Open Field	AMBULATORY EPISODE COUNT, 10	TRUE	FALSE	TRUE	0.098973434	0.826643301	0.999999398
Open Field	FRACTION TIME MOVING, 10	TRUE	FALSE	FALSE	1.82444E-21	0.092758022	0.999994007
Open Field	FRACTION TIME RESTING, 10	TRUE	FALSE	FALSE	1.82289E-21	0.092773708	0.999994493
Open Field	FRACTION TIME VERTICAL, 10	TRUE	FALSE	TRUE	8.82247E-11	0.583613831	1
Open Field	FRACTION TIME CENTER, 10	TRUE	TRUE	TRUE	0.901319252	0.465123427	0.648503933
Open Field	FRACTION TIME MARGINS, 10	TRUE	TRUE	TRUE	0.901377355	0.46521792	0.64860565
Open Field	FRACTION TIME AMBULATORY, 10	TRUE	FALSE	FALSE	7.15456E-27	0.426849243	1
Open Field	TOTAL DISTANCE (cm), 11	FALSE	FALSE	FALSE	2.621E-18	0.97406243	0.83330874
Open Field	HORIZONTAL ACTIVITY COUNT, 11	FALSE	FALSE	FALSE	3.10061E-18	0.24417483	0.461986067
Open Field	REST TIME (s), 11	TRUE	FALSE	FALSE	9.62382E-25	0.02298119	1
Open Field	REST EPISODE COUNT, 11	TRUE	FALSE	FALSE	0.000152181	0.349065586	1
Open Field	MOVEMENT TIME (s), 11	TRUE	FALSE	FALSE	9.63394E-25	0.022979431	1
Open Field	MOVEMENT EPISODE COUNT, 11	TRUE	FALSE	FALSE	0.000170383	0.361486408	0.999929732
Open Field	STEREOTYPY TIME (s), 11	TRUE	TRUE	TRUE	0.184411769	0.029568743	0.066499576
Open Field	STEREOTYPIC EPISODE COUNT, 11	TRUE	TRUE	TRUE	0.441392448	0.160633374	0.216038349
Open Field	STEREOTYPIC ACTIVITY COUNT, 11	TRUE	TRUE	TRUE	0.44866489	0.081164223	0.205484518
Open Field	STEREOTYPIC EPISODE ACTIVITY COUNT, 11	FALSE	FALSE	FALSE	0.001650652	0.076009141	0.776146584
Open Field	VERTICAL EPISODE COUNT, 11	FALSE	FALSE	FALSE	2.30078E-10	0.036822558	0.422708686
Open Field	VERTICAL ACTIVITY COUNT, 11	TRUE	FALSE	TRUE	6.72418E-08	0.889549849	0.992481144
Open Field	VERTICAL ACTIVITY TIME (s), 11	TRUE	FALSE	FALSE	7.7273E-11	0.985635576	0.999981679
Open Field	LEFT FRONT TIME LEGACY (s), 11	FALSE	TRUE	FALSE	0.087425145	0.523016668	0.332146835
Open Field	RIGHT FRONT TIME LEGACY (s), 11	TRUE	FALSE	TRUE	1	0.832034933	1
Open Field	LEFT REAR TIME LEGACY (s), 11	TRUE	FALSE	FALSE	0.947596937	0.954257509	1
Open Field	RIGHT REAR TIME LEGACY (s), 11	TRUE	FALSE	TRUE	0.197670534	0.999602874	1
Open Field	CLOCKWISE REVOLUTIONS, 11	FALSE	FALSE	FALSE	2.64065E-06	0.94984685	0.837039423
Open Field	COUNTER CLOCKWISE REVOLUTIONS, 11	FALSE	FALSE	FALSE	2.70192E-05	0.250896733	0.43824795
Open Field	MARGIN TIME LEGACY (s), 11	FALSE	FALSE	FALSE	0.037253771	0.997241298	0.942101816
Open Field	MARGIN DISTANCE LEGACY (cm), 11	FALSE	FALSE	FALSE	3.26024E-18	0.719423671	0.424088754
Open Field	CENTER TIME LEGACY (s), 11	FALSE	FALSE	FALSE	0.037265399	0.997236042	0.942063722
Open Field	CENTER DISTANCE LEGACY (cm), 11	TRUE	FALSE	FALSE	1.18651E-05	0.70455169	1
Open Field	TOTAL DISTANCE X AXIS (cm), 11	TRUE	FALSE	FALSE	5.69005E-14	0.839910397	1
Open Field	TOTAL DISTANCE Y AXIS (cm), 11	TRUE	FALSE	FALSE	7.77347E-13	0.961649893	1
Open Field	AMBULATORY ACTIVITY COUNT, 11	FALSE	FALSE	FALSE	9.42205E-19	0.408192509	0.490652747
Open Field	AMBULATORY TIME (s), 11	TRUE	FALSE	FALSE	2.91542E-27	0.269695076	0.999952137
Open Field	AMBULATORY EPISODE COUNT, 11	TRUE	TRUE	TRUE	1	0.632068483	1
Open Field	FRACTION TIME MOVING, 11	TRUE	FALSE	FALSE	9.6339E-25	0.022979397	1
Open Field	FRACTION TIME RESTING, 11	TRUE	FALSE	FALSE	9.62379E-25	0.022981168	1
Open Field	FRACTION TIME VERTICAL, 11	TRUE	FALSE	FALSE	7.72732E-11	0.985635627	0.999981676
Open Field	FRACTION TIME CENTER, 11	FALSE	FALSE	FALSE	0.037265361	0.99723605	0.942063817
Open Field	FRACTION TIME MARGINS, 11	FALSE	FALSE	FALSE	0.037253716	0.997241318	0.942102075
Open Field	FRACTION TIME AMBULATORY, 11	TRUE	FALSE	FALSE	2.91541E-27	0.269695009	0.999952138
Open Field	TOTAL DISTANCE (cm), 12	FALSE	FALSE	FALSE	1.22786E-21	0.721351499	0.433828287
Open Field	HORIZONTAL ACTIVITY COUNT, 12	TRUE	FALSE	TRUE	1.06045E-21	0.175867168	0.409128782
Open Field	REST TIME (s), 12	TRUE	FALSE	TRUE	1.35425E-27	0.382703262	1
Open Field	REST EPISODE COUNT, 12	TRUE	FALSE	FALSE	1.55129E-05	0.046635921	1
Open Field	MOVEMENT TIME (s), 12	TRUE	FALSE	TRUE	1.35548E-27	0.382746175	1
Open Field	MOVEMENT EPISODE COUNT, 12	TRUE	FALSE	FALSE	2.09937E-05	0.034724516	1
Open Field	STEREOTYPY TIME (s), 12	TRUE	TRUE	TRUE	1	0.729952764	1
Open Field	STEREOTYPIC EPISODE COUNT, 12	FALSE	FALSE	FALSE	0.191462638	0.179033004	0.38310635
Open Field	STEREOTYPIC ACTIVITY COUNT, 12	TRUE	TRUE	TRUE	1	0.543341258	1
Open Field	STEREOTYPIC EPISODE ACTIVITY COUNT, 12	FALSE	FALSE	TRUE	1.19351E-06	0.048009288	0.135725911
Open Field	VERTICAL EPISODE COUNT, 12	FALSE	FALSE	FALSE	9.9347E-17	0.007791841	0.819927184
Open Field	VERTICAL ACTIVITY COUNT, 12	TRUE	FALSE	FALSE	2.23718E-12	0.713567518	0.999799168
Open Field	VERTICAL ACTIVITY TIME (s), 12	TRUE	FALSE	FALSE	1.94419E-12	0.323553157	1
Open Field	LEFT FRONT TIME LEGACY (s), 12	TRUE	TRUE	TRUE	1	0.293406898	1
Open Field	RIGHT FRONT TIME LEGACY (s), 12	TRUE	FALSE	TRUE	0.715532394	0.337107835	0.413241051
Open Field	LEFT REAR TIME LEGACY (s), 12	TRUE	FALSE	FALSE	0.808134235	0.97806214	1
Open Field	RIGHT REAR TIME LEGACY (s), 12	FALSE	FALSE	FALSE	0.333831584	0.72411754	1
Open Field	CLOCKWISE REVOLUTIONS, 12	TRUE	TRUE	TRUE	2.0983E-06	0.674049079	0.436877783
Open Field	COUNTER CLOCKWISE REVOLUTIONS, 12	TRUE	FALSE	FALSE	1.86459E-07	0.941263531	1
Open Field	MARGIN TIME LEGACY (s), 12	TRUE	FALSE	FALSE	0.15617706	0.876659038	1
Open Field	MARGIN DISTANCE LEGACY (cm), 12	FALSE	FALSE	FALSE	1.88231E-23	0.524431818	0.256344385
Open Field	CENTER TIME LEGACY (s), 12	TRUE	FALSE	FALSE	0.156160132	0.876662468	1
Open Field	CENTER DISTANCE LEGACY (cm), 12	TRUE	FALSE	TRUE	0.000582506	0.725697845	1
Open Field	TOTAL DISTANCE X AXIS (cm), 12	FALSE	FALSE	FALSE	8.79966E-18	0.401066065	0.20217078
Open Field	TOTAL DISTANCE Y AXIS (cm), 12	FALSE	FALSE	FALSE	2.45308E-15	0.688915872	0.39129997
Open Field	AMBULATORY ACTIVITY COUNT, 12	TRUE	FALSE	TRUE	2.66164E-21	0.312994425	0.707010016
Open Field	AMBULATORY TIME (s), 12	TRUE	FALSE	TRUE	6.92589E-28	0.631848725	0.999998827
Open Field	AMBULATORY EPISODE COUNT, 12	TRUE	TRUE	TRUE	0.043544568	0.429125589	1
Open Field	FRACTION TIME MOVING, 12	TRUE	FALSE	TRUE	1.35548E-27	0.38274612	1
Open Field	FRACTION TIME RESTING, 12	TRUE	FALSE	TRUE	1.35425E-27	0.382703199	1
Open Field	FRACTION TIME VERTICAL, 12	TRUE	FALSE	FALSE	1.94419E-12	0.323553214	1
Open Field	FRACTION TIME CENTER, 12	TRUE	FALSE	FALSE	0.156160173	0.876662507	1
Open Field	FRACTION TIME MARGINS, 12	TRUE	FALSE	FALSE	0.156177065	0.876659116	1
Open Field	FRACTION TIME AMBULATORY, 12	TRUE	FALSE	TRUE	6.92589E-28	0.631848607	0.999998859
NMR	LEAN MASS (g), 4	TRUE	FALSE	FALSE	1.36427E-18	0.109706187	0.99999612
NMR	% Lean Mass, 4	FALSE	FALSE	FALSE	8.50075E-12	8.16877E-10	6.47257E-06
NMR	FAT MASS (g), 4	FALSE	FALSE	FALSE	7.13291E-12	2.21005E-10	1.88063E-05
NMR	% Fat Mass, 4	FALSE	FALSE	FALSE	1.31358E-15	5.52761E-13	1.78667E-06
NMR	TOTAL WATER (g), 4	TRUE	FALSE	FALSE	1.88873E-17	0.181876573	1
NMR	OTHER, 4	FALSE	FALSE	FALSE	2.59794E-12	0.831805671	0.727695613
NMR	LEAN MASS (g), 8	FALSE	FALSE	FALSE	5.35052E-07	0.002153196	0.160580512
NMR	% Lean Mass, 8	FALSE	FALSE	FALSE	8.20126E-22	1.36849E-12	0.03844531
NMR	FAT MASS (g), 8	FALSE	FALSE	FALSE	2.50511E-30	2.76877E-13	0.004484441
NMR	% Fat Mass, 8	FALSE	FALSE	FALSE	1.47328E-24	1.18224E-10	0.015542156
NMR	TOTAL WATER (g), 8	FALSE	FALSE	FALSE	4.45623E-07	0.00430453	0.08120962
NMR	OTHER, 8	FALSE	FALSE	FALSE	4.47272E-16	0.000453869	0.003415509
NMR	LEAN MASS (g), 12	FALSE	FALSE	FALSE	5.03427E-09	3.39511E-07	0.000498067
NMR	% Lean Mass, 12	TRUE	FALSE	FALSE	1.53135E-11	7.54904E-06	0.00339237
NMR	FAT MASS (g), 12	TRUE	FALSE	FALSE	1.26436E-12	3.94139E-06	7.09261E-06
NMR	% Fat Mass, 12	TRUE	FALSE	FALSE	1.65318E-12	0.000124355	0.000756372
NMR	TOTAL WATER (g), 12	FALSE	FALSE	FALSE	3.46207E-09	2.17235E-05	0.000709272
NMR	OTHER, 12	FALSE	FALSE	FALSE	3.72203E-12	0.00023339	0.036111056
NMR	LEAN MASS (g), 16	TRUE	FALSE	FALSE	2.0225E-07	1.55476E-09	1
NMR	% Lean Mass, 16	TRUE	FALSE	FALSE	1.58664E-17	1.90452E-10	1
NMR	FAT MASS (g), 16	FALSE	FALSE	FALSE	2.28947E-21	1.84374E-06	0.051884895
NMR	% Fat Mass, 16	TRUE	FALSE	FALSE	1.5461E-20	4.4374E-06	1
NMR	TOTAL WATER (g), 16	TRUE	FALSE	FALSE	7.15321E-08	1.46723E-07	0.999986417
NMR	OTHER, 16	FALSE	FALSE	FALSE	2.08724E-16	1.81375E-10	0.020230635
NMR	LEAN MASS (g), 19	FALSE	FALSE	FALSE	5.24052E-06	1.72509E-09	0.45912169
NMR	% Lean Mass, 19	FALSE	FALSE	FALSE	3.24321E-11	2.24804E-08	0.023594086
NMR	FAT MASS (g), 19	FALSE	FALSE	FALSE	2.06911E-13	5.53784E-07	0.000174824
NMR	% Fat Mass, 19	FALSE	FALSE	FALSE	1.45358E-14	5.34521E-07	0.001475194
NMR	TOTAL WATER (g), 19	FALSE	FALSE	FALSE	1.302E-07	3.80873E-09	0.068539793
NMR	OTHER, 19	FALSE	FALSE	FALSE	1.98161E-05	0.000976827	0.002577942
GTT	GTT BODYWEIGHT	TRUE	FALSE	TRUE	0.193042127	0.022999908	0.079552694
GTT	GTT TIMEPOINT T0	FALSE	FALSE	TRUE	1.01059E-22	0.002121775	0.67291881
GTT	GTT TIMEPOINT T15	FALSE	FALSE	FALSE	1.64376E-13	8.048E-05	0.764959969
GTT	GTT TIMEPOINT T30	FALSE	FALSE	FALSE	7.20769E-14	1.87269E-05	0.675571025
GTT	GTT TIMEPOINT T60	FALSE	FALSE	FALSE	1.20252E-15	1.96291E-06	0.632721444
GTT	GTT TIMEPOINT T90	FALSE	FALSE	FALSE	1.13001E-19	1.21941E-06	0.149984416
GTT	GTT TIMEPOINT T120	FALSE	FALSE	FALSE	2.51768E-23	8.7077E-05	0.451629808
GTT	GTT AREA UNDER CURVE	TRUE	FALSE	FALSE	0.08699556	0.022453793	1
IDC	Respiratory Quotient, Light	FALSE	FALSE	FALSE	1.69487E-08	0.466263076	0.222775187
IDC	Respiratory Quotient, Dark	FALSE	FALSE	FALSE	2.7686E-07	0.012761268	0.023268717
IDC	Water Consumption, Light (g)	TRUE	FALSE	FALSE	2.43273E-05	0.006753524	1
IDC	Water Consumption, Dark (g)	TRUE	FALSE	FALSE	1.09061E-08	0.110055591	1
IDC	Water Consumption, 24h (g)	TRUE	FALSE	FALSE	9.83202E-10	0.011346039	0.999850994
IDC	Food Consumption, Light (g)	TRUE	FALSE	FALSE	0.372684911	0.959766482	0.999994315
IDC	Food Consumption, Dark (g)	TRUE	FALSE	FALSE	0.022285461	0.772011678	1
IDC	Food Consumption, 24h (g)	TRUE	FALSE	FALSE	0.134898695	0.815940292	1
IDC	Food Consumption, Light (kcal)	TRUE	FALSE	FALSE	0.372685004	0.959766457	0.999994319
IDC	Food Consumption, Dark (kcal)	TRUE	FALSE	FALSE	0.02228545	0.772011885	1
IDC	Food Consumption, 24h (kcal)	TRUE	FALSE	FALSE	0.134899029	0.815940625	1
IDC	Energy Expenditure, Light (kcal)	TRUE	FALSE	FALSE	3.04854E-08	0.011154516	1
IDC	Energy Expenditure, Dark (kcal)	TRUE	FALSE	FALSE	9.4363E-21	0.429983213	0.999873178
IDC	Energy Expenditure, 24h (kcal)	TRUE	FALSE	FALSE	2.15721E-16	0.070708455	0.999993307
IDC	Average VO2, Light	TRUE	FALSE	FALSE	1.80776E-07	0.011017418	1
IDC	Average VO2, Dark	TRUE	FALSE	FALSE	8.76357E-21	0.361349742	0.999858744
IDC	Average VCO2, Light	TRUE	FALSE	FALSE	6.51684E-11	0.017898218	1
IDC	Average VCO2, Dark	TRUE	FALSE	FALSE	4.79918E-20	0.738559782	0.999942211
IDC	Rearing Activity, Light	FALSE	FALSE	FALSE	7.30072E-05	0.056512374	0.392020696
IDC	Rearing Activity, Dark	TRUE	FALSE	FALSE	6.99394E-05	0.988975579	1
IDC	Rearing Activity, 24H	TRUE	FALSE	FALSE	1.81835E-05	0.650507348	1
IDC	Ambulatory Activity, Light	TRUE	FALSE	FALSE	7.15506E-12	0.000551796	1
IDC	Ambulatory Activity, Dark	TRUE	FALSE	FALSE	2.42017E-07	0.726586884	1
IDC	Ambulatory Activity, 24H	TRUE	FALSE	FALSE	4.50511E-10	0.061664205	1
IDC	Distance Traveled, Light (m)	TRUE	FALSE	FALSE	7.43128E-16	1.42062E-06	0.001257726
IDC	Distance Traveled, Dark (m)	TRUE	FALSE	FALSE	7.12255E-22	0.054156908	0.999992583
IDC	Distance Traveled, 24h (m)	TRUE	FALSE	FALSE	5.98659E-22	0.003872379	1
IDC	Directed Ambulatory Locomation, Light	TRUE	FALSE	FALSE	7.26831E-15	9.19373E-07	9.16427E-05
IDC	Directed Ambulatory Locomation, Dark	TRUE	FALSE	FALSE	8.94403E-22	0.049804106	1
IDC	Directed Ambulatory Locomtion, 24h	TRUE	FALSE	FALSE	6.50602E-21	0.007684048	1
IDC	Food Consumption per unit Body Weight (g/g), Light	TRUE	FALSE	FALSE	0.390745813	0.939699708	1
IDC	Food Consumption per unit Body Weight (g/g), Dark	TRUE	FALSE	FALSE	0.001730481	0.958373276	1
IDC	Food Consumption per unit Body Weight (g/g), 24h	TRUE	FALSE	FALSE	0.021045653	0.93992449	1
IDC	Water Consumption per unit Body Weight (g/g), Light	TRUE	FALSE	FALSE	7.91759E-06	0.002220689	1
IDC	Water Consumption per unit Body Weight (g/g), Dark	TRUE	FALSE	FALSE	2.30044E-08	0.040043177	1
IDC	Water Consumption per unit Body Weight (g/g), 24h	TRUE	FALSE	FALSE	2.44307E-10	0.002113621	0.999995395
IDC	Food Consumption per unit Body Weight (kcal/g), Light	TRUE	FALSE	FALSE	0.390746056	0.93969963	1
IDC	Food Consumption per unit Body Weight (kcal/g), Dark	TRUE	FALSE	FALSE	0.001730479	0.958373208	1
IDC	Food Consumption per unit Body Weight (kcal/g), 24h	TRUE	FALSE	FALSE	0.021045715	0.939924748	1
Wheel Running	Number of Revolutions, 2020-01-01 18:00:00	FALSE	FALSE	FALSE	5.49214E-09	0.74137591	0.713915908
Wheel Running	Number of Revolutions, 2020-01-01 19:00:00	TRUE	FALSE	FALSE	8.64613E-19	0.077365155	0.226434749
Wheel Running	Number of Revolutions, 2020-01-01 20:00:00	TRUE	FALSE	FALSE	2.62794E-19	0.071062465	0.303936408
Wheel Running	Number of Revolutions, 2020-01-01 21:00:00	TRUE	FALSE	FALSE	5.49915E-19	0.028500745	0.257935954
Wheel Running	Number of Revolutions, 2020-01-01 22:00:00	TRUE	FALSE	TRUE	2.5403E-13	0.012532179	1
Wheel Running	Number of Revolutions, 2020-01-01 23:00:00	TRUE	FALSE	TRUE	2.06573E-11	0.021108085	0.412237097
Wheel Running	Number of Revolutions, 2020-01-02 00:00:00	FALSE	FALSE	FALSE	1.49703E-12	0.061287495	0.735366482
Wheel Running	Number of Revolutions, 2020-01-02 01:00:00	TRUE	FALSE	TRUE	4.63248E-14	0.002253054	0.069151941
Wheel Running	Number of Revolutions, 2020-01-02 02:00:00	TRUE	FALSE	TRUE	3.5331E-14	0.03969332	1
Wheel Running	Number of Revolutions, 2020-01-02 03:00:00	TRUE	FALSE	FALSE	7.62068E-11	0.006947995	0.999986104
Wheel Running	Number of Revolutions, 2020-01-02 04:00:00	TRUE	FALSE	FALSE	6.92979E-21	0.001849542	0.999964709
Wheel Running	Number of Revolutions, 2020-01-02 05:00:00	FALSE	FALSE	FALSE	2.50028E-19	0.006249624	0.834581983
Wheel Running	Number of Revolutions, 2020-01-02 06:00:00	FALSE	FALSE	FALSE	4.18853E-15	0.005452061	0.73437142
Wheel Running	Number of Revolutions, 2020-01-02 07:00:00	TRUE	FALSE	FALSE	1.45217E-13	0.133590928	0.999998386
Wheel Running	Number of Revolutions, 2020-01-02 08:00:00	TRUE	FALSE	FALSE	4.85555E-09	0.53379389	1
Wheel Running	Number of Revolutions, 2020-01-02 09:00:00	TRUE	FALSE	FALSE	4.21118E-05	0.452120612	1
Wheel Running	Number of Revolutions, 2020-01-02 10:00:00	TRUE	FALSE	FALSE	7.68861E-09	0.91780429	0.999960239
Wheel Running	Number of Revolutions, 2020-01-02 11:00:00	TRUE	FALSE	FALSE	0.001022583	0.721714352	1
Wheel Running	Number of Revolutions, 2020-01-02 12:00:00	TRUE	FALSE	FALSE	0.475074614	0.914656055	0.999995098
Wheel Running	Number of Revolutions, 2020-01-02 13:00:00	TRUE	FALSE	FALSE	0.049826437	0.877386145	0.999934576
Wheel Running	Number of Revolutions, 2020-01-02 14:00:00	TRUE	TRUE	TRUE	1	0.744226958	1
Wheel Running	Number of Revolutions, 2020-01-02 15:00:00	FALSE	FALSE	FALSE	0.048301754	0.824873751	0.756571709
Wheel Running	Number of Revolutions, 2020-01-02 16:00:00	TRUE	FALSE	FALSE	0.185633971	0.921704482	1
Wheel Running	Number of Revolutions, 2020-01-02 17:00:00	TRUE	FALSE	FALSE	0.002456684	0.980439242	1
Wheel Running	Number of Revolutions, 2020-01-02 18:00:00	TRUE	FALSE	FALSE	0.00299741	0.059301011	0.999965535
Wheel Running	Number of Revolutions, 2020-01-02 19:00:00	FALSE	FALSE	FALSE	1.66812E-09	0.000701929	1
Wheel Running	Number of Revolutions, 2020-01-02 20:00:00	FALSE	FALSE	FALSE	2.71397E-11	4.0501E-05	0.681035013
Wheel Running	Number of Revolutions, 2020-01-02 21:00:00	FALSE	FALSE	FALSE	5.14635E-08	1.23777E-06	0.013650785
Wheel Running	Number of Revolutions, 2020-01-02 22:00:00	TRUE	FALSE	TRUE	2.08351E-08	2.05494E-06	0.028950311
Wheel Running	Number of Revolutions, 2020-01-02 23:00:00	TRUE	FALSE	TRUE	3.04623E-10	0.021174009	0.223755636
Wheel Running	Number of Revolutions, 2020-01-03 00:00:00	TRUE	FALSE	TRUE	4.89127E-11	0.000413804	0.999998215
Wheel Running	Number of Revolutions, 2020-01-03 01:00:00	TRUE	FALSE	TRUE	8.23755E-08	1.01864E-05	1
Wheel Running	Number of Revolutions, 2020-01-03 02:00:00	FALSE	FALSE	FALSE	3.31476E-07	4.09442E-07	0.014569463
Wheel Running	Number of Revolutions, 2020-01-03 03:00:00	FALSE	FALSE	TRUE	5.95507E-12	0.000223634	0.748645809
Wheel Running	Number of Revolutions, 2020-01-03 04:00:00	TRUE	FALSE	TRUE	2.57262E-22	0.004594806	0.389131811
Wheel Running	Number of Revolutions, 2020-01-03 05:00:00	FALSE	FALSE	FALSE	1.00801E-16	0.095047538	0.234708976
Wheel Running	Number of Revolutions, 2020-01-03 06:00:00	FALSE	FALSE	FALSE	6.76915E-08	0.175482992	0.999862575
Wheel Running	Number of Revolutions, 2020-01-03 07:00:00	TRUE	FALSE	FALSE	1.01433E-06	0.722633473	0.999965729
Wheel Running	Number of Revolutions, 2020-01-03 08:00:00	TRUE	FALSE	FALSE	0.000325768	0.544224625	0.999994057
Wheel Running	Number of Revolutions, 2020-01-03 09:00:00	FALSE	FALSE	FALSE	0.114453693	0.37844302	0.440632544
Wheel Running	Number of Revolutions, 2020-01-03 10:00:00	FALSE	FALSE	FALSE	0.698798087	0.777529205	0.702154188
Wheel Running	Number of Revolutions, 2020-01-03 11:00:00	FALSE	FALSE	FALSE	0.397062808	0.602210321	0.792383331
Wheel Running	Number of Revolutions, 2020-01-03 12:00:00	TRUE	FALSE	TRUE	1	0.393847152	1
Wheel Running	Number of Revolutions, 2020-01-03 13:00:00	TRUE	TRUE	TRUE	1	0.996688533	1
Wheel Running	Number of Revolutions, 2020-01-03 14:00:00	TRUE	FALSE	TRUE	0.61914819	0.172139939	0.342752777
Wheel Running	Number of Revolutions, 2020-01-03 15:00:00	TRUE	FALSE	FALSE	0.461459749	0.895756028	1
Wheel Running	Number of Revolutions, 2020-01-03 16:00:00	TRUE	FALSE	TRUE	1	0.999840522	1
Wheel Running	Number of Revolutions, 2020-01-03 17:00:00	TRUE	FALSE	FALSE	0.376568469	0.997795186	0.999988856
Wheel Running	Number of Revolutions, 2020-01-03 18:00:00	TRUE	FALSE	FALSE	0.001009657	0.153228232	0.999977608
Wheel Running	Number of Revolutions, 2020-01-03 19:00:00	FALSE	FALSE	FALSE	3.16223E-10	3.19129E-05	0.268748751
Wheel Running	Number of Revolutions, 2020-01-03 20:00:00	FALSE	FALSE	FALSE	1.92037E-08	1.33587E-05	0.357165817
Wheel Running	Number of Revolutions, 2020-01-03 21:00:00	FALSE	FALSE	TRUE	3.07611E-07	6.5698E-05	0.24525657
Wheel Running	Number of Revolutions, 2020-01-03 22:00:00	TRUE	FALSE	TRUE	3.58383E-06	0.000851207	0.99998231
Wheel Running	Number of Revolutions, 2020-01-03 23:00:00	TRUE	FALSE	TRUE	0.000427992	0.013511198	1
Wheel Running	Number of Revolutions, 2020-01-04 00:00:00	FALSE	FALSE	FALSE	3.86748E-06	0.000408984	0.486802239
Wheel Running	Number of Revolutions, 2020-01-04 01:00:00	TRUE	FALSE	TRUE	5.64226E-11	1.36259E-05	1
Wheel Running	Number of Revolutions, 2020-01-04 02:00:00	TRUE	FALSE	TRUE	5.40938E-12	1.36029E-05	1
Wheel Running	Number of Revolutions, 2020-01-04 03:00:00	TRUE	FALSE	TRUE	2.25104E-11	0.000360989	0.999996817
Wheel Running	Number of Revolutions, 2020-01-04 04:00:00	TRUE	FALSE	FALSE	1.31244E-11	0.017420199	0.999995069
Wheel Running	Number of Revolutions, 2020-01-04 05:00:00	FALSE	FALSE	FALSE	6.7465E-14	0.011148589	0.052749302
Wheel Running	Number of Revolutions, Total	TRUE	FALSE	TRUE	3.00138E-25	6.484E-07	0.232335705
Wheel Running	Number of Revolutions, Night1	TRUE	FALSE	FALSE	7.94092E-25	0.000849164	0.273448496
Wheel Running	Number of Revolutions, Night2	FALSE	FALSE	TRUE	3.13784E-19	3.09938E-07	0.313814271
Wheel Running	Number of Revolutions, Night3	FALSE	FALSE	FALSE	2.36486E-16	2.61553E-07	0.667130997
Wheel Running	Number of Revolutions, Day1	TRUE	FALSE	FALSE	1.54155E-12	0.098546141	0.999991258
Wheel Running	Number of Revolutions, Day2	FALSE	FALSE	FALSE	1.89656E-06	0.157367929	0.738494527
Wheel Running	Number of Revolutions, Total Night	FALSE	FALSE	TRUE	2.59678E-24	2.13964E-07	0.300342453
Wheel Running	Number of Revolutions, Total Day	TRUE	FALSE	FALSE	3.41829E-11	0.091867079	1
Wheel Running	Number of Revolutions, # Active Hours	FALSE	FALSE	FALSE	0.046777644	0.245609782	0.647248342
Wheel Running	Number of Revolutions, # Highly Active Hours	TRUE	FALSE	FALSE	1.02883E-16	0.000511292	0.498874577
Open Field	AMBULATORY ACTIVITY COUNT, Total	FALSE	FALSE	FALSE	6.05031E-17	0.017749681	0.098092844
Open Field	AMBULATORY EPISODE COUNT, Total	FALSE	FALSE	FALSE	0.119932162	0.699616049	1
Open Field	AMBULATORY TIME (s), Total	TRUE	FALSE	FALSE	2.58298E-39	0.256433554	1
Open Field	CENTER DISTANCE LEGACY (cm), Total	FALSE	FALSE	FALSE	5.85848E-06	0.112517704	0.086164858
Open Field	CENTER TIME LEGACY (s), Total	TRUE	FALSE	TRUE	5.46813E-08	0.194248855	0.156242424
Open Field	CLOCKWISE REVOLUTIONS, Total	TRUE	FALSE	TRUE	8.88467E-10	0.037673798	0.011695111
Open Field	COUNTER CLOCKWISE REVOLUTIONS, Total	FALSE	FALSE	FALSE	5.47954E-08	0.074410822	0.651955862
Open Field	FRACTION TIME AMBULATORY, Total	TRUE	FALSE	FALSE	2.58297E-39	0.256433574	1
Open Field	FRACTION TIME CENTER, Total	TRUE	FALSE	TRUE	5.46811E-08	0.194248873	0.156242445
Open Field	FRACTION TIME MARGINS, Total	TRUE	FALSE	TRUE	5.46727E-08	0.194282176	0.156281037
Open Field	FRACTION TIME MOVING, Total	FALSE	FALSE	FALSE	3.11049E-35	0.000902961	0.72428178
Open Field	FRACTION TIME RESTING, Total	FALSE	FALSE	FALSE	3.10783E-35	0.000902943	0.724273255
Open Field	FRACTION TIME VERTICAL, Total	TRUE	FALSE	TRUE	1.96856E-12	0.479708855	0.424707285
Open Field	HORIZONTAL ACTIVITY COUNT, Total	FALSE	FALSE	TRUE	4.77443E-16	0.008361907	0.086287514
Open Field	LEFT FRONT TIME LEGACY (s), Total	TRUE	TRUE	TRUE	1	0.619856814	1
Open Field	LEFT REAR TIME LEGACY (s), Total	TRUE	FALSE	FALSE	0.320981727	0.844787986	1
Open Field	MARGIN DISTANCE LEGACY (cm), Total	FALSE	FALSE	FALSE	9.348E-21	0.11859754	0.039804181
Open Field	MARGIN TIME LEGACY (s), Total	TRUE	FALSE	TRUE	5.46724E-08	0.194283794	0.156284424
Open Field	MOVEMENT EPISODE COUNT, Total	FALSE	FALSE	FALSE	1.13037E-14	0.915414922	0.76597123
Open Field	MOVEMENT TIME (s), Total	FALSE	FALSE	FALSE	3.11049E-35	0.00090296	0.724283148
Open Field	REST EPISODE COUNT, Total	FALSE	FALSE	FALSE	2.44587E-15	0.892142969	0.737076364
Open Field	REST TIME (s), Total	FALSE	FALSE	FALSE	3.10784E-35	0.000902944	0.724273173
Open Field	RIGHT FRONT TIME LEGACY (s), Total	FALSE	FALSE	FALSE	0.82286987	0.893612781	0.639304494
Open Field	RIGHT REAR TIME LEGACY (s), Total	TRUE	FALSE	FALSE	0.013293072	0.500983601	1
Open Field	STEREOTYPIC ACTIVITY COUNT, Total	TRUE	FALSE	FALSE	5.14046E-08	0.000182978	0.006974873
Open Field	STEREOTYPIC EPISODE ACTIVITY COUNT, Total	FALSE	FALSE	FALSE	0.00018262	1.91696E-05	0.320441723
Open Field	STEREOTYPIC EPISODE COUNT, Total	FALSE	FALSE	FALSE	1.44415E-05	0.000136105	0.07362007
Open Field	STEREOTYPY TIME (s), Total	TRUE	FALSE	TRUE	7.06302E-10	0.00212392	0.007559238
Open Field	TOTAL DISTANCE (cm), Total	FALSE	FALSE	FALSE	1.57831E-19	0.235922199	0.089787288
Open Field	TOTAL DISTANCE X AXIS (cm), Total	FALSE	FALSE	FALSE	6.43428E-16	0.237654327	0.153685526
Open Field	TOTAL DISTANCE Y AXIS (cm), Total	FALSE	FALSE	FALSE	1.15098E-12	0.264580245	0.109806163
Open Field	VERTICAL ACTIVITY COUNT, Total	TRUE	FALSE	TRUE	1.85374E-07	0.823020668	0.541435771
Open Field	VERTICAL ACTIVITY TIME (s), Total	TRUE	FALSE	TRUE	1.96854E-12	0.47970884	0.424707312
Open Field	VERTICAL EPISODE COUNT, Total	FALSE	FALSE	FALSE	2.08601E-15	5.17114E-05	0.00123879
Light-Dark Zone Data	AMBULATORY ACTIVITY COUNT (centroid), Total	TRUE	FALSE	FALSE	0.18694533	0.000720581	0.999963007
Light-Dark Zone Data	AMBULATORY ACTIVITY COUNT (crossover), Total	TRUE	FALSE	FALSE	0.210574234	0.000854925	0.99987751
Light-Dark Zone Data	AMBULATORY ACTIVITY COUNT (query), Total	TRUE	FALSE	FALSE	0.131716583	0.000511835	1
Light-Dark Zone Data	AMBULATORY ACTIVITY COUNT (whole body), Total	TRUE	FALSE	FALSE	0.259417109	0.001114366	1
Light-Dark Zone Data	AMBULATORY EPISODE COUNT (centroid), Total	FALSE	FALSE	FALSE	0.597680817	0.356132057	0.706757095
Light-Dark Zone Data	AMBULATORY EPISODE COUNT (crossover), Total	TRUE	FALSE	TRUE	0.356412204	0.106728071	0.430553575
Light-Dark Zone Data	AMBULATORY EPISODE COUNT (query), Total	FALSE	FALSE	TRUE	0.224953616	0.416399249	0.85342444
Light-Dark Zone Data	AMBULATORY EPISODE COUNT (whole body), Total	FALSE	FALSE	FALSE	0.513387195	0.096245647	0.373725184
Light-Dark Zone Data	AMBULATORY TIME (centroid), Total	TRUE	FALSE	FALSE	2.72631E-07	0.299648404	1
Light-Dark Zone Data	AMBULATORY TIME (crossover), Total	TRUE	FALSE	FALSE	4.98692E-06	0.193956153	0.99999698
Light-Dark Zone Data	AMBULATORY TIME (query), Total	TRUE	FALSE	FALSE	4.53988E-08	0.188357112	1
Light-Dark Zone Data	AMBULATORY TIME (whole body), Total	TRUE	FALSE	FALSE	1.17305E-06	0.107760148	1
Light-Dark Zone Data	CLOCKWISE REVOLUTIONS (centroid), Total	TRUE	TRUE	TRUE	0.575147258	0.786300588	0.622729832
Light-Dark Zone Data	CLOCKWISE REVOLUTIONS (crossover), Total	TRUE	FALSE	TRUE	0.590578248	0.837725105	0.678319945
Light-Dark Zone Data	CLOCKWISE REVOLUTIONS (query), Total	TRUE	FALSE	TRUE	0.414182828	0.705440086	0.847789501
Light-Dark Zone Data	CLOCKWISE REVOLUTIONS (whole body), Total	TRUE	TRUE	TRUE	0.586655154	0.800355161	0.532007896
Light-Dark Zone Data	COUNTER CLOCKWISE REVOLUTIONS (centroid), Total	FALSE	FALSE	FALSE	0.02922731	0.300883953	0.140468802
Light-Dark Zone Data	COUNTER CLOCKWISE REVOLUTIONS (crossover), Total	FALSE	FALSE	FALSE	0.074980065	0.384955936	0.264450115
Light-Dark Zone Data	COUNTER CLOCKWISE REVOLUTIONS (query), Total	FALSE	FALSE	FALSE	0.031608954	0.201393835	0.082964536
Light-Dark Zone Data	COUNTER CLOCKWISE REVOLUTIONS (whole body), Total	FALSE	FALSE	FALSE	0.026663093	0.674481682	0.42520742
Light-Dark Zone Data	DURATION (centroid), Total	TRUE	TRUE	TRUE	0.980869154	0.987495585	1
Light-Dark Zone Data	DURATION (crossover), Total	TRUE	TRUE	TRUE	1	0.837019222	1
Light-Dark Zone Data	DURATION (query), Total	TRUE	FALSE	FALSE	0.000850012	0.037300569	0.017739798
Light-Dark Zone Data	DURATION (whole body), Total	TRUE	FALSE	FALSE	0.000848449	0.037176004	0.017660765
Light-Dark Zone Data	ENTRY COUNT (centroid), Total	TRUE	FALSE	FALSE	4.28764E-06	0.092027883	1
Light-Dark Zone Data	ENTRY COUNT (crossover), Total	TRUE	FALSE	FALSE	0.007334745	0.001740592	1
Light-Dark Zone Data	ENTRY COUNT (query), Total	FALSE	FALSE	FALSE	6.95323E-07	6.11339E-05	0.28778192
Light-Dark Zone Data	ENTRY COUNT (whole body), Total	FALSE	FALSE	FALSE	7.29529E-07	6.38257E-05	0.289782893
Light-Dark Zone Data	HORIZONTAL ACTIVITY COUNT (centroid), Total	TRUE	FALSE	FALSE	0.110280835	0.000363555	1
Light-Dark Zone Data	HORIZONTAL ACTIVITY COUNT (crossover), Total	TRUE	FALSE	FALSE	0.114887398	0.000394141	0.99999731
Light-Dark Zone Data	HORIZONTAL ACTIVITY COUNT (query), Total	TRUE	FALSE	FALSE	0.06805962	0.000234564	0.999986303
Light-Dark Zone Data	HORIZONTAL ACTIVITY COUNT (whole body), Total	TRUE	FALSE	FALSE	0.162656079	0.000618833	1
Light-Dark Zone Data	LATENCY (centroid), Total	TRUE	FALSE	FALSE	0.017589984	0.815774093	1
Light-Dark Zone Data	LATENCY (crossover), Total	FALSE	FALSE	FALSE	5.87195E-05	0.705138396	0.429621329
Light-Dark Zone Data	LATENCY (query), Total	FALSE	FALSE	FALSE	0.025853134	0.356473555	0.417947153
Light-Dark Zone Data	LATENCY (whole body), Total	FALSE	FALSE	FALSE	5.87195E-05	0.705138396	0.429621329
Light-Dark Zone Data	MOVEMENT EPISODE COUNT (centroid), Total	TRUE	FALSE	FALSE	0.000275022	0.824193244	1
Light-Dark Zone Data	MOVEMENT EPISODE COUNT (crossover), Total	FALSE	FALSE	FALSE	2.41787E-06	0.018256577	0.011626963
Light-Dark Zone Data	MOVEMENT EPISODE COUNT (query), Total	FALSE	FALSE	FALSE	0.000208817	0.037387194	0.216830233
Light-Dark Zone Data	MOVEMENT EPISODE COUNT (whole body), Total	FALSE	FALSE	FALSE	0.000360777	0.036692201	0.716506865
Light-Dark Zone Data	MOVEMENT TIME (centroid), Total	FALSE	FALSE	FALSE	4.64151E-07	0.000885374	0.994988221
Light-Dark Zone Data	MOVEMENT TIME (crossover), Total	FALSE	FALSE	FALSE	4.58581E-07	0.000889396	0.993412708
Light-Dark Zone Data	MOVEMENT TIME (query), Total	FALSE	FALSE	FALSE	4.48775E-08	0.001179478	0.703504029
Light-Dark Zone Data	MOVEMENT TIME (whole body), Total	TRUE	FALSE	FALSE	8.33041E-06	0.000854036	1
Light-Dark Zone Data	REST EPISODE COUNT (centroid), Total	TRUE	FALSE	TRUE	2.38991E-13	0.00203234	0.156002462
Light-Dark Zone Data	REST EPISODE COUNT (crossover), Total	TRUE	FALSE	TRUE	2.38991E-13	0.00203234	0.156002462
Light-Dark Zone Data	REST EPISODE COUNT (query), Total	TRUE	FALSE	TRUE	1.06365E-12	0.001472049	0.209961372
Light-Dark Zone Data	REST EPISODE COUNT (whole body), Total	TRUE	FALSE	TRUE	1.04308E-13	0.003043555	0.104235289
Light-Dark Zone Data	REST TIME (centroid), Total	FALSE	FALSE	FALSE	4.63173E-07	0.0008848	0.994584413
Light-Dark Zone Data	REST TIME (crossover), Total	FALSE	FALSE	FALSE	4.6474E-07	0.000885405	0.994879504
Light-Dark Zone Data	REST TIME (query), Total	TRUE	FALSE	FALSE	3.67595E-07	0.000556992	0.999987939
Light-Dark Zone Data	REST TIME (whole body), Total	FALSE	FALSE	FALSE	7.35189E-07	0.001545883	0.76383029
Light-Dark Zone Data	STEREOTYPIC ACTIVITY COUNT (centroid), Total	TRUE	FALSE	FALSE	0.006418065	0.366015447	0.999990997
Light-Dark Zone Data	STEREOTYPIC ACTIVITY COUNT (crossover), Total	TRUE	FALSE	FALSE	0.005860567	0.362039679	0.999993215
Light-Dark Zone Data	STEREOTYPIC ACTIVITY COUNT (query), Total	TRUE	FALSE	FALSE	0.012504124	0.39013749	1
Light-Dark Zone Data	STEREOTYPIC ACTIVITY COUNT (whole body), Total	TRUE	FALSE	FALSE	0.00156052	0.368556037	0.999996331
Light-Dark Zone Data	STEREOTYPIC EPISODE ACTIVITY COUNT (centroid), Total	TRUE	FALSE	FALSE	2.76116E-05	8.06135E-06	1
Light-Dark Zone Data	STEREOTYPIC EPISODE ACTIVITY COUNT (crossover), Total	TRUE	FALSE	FALSE	2.06603E-05	7.75721E-06	1
Light-Dark Zone Data	STEREOTYPIC EPISODE ACTIVITY COUNT (query), Total	FALSE	FALSE	FALSE	1.52313E-05	7.47789E-06	0.970199078
Light-Dark Zone Data	STEREOTYPIC EPISODE ACTIVITY COUNT (whole body), Total	TRUE	FALSE	FALSE	0.000109105	1.8458E-05	1
Light-Dark Zone Data	STEREOTYPIC EPISODE COUNT (centroid), Total	TRUE	FALSE	FALSE	0.20995264	0.412366022	0.999992632
Light-Dark Zone Data	STEREOTYPIC EPISODE COUNT (crossover), Total	TRUE	FALSE	FALSE	0.161379666	0.392378246	1
Light-Dark Zone Data	STEREOTYPIC EPISODE COUNT (query), Total	FALSE	FALSE	FALSE	0.19735847	0.459913923	1
Light-Dark Zone Data	STEREOTYPIC EPISODE COUNT (whole body), Total	TRUE	FALSE	FALSE	0.121768181	0.380928969	1
Light-Dark Zone Data	STEREOTYPY TIME (centroid), Total	TRUE	FALSE	TRUE	0.00022497	0.885190356	0.794227802
Light-Dark Zone Data	STEREOTYPY TIME (crossover), Total	TRUE	FALSE	TRUE	0.000172173	0.867023427	0.774114884
Light-Dark Zone Data	STEREOTYPY TIME (query), Total	TRUE	FALSE	TRUE	0.000827161	0.918815933	0.833449533
Light-Dark Zone Data	STEREOTYPY TIME (whole body), Total	FALSE	FALSE	TRUE	1.89065E-05	0.86193367	0.716988672
Light-Dark Zone Data	TOTAL DISTANCE (centroid), Total	FALSE	FALSE	FALSE	0.060752641	0.212084365	0.278210124
Light-Dark Zone Data	TOTAL DISTANCE (crossover), Total	FALSE	FALSE	FALSE	0.060745618	0.212069372	0.278187674
Light-Dark Zone Data	TOTAL DISTANCE (query), Total	FALSE	FALSE	FALSE	0.051419537	0.197954806	0.247015654
Light-Dark Zone Data	TOTAL DISTANCE (whole body), Total	FALSE	FALSE	FALSE	0.073132923	0.228850911	0.31689027
Light-Dark Zone Data	TOTAL DISTANCE X AXIS (centroid), Total	FALSE	FALSE	FALSE	0.012613333	0.793930524	0.497161533
Light-Dark Zone Data	TOTAL DISTANCE X AXIS (crossover), Total	FALSE	FALSE	FALSE	0.012614544	0.79395043	0.497184982
Light-Dark Zone Data	TOTAL DISTANCE X AXIS (query), Total	FALSE	FALSE	FALSE	0.011059595	0.819363554	0.531189641
Light-Dark Zone Data	TOTAL DISTANCE X AXIS (whole body), Total	FALSE	FALSE	FALSE	0.014643912	0.766143473	0.465965758
Light-Dark Zone Data	TOTAL DISTANCE Y AXIS (centroid), Total	TRUE	FALSE	FALSE	0.002897599	0.163944728	0.130005604
Light-Dark Zone Data	TOTAL DISTANCE Y AXIS (crossover), Total	TRUE	FALSE	FALSE	0.002897456	0.163931418	0.129994138
Light-Dark Zone Data	TOTAL DISTANCE Y AXIS (query), Total	TRUE	FALSE	FALSE	0.003043489	0.153245589	0.114734429
Light-Dark Zone Data	TOTAL DISTANCE Y AXIS (whole body), Total	TRUE	FALSE	FALSE	0.002839639	0.179664649	0.152121207
Light-Dark Zone Data	VERTICAL ACTIVITY COUNT (centroid), Total	FALSE	FALSE	FALSE	2.4616E-08	0.522508628	0.277851251
Light-Dark Zone Data	VERTICAL ACTIVITY COUNT (crossover), Total	FALSE	FALSE	FALSE	2.4616E-08	0.522508628	0.277851251
Light-Dark Zone Data	VERTICAL ACTIVITY COUNT (query), Total	FALSE	FALSE	FALSE	2.41731E-08	0.530238367	0.283844581
Light-Dark Zone Data	VERTICAL ACTIVITY COUNT (whole body), Total	FALSE	FALSE	FALSE	2.51252E-08	0.514797264	0.271944323
Light-Dark Zone Data	VERTICAL ACTIVITY TIME (centroid), Total	TRUE	FALSE	FALSE	1.33553E-08	0.996951544	0.999993036
Light-Dark Zone Data	VERTICAL ACTIVITY TIME (crossover), Total	TRUE	FALSE	FALSE	1.33553E-08	0.996951544	0.999993036
Light-Dark Zone Data	VERTICAL ACTIVITY TIME (query), Total	TRUE	FALSE	FALSE	1.32003E-08	0.997126977	1
Light-Dark Zone Data	VERTICAL ACTIVITY TIME (whole body), Total	TRUE	FALSE	FALSE	1.37613E-08	0.996620281	0.999986474
Light-Dark Zone Data	VERTICAL EPISODE COUNT (centroid), Total	FALSE	FALSE	FALSE	7.75802E-10	0.219211954	0.114883393
Light-Dark Zone Data	VERTICAL EPISODE COUNT (crossover), Total	FALSE	FALSE	FALSE	7.75802E-10	0.219211954	0.114883393
Light-Dark Zone Data	VERTICAL EPISODE COUNT (query), Total	FALSE	FALSE	FALSE	7.80973E-10	0.22284826	0.117313402
Light-Dark Zone Data	VERTICAL EPISODE COUNT (whole body), Total	FALSE	FALSE	FALSE	7.50455E-10	0.216079777	0.112533265
Light-Dark Zone Data	AMBULATORY ACTIVITY COUNT (centroid), % Light	FALSE	FALSE	FALSE	0.004658104	0.643038308	0.351253892
Light-Dark Zone Data	AMBULATORY ACTIVITY COUNT (crossover), % Light	FALSE	FALSE	FALSE	0.003967974	0.569879325	0.330626426
Light-Dark Zone Data	AMBULATORY ACTIVITY COUNT (query), % Light	FALSE	FALSE	FALSE	0.004792709	0.546836261	0.317750191
Light-Dark Zone Data	AMBULATORY ACTIVITY COUNT (whole body), % Light	FALSE	FALSE	FALSE	0.004257901	0.541239931	0.299619831
Light-Dark Zone Data	AMBULATORY EPISODE COUNT (centroid), % Light	TRUE	TRUE	TRUE	0.955173709	0.694110986	0.999999149
Light-Dark Zone Data	AMBULATORY EPISODE COUNT (crossover), % Light	TRUE	FALSE	FALSE	0.991370701	0.989549492	1
Light-Dark Zone Data	AMBULATORY EPISODE COUNT (query), % Light	FALSE	FALSE	FALSE	0.939258556	0.775943276	1
Light-Dark Zone Data	AMBULATORY EPISODE COUNT (whole body), % Light	TRUE	FALSE	TRUE	1	0.981317397	1
Light-Dark Zone Data	AMBULATORY TIME (centroid), % Light	FALSE	FALSE	FALSE	0.006455817	0.581414776	0.724878437
Light-Dark Zone Data	AMBULATORY TIME (crossover), % Light	FALSE	FALSE	FALSE	0.020347434	0.393843243	0.337104209
Light-Dark Zone Data	AMBULATORY TIME (query), % Light	FALSE	FALSE	FALSE	0.021447506	0.349314602	0.534416976
Light-Dark Zone Data	AMBULATORY TIME (whole body), % Light	FALSE	FALSE	FALSE	0.009320026	0.462318144	0.484140444
Light-Dark Zone Data	CLOCKWISE REVOLUTIONS (centroid), % Light	TRUE	TRUE	TRUE	0.856936199	0.879926625	1
Light-Dark Zone Data	CLOCKWISE REVOLUTIONS (crossover), % Light	TRUE	TRUE	TRUE	0.869085118	0.767929304	0.999989963
Light-Dark Zone Data	CLOCKWISE REVOLUTIONS (query), % Light	TRUE	TRUE	TRUE	1	0.848982922	1
Light-Dark Zone Data	CLOCKWISE REVOLUTIONS (whole body), % Light	TRUE	TRUE	TRUE	0.977641283	0.877234353	0.999875961
Light-Dark Zone Data	COUNTER CLOCKWISE REVOLUTIONS (centroid), % Light	TRUE	FALSE	TRUE	1	0.439115862	1
Light-Dark Zone Data	COUNTER CLOCKWISE REVOLUTIONS (crossover), % Light	TRUE	FALSE	TRUE	1	0.550801019	1
Light-Dark Zone Data	COUNTER CLOCKWISE REVOLUTIONS (query), % Light	TRUE	FALSE	TRUE	1	0.545884571	0.99999962
Light-Dark Zone Data	COUNTER CLOCKWISE REVOLUTIONS (whole body), % Light	TRUE	FALSE	TRUE	1	0.431819655	0.999998023
Light-Dark Zone Data	DURATION (centroid), % Light	FALSE	FALSE	FALSE	0.012374534	0.434315603	0.252687618
Light-Dark Zone Data	DURATION (crossover), % Light	FALSE	FALSE	FALSE	0.011335798	0.319104661	0.226710958
Light-Dark Zone Data	DURATION (query), % Light	FALSE	FALSE	FALSE	0.011968504	0.322142278	0.216812415
Light-Dark Zone Data	DURATION (whole body), % Light	FALSE	FALSE	FALSE	0.012310721	0.334512274	0.217380994
Light-Dark Zone Data	ENTRY COUNT (centroid), % Light	TRUE	FALSE	TRUE	0.995232659	0.483614056	0.922361696
Light-Dark Zone Data	ENTRY COUNT (crossover), % Light	FALSE	FALSE	FALSE	0.981407202	0.564590282	0.950829793
Light-Dark Zone Data	ENTRY COUNT (query), % Light	TRUE	FALSE	FALSE	0.903037648	0.803548795	1
Light-Dark Zone Data	ENTRY COUNT (whole body), % Light	TRUE	FALSE	FALSE	0.714218912	0.727310283	0.999999341
Light-Dark Zone Data	HORIZONTAL ACTIVITY COUNT (centroid), % Light	FALSE	FALSE	FALSE	0.004683184	0.645871475	0.365421573
Light-Dark Zone Data	HORIZONTAL ACTIVITY COUNT (crossover), % Light	FALSE	FALSE	FALSE	0.004114204	0.554719697	0.344876733
Light-Dark Zone Data	HORIZONTAL ACTIVITY COUNT (query), % Light	FALSE	FALSE	FALSE	0.00467482	0.531367828	0.335800641
Light-Dark Zone Data	HORIZONTAL ACTIVITY COUNT (whole body), % Light	FALSE	FALSE	FALSE	0.004448409	0.529835965	0.31061957
Light-Dark Zone Data	LATENCY (centroid), % Light	TRUE	FALSE	TRUE	1	0.879023583	1
Light-Dark Zone Data	LATENCY (crossover), % Light	TRUE	FALSE	TRUE	1	0.963527889	1
Light-Dark Zone Data	LATENCY (query), % Light	TRUE	FALSE	TRUE	1	0.913140297	1
Light-Dark Zone Data	LATENCY (whole body), % Light	TRUE	FALSE	TRUE	1	0.963527889	1
Light-Dark Zone Data	MOVEMENT EPISODE COUNT (centroid), % Light	FALSE	FALSE	FALSE	0.080692714	0.605040704	0.53006488
Light-Dark Zone Data	MOVEMENT EPISODE COUNT (crossover), % Light	FALSE	FALSE	FALSE	0.058905382	0.555916404	0.330440096
Light-Dark Zone Data	MOVEMENT EPISODE COUNT (query), % Light	TRUE	FALSE	TRUE	0.034148897	0.482220514	0.344986053
Light-Dark Zone Data	MOVEMENT EPISODE COUNT (whole body), % Light	TRUE	FALSE	FALSE	0.128646481	0.898262111	0.999998993
Light-Dark Zone Data	MOVEMENT TIME (centroid), % Light	FALSE	FALSE	FALSE	0.001169052	0.465613867	0.313676223
Light-Dark Zone Data	MOVEMENT TIME (crossover), % Light	FALSE	FALSE	FALSE	0.001738026	0.310511644	0.276678658
Light-Dark Zone Data	MOVEMENT TIME (query), % Light	FALSE	FALSE	FALSE	0.001180251	0.302372443	0.271204324
Light-Dark Zone Data	MOVEMENT TIME (whole body), % Light	FALSE	FALSE	FALSE	0.001758289	0.323343187	0.255901194
Light-Dark Zone Data	REST EPISODE COUNT (centroid), % Light	FALSE	FALSE	FALSE	0.139504768	0.804577567	0.53675406
Light-Dark Zone Data	REST EPISODE COUNT (crossover), % Light	FALSE	FALSE	FALSE	0.088870589	0.654707269	0.405695165
Light-Dark Zone Data	REST EPISODE COUNT (query), % Light	FALSE	FALSE	FALSE	0.11291739	0.736017609	0.454982615
Light-Dark Zone Data	REST EPISODE COUNT (whole body), % Light	FALSE	FALSE	FALSE	0.099048594	0.732189003	0.459036999
Light-Dark Zone Data	REST TIME (centroid), % Light	FALSE	FALSE	FALSE	0.177562747	0.406097494	0.183505658
Light-Dark Zone Data	REST TIME (crossover), % Light	FALSE	FALSE	FALSE	0.107555333	0.347651923	0.14616309
Light-Dark Zone Data	REST TIME (query), % Light	FALSE	FALSE	FALSE	0.153969391	0.362013679	0.15746867
Light-Dark Zone Data	REST TIME (whole body), % Light	FALSE	FALSE	FALSE	0.12085591	0.368815247	0.158944431
Light-Dark Zone Data	STEREOTYPIC ACTIVITY COUNT (centroid), % Light	TRUE	FALSE	FALSE	0.000477914	0.599093307	1
Light-Dark Zone Data	STEREOTYPIC ACTIVITY COUNT (crossover), % Light	TRUE	FALSE	FALSE	0.000944487	0.460869155	1
Light-Dark Zone Data	STEREOTYPIC ACTIVITY COUNT (query), % Light	TRUE	FALSE	FALSE	0.000510586	0.410634774	1
Light-Dark Zone Data	STEREOTYPIC ACTIVITY COUNT (whole body), % Light	TRUE	FALSE	FALSE	0.000900264	0.538371458	1
Light-Dark Zone Data	STEREOTYPIC EPISODE ACTIVITY COUNT (centroid), % Light	FALSE	FALSE	FALSE	0.007598126	0.453197303	0.440771883
Light-Dark Zone Data	STEREOTYPIC EPISODE ACTIVITY COUNT (crossover), % Light	FALSE	FALSE	FALSE	0.006302226	0.30638172	0.506383459
Light-Dark Zone Data	STEREOTYPIC EPISODE ACTIVITY COUNT (query), % Light	FALSE	FALSE	FALSE	0.005107846	0.305822994	0.511420423
Light-Dark Zone Data	STEREOTYPIC EPISODE ACTIVITY COUNT (whole body), % Light	FALSE	FALSE	FALSE	0.011902053	0.300564828	0.390472243
Light-Dark Zone Data	STEREOTYPIC EPISODE COUNT (centroid), % Light	FALSE	FALSE	FALSE	0.004486751	0.692540895	0.75850098
Light-Dark Zone Data	STEREOTYPIC EPISODE COUNT (crossover), % Light	FALSE	FALSE	FALSE	0.004903332	0.489163187	0.725314163
Light-Dark Zone Data	STEREOTYPIC EPISODE COUNT (query), % Light	FALSE	FALSE	FALSE	0.004490811	0.466273407	0.774403141
Light-Dark Zone Data	STEREOTYPIC EPISODE COUNT (whole body), % Light	FALSE	FALSE	FALSE	0.006114849	0.504336604	0.584108477
Light-Dark Zone Data	STEREOTYPY TIME (centroid), % Light	TRUE	FALSE	FALSE	0.004286104	0.895607425	0.999997283
Light-Dark Zone Data	STEREOTYPY TIME (crossover), % Light	TRUE	FALSE	FALSE	0.008914991	0.824135586	1
Light-Dark Zone Data	STEREOTYPY TIME (query), % Light	TRUE	FALSE	FALSE	0.005071968	0.783918279	1
Light-Dark Zone Data	STEREOTYPY TIME (whole body), % Light	TRUE	FALSE	FALSE	0.007920095	0.829424097	1
Light-Dark Zone Data	TOTAL DISTANCE (centroid), % Light	FALSE	FALSE	FALSE	0.006266638	0.597957103	0.310729374
Light-Dark Zone Data	TOTAL DISTANCE (crossover), % Light	FALSE	FALSE	FALSE	0.007364483	0.587277802	0.313730746
Light-Dark Zone Data	TOTAL DISTANCE (query), % Light	FALSE	FALSE	FALSE	0.006926901	0.544604919	0.286983597
Light-Dark Zone Data	TOTAL DISTANCE (whole body), % Light	FALSE	FALSE	FALSE	0.007664995	0.524970044	0.267655457
Light-Dark Zone Data	TOTAL DISTANCE X AXIS (centroid), % Light	FALSE	FALSE	FALSE	0.241521635	0.894721969	0.644343425
Light-Dark Zone Data	TOTAL DISTANCE X AXIS (crossover), % Light	FALSE	FALSE	FALSE	0.213207768	0.874579071	0.607715581
Light-Dark Zone Data	TOTAL DISTANCE X AXIS (query), % Light	FALSE	FALSE	FALSE	0.211124175	0.855614924	0.578070618
Light-Dark Zone Data	TOTAL DISTANCE X AXIS (whole body), % Light	FALSE	FALSE	FALSE	0.222721134	0.856654911	0.581638717
Light-Dark Zone Data	TOTAL DISTANCE Y AXIS (centroid), % Light	FALSE	FALSE	FALSE	0.000156327	0.311535674	0.3549356
Light-Dark Zone Data	TOTAL DISTANCE Y AXIS (crossover), % Light	FALSE	FALSE	FALSE	0.000291449	0.33006103	0.410971329
Light-Dark Zone Data	TOTAL DISTANCE Y AXIS (query), % Light	FALSE	FALSE	FALSE	0.000203901	0.260345007	0.384040739
Light-Dark Zone Data	TOTAL DISTANCE Y AXIS (whole body), % Light	FALSE	FALSE	FALSE	0.000230252	0.257663366	0.39397753
Light-Dark Zone Data	VERTICAL ACTIVITY COUNT (centroid), % Light	FALSE	FALSE	FALSE	0.011398057	0.684056273	0.384825049
Light-Dark Zone Data	VERTICAL ACTIVITY COUNT (crossover), % Light	FALSE	FALSE	FALSE	0.01174276	0.680991167	0.382709522
Light-Dark Zone Data	VERTICAL ACTIVITY COUNT (query), % Light	FALSE	FALSE	FALSE	0.011648541	0.688679557	0.389264971
Light-Dark Zone Data	VERTICAL ACTIVITY COUNT (whole body), % Light	FALSE	FALSE	FALSE	0.011639272	0.690838878	0.391157851
Light-Dark Zone Data	VERTICAL ACTIVITY TIME (centroid), % Light	FALSE	FALSE	FALSE	0.003630985	0.982314243	0.889391979
Light-Dark Zone Data	VERTICAL ACTIVITY TIME (crossover), % Light	FALSE	FALSE	FALSE	0.003743907	0.979379942	0.881645708
Light-Dark Zone Data	VERTICAL ACTIVITY TIME (query), % Light	FALSE	FALSE	FALSE	0.003682378	0.981999534	0.89044516
Light-Dark Zone Data	VERTICAL ACTIVITY TIME (whole body), % Light	FALSE	FALSE	FALSE	0.003638811	0.982187593	0.890068917
Light-Dark Zone Data	VERTICAL EPISODE COUNT (centroid), % Light	FALSE	FALSE	FALSE	0.00661714	0.642332513	0.346783905
Light-Dark Zone Data	VERTICAL EPISODE COUNT (crossover), % Light	FALSE	FALSE	FALSE	0.006753417	0.641261591	0.345922772
Light-Dark Zone Data	VERTICAL EPISODE COUNT (query), % Light	FALSE	FALSE	FALSE	0.006739446	0.645439541	0.349427195
Light-Dark Zone Data	VERTICAL EPISODE COUNT (whole body), % Light	FALSE	FALSE	FALSE	0.006775435	0.647354605	0.351053411
IDC	Respiratory Quotient, Light-Dark Ratio	FALSE	FALSE	FALSE	1.51309E-08	0.030419008	0.025123571
IDC	Water Consumption (g), Light-Dark Ratio	TRUE	FALSE	TRUE	0.013885375	0.602933661	1
IDC	Food Consumption (g), Light-Dark Ratio	TRUE	FALSE	TRUE	0.02526211	0.97922694	0.999999077
IDC	Food Consumption (kcal), Light-Dark Ratio	TRUE	FALSE	TRUE	0.02526212	0.979226816	0.999999114
IDC	Energy Expenditure (kcal), Light-Dark Ratio	TRUE	FALSE	FALSE	8.61223E-14	0.260907766	1
IDC	Average VO2, Light-Dark Ratio	TRUE	FALSE	FALSE	1.01886E-15	0.280226872	1
IDC	Average VCO2, Light-Dark Ratio	TRUE	FALSE	FALSE	8.71825E-08	0.253587186	1
IDC	Rearing Activity, Light-Dark Ratio	FALSE	FALSE	FALSE	0.005993443	0.282688554	0.563790727
IDC	Ambulatory Activity, Light-Dark Ratio	TRUE	FALSE	FALSE	7.87208E-07	0.007202221	1
IDC	Distance Traveled (m), Light-Dark Ratio	TRUE	FALSE	FALSE	3.97287E-09	0.074816647	1
IDC	Directed Ambulatory Locomation, Light-Dark Ratio	TRUE	FALSE	FALSE	9.99141E-10	0.148939283	0.999980031
IDC	Food Consumption per unit Body Weight (g/g), Light-Dark Ratio	TRUE	FALSE	TRUE	0.025262161	0.979226773	0.999999069
IDC	Water Consumption per unit Body Weight (g/g), Light-Dark Ratio	TRUE	FALSE	TRUE	0.013885325	0.602933001	1
IDC	Food Consumption per unit Body Weight (kcal/g), Light-Dark Ratio	TRUE	FALSE	TRUE	0.025262168	0.979226734	0.999999058
Spon Alt	Total Arm Entries	FALSE	FALSE	FALSE	2.1084E-08	0.000237548	0.115401796
Spon Alt	Number of Triplets	FALSE	FALSE	FALSE	2.1084E-08	0.000237548	0.115401796
Spon Alt	Number of Spontaneous Alternations	FALSE	FALSE	FALSE	5.84257E-06	0.001005777	0.139292472
Spon Alt	Alternation Ratio	TRUE	FALSE	FALSE	0.351757302	0.749239392	0.999998431
Spon Alt	Latency to Leave Start Arm	TRUE	TRUE	TRUE	0.996901726	0.706148114	1
Spon Alt	A Arm Entry	FALSE	FALSE	FALSE	9.69788E-06	0.001502252	0.301186335
Spon Alt	B Arm Entry	FALSE	FALSE	FALSE	7.12003E-07	0.013670759	0.789574315
Spon Alt	C Arm Entry	FALSE	FALSE	FALSE	3.33083E-07	0.014800533	0.819081554
Spon Alt	A Arm Time	TRUE	TRUE	TRUE	0.960707853	0.434502072	0.777172338
Spon Alt	B Arm Time	FALSE	FALSE	TRUE	0.103348266	0.031730491	0.093322636
Spon Alt	C Arm Time	TRUE	FALSE	TRUE	1	0.459974204	0.999999341
Organ Weights	GONADAL FAT PAD (g)	FALSE	FALSE	FALSE	2.6333E-16	0.177064715	0.063304419
Organ Weights	RIGHT GONAD (g)	FALSE	FALSE	FALSE	1.51594E-21	5.53368E-33	4.02064E-11
Organ Weights	LEFT GONAD (g)	FALSE	FALSE	FALSE	2.28134E-19	2.36807E-25	6.58723E-09
Organ Weights	FEMUR (g)	FALSE	FALSE	FALSE	0.001424569	0.000149236	0.243130018
Organ Weights	SPLEEN (g)	TRUE	FALSE	TRUE	2.17661E-06	0.000223158	0.028677623
Organ Weights	RIGHT KIDNEY (g)	FALSE	FALSE	TRUE	3.05776E-33	1.93358E-29	7.06495E-08
Organ Weights	LEFT KIDNEY (g)	FALSE	FALSE	FALSE	6.64856E-26	3.32803E-24	1.92664E-06
Organ Weights	LIVER (g)	FALSE	FALSE	FALSE	3.94003E-08	0.030108438	0.694590987
Organ Weights	BRAIN (g)	FALSE	FALSE	FALSE	3.79303E-19	7.0539E-08	0.4221592
Organ Weights	HEART (g)	FALSE	FALSE	FALSE	0.01644605	0.213703916	0.336510255
Organ Weights	LUNGS (g)	FALSE	FALSE	FALSE	0.000149253	0.002827034	0.426476462
Organ Weights	RIGHT EYE (g)	FALSE	FALSE	FALSE	2.77946E-06	0.005979182	0.001712305
Organ Weights	LEFT EYE (g)	TRUE	FALSE	FALSE	1.67229E-08	0.001396071	0.999989777
Organ Weights	STD RIGHT GONAD (g/g)	FALSE	FALSE	FALSE	6.96098E-19	4.1258E-29	2.2888E-09
Organ Weights	STD GONADAL FAT PAD (g/g)	FALSE	FALSE	FALSE	4.85734E-16	0.288119016	0.171292884
Organ Weights	STD LEFT GONAD (g/g)	FALSE	FALSE	FALSE	8.06906E-17	5.51744E-23	1.62525E-07
Organ Weights	STD FEMUR (g/g)	TRUE	FALSE	FALSE	0.037171359	3.04221E-05	1
Organ Weights	STD SPLEEN (g/g)	TRUE	FALSE	TRUE	1.14375E-07	0.000123167	0.025652618
Organ Weights	STD RIGHT KIDNEY (g/g)	FALSE	FALSE	FALSE	1.40223E-28	1.12405E-24	0.000184712
Organ Weights	STD LEFT KIDNEY (g/g)	FALSE	FALSE	FALSE	2.68459E-22	3.30789E-20	0.000964177
Organ Weights	STD LIVER (g/g)	TRUE	FALSE	FALSE	4.59439E-12	0.04006682	1
Organ Weights	STD BRAIN (g/g)	FALSE	FALSE	FALSE	1.24586E-09	8.67081E-10	0.009723332
Organ Weights	STD HEART (g/g)	FALSE	FALSE	FALSE	0.060805386	0.51142182	0.781644238
Organ Weights	STD LUNGS (g/g)	TRUE	FALSE	FALSE	0.00139898	8.35174E-05	1
Organ Weights	STD RIGHT EYE (g/g)	TRUE	FALSE	FALSE	2.02727E-08	3.80641E-05	2.70701E-05
Organ Weights	STD LEFT EYE (g/g)	FALSE	FALSE	FALSE	1.01374E-11	0.027910918	0.012542591
Gross Morphology	OVERALL LENGTH (cm)	TRUE	FALSE	FALSE	6.14015E-05	0.93269096	0.999996555
Gross Morphology	BODY LENGTH (cm)	TRUE	FALSE	FALSE	7.4085E-06	0.000300835	1
Gross Morphology	TAIL LENGTH (cm)	TRUE	FALSE	FALSE	3.45405E-05	0.181744414	0.999891055
Gross Morphology	STD OVERALL LENGTH (cm/g)	TRUE	FALSE	FALSE	6.53045E-19	9.2545E-13	2.3357E-13
Gross Morphology	STD BODY LENGTH (cm/g)	TRUE	FALSE	FALSE	4.86865E-08	4.11717E-12	1.55618E-08
Gross Morphology	STD TAIL LENGTH (cm/g)	FALSE	FALSE	FALSE	6.14745E-13	1.00532E-05	1.95964E-06
