# Supplementary material for: Into the Wild: A novel wild-derived inbred strain resource expands the genomic and phenotypic diversity of laboratory mouse models
Source: PLoS Genet. 2024 Apr 10;20(4):e1011228. doi: 10.1371/journal.pgen.1011228 (PMC11034653; doi:10.1371/journal.pgen.1011228)
Supplement: S20 Table — (TXT) [file pgen.1011228.s032.txt]

ASSAY	PHENOTYPE	AGE	F STRAIN	P STRAIN	DF STRAIN	MEAN SQ STRAIN	F SEX	P SEX	DF SEX	MEAN SQ SEX	F STRAINxSEX	P STRAINxSEX	DF STRAINxSEX	MEAN SQ STRAINxSEX	DF RESID	MEAN SQ RESID
Frailty	BODY WEIGHT (g)	16	268.5661694	5.4929E-193	8	729.8478396	766.7102106	1.8451E-109	1	2083.590022	17.33351853	2.5346E-23	8	47.10508059	602	2.717571767
NMR	FAT MASS (g), 8	8	75.04594382	6.76944E-50	8	30.95948718	10.12227292	0.001763812	1	4.175846993	10.34251504	1.37644E-11	8	4.266705776	158	0.412540447
Organ Weights	RIGHT GONAD (g)	19	28.28515534	2.76108E-24	8	0.002910007	587.6820297	4.58832E-48	1	0.060461351	10.09198662	1.09068E-10	8	0.001038274	120	0.000102881
Organ Weights	STD RIGHT GONAD (g/g)	19	17.56344135	4.11684E-17	8	6.13016E-06	343.4984611	5.16712E-37	1	0.000119891	9.438100696	4.73289E-10	8	3.29418E-06	120	3.4903E-07
NMR	FAT MASS (g), 12	12	37.68712952	1.61424E-32	8	26.00139196	28.51282875	3.30655E-07	1	19.67178838	8.293824785	2.62759E-09	8	5.72213888	153	0.68992763
Organ Weights	LEFT GONAD (g)	19	30.20740091	2.17356E-25	8	0.003737211	416.1676268	8.09617E-41	1	0.051487589	7.958271265	1.47392E-08	8	0.000984585	120	0.000123718
NMR	FAT MASS (g), 19	19	29.6080853	3.49643E-26	8	17.48163359	10.1849318	0.001764115	1	6.013534618	7.635869378	2.18182E-08	8	4.508480344	134	0.590434451
Organ Weights	STD LEFT GONAD (g/g)	19	18.65144707	6.20252E-18	8	7.34308E-06	241.9794232	1.50311E-30	1	9.52674E-05	7.541944154	3.9945E-08	8	2.96927E-06	120	3.937E-07
Clinical Chemistry	ALT (IU/L), liver	19	24.88517557	2.55686E-21	8	15433.18593	14.24830657	0.000262239	1	8836.456223	6.90166879	2.61371E-07	8	4280.24859	108	620.1758909
NMR	BODY WEIGHT (g), 8	8	89.86336269	7.80842E-55	8	197.9488852	203.7040028	3.22492E-30	1	448.7143487	6.457501274	2.93071E-07	8	14.22443074	158	2.202776296
NMR	% Lean Mass, 8	8	47.0706508	4.78037E-38	8	429.3619601	5.303600655	0.022585665	1	48.37758422	6.298498823	4.4927E-07	8	57.45269621	158	9.121649114
NMR	% Fat Mass, 19	19	27.68561076	5.55288E-25	8	226.2381432	0.000850997	0.976770935	1	0.006954079	6.344179814	5.76342E-07	8	51.84265117	134	8.171686915
NMR	BODY WEIGHT (g), 19	19	84.64040527	1.30031E-48	8	173.3437967	313.9947085	6.22499E-37	1	643.0620782	6.328792523	5.9966E-07	8	12.96138553	134	2.048002914
Organ Weights	STD LEFT KIDNEY (g/g)	19	33.68956604	2.80513E-27	8	2.37599E-05	103.4115934	6.74849E-18	1	7.2932E-05	6.315707697	8.11225E-07	8	4.45421E-06	120	7.05259E-07
Organ Weights	STD RIGHT KIDNEY (g/g)	19	46.30685315	3.59078E-33	8	2.12041E-05	130.1463482	7.23314E-21	1	5.95945E-05	6.16411836	1.1859E-06	8	2.82257E-06	120	4.57904E-07
NMR	% Fat Mass, 8	8	51.81575872	2.29516E-40	8	493.3200798	1.610684218	0.206262003	1	15.3347724	5.788807436	1.78214E-06	8	55.11325159	158	9.520657268
GTT	GTT BODYWEIGHT	17	85.79250748	2.60149E-51	8	162.0571053	317.1708868	1.98861E-38	1	599.1175372	5.798301528	2.00938E-06	8	10.95265762	146	1.888942403
NMR	% Fat Mass, 12	12	29.42132582	2.07216E-27	8	360.0695727	7.288777471	0.007719822	1	89.20287976	5.400842642	5.39355E-06	8	66.09760261	153	12.23838704
NMR	FAT MASS (g), 16	16	66.63286284	4.45245E-45	8	26.12985647	14.85020188	0.000173396	1	5.82345748	5.391586468	5.899E-06	8	2.114292776	147	0.392146688
NMR	BODY WEIGHT (g), 16	16	109.2966855	6.00968E-58	8	209.8764205	343.4821854	2.69575E-40	1	659.56997	5.328717579	6.98598E-06	8	10.23244361	147	1.920245061
NMR	BODY WEIGHT (g), 12	12	84.44710759	3.31635E-52	8	194.180382	280.960488	1.84387E-36	1	646.0495385	5.180877678	9.8034E-06	8	11.91307595	153	2.299432006
NMR	% Lean Mass, 19	19	22.78853883	1.10448E-21	8	206.7117075	2.666987295	0.104797354	1	24.19187565	5.219325905	1.08564E-05	8	47.34378881	134	9.070862728
IDC	Respiratory Quotient, Dark	16	21.05121325	5.96178E-21	8	0.008760753	0.000393632	0.984198161	1	1.63815E-07	5.101393978	1.31555E-05	8	0.002123016	145	0.000416164
Open Field	RIGHT REAR TIME LEGACY (s), 3	11	6.15412095	7.48007E-07	8	3066.516282	4.127207331	0.043976245	1	2056.532294	5.045825143	1.46963E-05	8	2514.267282	149	498.2866451
NMR	% Lean Mass, 12	12	28.8794784	4.78568E-27	8	331.7311927	1.064907373	0.303727054	1	12.23231903	4.989643094	1.65032E-05	8	57.3147559	153	11.48674461
Open Field	VERTICAL EPISODE COUNT, 1	11	12.71350434	7.71198E-14	8	1196.680076	2.269605322	0.13405065	1	213.6304355	4.804255039	2.83058E-05	8	452.2086225	149	94.12668953
Clinical Chemistry	ALB (/GL), liver	19	11.41658618	1.2745E-11	8	1.011709957	97.26333034	9.59825E-17	1	8.619238554	4.839153378	4.10635E-05	8	0.428833942	108	0.088617555
Organ Weights	LEFT KIDNEY (g)	19	29.4386849	5.93077E-25	8	0.007759752	350.9047488	1.99066E-37	1	0.092495091	4.715886307	4.79794E-05	8	0.001243062	120	0.00026359
Body Weight	BODY WEIGHT (g), 14	14	85.1236187	2.02414E-52	8	184.544288	316.8734149	4.12522E-39	1	686.9677255	4.533800786	5.73319E-05	8	9.829082112	153	2.16795633
NMR	% Lean Mass, 4	4	23.82583739	7.56556E-24	8	133.6025517	0.03345824	0.855094115	1	0.187615913	4.428270569	7.25783E-05	8	24.83137268	161	5.607465103
Open Field	STEREOTYPIC EPISODE ACTIVITY COUNT, 1	11	30.49922223	7.63766E-28	8	1293785.733	6.619711098	0.011062447	1	280810.0388	4.210816529	0.000142373	8	178624.042	149	42420.28612
Open Field	VERTICAL EPISODE COUNT, Total	11	26.77299997	2.34279E-25	8	158430.0574	0.011930692	0.913168851	1	70.60023845	3.895907754	0.000335728	8	23054.15493	149	5917.531006
NMR	FAT MASS (g), 4	4	43.31349553	2.2016E-36	8	5.314798351	4.664762346	0.032267324	1	0.572391374	3.857016595	0.000351389	8	0.473276636	161	0.122705367
NMR	% Fat Mass, 4	4	33.08908301	2.33065E-30	8	119.5817344	1.819151989	0.179308321	1	6.574293703	3.814766479	0.000394775	8	13.78631109	161	3.613933164
Open Field	REST TIME (s), 4	11	31.24724972	2.54461E-28	8	16705.42209	0.273726516	0.601620066	1	146.3398229	3.812729316	0.000421014	8	2038.363475	149	534.6205582
Open Field	FRACTION TIME RESTING, 4	11	31.24724717	2.54462E-28	8	0.185615799	0.273726791	0.601619883	1	0.001626	3.812727895	0.000421016	8	0.022648476	149	0.005940229
Open Field	MOVEMENT TIME (s), 4	11	31.2455202	2.55104E-28	8	16704.88123	0.273538968	0.601744502	1	146.2429155	3.812646337	0.000421109	8	2038.365943	149	534.632841
Open Field	FRACTION TIME MOVING, 4	11	31.24551841	2.55105E-28	8	0.185609789	0.273539453	0.60174418	1	0.001624924	3.81264525	0.00042111	8	0.022648505	149	0.005940365
Light-Dark Zone Data	LATENCY (crossover), light	10	6.561461574	2.38899E-07	8	4255.38675	2.107778173	0.148599445	1	1366.983744	3.799087523	0.000428145	8	2463.869753	153	648.5425088
Light-Dark Zone Data	LATENCY (whole body), light	10	6.561461574	2.38899E-07	8	4255.38675	2.107778173	0.148599445	1	1366.983744	3.799087523	0.000428145	8	2463.869753	153	648.5425088
Organ Weights	GONADAL FAT PAD (g)	19	30.55626655	1.38573E-25	8	0.15675015	46.81991165	3.50477E-10	1	0.240180789	3.802803546	0.000518933	8	0.019507947	120	0.005129886
Open Field	VERTICAL EPISODE COUNT, 3	11	9.102765186	3.82195E-10	8	988.2668452	0.00669079	0.93491772	1	0.726404072	3.696983032	0.000576733	8	401.3731743	149	108.5677621
Spon Alt	B Arm Time	12	3.641715886	0.000716295	8	2242.363457	2.673755843	0.104327492	1	1646.348201	3.661057101	0.000680183	8	2254.272688	136	615.7436569
Wheel Running	Number of Revolutions, 2020-01-02 21:00:00	13	11.10542545	3.07384E-12	8	13114267.04	20.64616828	1.13389E-05	1	24380818.66	3.635156833	0.000682193	8	4292714.191	149	1180888.305
Open Field	CLOCKWISE REVOLUTIONS, 6	11	6.313304461	4.90104E-07	8	26.97469569	1.662225741	0.199300935	1	7.102149725	3.629944037	0.000691916	8	15.50956973	149	4.272674613
Open Field	AMBULATORY ACTIVITY COUNT, 1	11	9.163481445	3.28917E-10	8	1103312.312	11.41559692	0.000929592	1	1374474.178	3.554743514	0.000848536	8	428002.4254	149	120403.1806
Open Field	VERTICAL ACTIVITY COUNT, 1	11	15.34017504	2.62063E-16	8	13805.00889	1.007976998	0.317015646	1	907.1038233	3.49862189	0.000987948	8	3148.497731	149	899.925122
Open Field	MARGIN TIME LEGACY (s), 7	11	3.198554645	0.00222133	8	799.9855625	2.203401476	0.139819007	1	551.0893404	3.467650524	0.001074393	8	867.2887172	149	250.1084557
Open Field	FRACTION TIME MARGINS, 7	11	3.198555386	0.002221325	8	0.008888731	2.203401541	0.139819001	1	0.006123215	3.467648518	0.001074399	8	0.009636536	149	0.002778983
Open Field	CENTER TIME LEGACY (s), 7	11	3.198519145	0.002221542	8	799.9701231	2.202307287	0.139916675	1	550.8111573	3.467605215	0.001074525	8	867.2702727	149	250.1064045
Open Field	FRACTION TIME CENTER, 7	11	3.198519177	0.002221542	8	0.008888557	2.202307862	0.139916624	1	0.006120126	3.467604558	0.001074527	8	0.009636335	149	0.00277896
Open Field	HORIZONTAL ACTIVITY COUNT, 1	11	9.44258449	1.65482E-10	8	1122761.769	11.22939128	0.001020324	1	1335220.376	3.464892681	0.001082445	8	411989.8571	149	118904.0744
Open Field	AMBULATORY EPISODE COUNT, 1	11	4.865696653	2.39555E-05	8	12.75648553	1.240406565	0.267186118	1	3.251996482	3.444294004	0.001144514	8	9.029968317	149	2.621718211
Clinical Chemistry	MCH (pg), rbc	19	25.35614804	2.37002E-21	8	8.086278767	0.059525621	0.807723375	1	0.018983197	3.516668257	0.00122026	8	1.121493683	105	0.318908012
Open Field	STEREOTYPIC EPISODE ACTIVITY COUNT, 2	11	29.34950112	4.26989E-27	8	856326.3345	0.866702882	0.353375652	1	25287.67009	3.342721323	0.001506162	8	97530.11765	149	29176.86168
NMR	OTHER, 4	4	23.23776227	2.1633E-23	8	0.75478277	18.31706716	3.20089E-05	1	0.594954305	3.240037996	0.001907831	8	0.105239258	161	0.032480871
Open Field	CENTER DISTANCE LEGACY (cm), 5	11	4.258034133	0.000125184	8	35632.87298	0.591746226	0.442962365	1	4951.960801	3.25011494	0.001933485	8	27198.21618	149	8368.385943
Gross Morphology	STD OVERALL LENGTH (cm/g)	18	95.368112	4.43315E-54	8	0.367166384	279.9536337	9.18226E-36	1	1.077819002	3.197944002	0.002248948	8	0.012312056	146	0.003849991
NMR	BODY WEIGHT (g), 4	4	52.57696897	4.48022E-41	8	186.8247356	40.60726057	1.87304E-09	1	144.2920897	3.161776264	0.002360184	8	11.23491951	161	3.553356903
Gross Morphology	STD TAIL LENGTH (cm/g)	18	77.54066073	1.02641E-48	8	0.163085204	142.9142329	2.14064E-23	1	0.300580322	3.151088292	0.002549824	8	0.006627437	146	0.002103222
Open Field	RIGHT REAR TIME LEGACY (s), 1	11	1.591467885	0.131834762	8	323.0473928	5.48270646	0.020529965	1	1112.918485	3.144039438	0.002571795	8	638.1993335	149	202.9870636
NMR	LEAN MASS (g), 8	8	64.0576404	1.02926E-45	8	80.99520163	266.8572712	9.20497E-36	1	337.4173378	3.099808828	0.002816373	8	3.919433177	158	1.264411257
Open Field	VERTICAL EPISODE COUNT, 5	11	11.75942888	6.73323E-13	8	1337.829761	4.588592528	0.033810648	1	522.0283833	3.088471946	0.002985175	8	351.3648263	149	113.7665591
Open Field	STEREOTYPY TIME (s), Total	11	12.92902138	4.76391E-14	8	21420.98864	2.273650247	0.133707027	1	3767.016442	3.074069173	0.003102613	8	5093.162035	149	1656.814388
Open Field	STEREOTYPY TIME (s), 11	11	0.980429724	0.453610026	8	75.26952643	2.435238215	0.120757349	1	186.9580479	3.060708338	0.003215624	8	234.9766246	149	76.7719752
Wheel Running	Number of Revolutions, 2020-01-02 01:00:00	13	17.44278703	3.64388E-18	8	19572938.09	9.76044761	0.002143313	1	10952414.68	3.051727125	0.003293862	8	3424410.674	149	1122122.173
Light-Dark Zone Data	TOTAL DISTANCE (centroid), dark	10	5.30101194	7.07218E-06	8	118790.7987	5.297682106	0.022703036	1	118716.1802	3.045332376	0.003310079	8	68243.0957	153	22409.07963
NMR	TOTAL WATER (g), 8	8	60.16311198	4.22383E-44	8	54.91162361	243.9277293	7.4963E-34	1	222.6358847	3.035062691	0.003354126	8	2.77013962	158	0.912712488
Wheel Running	Number of Revolutions, 2020-01-03 02:00:00	13	8.605211394	1.32005E-09	8	11826495.14	28.16281847	3.96737E-07	1	38705317.09	3.044017809	0.003362515	8	4183518.587	149	1374341.035
IDC	Respiratory Quotient, Light-Dark Ratio	16	14.75307512	1.16293E-15	8	0.015841866	0.001106553	0.973509093	1	1.18822E-06	3.029488726	0.003540229	8	0.003253068	145	0.001073801
Open Field	MOVEMENT TIME (s), 2	11	27.59152112	6.41459E-26	8	13107.33061	0.255543392	0.613945555	1	121.395689	3.013626284	0.003647165	8	1431.620817	149	475.0492207
Open Field	FRACTION TIME MOVING, 2	11	27.59151899	6.41461E-26	8	0.145637001	0.25554325	0.613945653	1	0.00134884	3.013626136	0.003647167	8	0.015906898	149	0.005278325
Open Field	REST TIME (s), 2	11	27.59141626	6.41565E-26	8	13107.25587	0.255465205	0.613999731	1	121.3583158	3.013598612	0.003647435	8	1431.60495	149	475.0483172
Open Field	FRACTION TIME RESTING, 2	11	27.59141348	6.41567E-26	8	0.14563617	0.255465172	0.613999754	1	0.001348426	3.013598527	0.003647436	8	0.015906722	149	0.005278315
NMR	LEAN MASS (g), 19	19	70.13870032	3.65025E-44	8	88.10376939	393.518461	1.06226E-41	1	494.3128342	3.019237669	0.003778774	8	3.792574115	134	1.256136327
NMR	TOTAL WATER (g), 19	19	70.7343069	2.32071E-44	8	62.60973675	385.0538507	3.14853E-41	1	340.8264148	3.012793298	0.003843429	8	2.666742682	134	0.885139609
Open Field	STEREOTYPIC EPISODE ACTIVITY COUNT, 4	11	19.00182848	1.76713E-19	8	275887.8819	2.090284243	0.150338581	1	30348.87368	2.992367377	0.003860259	8	43446.23457	149	14519.01758
Open Field	STEREOTYPIC ACTIVITY COUNT, Total	11	13.40724142	1.65236E-14	8	506991.3927	1.892716886	0.170960327	1	71572.60322	2.990700239	0.003877479	8	113092.5619	149	37814.74332
Wheel Running	Number of Revolutions, 2020-01-04 05:00:00	13	20.03583519	2.5291E-20	8	22470911.07	3.924843795	0.049418175	1	4401853.73	2.97789175	0.004012326	8	3339812.893	149	1121536.03
Clinical Chemistry	LEPTIN, lipid	19	7.792648289	7.07373E-08	8	36927518.87	5.841601692	0.017692326	1	27681970.07	3.086456666	0.004061594	8	14625988.83	89	4738763.704
NMR	OTHER, 16	16	41.97225016	2.70763E-34	8	1.211954253	5.572607771	0.019556421	1	0.160909784	2.973108619	0.004088185	8	0.085848903	147	0.028875132
Spon Alt	Total Arm Entries	12	26.5437338	2.22787E-24	8	3073.971873	15.00455934	0.00016601	1	1737.645266	2.913016888	0.004962048	8	337.3501274	136	115.8078172
Spon Alt	Number of Triplets	12	26.5437338	2.22787E-24	8	3073.971873	15.00455934	0.00016601	1	1737.645266	2.913016888	0.004962048	8	337.3501274	136	115.8078172
Open Field	VERTICAL EPISODE COUNT, 4	11	11.48574645	1.26691E-12	8	1361.572062	0.756567051	0.38580406	1	89.68686223	2.8810099	0.005193109	8	341.5278762	149	118.5444993
Clinical Chemistry	AST (IU/L), liver	19	12.56888981	1.2849E-12	8	72016.14376	0.373685672	0.542286641	1	2141.11202	2.934135453	0.005267631	8	16811.75695	108	5729.71399
NMR	LEAN MASS (g), 4	4	52.2816841	6.18848E-41	8	121.0792646	47.46307255	1.19732E-10	1	109.9198318	2.863578653	0.005277817	8	6.631767959	161	2.31590215
Light-Dark Zone Data	TOTAL DISTANCE (query), dark	10	4.949923326	1.83911E-05	8	114869.6889	4.328407255	0.039148343	1	100446.565	2.862006944	0.00540486	8	66416.75552	153	23206.35722
Open Field	HORIZONTAL ACTIVITY COUNT, 4	11	12.54908481	1.11582E-13	8	766454.1257	0.155331402	0.694055158	1	9487.097699	2.853706899	0.005583531	8	174294.4174	149	61076.49581
Clinical Chemistry	ALB (g/dL), liver	19	14.00278667	8.34615E-14	8	0.993081614	59.67160598	6.10603E-12	1	4.23192727	2.868155213	0.006226135	8	0.203410384	108	0.070920284
EKG	T AMPLITUDE (mV)	18	18.64954179	4.94212E-19	8	0.284303801	0.006434696	0.936175628	1	9.8094E-05	2.814790501	0.00625605	8	0.042910204	145	0.015244546
Open Field	MOVEMENT EPISODE COUNT, 5	11	11.57678309	1.02613E-12	8	824.3566808	0.379732992	0.538686459	1	27.03993213	2.805354582	0.006346808	8	199.7629888	149	71.20775038
Open Field	LEFT FRONT TIME LEGACY (s), 8	11	1.579373033	0.135486209	8	2014.742101	2.114890309	0.147975757	1	2697.879764	2.800019695	0.006437044	8	3571.871526	149	1275.659429
Light-Dark Zone Data	AMBULATORY ACTIVITY COUNT (centroid), dark	10	15.23951851	2.50207E-16	8	259081.5673	20.13071306	1.41329E-05	1	342235.005	2.788425963	0.006572476	8	47405.02586	153	17000.63996
NMR	OTHER, 8	8	33.62575145	1.75568E-30	8	1.021117488	19.54807094	1.81665E-05	1	0.593618766	2.753306349	0.0071325	8	0.083610005	158	0.030367128
Open Field	REST EPISODE COUNT, 5	11	12.19280617	2.49869E-13	8	868.7874116	0.59741451	0.440790613	1	42.56823235	2.756427123	0.00722302	8	196.4067297	149	71.25409848
Clinical Chemistry	CHOL (mg/dL), lipid	19	37.31837168	9.67116E-28	8	8895.652956	86.67267275	1.72805E-15	1	20660.33385	2.809148953	0.007227902	8	669.6223083	108	238.3719481
NMR	TOTAL WATER (g), 4	4	50.25398506	5.89283E-40	8	85.27598204	49.51968459	5.34881E-11	1	84.02994764	2.741284214	0.007316974	8	4.651684899	161	1.696899896
Open Field	MARGIN DISTANCE LEGACY (cm), 6	11	24.93230245	4.68753E-24	8	1744032.762	1.612871241	0.206068385	1	112821.521	2.751415849	0.007319183	8	192463.5477	149	69950.73019
Spon Alt	A Arm Time	12	1.264531219	0.267113417	8	3286.600454	3.6892989	0.056855445	1	9588.732378	2.754339488	0.00751794	8	7158.710894	136	2599.066283
Wheel Running	Number of Revolutions, 2020-01-02 22:00:00	13	11.72839037	7.23192E-13	8	13440704.9	15.5673747	0.00012226	1	17840170.97	2.705028833	0.008270871	8	3099956.016	149	1145997.402
Open Field	TOTAL DISTANCE X AXIS (cm), 6	11	21.76755709	1.08355E-21	8	328458.5309	0.72464261	0.395991269	1	10934.39407	2.703421016	0.008305939	8	40792.89613	149	15089.36118
Open Field	STEREOTYPY TIME (s), 7	11	5.369037234	6.13269E-06	8	304.1909411	2.832741196	0.09445476	1	160.4932453	2.68807485	0.008648046	8	152.2969543	149	56.65651546
Open Field	VERTICAL ACTIVITY TIME (s), 1	11	9.737873977	8.04566E-11	8	1003.620109	0.05993198	0.806940306	1	6.176804119	2.686337356	0.008687636	8	276.8635326	149	103.0635754
Open Field	FRACTION TIME VERTICAL, 1	11	9.737871845	8.0457E-11	8	0.011151332	0.059931647	0.806940831	1	6.86308E-05	2.686337271	0.008687638	8	0.003076261	149	0.001145151
Light-Dark Zone Data	TOTAL DISTANCE (crossover), dark	10	4.655357018	4.11149E-05	8	106150.7972	4.975545873	0.02716295	1	113451.6985	2.677006507	0.008824465	8	61040.72657	153	22801.85962
Open Field	AMBULATORY ACTIVITY COUNT, 4	11	12.57458331	1.05358E-13	8	808876.8868	0.169827807	0.680857158	1	10924.40078	2.673771108	0.008979281	8	171993.902	149	64326.33723
Light-Dark Zone Data	TOTAL DISTANCE (whole body), dark	10	4.451574598	7.17995E-05	8	96207.70951	5.467123292	0.020671976	1	118155.8116	2.667730392	0.009042787	8	57655.15662	153	21612.06274
Open Field	CLOCKWISE REVOLUTIONS, 7	11	6.738283628	1.59631E-07	8	39.04820336	3.234597443	0.074122332	1	18.74442005	2.666056773	0.009163031	8	15.44973955	149	5.7949777
Open Field	CENTER DISTANCE LEGACY (cm), 3	11	5.755293306	2.17016E-06	8	61639.67801	0.085527253	0.770349096	1	916.0041086	2.661411209	0.00927545	8	28503.93912	149	10710.08457
NMR	LEAN MASS (g), 16	16	72.45106429	3.61241E-47	8	95.80829334	395.4480812	1.61287E-43	1	522.9351167	2.658764648	0.009382522	8	3.51591389	147	1.322386279
Organ Weights	STD RIGHT EYE (g/g)	19	31.90729231	2.50029E-26	8	1.47186E-06	60.19234771	3.15794E-12	1	2.77662E-06	2.682793763	0.009505146	8	1.23755E-07	120	4.61292E-08
Light-Dark Zone Data	AMBULATORY ACTIVITY COUNT (whole body), dark	10	13.19569994	2.14313E-14	8	219003.1751	21.42463525	7.79833E-06	1	355575.162	2.631795027	0.009939387	8	43678.73396	153	16596.55616
Open Field	STEREOTYPIC ACTIVITY COUNT, 11	11	0.965919721	0.464944292	8	1605.479996	1.800306859	0.181716641	1	2992.336304	2.629705868	0.010079427	8	4370.901716	149	1662.125703
Open Field	REST TIME (s), 3	11	29.46787296	3.57003E-27	8	13532.32808	0.406530373	0.524714397	1	186.6881398	2.627824267	0.010129219	8	1206.757616	149	459.2231038
Open Field	FRACTION TIME RESTING, 3	11	29.46787551	3.57002E-27	8	0.150359213	0.406530972	0.524714092	1	0.002074316	2.627824022	0.010129225	8	0.013408417	149	0.005102479
Open Field	MOVEMENT TIME (s), 3	11	29.46591089	3.58063E-27	8	13531.85757	0.4065773	0.524690504	1	186.7156297	2.627806941	0.010129678	8	1206.788053	149	459.2377143
Open Field	FRACTION TIME MOVING, 3	11	29.46591422	3.58061E-27	8	0.150353985	0.406577683	0.524690309	1	0.00207462	2.627806772	0.010129683	8	0.013408755	149	0.005102641
Open Field	CENTER DISTANCE LEGACY (cm), 4	11	5.739552893	2.26371E-06	8	43599.90774	0.012835009	0.909951798	1	97.4997943	2.622456237	0.01027259	8	19921.212	149	7596.39445
Open Field	STEREOTYPY TIME (s), 8	11	3.365354206	0.001416849	8	243.7594017	1.573105725	0.211720618	1	113.9432246	2.616069259	0.010445753	8	189.4871797	149	72.43201957
Open Field	VERTICAL EPISODE COUNT, 2	11	3.793728365	0.000443348	8	467.4548328	0.069685495	0.792160007	1	8.586492787	2.605095136	0.010749944	8	320.9940708	149	123.2177921
Organ Weights	STD SPLEEN (g/g)	19	15.36346373	2.27366E-15	8	4.98193E-06	23.12505946	4.44982E-06	1	7.4988E-06	2.632552334	0.010804228	8	8.53662E-07	120	3.24271E-07
Open Field	VERTICAL EPISODE COUNT, 6	11	19.08480194	1.50915E-19	8	1985.303094	0.157209296	0.692306226	1	16.35375115	2.593760945	0.011073166	8	269.8168755	149	104.0253444
Open Field	TOTAL DISTANCE (cm), 5	11	16.56966727	2.09144E-17	8	1595073.47	2.507188028	0.115448237	1	241353.6159	2.583439116	0.011375734	8	248693.9013	149	96264.66509
Organ Weights	RIGHT KIDNEY (g)	19	42.26190682	2.01507E-31	8	0.008198616	450.1087802	2.01944E-42	1	0.087319039	2.601547265	0.011690947	8	0.000504688	120	0.000193995
Clinical Chemistry	RET-HE 0, rbc	19	24.94551784	4.09521E-21	8	9.822477717	2.068870868	0.153306784	1	0.814632838	2.622503507	0.011697166	8	1.032629686	105	0.393757218
Light-Dark Zone Data	DURATION (whole body), Total	10	7.300391105	3.41137E-08	8	136.628799	12.80119242	0.000464277	1	239.5777869	2.566959343	0.011780985	8	48.04134011	153	18.71527114
Wheel Running	Number of Revolutions, Night1	13	39.18800113	5.31667E-33	8	3254201957	16.68796007	7.17052E-05	1	1385781125	2.569269703	0.011804219	8	213354145.5	149	83040774.28
Light-Dark Zone Data	DURATION (query), Total	10	7.301973376	3.39731E-08	8	136.6403179	12.8076861	0.000462793	1	239.6675817	2.565731668	0.011818875	8	48.01200616	153	18.71279322
NMR	OTHER, 19	19	9.981318752	7.69026E-11	8	0.863787305	5.237938287	0.023664132	1	0.453293268	2.576807615	0.011976339	8	0.222997959	134	0.086540399
Light-Dark Zone Data	COUNTER CLOCKWISE REVOLUTIONS (query), Total	10	5.303097901	7.03222E-06	8	25.43680246	2.62170074	0.107470892	1	12.57523151	2.558460544	0.012045726	8	12.27189403	153	4.796593036
NMR	TOTAL WATER (g), 16	16	76.80020152	1.20096E-48	8	68.03275409	384.8289953	6.92261E-43	1	340.8972358	2.557737723	0.01221457	8	2.265748502	147	0.885840828
Body Weight	BODY WEIGHT (g), 10	10	53.16079007	3.20377E-29	6	106.7804914	122.3276082	3.70193E-19	1	245.7112112	3.080063825	0.012467611	5	6.186716342	102	2.008632513
Clinical Chemistry	HDLX (mg/dL), lipid	19	34.89778364	1.27889E-26	8	4892.346555	87.39726064	1.41081E-15	1	12252.28775	2.588917659	0.01257347	8	362.9423152	108	140.1907527
Open Field	FRACTION TIME AMBULATORY, 1	11	11.52376976	1.16007E-12	8	0.002454652	1.881132826	0.172267299	1	0.000400696	2.531183469	0.013035196	8	0.000539162	149	0.000213008
Open Field	AMBULATORY TIME (s), 1	11	11.52376769	1.16007E-12	8	220.9186143	1.881129221	0.172267707	1	36.06255106	2.531181513	0.013035262	8	48.52450409	149	19.17069315
Light-Dark Zone Data	HORIZONTAL ACTIVITY COUNT (centroid), dark	10	15.03744999	3.84429E-16	8	282525.3411	19.02977292	2.35505E-05	1	357533.5637	2.521964308	0.013249784	8	47382.95568	153	18788.11509
Wheel Running	Number of Revolutions, 2020-01-02 23:00:00	13	12.63328128	9.2332E-14	8	14571610.53	3.022264635	0.084194395	1	3485971.872	2.505527084	0.013933772	8	2889951.078	149	1153430.388
Open Field	CENTER DISTANCE LEGACY (cm), 9	11	4.796256114	2.89277E-05	8	34828.6945	1.537160189	0.216990074	1	11162.30688	2.482043831	0.014808699	8	18023.71356	149	7261.64193
Open Field	STEREOTYPIC EPISODE COUNT, 6	11	5.923993772	1.38164E-06	8	425.5510274	4.396240297	0.037707816	1	315.8046154	2.466290071	0.015425237	8	177.1663364	149	71.83515779
Clinical Chemistry	PLT-I (x10^3/uL), platelets	19	6.635699624	5.83579E-07	8	1198409.593	0.021759546	0.883019756	1	3929.78133	2.502736349	0.015928837	8	451995.0296	102	180600.3377
Open Field	CLOCKWISE REVOLUTIONS, Total	11	9.991779259	4.34786E-11	8	3138.701592	0.166083315	0.684201336	1	52.17148547	2.451529965	0.016025392	8	770.0951759	149	314.1283961
Open Field	MOVEMENT EPISODE COUNT, 2	11	33.79319973	6.77798E-30	8	1932.535194	0.100485134	0.751691952	1	5.746453694	2.434212619	0.016758354	8	139.2055678	149	57.18710302
Spon Alt	A Arm Entry	12	20.22084782	6.84097E-20	8	361.7488065	18.1232304	3.83472E-05	1	324.222655	2.438720983	0.016989589	8	43.62845775	136	17.88989313
Open Field	MARGIN DISTANCE LEGACY (cm), 4	11	18.67310573	3.31263E-19	8	1449407.521	0.856270068	0.356280877	1	66463.73105	2.426746134	0.017084283	8	188364.172	149	77620.05648
Open Field	CENTER DISTANCE LEGACY (cm), Total	11	7.978909535	6.43165E-09	8	3955083.404	2.169677714	0.14286506	1	1075492.369	2.406978505	0.017977038	8	1193120.526	149	495692.2229
GTT	GTT TIMEPOINT T90	17	25.03318249	9.97811E-24	8	8602.678755	31.16785438	1.16386E-07	1	10710.86502	2.409069933	0.018109168	8	827.8793453	142	343.6510224
Open Field	TOTAL DISTANCE X AXIS (cm), 5	11	16.02215638	6.38348E-17	8	254721.7846	2.601060658	0.108908259	1	41351.91275	2.400751097	0.018267498	8	38167.37206	149	15898.09627
Open Field	FRACTION TIME RESTING, 1	11	16.05138275	6.01195E-17	8	0.068552941	0.300431209	0.584432459	1	0.001283095	2.400663209	0.01827163	8	0.010252856	149	0.004270843
Open Field	REST TIME (s), 1	11	16.05138512	6.01192E-17	8	6169.765147	0.300431193	0.584432469	1	115.4785016	2.400663057	0.018271637	8	922.7569552	149	384.3758717
Open Field	FRACTION TIME MOVING, 1	11	16.05104859	6.01607E-17	8	0.068551596	0.30035304	0.584481298	1	0.001282762	2.400152707	0.018295646	8	0.010250688	149	0.004270848
Open Field	MOVEMENT TIME (s), 1	11	16.05105041	6.01605E-17	8	6169.643921	0.3003529	0.584481385	1	115.4485469	2.400152687	0.018295647	8	922.5618919	149	384.3763345
Light-Dark Zone Data	HORIZONTAL ACTIVITY COUNT (whole body), dark	10	13.21715012	2.04276E-14	8	242777.8822	20.20392681	1.36632E-05	1	371113.7816	2.389197047	0.01869396	8	43885.72376	153	18368.39863
Light-Dark Zone Data	AMBULATORY ACTIVITY COUNT (crossover), dark	10	14.64941983	8.82547E-16	8	258696.6693	18.05573515	3.71401E-05	1	318849.3879	2.384571268	0.018918154	8	42109.56148	153	17659.17506
Organ Weights	STD GONADAL FAT PAD (g/g)	19	24.68650185	4.36822E-22	8	0.000277694	24.73819176	2.21361E-06	1	0.000278275	2.403302058	0.019287736	8	2.70343E-05	120	1.12488E-05
Organ Weights	HEART (g)	19	22.63414473	1.10788E-20	8	0.009320596	74.97609533	2.74264E-14	1	0.030874676	2.400575806	0.019469943	8	0.000988542	119	0.000411794
Light-Dark Zone Data	AMBULATORY ACTIVITY COUNT (query), dark	10	15.52814017	1.36012E-16	8	278193.6684	16.92127094	6.34301E-05	1	303152.2375	2.373274187	0.019476632	8	42518.2826	153	17915.45319
Wheel Running	Number of Revolutions, 2020-01-03 21:00:00	13	10.81950808	6.02188E-12	8	16456809.78	15.15428118	0.000149044	1	23050135.08	2.373766675	0.019579293	8	3610573.265	149	1521031.238
Open Field	LEFT FRONT TIME LEGACY (s), 12	11	1.263978586	0.266551558	8	2910.788612	2.253493796	0.135429279	1	5189.521525	2.373500806	0.019592659	8	5465.883042	149	2302.878107
Spon Alt	Number of Spontaneous Alternations	12	12.37868701	3.173E-13	8	584.2909631	6.837208241	0.009935	1	322.7255835	2.377427005	0.019861507	8	112.2178073	136	47.20136817
Open Field	TOTAL DISTANCE (cm), 4	11	17.68910073	2.2413E-18	8	1853272.146	0.586676963	0.444918693	1	61465.65005	2.361141789	0.02022378	8	247374.8314	149	104769.1556
Open Field	TOTAL DISTANCE (cm), 6	11	24.32026403	1.30371E-23	8	2193576.068	0.54058831	0.463344729	1	48758.58164	2.35841468	0.020365657	8	212718.1676	149	90195.40518
Light-Dark Zone Data	LATENCY (crossover), Total	10	8.034192576	5.10385E-09	8	5242.470704	4.267319006	0.040538749	1	2784.51066	2.351587138	0.020593584	8	1534.457453	153	652.5199208
Light-Dark Zone Data	LATENCY (whole body), Total	10	8.034192576	5.10385E-09	8	5242.470704	4.267319006	0.040538749	1	2784.51066	2.351587138	0.020593584	8	1534.457453	153	652.5199208
Open Field	REST EPISODE COUNT, 2	11	34.07981445	4.55501E-30	8	1987.136405	0.095652758	0.757542281	1	5.577350728	2.353079348	0.020646003	8	137.2040814	149	58.30831057
Open Field	AMBULATORY ACTIVITY COUNT, 6	11	20.47325079	1.12742E-20	8	1193132.146	0.042221641	0.837478325	1	2460.57637	2.346907997	0.020974913	8	136772.1914	149	58277.61103
Clinical Chemistry	# EOS (x10^3 cells/uL), immune	19	18.79428474	3.12853E-17	8	0.181504008	1.156439417	0.284670047	1	0.011168203	2.369194988	0.021899769	8	0.022880274	105	0.009657404
Open Field	STEREOTYPIC EPISODE ACTIVITY COUNT, Total	11	22.96942216	1.30986E-22	8	27066583.53	0.025400455	0.87358911	1	29931.25033	2.329345902	0.021938741	8	2744842.034	149	1178374.595
Light-Dark Zone Data	LATENCY (query), light	10	3.483641641	0.001011812	8	1075.670113	0.645284059	0.423049999	1	199.2491903	2.320704694	0.022291086	8	716.5813643	153	308.7774873
Open Field	MOVEMENT EPISODE COUNT, 1	11	22.13337282	5.66065E-22	8	1657.63583	1.408409382	0.23720936	1	105.4800763	2.31701219	0.022640944	8	173.5281132	149	74.89305146
Light-Dark Zone Data	CLOCKWISE REVOLUTIONS (centroid), dark	10	4.055158554	0.000212541	8	6.808497187	3.178236748	0.076608138	1	5.336170133	2.287736285	0.024251406	8	3.841044895	153	1.678971882
Open Field	REST EPISODE COUNT, 1	11	22.30733965	4.16484E-22	8	1664.251582	1.409380367	0.237048514	1	105.1476125	2.289245838	0.02430169	8	170.7904694	149	74.60556072
Open Field	CENTER DISTANCE LEGACY (cm), 6	11	5.961322245	1.25051E-06	8	39828.33798	1.98212677	0.161249469	1	13242.83635	2.276233308	0.025119646	8	15207.79884	149	6681.124814
Open Field	TOTAL DISTANCE (cm), 1	11	7.934662862	7.2E-09	8	1985450.265	5.140914165	0.024806683	1	1286384.761	2.274138692	0.025253755	8	569046.1393	149	250224.9055
Open Field	TOTAL DISTANCE (cm), 3	11	23.60508948	4.38456E-23	8	2330901.312	0.001533485	0.968815452	1	151.4250868	2.272927668	0.025331604	8	224441.8556	149	98745.70964
Light-Dark Zone Data	LATENCY (centroid), light	10	3.729649206	0.000517548	8	2390.342787	0.764956497	0.383152685	1	490.2627953	2.268830271	0.025449101	8	1454.099775	153	640.9028449
Light-Dark Zone Data	COUNTER CLOCKWISE REVOLUTIONS (crossover), Total	10	5.215781274	8.91556E-06	8	24.62696674	4.010954496	0.046971989	1	18.9382257	2.267640271	0.025526353	8	10.70694851	153	4.721625668
Clinical Chemistry	Iron (ug/dL), rbc	19	18.9463577	3.72025E-17	8	31163.22944	13.12330764	0.000456515	1	21585.3967	2.305713818	0.025813794	8	3792.469765	102	1644.813739
Open Field	VERTICAL EPISODE COUNT, 9	11	21.16732816	3.18234E-21	8	2023.271444	2.156051258	0.144117158	1	206.0853835	2.264495289	0.025880082	8	216.4509672	149	95.58464011
Wheel Running	Number of Revolutions, 2020-01-01 23:00:00	13	15.37649145	2.42922E-16	8	17147184.31	10.49474227	0.00147639	1	11703273.18	2.26252575	0.026009819	8	2523068.814	149	1115155.845
GTT	GTT TIMEPOINT T120	17	31.5000442	5.9142E-28	8	7480.050199	23.77364571	2.86516E-06	1	5645.327422	2.259682371	0.026480597	8	536.5877412	142	237.4615779
Open Field	COUNTER CLOCKWISE REVOLUTIONS, 7	11	3.875871925	0.000354547	8	15.49850434	0.97052349	0.326146672	1	3.880846119	2.251825977	0.02672559	8	9.004408645	149	3.998714261
NMR	% Fat Mass, 16	16	50.91114673	1.24062E-38	8	401.4045205	0.138250443	0.710561964	1	1.090023624	2.249750741	0.026945482	8	17.73796458	147	7.884413264
Light-Dark Zone Data	COUNTER CLOCKWISE REVOLUTIONS (query), dark	10	4.793643423	2.81753E-05	8	8.40673523	0.353096593	0.553243057	1	0.619234538	2.242708329	0.027197493	8	3.933095029	153	1.753725609
Wheel Running	Number of Revolutions, 2020-01-03 17:00:00	13	4.669399023	4.08397E-05	8	1427423.202	0.509561022	0.476445631	1	155771.4862	2.244363023	0.027235955	8	686095.9699	149	305697.413
Open Field	AMBULATORY ACTIVITY COUNT, 5	11	12.45432256	1.38161E-13	8	771097.15	1.385268868	0.241082452	1	85767.56149	2.233935944	0.027964669	8	138311.9501	149	61914.01791
Wheel Running	Number of Revolutions, Night2	13	26.95425799	1.7552E-25	8	2271704620	24.79906043	1.7395E-06	1	2090064589	2.210684942	0.029657327	8	186316507	149	84279990.97
Open Field	RIGHT FRONT TIME LEGACY (s), 10	11	2.212418565	0.029527816	8	3174.170241	0.267762402	0.605604101	1	384.1603315	2.205774393	0.030027121	8	3164.637807	149	1434.706023
Open Field	STEREOTYPY TIME (s), 1	11	2.577119174	0.011564947	8	75.90585904	2.345061249	0.127801029	1	69.07087977	2.2025997	0.030268533	8	64.87485099	149	29.45376365
Open Field	TOTAL DISTANCE Y AXIS (cm), 5	11	9.59058234	1.15204E-10	8	161810.9551	1.314257627	0.253462947	1	22173.96966	2.192777928	0.031027191	8	36996.2405	149	16871.85922
Clinical Chemistry	PLT (x10^3 uL), platelets	19	16.90797894	6.72506E-16	8	1548009.62	0.060463163	0.806245401	1	5535.703466	2.223312695	0.031266207	8	203555.3422	105	91554.97681
Light-Dark Zone Data	REST TIME (whole body), light	10	9.845521654	5.44642E-11	8	1323.938146	0.393765106	0.531262299	1	52.95002777	2.172816486	0.032458002	8	292.1810272	153	134.4711019
Open Field	STEREOTYPIC EPISODE COUNT, Total	11	14.65715259	1.1061E-15	8	49263.00304	0.119453957	0.730114954	1	401.4873027	2.171581313	0.032726733	8	7298.731193	149	3361.021367
Wheel Running	Number of Revolutions, Total Night	13	36.38610524	2.00307E-31	8	21611921838	25.99061687	1.02641E-06	1	15437408776	2.170932432	0.032780134	8	1289448863	149	593960845.6
Wheel Running	Number of Revolutions, 2020-01-03 20:00:00	13	15.658521	1.35126E-16	8	18860208.89	10.90382211	0.001201354	1	13133319.73	2.160958352	0.033611486	8	2602808.141	149	1204469.368
Open Field	STEREOTYPIC ACTIVITY COUNT, 8	11	2.725864554	0.007829305	8	3652.507042	0.871461391	0.352061368	1	1167.709842	2.160529335	0.033647692	8	2894.98926	149	1339.944436
Light-Dark Zone Data	REST TIME (query), light	10	10.43904007	1.2891E-11	8	1335.523426	0.162419076	0.687501619	1	20.77915976	2.152057008	0.034198669	8	275.3244098	153	127.9354631
Light-Dark Zone Data	HORIZONTAL ACTIVITY COUNT (crossover), dark	10	14.56073833	1.06841E-15	8	284297.3281	17.04336615	5.98647E-05	1	332770.4509	2.149851477	0.034388732	8	41975.68947	153	19524.92529
Open Field	MARGIN DISTANCE LEGACY (cm), 5	11	18.55271557	4.17518E-19	8	1298674.512	2.530933572	0.113753607	1	177163.2249	2.149417163	0.0345985	8	150457.3966	149	69999.16032
Light-Dark Zone Data	REST TIME (crossover), light	10	9.790255112	6.23582E-11	8	1308.662246	0.349418222	0.555314915	1	46.70669248	2.146468523	0.034682213	8	286.9181943	153	133.6698821
Wheel Running	Number of Revolutions, 2020-01-02 00:00:00	13	16.56439593	2.11387E-17	8	16582960.83	8.410902029	0.004294744	1	8420328.729	2.14791016	0.034729397	8	2150317.476	149	1001120.772
Wheel Running	Number of Revolutions, Total	13	37.4396952	5.0131E-32	8	28201557104	23.66283046	2.8887E-06	1	17824094480	2.142408882	0.035211241	8	1613775596	149	753252849.7
Open Field	HORIZONTAL ACTIVITY COUNT, 3	11	11.21886939	2.35743E-12	8	751892.1352	0.237360813	0.626834792	1	15907.99589	2.135269458	0.035846045	8	143106.4269	149	67020.31274
Open Field	STEREOTYPIC ACTIVITY COUNT, 6	11	6.107865588	8.46005E-07	8	6033.464664	4.930078136	0.027902741	1	4870.024036	2.129583888	0.03635934	8	2103.643074	149	987.8188341
Open Field	MARGIN DISTANCE LEGACY (cm), 1	11	10.2610544	2.27422E-11	8	1961707.101	3.783449502	0.053644667	1	723319.4042	2.129433572	0.036373004	8	407104.8449	149	191179.8754
Light-Dark Zone Data	HORIZONTAL ACTIVITY COUNT (query), dark	10	15.42546497	1.68859E-16	8	304699.8594	15.87164264	0.000104568	1	313513.2258	2.122127146	0.03686513	8	41918.46692	153	19753.04213
Open Field	LEFT FRONT TIME LEGACY (s), 2	11	1.130443027	0.346135727	8	263.3960821	0.451470768	0.502677838	1	105.1938299	2.120294953	0.037212991	8	494.0340823	149	233.0025272
IDC	Respiratory Quotient, Light	16	10.09442441	3.9033E-11	8	0.006390222	1.28647E-06	0.999096577	1	8.14394E-10	2.109864823	0.03838487	8	0.001335639	145	0.000633045
Light-Dark Zone Data	CLOCKWISE REVOLUTIONS (crossover), dark	10	3.577753457	0.000783169	8	6.410416047	2.541017963	0.112986965	1	4.552852095	2.098698918	0.039088769	8	3.760329879	153	1.791743373
Open Field	HORIZONTAL ACTIVITY COUNT, 5	11	12.23473183	2.27161E-13	8	744590.2624	0.722510031	0.396685574	1	43971.04417	2.093625015	0.039770846	8	127415.3631	149	60858.73174
IDC	Water Consumption (g), Light-Dark Ratio	16	5.829078512	1.87571E-06	8	0.276424739	0.353419504	0.553110263	1	0.016759749	2.093624092	0.039965262	8	0.099283187	145	0.047421687
IDC	Water Consumption per unit Body Weight (g/g), Light-Dark Ratio	16	5.829081054	1.8757E-06	8	0.276424707	0.353420773	0.553109552	1	0.0167598	2.093623651	0.039965306	8	0.099283111	145	0.047421661
Open Field	FRACTION TIME AMBULATORY, 4	11	27.95470306	3.63576E-26	8	0.007471403	0.021081527	0.884753304	1	5.63442E-06	2.085240552	0.040608802	8	0.000557318	149	0.000267268
Open Field	AMBULATORY TIME (s), 4	11	27.95470541	3.63575E-26	8	672.4262904	0.021081632	0.884753019	1	0.507100454	2.08523987	0.04060887	8	50.15864378	149	24.05413617
Light-Dark Zone Data	REST TIME (centroid), light	10	10.17586112	2.43535E-11	8	1325.495062	0.240927077	0.624240603	1	31.38286248	2.0776358	0.041195815	8	270.6302651	153	130.258761
Wheel Running	Number of Revolutions, 2020-01-03 19:00:00	13	15.46499667	2.01988E-16	8	16079826.68	11.29202083	0.000988836	1	11740949.04	2.079120982	0.041230917	8	2161779	149	1039756.233
Clinical Chemistry	PLT-0 (x10^3/uL), platelets	19	16.29687506	1.88782E-15	8	1664442.874	0.096928911	0.756163943	1	9899.605608	2.107889322	0.041300711	8	215284.3013	105	102132.64
Clinical Chemistry	RDW-SD 0, rbc	19	10.00318462	3.18394E-10	8	75.99531392	4.322866385	0.040087509	1	32.84130008	2.108689515	0.041414285	8	16.01995041	103	7.597111997
Organ Weights	RIGHT EYE (g)	19	10.56363815	3.85693E-11	8	0.000118439	0.087674888	0.76766594	1	9.83006E-07	2.082580836	0.042606111	8	2.33498E-05	120	1.12119E-05
Light-Dark Zone Data	COUNTER CLOCKWISE REVOLUTIONS (whole body), Total	10	6.049767128	9.36362E-07	8	26.90426689	2.869996357	0.092279742	1	12.76332565	2.058953544	0.043154118	8	9.156490572	153	4.44715744
Open Field	COUNTER CLOCKWISE REVOLUTIONS, 5	11	1.527868428	0.15204856	8	7.540411951	0.014271299	0.905069834	1	0.070432422	2.060581908	0.043171057	8	10.16948591	149	4.935249538
Wheel Running	Number of Revolutions, 2020-01-03 05:00:00	13	23.07141816	1.09775E-22	8	24949153.68	2.796189488	0.096587251	1	3023765.63	2.059941204	0.043239625	8	2227595.604	149	1081387.954
Open Field	AMBULATORY ACTIVITY COUNT, Total	11	21.39095793	2.12644E-21	8	120322155.4	0.849569618	0.358164145	1	4778750.347	2.059213883	0.043317588	8	11582887.2	149	5624907.298
Open Field	TOTAL DISTANCE Y AXIS (cm), 1	11	6.826241434	1.26724E-07	8	314563.5176	7.08458849	0.008628163	1	326468.5402	2.056058695	0.043657336	8	94746.2907	149	46081.51068
Light-Dark Zone Data	COUNTER CLOCKWISE REVOLUTIONS (crossover), dark	10	4.987707796	1.65905E-05	8	8.29795338	0.848077062	0.358546666	1	1.410929471	2.051592974	0.043949533	8	3.41319571	153	1.663680736
Open Field	MARGIN DISTANCE LEGACY (cm), Total	11	27.64934132	5.85854E-26	8	209600247.9	0.003519523	0.952772289	1	26680.30716	2.051803698	0.044119495	8	15554025.63	149	7580659.716
Clinical Chemistry	GLOB, liver	19	2.009218743	0.051943802	8	0.409503367	13.23714143	0.000422595	1	2.697891409	2.077510141	0.044129771	8	0.42342199	108	0.203812237
Light-Dark Zone Data	TOTAL DISTANCE X AXIS (centroid), dark	10	5.101521413	1.21668E-05	8	4951.525402	3.844866484	0.051714318	1	3731.818907	2.048768838	0.044258376	8	1988.530503	153	970.5977886
Light-Dark Zone Data	COUNTER CLOCKWISE REVOLUTIONS (centroid), Total	10	5.461816868	4.57174E-06	8	25.83415424	2.332866674	0.128733089	1	11.03435705	2.047078375	0.04444422	8	9.682590934	153	4.729956142
Light-Dark Zone Data	COUNTER CLOCKWISE REVOLUTIONS (centroid), dark	10	5.268546727	7.72427E-06	8	8.94083973	0.154971122	0.694377392	1	0.262989405	2.044247247	0.044757115	8	3.469132562	153	1.697022005
Open Field	AMBULATORY ACTIVITY COUNT, 3	11	12.1344961	2.85324E-13	8	818519.3544	0.277630385	0.599042144	1	18727.25837	2.038659698	0.04557646	8	137515.5924	149	67453.92207
Open Field	HORIZONTAL ACTIVITY COUNT, Total	11	19.96666973	2.87598E-20	8	113647493.3	1.057648155	0.305418783	1	6019985.47	2.031969384	0.046335359	8	11565685.72	149	5691860.227
Open Field	CLOCKWISE REVOLUTIONS, 1	11	1.76252221	0.08879764	8	18.52464213	1.853010873	0.175488682	1	19.47570538	2.031138644	0.046430419	8	21.34788219	149	10.51030281
Open Field	TOTAL DISTANCE X AXIS (cm), 1	11	8.570719856	1.43937E-09	8	370560.0591	8.504803409	0.004090139	1	367710.1231	2.024863524	0.04715442	8	87546.15246	149	43235.58176
Open Field	STEREOTYPIC ACTIVITY COUNT, 7	11	4.276168736	0.000119149	8	5607.24894	0.867307598	0.353208258	1	1137.281972	2.018085268	0.047948404	8	2646.272208	149	1311.278691
Clinical Chemistry	BUN (mg/dL), liver	19	4.595322459	7.60469E-05	8	177.7736616	23.41509097	4.36719E-06	1	905.8312	2.02889315	0.049567602	8	78.48932635	108	38.68578608
Wheel Running	Number of Revolutions, 2020-01-02 20:00:00	13	17.71204785	2.14241E-18	8	16934559.67	10.26594455	0.001657588	1	9815310.574	1.99236698	0.051076745	8	1904910.026	149	956103.9932
Open Field	MARGIN DISTANCE LEGACY (cm), 3	11	26.94194032	1.78992E-25	8	1887596.189	0.025860327	0.872459721	1	1811.816619	1.988904906	0.051512214	8	139345.9148	149	70061.62758
Open Field	HORIZONTAL ACTIVITY COUNT, 6	11	19.37266134	8.75045E-20	8	1109599.436	0.248861193	0.618613779	1	14253.9135	1.988835036	0.051521039	8	113913.633	149	57276.56186
Light-Dark Zone Data	VERTICAL ACTIVITY COUNT (centroid), dark	10	9.304723277	2.06561E-10	8	2383.897403	0.10886823	0.741887662	1	27.89236002	1.97855703	0.052626326	8	506.912116	153	256.2029339
Light-Dark Zone Data	VERTICAL ACTIVITY COUNT (whole body), dark	10	9.304723277	2.06561E-10	8	2383.897403	0.10886823	0.741887662	1	27.89236002	1.97855703	0.052626326	8	506.912116	153	256.2029339
Gross Morphology	OVERALL LENGTH (cm)	18	8.346391204	2.72971E-09	8	4.467924706	13.47448712	0.000338427	1	7.213056808	1.978070118	0.053061484	8	1.058884988	146	0.53531216
Light-Dark Zone Data	VERTICAL ACTIVITY COUNT (crossover), dark	10	9.26707553	2.26809E-10	8	2378.87942	0.115206434	0.734758253	1	29.57375439	1.967656622	0.054051485	8	505.1019417	153	256.7022803
Open Field	STEREOTYPIC EPISODE COUNT, 11	11	2.229010028	0.028315376	8	241.9883548	0.039344301	0.8430385	1	4.271341346	1.959215405	0.055392156	8	212.6986	149	108.5631521
Light-Dark Zone Data	VERTICAL ACTIVITY COUNT (query), dark	10	9.295323689	2.11439E-10	8	2390.22559	0.107185523	0.743818936	1	27.5619859	1.950310903	0.056393981	8	501.5084128	153	257.1428032
Clinical Chemistry	INSULIN, lipid	19	2.365902389	0.032650289	8	572297.8513	6.213280179	0.016516681	1	1502955.875	2.148528984	0.057925619	7	519716.505	44	241894.1094
Spon Alt	C Arm Entry	12	21.67403883	7.95468E-21	8	358.8406185	7.025557181	0.009010692	1	116.3168205	1.939790722	0.059071966	8	32.11564342	133	16.55624138
Open Field	LEFT REAR TIME LEGACY (s), 6	11	1.606539437	0.127406464	8	3182.734569	1.065083768	0.303730792	1	2110.050242	1.932783401	0.059074766	8	3829.060403	149	1981.112007
Open Field	HORIZONTAL ACTIVITY COUNT, 2	11	13.83789394	6.44238E-15	8	1028602.162	5.541174412	0.019879408	1	411888.1098	1.929355283	0.059568784	8	143413.3708	149	74332.27673
Open Field	STEREOTYPIC EPISODE COUNT, 7	11	3.613827214	0.00072286	8	313.6138555	0.000694431	0.979011796	1	0.060263844	1.924855362	0.060223104	8	167.0421068	149	86.78164089
Clinical Chemistry	% EOS, immune	19	16.32479631	1.80009E-15	8	57.04388506	1.911670529	0.169711434	1	6.679967814	1.943921024	0.060948837	8	6.792661013	105	3.494309146
Open Field	TOTAL DISTANCE (cm), Total	11	25.11282182	3.47573E-24	8	250646375.5	0.144373025	0.704512819	1	1440960.148	1.899978707	0.063962751	8	18963331.95	149	9980812.881
Open Field	AMBULATORY ACTIVITY COUNT, 2	11	14.19581015	2.96936E-15	8	1067644.985	5.373223534	0.021808787	1	404111.854	1.894041317	0.064886669	8	142447.926	149	75208.45754
Light-Dark Zone Data	CLOCKWISE REVOLUTIONS (query), dark	10	3.39027656	0.001303933	8	6.202620516	3.539700718	0.061815965	1	6.475996841	1.886433352	0.06586185	8	3.451290773	153	1.829532313
Clinical Chemistry	MCV (fL), rbc	19	13.78031679	1.64531E-13	8	60.19764941	2.715163035	0.102388207	1	11.86086177	1.908120921	0.066279173	8	8.335395767	105	4.368379214
Open Field	CENTER DISTANCE LEGACY (cm), 7	11	4.724677317	3.51399E-05	8	32130.66538	1.646997007	0.201360562	1	11200.5765	1.883668387	0.066530596	8	12810.08512	149	6800.605253
Spon Alt	B Arm Entry	12	18.71279582	1.02509E-18	8	290.2709034	4.764004838	0.030777516	1	73.89873758	1.886316238	0.066936294	8	29.26033735	136	15.5118939
Open Field	LEFT FRONT TIME LEGACY (s), 11	11	1.300943631	0.247219011	8	1798.709483	0.641973795	0.42427281	1	887.6052168	1.848240833	0.07244073	8	2555.413036	149	1382.619077
Open Field	LEFT FRONT TIME LEGACY (s), Total	11	1.406130502	0.198296494	8	70020.11478	1.474324526	0.226585569	1	73415.92574	1.845308822	0.072950988	8	91889.57591	149	49796.31312
Light-Dark Zone Data	TOTAL DISTANCE X AXIS (query), dark	10	4.915523837	2.02006E-05	8	5112.888553	2.661861061	0.104837057	1	2768.738267	1.84365583	0.073005307	8	1917.681024	153	1040.151309
Light-Dark Zone Data	MOVEMENT EPISODE COUNT (crossover), Total	10	8.103420463	4.27397E-09	8	1036.482927	21.06688041	9.18639E-06	1	2694.598159	1.821859564	0.076914026	8	233.0283046	153	127.9068427
Light-Dark Zone Data	MOVEMENT EPISODE COUNT (query), Total	10	7.444654051	2.34192E-08	8	1284.282652	15.33995855	0.000134943	1	2646.307338	1.819963712	0.077262957	8	313.9632556	153	172.5107229
Clinical Chemistry	ALP (IU/L), liver	19	40.23816267	5.01258E-29	8	40291.59037	0.995956241	0.320521715	1	997.2786585	1.831825931	0.078770147	8	1834.258205	108	1001.327787
Open Field	AMBULATORY TIME (s), 3	11	34.37223396	3.04308E-30	8	687.6016103	0.172757606	0.678270551	1	3.455940864	1.808743992	0.079598858	8	36.18313791	149	20.00456563
Open Field	FRACTION TIME AMBULATORY, 3	11	34.37223713	3.04307E-30	8	0.007640019	0.172755834	0.678272107	1	3.8399E-05	1.808742262	0.079599185	8	0.000402035	149	0.000222273
Wheel Running	Number of Revolutions, 2020-01-01 21:00:00	13	26.93789129	1.80149E-25	8	21621161.5	3.088984602	0.080877666	1	2479311.919	1.807464797	0.079841211	8	1450725.592	149	802630.0673
Open Field	LEFT FRONT TIME LEGACY (s), 7	11	1.218408051	0.291979583	8	1066.471792	0.519480278	0.472192748	1	454.7007562	1.807282209	0.079875859	8	1581.912967	149	875.2993633
Light-Dark Zone Data	CLOCKWISE REVOLUTIONS (crossover), Total	10	2.014317541	0.048194316	8	10.23348423	2.111520703	0.148241916	1	10.72731254	1.8059737	0.07988314	8	9.175019831	153	5.080372893
Open Field	RIGHT FRONT TIME LEGACY (s), 12	11	1.243253298	0.277895799	8	2555.799711	3.626595558	0.058790369	1	7455.320566	1.80609026	0.080102383	8	3712.84353	149	2055.735316
IDC	Average VCO2, Light-Dark Ratio	16	19.22488889	1.67477E-19	8	0.093175329	0.018347598	0.89244134	1	8.89235E-05	1.805860377	0.080400781	8	0.008752281	145	0.004846599
NMR	OTHER, 12	12	29.23413726	2.76418E-27	8	1.129706044	5.409079079	0.021345427	1	0.20902513	1.802044087	0.080633654	8	0.069637085	153	0.038643386
Open Field	STEREOTYPIC ACTIVITY COUNT, 1	11	3.899752174	0.000332232	8	3484.152447	0.318255382	0.573506173	1	284.3386501	1.801689462	0.080943849	8	1609.681966	149	893.4291954
Open Field	TOTAL DISTANCE Y AXIS (cm), 6	11	14.40607477	1.89036E-15	8	227566.4422	0.089799993	0.764849201	1	1418.531093	1.800286399	0.081213826	8	28438.33434	149	15796.56123
Open Field	STEREOTYPIC EPISODE COUNT, 4	11	9.637587389	1.02718E-10	8	632.3561204	0.015251054	0.90188144	1	1.000675463	1.800071316	0.081255285	8	118.1090316	149	65.61352908
Open Field	STEREOTYPY TIME (s), 6	11	5.737509941	2.27614E-06	8	280.8828501	6.09263517	0.014705369	1	298.2681945	1.795001809	0.082238116	8	87.87526805	149	48.95553175
Light-Dark Zone Data	TOTAL DISTANCE X AXIS (whole body), dark	10	4.601476578	4.76422E-05	8	4385.02793	3.999459985	0.047284768	1	3811.329568	1.791505953	0.082678358	8	1707.235385	153	952.9610453
Light-Dark Zone Data	CLOCKWISE REVOLUTIONS (query), Total	10	2.216095217	0.029096616	8	11.50141373	2.936627912	0.088616606	1	15.24093926	1.790277277	0.082919824	8	9.291441768	153	5.189945651
Organ Weights	SPLEEN (g)	19	22.19704987	1.88688E-20	8	0.002044953	0.097446235	0.755457812	1	8.97745E-06	1.802342133	0.083050235	8	0.000166045	120	9.21272E-05
Open Field	TOTAL DISTANCE Y AXIS (cm), Total	11	16.33473079	3.36941E-17	8	26536649.71	0.599788434	0.439885954	1	974388.6071	1.787050935	0.083801526	8	2903160.466	149	1624553.845
Light-Dark Zone Data	CLOCKWISE REVOLUTIONS (whole body), dark	10	3.649790711	0.000643552	8	5.993893458	3.826084748	0.052281939	1	6.283413531	1.785593145	0.083846308	8	2.932402409	153	1.642256757
Open Field	FRACTION TIME CENTER, Total	11	11.17334128	2.62208E-12	8	1.177105151	2.888975117	0.091274283	1	0.304351886	1.786727529	0.083865691	8	0.188230729	149	0.105349431
Open Field	CENTER TIME LEGACY (s), Total	11	11.17333905	2.6221E-12	8	105939.443	2.888975428	0.091274266	1	27391.67282	1.786727415	0.083865713	8	16940.76464	149	9481.448874
Open Field	FRACTION TIME MARGINS, Total	11	11.17340236	2.62171E-12	8	1.177119061	2.889027136	0.091271396	1	0.304359299	1.786683621	0.083874406	8	0.188227299	149	0.1053501
Open Field	MARGIN TIME LEGACY (s), Total	11	11.17340883	2.62167E-12	8	105940.7471	2.889048007	0.091270237	1	27392.52711	1.786676046	0.083875909	8	16940.38033	149	9481.50638
Wheel Running	Number of Revolutions, # Active Hours	13	2.616534923	0.010433032	8	113.3294464	2.391059318	0.124152238	1	103.5634673	1.784443586	0.084320115	8	77.28924308	149	43.31279716
Open Field	TOTAL DISTANCE Y AXIS (cm), 4	11	11.35372211	1.72154E-12	8	185223.0328	0.082524394	0.774304265	1	1346.2914	1.782588547	0.08469086	8	29080.89995	149	16313.85998
Light-Dark Zone Data	STEREOTYPIC EPISODE ACTIVITY COUNT (whole body), dark	10	20.39410754	8.85316E-21	8	160782.1323	9.588842226	0.002329163	1	75596.07581	1.781209884	0.084721853	8	14042.62102	153	7883.754266
Light-Dark Zone Data	AMBULATORY TIME (query), dark	10	7.430800302	2.42792E-08	8	58.62392355	0.770064808	0.381572879	1	6.07528376	1.773893159	0.086201992	8	13.99480173	153	7.889314901
Light-Dark Zone Data	STEREOTYPIC EPISODE ACTIVITY COUNT (centroid), dark	10	23.5394606	3.07429E-23	8	188059.5199	8.978580651	0.003187909	1	71730.93707	1.771316919	0.086728751	8	14151.25925	153	7989.117641
Light-Dark Zone Data	CLOCKWISE REVOLUTIONS (centroid), Total	10	2.091560824	0.039791133	8	10.605341	2.251929512	0.135508732	1	11.4184967	1.767922548	0.087427279	8	8.964320457	153	5.070539128
Wheel Running	Number of Revolutions, 2020-01-02 19:00:00	13	14.07838377	3.82533E-15	8	14328316.38	6.331912674	0.012917567	1	6444322.696	1.767706778	0.087719494	8	1799088.758	149	1017752.933
Open Field	REST EPISODE COUNT, Total	11	25.43863246	2.0318E-24	8	118501.8358	7.312108022	0.007646154	1	34062.29581	1.756171353	0.090134786	8	8180.845788	149	4658.341439
Light-Dark Zone Data	TOTAL DISTANCE (query), Total	10	4.345391353	9.60194E-05	8	497795.3288	4.62199907	0.033135954	1	529482.7002	1.752307432	0.090707298	8	200739.2162	153	114557.0763
Open Field	VERTICAL ACTIVITY TIME (s), 9	11	14.53063667	1.44837E-15	8	4351.088404	2.338146386	0.12835989	1	700.1401146	1.750400452	0.091365711	8	524.1440743	149	299.4423783
Open Field	FRACTION TIME VERTICAL, 9	11	14.53063665	1.44837E-15	8	0.048345427	2.338145328	0.128359976	1	0.007779331	1.750400432	0.091365715	8	0.005823823	149	0.003327138
Wheel Running	Number of Revolutions, 2020-01-03 04:00:00	13	26.060943	7.36279E-25	8	25699819.15	10.27112097	0.001653246	1	10128795.09	1.746311126	0.092247204	8	1722112.67	149	986143.1013
Open Field	RIGHT FRONT TIME LEGACY (s), Total	11	2.056203986	0.043641636	8	119957.1212	0.295945161	0.587248789	1	17265.17887	1.746304514	0.092248635	8	101877.8602	149	58339.11521
Open Field	CLOCKWISE REVOLUTIONS, 2	11	5.510705021	4.18645E-06	8	35.07148559	0.554138729	0.457803942	1	3.526675509	1.742282891	0.093123087	8	11.08831793	149	6.364246581
Organ Weights	STD BRAIN (g/g)	19	40.01433422	6.35395E-30	8	0.000143607	261.4273259	1.69484E-31	1	0.000938235	1.747049516	0.094805182	8	6.26998E-06	116	3.5889E-06
Light-Dark Zone Data	STEREOTYPIC EPISODE COUNT (whole body), Total	10	8.660104558	1.03755E-09	8	420.8111275	0.754887251	0.386294167	1	36.68142262	1.729259938	0.095753445	8	84.02806449	153	48.59192226
Light-Dark Zone Data	AMBULATORY EPISODE COUNT (crossover), light	10	2.492506932	0.014306044	8	3.858548887	0.034164237	0.853602685	1	0.05288827	1.727170428	0.096223306	8	2.673762487	153	1.548059441
Open Field	FRACTION TIME AMBULATORY, 6	11	36.33549852	2.14226E-31	8	0.010516988	0.167879749	0.682591515	1	4.85913E-05	1.727181141	0.096474449	8	0.000499917	149	0.000289441
Open Field	AMBULATORY TIME (s), 6	11	36.33550402	2.14225E-31	8	946.5290693	0.167880125	0.682591179	1	4.373227297	1.727180603	0.09647457	8	44.99254084	149	26.04970248
Light-Dark Zone Data	AMBULATORY EPISODE COUNT (centroid), light	10	2.464283657	0.01539433	8	3.438487079	0.492981572	0.483667061	1	0.68787161	1.724843546	0.096749002	8	2.40672466	153	1.395329255
Light-Dark Zone Data	AMBULATORY TIME (crossover), dark	10	6.217422477	5.97594E-07	8	48.64978691	1.622526475	0.204671486	1	12.69586675	1.713048784	0.09945395	8	13.40418133	153	7.824751669
Open Field	TOTAL DISTANCE X AXIS (cm), Total	11	20.66073094	7.99486E-21	8	36266093.36	0.301386807	0.583836075	1	529028.8184	1.714120651	0.099460639	8	3008821.891	149	1755315.117
Light-Dark Zone Data	TOTAL DISTANCE X AXIS (crossover), dark	10	4.563527455	5.28536E-05	8	4565.356743	3.536525478	0.061931598	1	3537.943092	1.711180592	0.099888615	8	1711.866518	153	1000.400849
Open Field	TOTAL DISTANCE X AXIS (cm), 3	11	20.17450263	1.95584E-20	8	378524.0125	0.036670624	0.848397914	1	688.0324126	1.708674698	0.100730352	8	32059.00113	149	18762.49538
Light-Dark Zone Data	COUNTER CLOCKWISE REVOLUTIONS (whole body), dark	10	5.884647148	1.45926E-06	8	9.467245066	0.2954282	0.5875539	1	0.47528613	1.69566321	0.103565858	8	2.727990099	153	1.608804203
EKG	HEART RATE (bpm)	18	5.618385454	3.28868E-06	8	19403.42561	0.058472145	0.809268924	1	201.9370029	1.694710178	0.104325097	8	5852.781576	145	3453.558993
Body Weight	BODY WEIGHT (g), 6	6	49.20656841	5.9457E-28	6	98.65665667	53.28268785	6.49405E-11	1	106.829068	1.874844877	0.105205713	5	3.75896823	102	2.00494893
Open Field	FRACTION TIME MARGINS, 4	11	3.391349009	0.001320731	8	0.00727241	0.062418682	0.803057283	1	0.000133851	1.682181434	0.107118538	8	0.00360727	149	0.0021444
Open Field	MARGIN TIME LEGACY (s), 4	11	3.391349567	0.001320729	8	654.5169876	0.062419018	0.803056764	1	12.04662243	1.682180644	0.107118734	8	324.6541786	149	192.9960256
Open Field	FRACTION TIME CENTER, 4	11	3.391577809	0.001319915	8	0.007272516	0.0621796	0.803427001	1	0.000133331	1.682095294	0.107139891	8	0.003606895	149	0.002144287
Open Field	CENTER TIME LEGACY (s), 4	11	3.391578034	0.001319914	8	654.5265296	0.062179734	0.803426794	1	11.99980816	1.682094507	0.107140086	8	324.6204184	149	192.9858382
Open Field	CLOCKWISE REVOLUTIONS, 5	11	5.442257638	5.03396E-06	8	21.82764155	1.457068252	0.229309959	1	5.843965065	1.680794331	0.107462845	8	6.741278822	149	4.010769611
Open Field	TOTAL DISTANCE Y AXIS (cm), 3	11	15.94661781	7.45519E-17	8	273151.4175	0.897602465	0.344959396	1	15375.13401	1.679935183	0.107676601	8	28775.79949	149	17129.11294
Open Field	LEFT REAR TIME LEGACY (s), 1	11	1.508700878	0.158647948	8	229.4764419	6.216651925	0.013748692	1	945.5652774	1.678984458	0.107913588	8	255.3769173	149	152.1020139
Wheel Running	Number of Revolutions, 2020-01-02 03:00:00	13	15.66110458	1.34404E-16	8	19552407.3	13.59307873	0.000317354	1	16970540.64	1.674160273	0.109123352	8	2090137.6	149	1248469.238
Open Field	MOVEMENT EPISODE COUNT, Total	11	23.95401123	2.42042E-23	8	114186.59	7.19148079	0.00815149	1	34281.13398	1.672237505	0.109608913	8	7971.403892	149	4766.908927
Wheel Running	Number of Revolutions, Night3	13	23.50486754	5.20491E-23	8	2051910708	19.54271581	1.88479E-05	1	1706025689	1.668854437	0.11046796	8	145686432.2	149	87297267.45
Light-Dark Zone Data	TOTAL DISTANCE (centroid), Total	10	4.116230486	0.000179822	8	451135.3988	5.193517151	0.024054483	1	569205.111	1.666785083	0.110735524	8	182678.243	153	109599.1588
Light-Dark Zone Data	TOTAL DISTANCE (crossover), Total	10	4.114973364	0.000180442	8	451158.1256	5.19676444	0.024011103	1	569763.7132	1.665538678	0.111054773	8	182606.6031	153	109638.1643
Gross Morphology	BODY LENGTH (cm)	18	64.4235653	4.27966E-44	8	6.187062919	60.3511247	1.29005E-12	1	5.795956868	1.667292087	0.111071548	8	0.16012217	146	0.096037264
Light-Dark Zone Data	AMBULATORY EPISODE COUNT (whole body), Total	10	2.5344951	0.012823765	8	9.844750263	0.030814289	0.860887456	1	0.119692076	1.658437336	0.112889474	8	6.441875304	153	3.884304318
GTT	GTT TIMEPOINT T60	17	17.83359398	2.79574E-18	8	10350.73673	37.45005561	8.53472E-09	1	21736.26171	1.659883012	0.113194672	8	963.407156	143	580.4066604
Open Field	CLOCKWISE REVOLUTIONS, 3	11	5.59504667	3.33667E-06	8	31.56469383	3.485798916	0.063862267	1	19.66528289	1.653548751	0.114430415	8	9.328565628	149	5.641542544
Light-Dark Zone Data	LATENCY (crossover), % Light	10	2.535655011	0.01278501	8	5729.663327	0.086753889	0.768744451	1	196.0324154	1.651181835	0.114791988	8	3731.073812	153	2259.638359
Light-Dark Zone Data	LATENCY (whole body), % Light	10	2.535655011	0.01278501	8	5729.663327	0.086753889	0.768744451	1	196.0324154	1.651181835	0.114791988	8	3731.073812	153	2259.638359
Wheel Running	Number of Revolutions, 2020-01-04 00:00:00	13	9.17511201	3.19602E-10	8	13786504.15	8.711695077	0.003673994	1	13090174.84	1.651898725	0.114865098	8	2482139.576	149	1502597.912
Clinical Chemistry	# NEUT (x10^3 cells/uL), immune	19	5.05067721	2.53504E-05	8	2.151435028	2.641306907	0.107115839	1	1.125116487	1.666598087	0.11519436	8	0.709920146	105	0.425969615
Clinical Chemistry	MFR %, rbc	19	23.40630011	3.34896E-20	8	110.4694461	0.308811743	0.579592428	1	1.457482045	1.659679358	0.116988953	8	7.833098719	105	4.719645805
Open Field	TOTAL DISTANCE X AXIS (cm), 12	11	21.30729466	2.47202E-21	8	311483.7192	0.640860046	0.424674123	1	9368.503783	1.643544088	0.117088792	8	24026.38313	149	14618.64231
Gross Morphology	STD BODY LENGTH (cm/g)	18	43.99946617	3.18054E-35	8	0.044380941	237.9670794	1.84257E-32	1	0.24003025	1.631792309	0.120489168	8	0.00164594	146	0.00100867
Organ Weights	STD LEFT EYE (g/g)	19	86.19227342	4.4692E-46	8	1.05976E-06	132.6004052	4.00919E-21	1	1.63037E-06	1.63622754	0.121493904	8	2.0118E-08	120	1.22953E-08
Clinical Chemistry	RDW %, rbc	19	6.227216143	1.49528E-06	8	15.21600256	3.130290079	0.079809817	1	7.648763229	1.640031715	0.122496563	8	4.0073648	103	2.443467869
Open Field	FRACTION TIME VERTICAL, 4	11	13.31972898	2.00361E-14	8	0.032498873	5.413998921	0.021323028	1	0.013209643	1.623097299	0.122693871	8	0.003960203	149	0.002439905
Open Field	VERTICAL ACTIVITY TIME (s), 4	11	13.3197274	2.00362E-14	8	2924.898636	5.413996622	0.021323055	1	1188.867524	1.623097079	0.122693933	8	356.4182878	149	219.5914787
Open Field	VERTICAL EPISODE COUNT, 11	11	16.78277284	1.36038E-17	8	1792.352168	0.025389091	0.873617149	1	2.711482372	1.623043294	0.122708987	8	173.3363846	149	106.7971417
Open Field	TOTAL DISTANCE X AXIS (cm), 9	11	16.259205	3.93007E-17	8	251361.2853	0.853583951	0.357034207	1	13196.09163	1.622994226	0.122722722	8	25090.88942	149	15459.6295
Light-Dark Zone Data	CLOCKWISE REVOLUTIONS (whole body), Total	10	2.111973593	0.037813695	8	10.36813346	2.290804312	0.132205448	1	11.246052	1.621158739	0.122972503	8	7.958617583	153	4.909215483
Open Field	COUNTER CLOCKWISE REVOLUTIONS, 6	11	4.059880224	0.000214803	8	14.25363349	1.720993705	0.191582804	1	6.042152025	1.621066586	0.123263384	8	5.691322824	149	3.51085074
Wheel Running	Number of Revolutions, 2020-01-01 20:00:00	13	21.7195082	1.1805E-21	8	20201621.71	5.237699072	0.023508319	1	4871657.973	1.619133093	0.123807815	8	1505978.585	149	930114.1408
Frailty	TEMPERATURE	9	3.714973459	0.000618316	8	2.690307816	0.45694422	0.500275094	1	0.33090966	1.623696444	0.124181949	8	1.175847764	128	0.724179552
Open Field	STEREOTYPIC ACTIVITY COUNT, 4	11	7.2959545	3.72335E-08	8	7408.780248	0.049896099	0.823550122	1	50.66770025	1.615091049	0.124952874	8	1640.067062	149	1015.464152
Light-Dark Zone Data	MOVEMENT EPISODE COUNT (query), dark	10	2.657565697	0.009288073	8	183.2310452	7.176070281	0.008196298	1	494.7681481	1.610261487	0.126067581	8	111.0226158	153	68.94694849
Clinical Chemistry	% RETIC, rbc	19	2.118094665	0.040302142	8	5.905991064	1.821449442	0.180043491	1	5.078840104	1.622331955	0.127118122	8	4.52363069	105	2.788350853
Light-Dark Zone Data	MOVEMENT EPISODE COUNT (query), light	10	9.743030019	7.00151E-11	8	870.0505884	9.547334664	0.002379218	1	852.5750332	1.605465253	0.12745158	8	143.3677188	153	89.29979552
NMR	TOTAL WATER (g), 12	12	54.38202516	6.13826E-41	8	57.63089062	242.5143243	2.28735E-33	1	257.0025014	1.600876676	0.128788233	8	1.6965155	153	1.059741531
Open Field	CENTER TIME LEGACY (s), 8	11	5.604853813	3.24987E-06	8	1213.000961	2.423006458	0.121686768	1	524.3864085	1.600951476	0.129032713	8	346.4774895	149	216.4197321
Open Field	FRACTION TIME CENTER, 8	11	5.604852883	3.24987E-06	8	0.013477785	2.42300602	0.121686802	1	0.005826514	1.600951242	0.129032781	8	0.003849749	149	0.002404664
Open Field	MARGIN TIME LEGACY (s), 8	11	5.604002271	3.25731E-06	8	1212.815363	2.42361515	0.121640329	1	524.517576	1.600718227	0.129100992	8	346.4266364	149	216.4194988
Open Field	FRACTION TIME MARGINS, 8	11	5.604000251	3.25733E-06	8	0.013475722	2.423614204	0.121640401	1	0.005827971	1.600717753	0.129101131	8	0.003849184	149	0.002404661
Open Field	MARGIN DISTANCE LEGACY (cm), 12	11	30.20356612	1.18456E-27	8	1757634.698	0.939851511	0.333887086	1	54692.7346	1.595929348	0.130509936	8	92871.84122	149	58192.9528
Open Field	TOTAL DISTANCE X AXIS (cm), 4	11	13.250995	2.33183E-14	8	304102.3911	0.135959011	0.712855211	1	3120.177784	1.593832213	0.131131205	8	36577.49375	149	22949.40048
NMR	% Lean Mass, 16	16	42.70099468	1.13785E-34	8	364.8332117	3.646994473	0.058118393	1	31.15957173	1.58215007	0.134779063	8	13.51773877	147	8.543904293
Light-Dark Zone Data	TOTAL DISTANCE (whole body), Total	10	3.899034457	0.000325796	8	409844.1137	5.806796638	0.017151757	1	610377.1197	1.576807393	0.136004502	8	165744.939	153	105114.258
Light-Dark Zone Data	STEREOTYPIC EPISODE COUNT (crossover), Total	10	8.268829194	2.8005E-09	8	443.1138323	1.255791319	0.264205142	1	67.29592438	1.575769901	0.136323408	8	84.44308416	153	53.58846119
Light-Dark Zone Data	STEREOTYPIC EPISODE COUNT (query), light	10	8.928391968	5.28244E-10	8	268.618561	1.025046608	0.31292335	1	30.83943286	1.574960512	0.136572655	8	47.38407856	153	30.08588354
IDC	Average VCO2, Dark	16	32.60695313	7.31905E-29	8	0.618149884	26.50108895	8.43224E-07	1	0.502397295	1.575573691	0.136933613	8	0.029869111	145	0.018957609
Open Field	MARGIN TIME LEGACY (s), 9	11	4.121669922	0.000181521	8	1075.155199	0.807139331	0.370416857	1	210.545741	1.574319074	0.137038206	8	410.6678529	149	260.8542701
Open Field	FRACTION TIME MARGINS, 9	11	4.121670019	0.000181521	8	0.011946169	0.807139709	0.370416745	1	0.002339398	1.574318659	0.137038334	8	0.004562975	149	0.002898381
Open Field	FRACTION TIME CENTER, 9	11	4.121236774	0.000181735	8	0.011945236	0.808158426	0.37011576	1	0.002342414	1.574315403	0.137039339	8	0.004563089	149	0.002898459
Open Field	CENTER TIME LEGACY (s), 9	11	4.121236494	0.000181735	8	1075.071212	0.808158189	0.37011583	1	210.8172159	1.574315392	0.137039343	8	410.677999	149	260.8613249
Open Field	CLOCKWISE REVOLUTIONS, 4	11	5.622354763	3.10056E-06	8	22.70383348	0.186007854	0.66688357	1	0.751125023	1.57171086	0.137845252	8	6.346782292	149	4.038136055
Open Field	AMBULATORY EPISODE COUNT, 9	11	1.450506918	0.180217828	8	3.927292039	9.404252054	0.002571509	1	25.46230132	1.570095875	0.13834706	8	4.251082814	149	2.707530719
Open Field	VERTICAL ACTIVITY TIME (s), 6	11	21.8176819	9.90992E-22	8	5115.023382	3.87962852	0.050729643	1	909.5554094	1.567683076	0.139099754	8	367.5338023	149	234.4439435
Open Field	FRACTION TIME VERTICAL, 6	11	21.8176811	9.90994E-22	8	0.056833595	3.879628642	0.05072964	1	0.010106172	1.567683	0.139099778	8	0.004083709	149	0.002604933
Open Field	STEREOTYPIC EPISODE ACTIVITY COUNT, 3	11	16.15330201	4.87925E-17	8	435296.8034	0.371473905	0.543130232	1	10010.42408	1.56286071	0.140614914	8	42115.74021	149	26947.85271
Open Field	REST EPISODE COUNT, 3	11	20.08505408	2.30835E-20	8	1496.815663	2.675405645	0.104020077	1	199.3815431	1.560269458	0.141435035	8	116.2772952	149	74.52385526
Open Field	STEREOTYPY TIME (s), 2	11	8.861677252	6.95385E-10	8	269.1908533	0.01536635	0.901513158	1	0.466783059	1.555653309	0.142906417	8	47.25602501	149	30.37696428
Light-Dark Zone Data	STEREOTYPIC EPISODE COUNT (query), Total	10	8.191914923	3.40809E-09	8	471.4895845	2.085223389	0.150775069	1	120.0160303	1.549065002	0.144761079	8	89.15717768	153	57.55547866
Light-Dark Zone Data	AMBULATORY EPISODE COUNT (query), light	10	3.320088082	0.001577285	8	4.479120563	0.37116886	0.543271427	1	0.500742761	1.544453507	0.146263482	8	2.08361745	153	1.349096907
Clinical Chemistry	RBC (x10^6 uL), rbc	19	4.977041111	3.04558E-05	8	12.22308645	0.060290826	0.806516162	1	0.14806789	1.556577599	0.146870254	8	3.822789912	105	2.455894209
Light-Dark Zone Data	STEREOTYPIC EPISODE COUNT (centroid), Total	10	8.311554943	2.51152E-09	8	430.9324247	1.329896864	0.25062198	1	68.95168043	1.5393677	0.14793617	8	79.81219641	153	51.84738929
Light-Dark Zone Data	MOVEMENT EPISODE COUNT (whole body), Total	10	7.19595489	4.48267E-08	8	1279.850288	17.08665233	5.86502E-05	1	3038.979154	1.531095155	0.150692563	8	272.3158504	153	177.8569081
Open Field	CENTER DISTANCE LEGACY (cm), 1	11	16.58101835	2.04395E-17	8	230992.9981	5.777324798	0.017463286	1	80484.89831	1.522484859	0.153877628	8	21209.99655	149	13931.17076
Open Field	LEFT FRONT TIME LEGACY (s), 9	11	0.990426929	0.445890289	8	2076.975508	1.685439386	0.196209151	1	3534.451885	1.517137182	0.155713373	8	3181.513626	149	2097.050724
Light-Dark Zone Data	LATENCY (query), % Light	10	2.778009268	0.006822812	8	6260.035252	0.017771895	0.894127093	1	40.04763075	1.513973974	0.156808144	8	3411.626648	149	2253.424898
Organ Weights	STD HEART (g/g)	19	3.594695261	0.000900203	8	4.27221E-06	0.466411841	0.495969965	1	5.5432E-07	1.521387089	0.156828365	8	1.80813E-06	119	1.18848E-06
Open Field	RIGHT FRONT TIME LEGACY (s), 1	11	1.9000993	0.063944112	8	265.1954614	0.648027079	0.422101617	1	90.4446626	1.507133792	0.159198295	8	210.3495545	149	139.5692643
NMR	LEAN MASS (g), 12	12	54.02300727	8.88177E-41	8	82.34920681	276.3672884	4.17347E-36	1	421.276566	1.506160023	0.159272409	8	2.295893721	153	1.524335852
Open Field	RIGHT REAR TIME LEGACY (s), 10	11	2.510774868	0.013745219	8	7891.142247	0.026020191	0.872069532	1	81.77914834	1.503731221	0.16039893	8	4726.093573	149	3142.911118
Clinical Chemistry	GLU (mg/dL), lipid	19	3.593136693	0.000980124	8	2349.29904	8.695905801	0.00390996	1	5685.640402	1.514514134	0.160486677	8	990.2341343	108	653.8295759
Open Field	MARGIN TIME LEGACY (s), 10	11	1.374594293	0.212045831	8	455.2008097	1.143291843	0.286686962	1	378.6043453	1.50317276	0.160596734	8	497.7799346	149	331.152844
Open Field	FRACTION TIME MARGINS, 10	11	1.374594604	0.212045692	8	0.005057788	1.143290698	0.286687203	1	0.004206711	1.503172455	0.160596842	8	0.005530887	149	0.003679476
Open Field	CENTER TIME LEGACY (s), 10	11	1.374784109	0.211960775	8	455.2490662	1.143779874	0.286584521	1	378.7538103	1.503099144	0.160622824	8	497.7395922	149	331.1422232
Open Field	FRACTION TIME CENTER, 10	11	1.374784235	0.211960718	8	0.005058323	1.143779459	0.286584608	1	0.004208374	1.50309886	0.160622925	8	0.005530439	149	0.003679358
Light-Dark Zone Data	ENTRY COUNT (query), Total	10	11.88804223	4.20486E-13	8	2279.980281	10.10906971	0.001786067	1	1938.795232	1.499841445	0.161512462	8	287.6511417	153	191.7877004
Light-Dark Zone Data	REST EPISODE COUNT (whole body), light	10	12.29201015	1.65789E-13	8	410.4564112	3.501404249	0.06322626	1	116.9193488	1.499374982	0.161678903	8	50.06732557	153	33.39213085
IDC	Energy Expenditure, 24h (kcal)	16	37.20039476	1.55919E-31	8	26.26506356	31.37509579	1.03558E-07	1	22.15215432	1.499990049	0.162011095	8	1.059056879	145	0.706042603
Wheel Running	Number of Revolutions, 2020-01-02 18:00:00	13	6.402797046	3.86657E-07	8	4735583.678	3.900002092	0.050134165	1	2884487.22	1.499191145	0.16201311	8	1108819.328	149	739611.711
Light-Dark Zone Data	AMBULATORY EPISODE COUNT (centroid), % Light	10	1.215356544	0.293689569	8	763.9291996	3.8115813	0.052761411	1	2395.822252	1.497926334	0.162396842	8	941.5423572	150	628.5638593
Light-Dark Zone Data	ENTRY COUNT (whole body), Total	10	11.86046204	4.48237E-13	8	2276.494033	10.01696347	0.001871778	1	1922.653393	1.49603335	0.162875573	8	287.1482565	153	191.9397428
Clinical Chemistry	HCT %, rbc	19	5.597657421	6.55962E-06	8	257.5419099	0.484271991	0.488031092	1	22.28080858	1.508194526	0.163087567	8	69.39033054	105	46.00887309
Open Field	TOTAL DISTANCE (cm), 12	11	28.12139316	2.80569E-26	8	2167545.139	1.082565126	0.299809797	1	83442.12409	1.489641134	0.165454262	8	114818.7923	149	77078.15637
Open Field	VERTICAL ACTIVITY COUNT, 5	11	7.19053187	4.89557E-08	8	49754.97719	6.716277863	0.010503865	1	46473.37052	1.489604748	0.165467492	8	10307.33909	149	6919.512783
Light-Dark Zone Data	AMBULATORY TIME (whole body), dark	10	6.328149832	4.44575E-07	8	59.48262065	1.402985303	0.238061112	1	13.18762115	1.487879788	0.16582747	8	13.98560264	153	9.399685884
IDC	Rearing Activity, Light-Dark Ratio	16	8.758973198	1.00263E-09	8	0.307855692	1.357305669	0.245918031	1	0.047705852	1.488723935	0.166070771	8	0.05232487	145	0.035147464
Open Field	STEREOTYPIC EPISODE COUNT, 8	11	2.732610827	0.007691336	8	251.7653721	0.031219335	0.859991883	1	2.876350832	1.486433026	0.166624254	8	136.9504797	149	92.13363627
IDC	Average VO2, Light	16	35.58449073	1.28051E-30	8	0.427223412	26.22394472	9.52032E-07	1	0.314841745	1.484503266	0.167614035	8	0.01782278	145	0.012005888
Open Field	MOVEMENT EPISODE COUNT, 3	11	19.85777788	3.52253E-20	8	1457.806472	3.048663805	0.082864652	1	223.8096253	1.481851763	0.168307344	8	108.7862451	149	73.41236676
Open Field	AMBULATORY EPISODE COUNT, 4	11	2.639270672	0.009829986	8	9.313385323	1.356672909	0.245976371	1	4.787389824	1.478305256	0.16962027	8	5.216602685	149	3.528772331
Light-Dark Zone Data	MOVEMENT TIME (whole body), dark	10	6.687177498	1.71168E-07	8	2165.725189	0.040374059	0.841017853	1	13.0756386	1.476149834	0.170154648	8	478.0693917	153	323.8623754
Light-Dark Zone Data	STEREOTYPIC EPISODE ACTIVITY COUNT (crossover), dark	10	23.07356781	6.9355E-23	8	199488.2846	7.346795052	0.00748581	1	63518.54877	1.473433774	0.171170273	8	12738.93914	153	8645.749381
Open Field	FRACTION TIME MARGINS, 6	11	3.38191585	0.001354839	8	0.010876069	5.671408557	0.018506605	1	0.01823896	1.473984258	0.171231761	8	0.004740258	149	0.003215949
Open Field	MARGIN TIME LEGACY (s), 6	11	3.381915474	0.001354841	8	978.8460778	5.671409653	0.018506594	1	1641.506755	1.473984172	0.171231793	8	426.6232071	149	289.4354059
Open Field	FRACTION TIME CENTER, 6	11	3.381515014	0.001356308	8	0.010874917	5.672616959	0.018494341	1	0.018243077	1.473776625	0.171309525	8	0.00473965	149	0.00321599
Open Field	CENTER TIME LEGACY (s), 6	11	3.381514294	0.001356311	8	978.7422281	5.672616282	0.018494348	1	1641.876573	1.473776472	0.171309582	8	426.5684373	149	289.4390332
Light-Dark Zone Data	AMBULATORY EPISODE COUNT (crossover), Total	10	2.345014168	0.02094412	8	7.472686795	0.05694793	0.811705897	1	0.181471842	1.4713569	0.171950376	8	4.688666461	153	3.186627568
Light-Dark Zone Data	VERTICAL ACTIVITY COUNT (crossover), light	10	7.518703769	1.93169E-08	8	2525.506679	0.226024756	0.635165244	1	75.92093658	1.470303227	0.172347311	8	493.8697857	153	335.896553
Light-Dark Zone Data	REST EPISODE COUNT (crossover), light	10	12.16389424	2.22469E-13	8	403.7080551	3.4481671	0.065244618	1	114.4413792	1.469078314	0.172809737	8	48.7573089	153	33.18904679
Light-Dark Zone Data	LATENCY (centroid), dark	10	1.937119583	0.058238556	8	540.5540277	0.581525345	0.446889129	1	162.2748902	1.466545069	0.173769442	8	409.2400133	153	279.0504171
Open Field	AMBULATORY TIME (s), 5	11	26.82782114	2.14661E-25	8	746.3450221	1.078445075	0.30072796	1	30.00214253	1.466541794	0.17403808	8	40.79892147	149	27.81981504
Open Field	FRACTION TIME AMBULATORY, 5	11	26.82782056	2.14662E-25	8	0.008292722	1.078442788	0.300728471	1	0.000333356	1.466541593	0.174038157	8	0.000453321	149	0.000309109
Clinical Chemistry	PDW (fL), platelets	19	21.07864593	4.82169E-18	8	11.72100031	0.974358534	0.326102988	1	0.541802197	1.507345266	0.174073896	7	0.838175013	95	0.556060401
IDC	Energy Expenditure, Light (kcal)	16	36.27011748	5.20181E-31	8	5.265172425	26.23205588	9.48653E-07	1	3.80799145	1.466959541	0.174161315	8	0.212952024	145	0.145165574
Clinical Chemistry	HGB (g/dL), rbc	19	5.288175141	1.40602E-05	8	23.3057373	0.001623033	0.967940919	1	0.007152934	1.475934788	0.174748514	8	6.504653785	105	4.407141723
Light-Dark Zone Data	VERTICAL ACTIVITY COUNT (whole body), light	10	7.479546775	2.13867E-08	8	2516.636387	0.235494033	0.628173813	1	79.23646584	1.462765352	0.175209815	8	492.1753446	153	336.469102
Light-Dark Zone Data	VERTICAL ACTIVITY COUNT (centroid), light	10	7.499435644	2.03089E-08	8	2520.701124	0.234080815	0.629206087	1	78.678957	1.459380045	0.176508507	8	490.5250332	153	336.1187752
Light-Dark Zone Data	VERTICAL ACTIVITY COUNT (query), light	10	7.499435644	2.03089E-08	8	2520.701124	0.234080815	0.629206087	1	78.678957	1.459380045	0.176508507	8	490.5250332	153	336.1187752
Light-Dark Zone Data	LATENCY (centroid), % Light	10	3.049584672	0.003272497	8	6810.119048	0.000917764	0.975871572	1	2.049485823	1.459293053	0.176541987	8	3258.791109	153	2233.13001
Light-Dark Zone Data	LATENCY (crossover), dark	10	1.695776091	0.103538673	8	501.1368733	0.844288694	0.359619379	1	249.5047539	1.455188457	0.178127849	8	430.0382565	153	295.5206622
Light-Dark Zone Data	LATENCY (whole body), dark	10	1.695776091	0.103538673	8	501.1368733	0.844288694	0.359619379	1	249.5047539	1.455188457	0.178127849	8	430.0382565	153	295.5206622
Light-Dark Zone Data	REST EPISODE COUNT (query), light	10	13.16888578	2.27564E-14	8	404.2037792	2.804840784	0.096022964	1	86.09135685	1.453959815	0.178604899	8	44.62762164	153	30.69384806
Light-Dark Zone Data	MOVEMENT EPISODE COUNT (crossover), dark	10	4.517942485	5.98744E-05	8	273.3405137	7.238972068	0.007926742	1	437.9658108	1.451372739	0.17961294	8	87.80965479	153	60.50110522
Light-Dark Zone Data	STEREOTYPIC EPISODE ACTIVITY COUNT (query), dark	10	23.89066581	1.67412E-23	8	210179.1452	6.88463275	0.009574792	1	60567.84846	1.450260038	0.180047982	8	12758.72416	153	8797.542391
Light-Dark Zone Data	TOTAL DISTANCE Y AXIS (centroid), dark	10	3.296443625	0.001681592	8	40020.24053	4.128872799	0.043887589	1	50126.28799	1.450199067	0.180071846	8	17606.03914	153	12140.42922
IDC	Average VCO2, Light	16	36.88542861	2.33936E-31	8	0.310613004	24.1653341	2.36292E-06	1	0.203496809	1.451217184	0.180221011	8	0.012220732	145	0.008421022
EKG	RR INTERVAL (ms)	18	3.440320943	0.001176754	8	1216.468951	0.112706279	0.73756913	1	39.85200561	1.450105025	0.180655812	8	512.7451095	145	353.5917058
GTT	GTT TIMEPOINT T15	17	15.21763019	5.06464E-16	8	15430.47868	19.9502292	1.60263E-05	1	20229.27239	1.449631407	0.180987324	8	1469.907353	143	1013.986967
Wheel Running	Number of Revolutions, 2020-01-03 18:00:00	13	7.21063326	4.64638E-08	8	6781391.792	1.238295379	0.26759191	1	1164580.948	1.446808553	0.181669319	8	1360681.551	149	940471.0444
Clinical Chemistry	HFR %, rbc	19	7.606255419	5.55269E-08	8	327.6201606	0.418043999	0.519325479	1	18.00618499	1.453070103	0.183442808	8	62.58730928	105	43.07246372
Light-Dark Zone Data	VERTICAL ACTIVITY COUNT (crossover), % Light	10	3.253333794	0.001889643	8	887.4445621	0.012680473	0.910489263	1	3.458980137	1.441380989	0.1835516	8	393.1799814	153	272.7800522
Light-Dark Zone Data	VERTICAL ACTIVITY COUNT (centroid), % Light	10	3.270051061	0.001806102	8	890.5896291	0.015738934	0.900328115	1	4.286456465	1.440730853	0.183810391	8	392.3791805	153	272.3473158
Open Field	TOTAL DISTANCE Y AXIS (cm), 2	11	12.0068808	3.81752E-13	8	248609.2118	4.436476645	0.036854963	1	91859.7411	1.440184428	0.184293844	8	29819.8276	149	20705.56175
Light-Dark Zone Data	TOTAL DISTANCE Y AXIS (query), dark	10	3.246176683	0.001926568	8	39693.26735	3.975935335	0.047931842	1	48616.53559	1.438341607	0.184764098	8	17587.60645	153	12227.69776
Light-Dark Zone Data	VERTICAL ACTIVITY COUNT (query), % Light	10	3.262628656	0.001842733	8	889.9548492	0.015158657	0.902173266	1	4.134862207	1.436243837	0.185604901	8	391.7675905	153	272.7723388
Light-Dark Zone Data	VERTICAL EPISODE COUNT (query), % Light	10	3.546172002	0.000853507	8	763.53168	0.007075999	0.933071813	1	1.523544198	1.435187463	0.186029525	8	309.0123926	153	215.3115189
Open Field	LEFT REAR TIME LEGACY (s), 9	11	1.090863112	0.372684119	8	2779.905023	0.516839871	0.473318765	1	1317.090787	1.435813818	0.186043015	8	3658.961423	149	2548.353678
Light-Dark Zone Data	VERTICAL ACTIVITY COUNT (whole body), % Light	10	3.264564773	0.001833108	8	890.5626305	0.015787528	0.900175177	1	4.306786257	1.434722895	0.186216524	8	391.3877298	153	272.7967408
Open Field	VERTICAL EPISODE COUNT, 10	11	26.3272136	4.78849E-25	8	2337.888496	0.017132513	0.896037915	1	1.52138791	1.434478987	0.186580017	8	127.3834738	149	88.80121275
Light-Dark Zone Data	VERTICAL EPISODE COUNT (centroid), % Light	10	3.519702147	0.00091727	8	760.3368617	0.010703537	0.917735047	1	2.312210905	1.430833422	0.187788353	8	309.0930278	153	216.0230696
Light-Dark Zone Data	VERTICAL EPISODE COUNT (crossover), % Light	10	3.507716558	0.000947678	8	758.4108242	0.009627408	0.921965945	1	2.081562217	1.430553408	0.187901943	8	309.3029814	153	216.2121174
Open Field	VERTICAL EPISODE COUNT, 12	11	24.0416577	2.08636E-23	8	2360.21549	2.348944418	0.127488389	1	230.6003633	1.428205968	0.189121198	8	140.2097098	149	98.17191143
Wheel Running	Number of Revolutions, 2020-01-04 04:00:00	13	15.85510885	9.00092E-17	8	22107148.17	2.036562475	0.155648566	1	2839626.573	1.426482221	0.189824567	8	1988977.441	149	1394323.33
Open Field	RIGHT FRONT TIME LEGACY (s), 6	11	1.485030316	0.167138048	8	1545.505019	0.322256081	0.571109343	1	335.3792755	1.423406146	0.191085219	8	1481.371336	149	1040.722875
Light-Dark Zone Data	TOTAL DISTANCE Y AXIS (crossover), dark	10	3.264410958	0.001833871	8	39532.3291	4.216844108	0.04172711	1	51066.38568	1.421313979	0.191682579	8	17212.2483	153	12110.0957
Light-Dark Zone Data	STEREOTYPIC EPISODE COUNT (crossover), light	10	8.368579936	2.17214E-09	8	260.4356171	0.498643592	0.481170612	1	15.51811092	1.420605646	0.191975038	8	44.21016599	153	31.1206464
Light-Dark Zone Data	VERTICAL EPISODE COUNT (whole body), % Light	10	3.48372147	0.001011592	8	756.220152	0.015071146	0.902454623	1	3.271531334	1.419482866	0.192439381	8	308.1307039	153	217.0725067
Open Field	REST EPISODE COUNT, 9	11	5.153446159	1.0981E-05	8	801.9395191	3.474365457	0.064294334	1	540.6539387	1.419865309	0.192545048	8	220.9484815	149	155.6122824
EKG	Tpeak-Tend INTERVAL (ms)	18	6.723418938	1.77689E-07	8	1018.49215	2.175349197	0.142405684	1	329.531166	1.417535898	0.193788381	8	214.7343782	145	151.4842612
Open Field	CLOCKWISE REVOLUTIONS, 9	11	6.767444187	1.47862E-07	8	22.29486276	0.010649317	0.91794655	1	0.035083417	1.412503884	0.195610013	8	4.653393417	149	3.294428759
Light-Dark Zone Data	LATENCY (query), dark	10	1.915262942	0.061419143	8	520.6709135	0.496451329	0.482134675	1	134.962026	1.407048175	0.197645185	8	382.5109559	153	271.8534892
Spon Alt	C Arm Time	12	0.744456967	0.652128473	8	524.202924	3.020822448	0.084465184	1	2127.085957	1.409923098	0.197652321	8	992.7851349	136	704.1413368
Open Field	MARGIN DISTANCE LEGACY (cm), 2	11	21.2360016	2.81113E-21	8	1747660.782	2.312737691	0.130437154	1	190331.5436	1.406598816	0.198098048	8	115758.966	149	82297.07341
Light-Dark Zone Data	TOTAL DISTANCE Y AXIS (whole body), dark	10	3.325066735	0.001556152	8	38577.45999	4.244757076	0.041065437	1	49247.7172	1.405554161	0.198278504	8	16307.25448	153	11602.01075
Organ Weights	STD FEMUR (g/g)	19	3.666433272	0.000741269	8	1.10658E-06	20.77088116	1.25455E-05	1	6.26896E-06	1.410148038	0.199012662	8	4.25604E-07	120	3.01815E-07
Open Field	STEREOTYPIC EPISODE ACTIVITY COUNT, 10	11	6.030797646	1.03888E-06	8	84857.36762	0.691310454	0.407049468	1	9727.20174	1.40440054	0.199030997	8	19760.85751	149	14070.67068
Light-Dark Zone Data	REST EPISODE COUNT (centroid), light	10	12.95926286	3.64288E-14	8	412.45604	3.132423514	0.078741442	1	99.69602529	1.40057868	0.200399853	8	44.5763885	153	31.82712198
Organ Weights	LIVER (g)	19	12.48033143	6.61574E-13	8	0.398500913	43.1074612	1.39137E-09	1	1.376434812	1.405664013	0.200902937	8	0.044883295	120	0.031930315
Open Field	LEFT REAR TIME LEGACY (s), 12	11	1.16386121	0.32477114	8	5909.928119	0.002361124	0.961309997	1	11.98946537	1.395918601	0.202665151	8	7088.283825	149	5077.863293
Light-Dark Zone Data	STEREOTYPIC EPISODE COUNT (centroid), light	10	7.594072146	1.58843E-08	8	233.0449624	0.756589757	0.385760426	1	23.2180348	1.393208648	0.203576852	8	42.75443407	153	30.68774669
Light-Dark Zone Data	STEREOTYPIC EPISODE COUNT (whole body), light	10	7.847772996	8.24312E-09	8	246.3451277	0.280855599	0.596909201	1	8.816183705	1.385665786	0.206871549	8	43.4966729	153	31.39045023
Open Field	VERTICAL ACTIVITY COUNT, 4	11	9.238159016	2.73553E-10	8	25586.10506	3.92135738	0.049517999	1	10860.63378	1.385024054	0.207413801	8	3835.97759	149	2769.610808
Open Field	MARGIN DISTANCE LEGACY (cm), 10	11	22.37523831	3.69597E-22	8	1767836.048	0.094747559	0.758656072	1	7485.871113	1.383951666	0.207886172	8	109344.0709	149	79008.59081
Light-Dark Zone Data	ENTRY COUNT (whole body), dark	10	12.41030078	1.26481E-13	8	935.4877474	5.701547529	0.018170115	1	429.7823194	1.382839473	0.208117394	8	104.2383586	153	75.37994154
Open Field	AMBULATORY ACTIVITY COUNT, 9	11	17.21877624	5.6841E-18	8	1243930.964	0.400345718	0.527880598	1	28922.05741	1.382285502	0.20862186	8	99860.04309	149	72242.70453
Open Field	TOTAL DISTANCE Y AXIS (cm), 12	11	19.29355202	1.01605E-19	8	213374.2839	1.078743132	0.300661415	1	11930.20565	1.382042295	0.208729427	8	15284.49944	149	11059.35722
Open Field	STEREOTYPIC ACTIVITY COUNT, 10	11	4.217833298	0.000139677	8	7018.670685	0.018415622	0.892238316	1	30.64445062	1.379542255	0.209837819	8	2295.622444	149	1664.046488
Open Field	MOVEMENT EPISODE COUNT, 9	11	4.857281743	2.45091E-05	8	781.5906632	3.724320096	0.055525377	1	599.2845316	1.379033603	0.210063924	8	221.9018467	149	160.9111237
Open Field	STEREOTYPY TIME (s), 4	11	5.368745643	6.13751E-06	8	247.3380022	0.26137611	0.609933078	1	12.04159205	1.378995403	0.210080913	8	63.53029005	149	46.06997958
Open Field	TOTAL DISTANCE (cm), 9	11	19.8306988	3.70503E-20	8	1967079.131	0.235748709	0.628006821	1	23384.77175	1.377599269	0.210702596	8	136649.0813	149	99193.6366
Light-Dark Zone Data	ENTRY COUNT (crossover), dark	10	4.719945426	3.44603E-05	8	169.0351432	12.8549633	0.000452136	1	460.3740863	1.375852013	0.211224121	8	49.27331167	153	35.81294442
Open Field	FRACTION TIME VERTICAL, 5	11	13.0738744	3.45177E-14	8	0.046303748	9.813197514	0.00208643	1	0.034755407	1.375414231	0.211678617	8	0.004871305	149	0.003541701
Open Field	VERTICAL ACTIVITY TIME (s), 5	11	13.07387331	3.45178E-14	8	4167.337289	9.813195983	0.002086431	1	3127.986371	1.37541407	0.211678689	8	438.417461	149	318.7530725
Clinical Chemistry	NRBC %%, rbc	19	1.56812011	0.143217643	8	0.172095315	0.133753216	0.71530764	1	0.014678915	1.381232848	0.213195173	8	0.151585137	105	0.109746259
Wheel Running	Number of Revolutions, 2020-01-02 04:00:00	13	26.61719395	3.00547E-25	8	30539920.46	18.32163272	3.32486E-05	1	21021795.43	1.366858556	0.215536228	8	1568300.237	149	1147375.659
Wheel Running	Number of Revolutions, 2020-01-01 19:00:00	13	23.06220687	1.11538E-22	8	17370217.51	1.565062264	0.212886318	1	1178788.834	1.36524178	0.21627166	8	1028286.096	149	753189.7363
Gross Morphology	TAIL LENGTH (cm)	18	9.186986188	3.39228E-10	8	4.771298432	0.149058657	0.699998595	1	0.077414216	1.36540581	0.216398753	8	0.70912903	146	0.519354044
Light-Dark Zone Data	ENTRY COUNT (query), light	10	12.54838821	9.23205E-14	8	945.4784037	5.852738201	0.016726082	1	440.9839317	1.363966241	0.216596457	8	102.7702205	153	75.3466013
Open Field	VERTICAL ACTIVITY COUNT, 9	11	6.714322214	1.70005E-07	8	63936.42009	1.747754987	0.188185187	1	16642.81121	1.359307042	0.218988905	8	12943.85693	149	9522.39378
Open Field	STEREOTYPIC EPISODE ACTIVITY COUNT, 12	11	11.75883745	6.7424E-13	8	112691.9325	0.51322574	0.474867134	1	4918.547489	1.354656313	0.221137749	8	12982.47709	149	9583.594717
Light-Dark Zone Data	ENTRY COUNT (crossover), Total	10	4.792241184	2.82834E-05	8	684.4329988	12.99670269	0.000421663	1	1856.202945	1.349290785	0.223383778	8	192.7071495	153	142.8210669
Light-Dark Zone Data	STEREOTYPIC EPISODE ACTIVITY COUNT (query), light	10	12.38469921	1.34101E-13	8	175014.772	1.828104561	0.178346831	1	25833.91793	1.348204827	0.223892849	8	19052.19953	153	14131.53191
Wheel Running	Number of Revolutions, 2020-01-03 14:00:00	13	1.001403793	0.437500184	8	35609.1949	2.396216485	0.123750482	1	85207.72579	1.347156456	0.224639285	8	47903.90961	149	35559.27702
Open Field	CENTER DISTANCE LEGACY (cm), 8	11	4.825999293	2.66823E-05	8	35089.01806	2.122055416	0.147295698	1	15429.10314	1.343143086	0.226531523	8	9765.764386	149	7270.829508
Open Field	HORIZONTAL ACTIVITY COUNT, 9	11	15.96908147	7.11871E-17	8	1203409.976	0.455861044	0.500611106	1	34353.11725	1.342959281	0.226618494	8	101203.7292	149	75358.74737
Open Field	STEREOTYPIC EPISODE COUNT, 1	11	11.52665138	1.15235E-12	8	598.3669323	1.23817742	0.267614606	1	64.27577273	1.339785456	0.228124528	8	69.5504086	149	51.91160144
Open Field	LEFT FRONT TIME LEGACY (s), 3	11	1.424923934	0.190462315	8	603.9113622	0.016445934	0.898130629	1	6.970116716	1.338586626	0.228695503	8	567.3198781	149	423.8200704
Spon Alt	Alternation Ratio	12	3.38184193	0.001433577	8	590.4551337	0.362596597	0.548070293	1	63.30781466	1.340181899	0.228857238	8	233.9900264	136	174.5957221
Clinical Chemistry	WBC (x10^3 uL), immune	19	6.984227534	2.35217E-07	8	32.52999331	5.01919042	0.027174064	1	23.37756466	1.346453495	0.228989791	8	6.271290988	105	4.657636531
IDC	Energy Expenditure, Dark (kcal)	16	35.24224674	2.01598E-30	8	9.877725103	27.08400208	6.53756E-07	1	7.591125764	1.337340133	0.229556245	8	0.374830762	145	0.2802808
Wheel Running	Number of Revolutions, 2020-01-01 22:00:00	13	19.99319596	2.73758E-20	8	17972823.16	6.427107606	0.012270581	1	5777628.982	1.33280048	0.231467623	8	1198116.968	149	898946.9815
Open Field	MARGIN TIME LEGACY (s), 12	11	2.879107038	0.005219428	8	1239.901389	1.037836583	0.309976458	1	446.9493506	1.331545399	0.232072502	8	573.4364745	149	430.6548429
Open Field	FRACTION TIME MARGINS, 12	11	2.879107213	0.005219425	8	0.013776683	1.037835071	0.309976809	1	0.004966097	1.331544828	0.232072778	8	0.006371514	149	0.004785054
Open Field	CENTER TIME LEGACY (s), 12	11	2.878905688	0.00522222	8	1239.821426	1.038118823	0.309910906	1	447.0733324	1.331483772	0.232102236	8	573.4130565	149	430.6571874
Open Field	FRACTION TIME CENTER, 12	11	2.878905472	0.005222223	8	0.013775793	1.038118604	0.309910956	1	0.004967481	1.331483598	0.23210232	8	0.006371256	149	0.00478508
Light-Dark Zone Data	STEREOTYPIC EPISODE ACTIVITY COUNT (centroid), light	10	10.65766459	7.62543E-12	8	146162.0294	2.170490176	0.142735725	1	29766.67602	1.32999165	0.232572159	8	18239.85706	153	13714.26434
Wheel Running	Number of Revolutions, 2020-01-02 05:00:00	13	26.53638421	3.42105E-25	8	30676689.41	14.39336907	0.000215112	1	16639075.96	1.323958253	0.235756325	8	1530527.136	149	1156023.713
Wheel Running	Number of Revolutions, # Highly Active Hours	13	29.43414117	6.35862E-26	8	1612.621449	7.851055512	0.005844139	1	430.1392877	1.325819482	0.236074941	8	72.63826457	132	54.787447
Light-Dark Zone Data	ENTRY COUNT (crossover), light	10	4.862580351	2.33408E-05	8	173.3620694	13.11955441	0.00039695	1	467.7420089	1.322025374	0.23645294	8	47.13321695	153	35.65227859
GTT	GTT TIMEPOINT T0	17	28.02880502	7.99497E-26	8	8158.47684	10.56542854	0.001436786	1	3075.329255	1.323101351	0.236575083	8	385.1213678	143	291.0747295
Open Field	STEREOTYPIC EPISODE ACTIVITY COUNT, 5	11	9.688700982	9.06861E-11	8	168473.4097	0.024991101	0.874603282	1	434.5614624	1.321598429	0.236911661	8	22980.80971	149	17388.64787
Light-Dark Zone Data	AMBULATORY EPISODE COUNT (whole body), light	10	2.372437996	0.019518595	8	4.012681574	0.016061473	0.899317438	1	0.027165969	1.317775749	0.238544359	8	2.228852546	153	1.691374687
Wheel Running	Number of Revolutions, 2020-01-03 00:00:00	13	14.30758093	2.33493E-15	8	16920945.62	17.14850074	5.76741E-05	1	20280776.32	1.318086634	0.238639411	8	1558842.991	149	1182655.943
Wheel Running	Number of Revolutions, 2020-01-02 06:00:00	13	21.9611636	7.67916E-22	8	27413645.21	14.46878271	0.000207405	1	18061068.3	1.313524007	0.240899246	8	1639643.59	149	1248278.357
Light-Dark Zone Data	AMBULATORY EPISODE COUNT (centroid), Total	10	2.16282619	0.033284885	8	7.493048874	0.008042459	0.928658988	1	0.027862868	1.309219786	0.242800102	8	4.535754139	153	3.464471121
Wheel Running	Number of Revolutions, 2020-01-03 01:00:00	13	10.6177438	9.70983E-12	8	14810851.03	19.64662095	1.79638E-05	1	27405368	1.307432437	0.243943038	8	1823757.233	149	1394915.088
Open Field	CENTER TIME LEGACY (s), 5	11	4.472401645	6.98122E-05	8	1411.505336	3.443569569	0.065473855	1	1086.802395	1.305942011	0.244692422	8	412.1597886	149	315.6034381
Open Field	FRACTION TIME CENTER, 5	11	4.472401074	6.98123E-05	8	0.015683393	3.443570367	0.065473824	1	0.012075587	1.305941856	0.2446925	8	0.004579553	149	0.003506705
Open Field	FRACTION TIME MARGINS, 5	11	4.472170664	6.98562E-05	8	0.015683587	3.443428186	0.065479324	1	0.01207586	1.305803321	0.244762248	8	0.00457936	149	0.00350693
Open Field	MARGIN TIME LEGACY (s), 5	11	4.472172509	6.98558E-05	8	1411.523113	3.443428692	0.065479304	1	1086.827303	1.305803305	0.244762256	8	412.1423184	149	315.6235833
Open Field	VERTICAL ACTIVITY TIME (s), Total	11	21.89164623	8.6882E-22	8	379573.1281	4.120482116	0.044146459	1	71443.88641	1.30493578	0.245199391	8	22625.91634	149	17338.72018
Open Field	FRACTION TIME VERTICAL, Total	11	21.89164056	8.68829E-22	8	4.217478651	4.120480917	0.044146489	1	0.793820831	1.304935594	0.245199485	8	0.251399067	149	0.192652471
Open Field	HORIZONTAL ACTIVITY COUNT, 12	11	26.55236979	3.33446E-25	8	1474622.149	1.652646294	0.200593588	1	91781.97083	1.301757526	0.246806192	8	72294.88348	149	55536.36683
Open Field	STEREOTYPY TIME (s), 5	11	1.911989422	0.062131028	8	107.387006	8.130949055	0.004969661	1	456.6752646	1.29966386	0.24786924	8	72.99570237	149	56.16506284
Open Field	TOTAL DISTANCE Y AXIS (cm), 10	11	15.62317156	1.45399E-16	8	239213.9334	0.023459902	0.878474401	1	359.2059042	1.298492938	0.248465355	8	19881.85318	149	15311.48349
Light-Dark Zone Data	MOVEMENT TIME (centroid), dark	10	8.046612054	4.94382E-09	8	2793.762334	0.001189178	0.972535778	1	0.412879574	1.294947589	0.250033762	8	449.6023637	153	347.1973441
Clinical Chemistry	MPV (fL), platelets	19	38.05415713	1.06186E-27	8	8.626388441	2.026964565	0.157493827	1	0.459486821	1.30087037	0.251130261	8	0.294890597	105	0.22668715
IDC	Average VO2, Dark	16	35.78568945	9.81921E-31	8	0.790406347	26.98712804	6.8195E-07	1	0.596070597	1.291505306	0.252302106	8	0.02852576	145	0.022087219
Clinical Chemistry	# RETIC (x10^9 cells/L), rbc	19	1.640445939	0.122110924	8	41775.52219	1.820509762	0.180154905	1	46361.01937	1.298248486	0.25245452	8	33061.13731	105	25465.95484
EKG	ST HEIGHT (mV)	18	14.3196314	2.90081E-15	8	0.031619932	4.161296662	0.043173032	1	0.009188778	1.288413247	0.253898972	8	0.002845013	145	0.002208153
Open Field	RIGHT REAR TIME LEGACY (s), 8	11	2.299902471	0.02365092	8	5592.892421	0.467590007	0.495160034	1	1137.083264	1.287869786	0.253925722	8	3131.835917	149	2431.795475
Light-Dark Zone Data	AMBULATORY TIME (centroid), dark	10	7.283868869	3.56184E-08	8	64.03104162	0.920166599	0.338944649	1	8.08900144	1.28447145	0.255451402	8	11.29153288	153	8.790800983
Open Field	LEFT REAR TIME LEGACY (s), 7	11	1.285211546	0.255306809	8	2934.57356	0.48919015	0.485379224	1	1116.986915	1.284844407	0.255498021	8	2933.735257	149	2283.338933
Light-Dark Zone Data	STEREOTYPIC EPISODE ACTIVITY COUNT (crossover), light	10	11.591561	8.37929E-13	8	159473.0513	2.272953835	0.133710834	1	31270.58415	1.284231312	0.255576664	8	17668.05057	153	13757.68556
Open Field	STEREOTYPIC ACTIVITY COUNT, 2	11	12.22512612	2.32172E-13	8	9186.706995	0.049308783	0.824574505	1	37.05363349	1.283910297	0.255985029	8	964.8086731	149	751.4611225
Open Field	COUNTER CLOCKWISE REVOLUTIONS, Total	11	10.09542265	3.38612E-11	8	2025.960024	3.251021858	0.073399689	1	652.4184823	1.282373221	0.256787992	8	257.3480055	149	200.6810507
Open Field	REST TIME (s), Total	11	46.44099549	9.28182E-37	8	2752244.053	0.095496177	0.75773453	1	5659.413255	1.281324262	0.257337102	8	75935.43253	149	59263.24413
Open Field	FRACTION TIME RESTING, Total	11	46.44099799	9.2818E-37	8	30.58049015	0.095496235	0.757734459	1	0.062882406	1.281324048	0.257337214	8	0.84372686	149	0.658480469
Open Field	FRACTION TIME MOVING, Total	11	46.44004747	9.29174E-37	8	30.58018897	0.095491117	0.757740746	1	0.062879703	1.281299844	0.257349895	8	0.843719882	149	0.658487461
Open Field	MOVEMENT TIME (s), Total	11	46.44004835	9.29173E-37	8	2752216.815	0.09549094	0.757740963	1	5659.162306	1.281299649	0.257349997	8	75934.77107	149	59263.86627
Open Field	MOVEMENT EPISODE COUNT, 4	11	20.97974313	4.4702E-21	8	1042.010465	0.212530059	0.64546377	1	10.55582731	1.279857888	0.258106269	8	63.5672851	149	49.66745581
Open Field	LEFT REAR TIME LEGACY (s), Total	11	1.639083806	0.118291631	8	207718.3024	0.539362854	0.463851095	1	68352.53698	1.275699323	0.26029742	8	161667.2051	149	126728.2989
Light-Dark Zone Data	MOVEMENT EPISODE COUNT (crossover), light	10	6.650793465	1.88489E-07	8	476.2349728	13.40503297	0.000345074	1	959.8772756	1.270633509	0.262748789	8	90.98464985	153	71.60573776
Light-Dark Zone Data	STEREOTYPIC EPISODE ACTIVITY COUNT (whole body), Total	10	19.52309305	4.57538E-20	8	474723.2182	8.994445156	0.003161895	1	218708.7845	1.270135275	0.263014544	8	30884.58903	153	24315.984
Frailty	FRAILTY INDEX SCORE	9	2.996598822	0.003982117	8	2.030047518	3.328032245	0.070303358	1	2.254577272	1.27184039	0.26321007	8	0.861608971	136	0.677450549
Light-Dark Zone Data	MOVEMENT TIME (crossover), dark	10	7.090921247	5.90355E-08	8	2647.399924	0.081185118	0.77608307	1	30.31051512	1.268581593	0.263844615	8	473.6257385	153	373.3506313
IDC	Rearing Activity, Light	16	6.84596258	1.29123E-07	8	19708957.13	2.926730656	0.089262291	1	8425814.247	1.269074094	0.26406812	8	3653558.813	145	2878916.865
Open Field	MARGIN DISTANCE LEGACY (cm), 9	11	22.11355427	5.86249E-22	8	1548385.834	0.031915212	0.858456551	1	2234.695591	1.266895276	0.264984372	8	88707.70723	149	70019.76322
Wheel Running	Number of Revolutions, 2020-01-03 23:00:00	13	7.617718001	1.62188E-08	8	12815763.89	2.961993927	0.087318443	1	4983147.814	1.265040068	0.265980372	8	2128256.102	149	1682362.603
Light-Dark Zone Data	STEREOTYPIC EPISODE ACTIVITY COUNT (query), Total	10	23.75813172	2.10454E-23	8	629498.1628	6.246744992	0.013497689	1	165514.4664	1.258363619	0.269354661	8	33341.7457	153	26496.11384
Open Field	MARGIN DISTANCE LEGACY (cm), 11	11	20.30448332	1.53827E-20	8	1691192.37	0.013053601	0.909191558	1	1087.255008	1.257394326	0.270115911	8	104730.3523	149	83291.57373
Open Field	VERTICAL ACTIVITY TIME (s), 8	11	16.56052946	2.13048E-17	8	4178.646461	2.186354755	0.141349423	1	551.6733979	1.253664276	0.2721515	8	316.3316609	149	252.3256561
Open Field	FRACTION TIME VERTICAL, 8	11	16.56052774	2.13049E-17	8	0.046429408	2.186354222	0.141349472	1	0.006129704	1.25366395	0.272151678	8	0.003514796	149	0.002803619
Light-Dark Zone Data	MOVEMENT TIME (query), dark	10	7.713695037	1.16527E-08	8	2904.620721	0.222119625	0.638100919	1	83.63997579	1.25305304	0.272253446	8	471.8418096	153	376.5537407
Open Field	VERTICAL EPISODE COUNT, 8	11	17.71257464	2.1402E-18	8	1828.8954	0.102715781	0.749043644	1	10.60582227	1.252314535	0.272891008	8	129.3065711	149	103.2540688
Open Field	AMBULATORY EPISODE COUNT, Total	11	9.700439413	8.81305E-11	8	876.1263663	5.022201569	0.026502752	1	453.5962779	1.251533584	0.273319591	8	113.0362786	149	90.31821436
Light-Dark Zone Data	VERTICAL EPISODE COUNT (crossover), dark	10	3.754967673	0.000482979	8	259.4019371	0.336824151	0.562521926	1	23.26859904	1.25103464	0.273361498	8	86.4243949	153	69.08233564
Open Field	RIGHT FRONT TIME LEGACY (s), 9	11	1.702867279	0.102100472	8	2392.433347	0.032720817	0.856700546	1	45.9709193	1.248189679	0.275160597	8	1753.636733	149	1404.944106
Light-Dark Zone Data	VERTICAL EPISODE COUNT (centroid), dark	10	3.716771043	0.000536066	8	259.9091192	0.348647494	0.555750897	1	24.38048028	1.245091794	0.276644182	8	87.06770142	153	69.92874087
Light-Dark Zone Data	STEREOTYPY TIME (whole body), Total	10	6.705617507	1.63011E-07	8	88.7170902	0.120423467	0.72905251	1	1.593234272	1.244105296	0.277192022	8	16.45984157	153	13.23026405
Light-Dark Zone Data	STEREOTYPIC EPISODE ACTIVITY COUNT (centroid), Total	10	22.09057778	3.9698E-22	8	551693.4399	7.764583233	0.006003092	1	193913.8793	1.242841373	0.277895146	8	31038.90896	153	24974.15167
Light-Dark Zone Data	STEREOTYPIC EPISODE ACTIVITY COUNT (crossover), Total	10	22.76371693	1.19703E-22	8	578553.4711	7.236663753	0.00793647	1	183924.1345	1.242673607	0.277988577	8	31583.29244	153	25415.59767
Light-Dark Zone Data	STEREOTYPIC EPISODE ACTIVITY COUNT (whole body), light	10	10.55479603	9.7586E-12	8	139255.2819	2.814961003	0.095430766	1	37139.34278	1.242464346	0.278105152	8	16392.52167	153	13193.55499
Open Field	REST EPISODE COUNT, 4	11	20.94664033	4.74721E-21	8	1047.919072	0.221111893	0.638881557	1	11.06179157	1.242827689	0.2781326	8	62.17621621	149	50.02802621
Clinical Chemistry	# MONO (x10^3 cells/uL), immune	19	7.268646242	1.21091E-07	8	0.131015931	1.176384176	0.28057742	1	0.021204095	1.247888725	0.27898561	8	0.022492951	105	0.018024805
Open Field	AMBULATORY ACTIVITY COUNT, 12	11	27.00676221	1.61469E-25	8	1445886.885	1.881889516	0.172181572	1	100752.5208	1.239678655	0.279889486	8	66369.863	149	53537.9574
Open Field	STEREOTYPY TIME (s), 10	11	4.920960323	2.06185E-05	8	406.7651982	0.045203074	0.83192165	1	3.736473365	1.238635929	0.280473107	8	102.385298	149	82.65971916
Light-Dark Zone Data	VERTICAL EPISODE COUNT (query), dark	10	3.714343602	0.000539629	8	260.197595	0.349139975	0.555472237	1	24.45799087	1.236408389	0.281495055	8	86.61301259	153	70.05210688
Clinical Chemistry	TP (g/dL), liver	19	5.880157468	3.07923E-06	8	1.012147466	8.342505698	0.00468007	1	1.435989775	1.242634368	0.28153694	8	0.2138938	108	0.172129313
Open Field	VERTICAL ACTIVITY COUNT, 6	11	12.42267277	1.48399E-13	8	62322.87103	2.302425442	0.131290993	1	11550.9574	1.234613962	0.282732963	8	6193.891459	149	5016.864905
Open Field	STEREOTYPIC EPISODE COUNT, 10	11	5.626590024	3.06548E-06	8	497.9612752	0.015177483	0.902117182	1	1.343228963	1.234191949	0.282970887	8	109.227755	149	88.50143215
Spon Alt	Latency to Leave Start Arm	12	1.011556583	0.430315642	8	55.90288468	0.577377859	0.448657131	1	31.90833653	1.235605749	0.283003937	8	68.28478693	136	55.26421916
Wheel Running	Number of Revolutions, 2020-01-02 02:00:00	13	18.69164068	3.19688E-19	8	21700549.74	8.326804106	0.004486935	1	9667221.287	1.230245381	0.285203304	8	1428285.593	149	1160976.188
Open Field	CLOCKWISE REVOLUTIONS, 8	11	8.959472671	5.4523E-10	8	38.45881344	0.031184003	0.860070305	1	0.133858296	1.22996406	0.285362948	8	5.279658754	149	4.292530917
Open Field	AMBULATORY EPISODE COUNT, 5	11	6.230563522	6.10457E-07	8	17.73821521	0.558237844	0.456148543	1	1.5892853	1.228649289	0.286109952	8	3.497925255	149	2.846968038
Open Field	FRACTION TIME MARGINS, 3	11	3.726918706	0.000531669	8	0.010101095	0.606972294	0.437165689	1	0.001645081	1.228407715	0.286247367	8	0.003329362	149	0.002710307
Open Field	MARGIN TIME LEGACY (s), 3	11	3.726919891	0.000531668	8	909.0987385	0.606971582	0.437165958	1	148.0571398	1.228407502	0.286247488	8	299.6425314	149	243.9276306
Open Field	FRACTION TIME CENTER, 3	11	3.727143083	0.000531345	8	0.010102305	0.606710719	0.437264283	1	0.00164447	1.228162926	0.286386661	8	0.003328897	149	0.002710469
Open Field	CENTER TIME LEGACY (s), 3	11	3.727143748	0.000531344	8	909.2076005	0.606710335	0.437264428	1	148.0022466	1.228162686	0.286386798	8	299.6006928	149	243.9421879
GTT	GTT TIMEPOINT T30	17	16.01646078	9.96308E-17	8	14987.94376	26.82700036	7.42246E-07	1	25104.27107	1.216761195	0.293287254	8	1138.625357	143	935.7837524
Open Field	LEFT FRONT TIME LEGACY (s), 6	11	1.265395573	0.265789287	8	1107.323228	1.455505301	0.229558671	1	1273.684579	1.211554588	0.295958074	8	1060.208022	149	875.0806873
Open Field	REST EPISODE COUNT, 6	11	19.25043231	1.10239E-19	8	1110.579539	3.876897229	0.050810046	1	223.6626518	1.208754915	0.297594982	8	69.73445868	149	57.691148
Open Field	STEREOTYPIC EPISODE ACTIVITY COUNT, 7	11	6.613887967	2.21435E-07	8	95305.98341	0.233115636	0.629931817	1	3359.191309	1.208238981	0.297897377	8	17410.69774	149	14409.9785
Open Field	STEREOTYPIC EPISODE COUNT, 3	11	15.49062783	1.91493E-16	8	1101.792159	0.028829818	0.865402888	1	2.050560381	1.207028854	0.298607549	8	85.85158338	149	71.12637209
Light-Dark Zone Data	VERTICAL ACTIVITY TIME (whole body), light	10	4.72986083	3.3539E-05	8	347.6852758	0.044515479	0.833178233	1	3.272268905	1.201629354	0.301574819	8	88.33004788	153	73.50856365
Light-Dark Zone Data	MOVEMENT EPISODE COUNT (query), % Light	10	4.178863418	0.000151486	8	252.5194688	0.322918629	0.570691973	1	19.51325815	1.200467961	0.302263403	8	72.5416223	153	60.42778706
Light-Dark Zone Data	VERTICAL ACTIVITY TIME (crossover), light	10	4.713924189	3.50321E-05	8	349.0215384	0.041630618	0.838596648	1	3.082353815	1.198233275	0.303591627	8	88.71785042	153	74.04054975
Light-Dark Zone Data	VERTICAL ACTIVITY TIME (centroid), light	10	4.734381849	3.31272E-05	8	348.3407023	0.046186054	0.830124138	1	3.398222421	1.19723886	0.304184068	8	88.08901327	153	73.57680759
EKG	S AMPLITUDE (mV)	18	8.537778824	1.73654E-09	8	0.414748771	5.10997E-06	0.998199472	1	2.48232E-07	1.196119907	0.305293312	8	0.05810519	145	0.048578065
Light-Dark Zone Data	AMBULATORY EPISODE COUNT (whole body), dark	10	1.602834662	0.128216362	8	2.576885745	0.020410019	0.886585848	1	0.032813295	1.189193157	0.309009008	8	1.911872115	153	1.607705277
Light-Dark Zone Data	LATENCY (centroid), Total	10	4.472943346	6.77207E-05	8	3106.357398	1.751901741	0.187612161	1	1216.655905	1.188979138	0.309138121	8	825.7189629	153	694.4772509
Light-Dark Zone Data	VERTICAL ACTIVITY TIME (query), light	10	4.627041572	4.44249E-05	8	348.3438598	0.038760541	0.844185101	1	2.918062511	1.187188279	0.310220066	8	89.37670885	153	75.28435922
Open Field	COUNTER CLOCKWISE REVOLUTIONS, 3	11	4.718601881	3.57252E-05	8	19.52367692	4.42381425	0.037121132	1	18.30396426	1.183060598	0.312934891	8	4.895028968	149	4.137597834
Open Field	LEFT FRONT TIME LEGACY (s), 4	11	0.859526427	0.552206701	8	480.122046	0.108814549	0.741961118	1	60.78261506	1.176839554	0.316735059	8	657.3696822	149	558.5890449
Light-Dark Zone Data	TOTAL DISTANCE Y AXIS (query), Total	10	3.06456901	0.003143385	8	107490.4824	5.8155415	0.017069869	1	203981.4928	1.174516121	0.317955563	8	41196.43058	153	35075.23638
Light-Dark Zone Data	VERTICAL EPISODE COUNT (crossover), light	10	5.310916277	6.88448E-06	8	374.450508	0.635728851	0.426497327	1	44.82258403	1.173601269	0.318519421	8	82.74572	153	70.50582017
Wheel Running	Number of Revolutions, 2020-01-04 02:00:00	13	14.1971307	2.96092E-15	8	18236566.76	18.02532305	3.81916E-05	1	23153974.85	1.172183822	0.319601028	8	1505699.213	149	1284524.82
Light-Dark Zone Data	VERTICAL EPISODE COUNT (whole body), light	10	5.263830202	7.82391E-06	8	374.7804474	0.628835688	0.429010689	1	44.77259173	1.165997167	0.323234271	8	83.018054	153	71.19919015
Light-Dark Zone Data	VERTICAL EPISODE COUNT (centroid), light	10	5.262958514	7.84247E-06	8	374.7301368	0.636207819	0.426323516	1	45.29890219	1.165007356	0.323851691	8	82.95018186	153	71.20142326
Light-Dark Zone Data	STEREOTYPIC ACTIVITY COUNT (whole body), Total	10	7.084507036	6.00379E-08	8	3390.68221	0.62209541	0.431490119	1	297.7381245	1.164416447	0.324220691	8	557.2958165	153	478.6052427
Open Field	FRACTION TIME AMBULATORY, 2	11	26.25783243	5.35528E-25	8	0.006248063	2.522201655	0.11437353	1	0.000600159	1.163326172	0.325105569	8	0.000276814	149	0.00023795
Open Field	AMBULATORY TIME (s), 2	11	26.25783559	5.35526E-25	8	562.3257469	2.522206164	0.114373209	1	54.01440877	1.163325994	0.325105681	8	24.91325518	149	21.4155407
Open Field	STEREOTYPIC EPISODE COUNT, 2	11	15.54861658	1.69738E-16	8	866.9086229	1.325562537	0.251440342	1	73.90635613	1.160386969	0.326947172	8	64.69704008	149	55.75471096
Light-Dark Zone Data	STEREOTYPY TIME (centroid), Total	10	5.593482015	3.20097E-06	8	77.8178236	0.072631829	0.787905812	1	1.010470903	1.158953374	0.327646546	8	16.12362907	153	13.91223274
Open Field	MARGIN DISTANCE LEGACY (cm), 7	11	17.95026675	1.34317E-18	8	1686188.157	0.365900518	0.546167467	1	34371.47361	1.158689602	0.328014099	8	108843.4345	149	93936.66289
Light-Dark Zone Data	STEREOTYPIC EPISODE ACTIVITY COUNT (whole body), % Light	10	4.779741585	2.92658E-05	8	607.2255246	0.013160918	0.908816648	1	1.671982738	1.153289722	0.331225554	8	146.5156523	153	127.0414967
Light-Dark Zone Data	VERTICAL EPISODE COUNT (whole body), dark	10	3.136138861	0.002592777	8	260.5363121	0.420247299	0.517785386	1	34.9122556	1.148386006	0.334346832	8	95.40274465	153	83.0755026
Open Field	COUNTER CLOCKWISE REVOLUTIONS, 12	11	9.166816982	3.26218E-10	8	22.43478789	0.00297382	0.956583775	1	0.007278101	1.148562237	0.334431868	8	2.810981195	149	2.447391274
Light-Dark Zone Data	TOTAL DISTANCE Y AXIS (crossover), Total	10	3.100367128	0.002854915	8	105357.7984	6.040578631	0.015096964	1	205273.1303	1.145118229	0.336438399	8	38913.82228	153	33982.36209
Light-Dark Zone Data	TOTAL DISTANCE Y AXIS (centroid), Total	10	3.100358922	0.002854978	8	105357.266	6.040562998	0.015097093	1	205272.1052	1.145107552	0.336445248	8	38913.36583	153	33982.28033
Light-Dark Zone Data	STEREOTYPIC EPISODE ACTIVITY COUNT (centroid), % Light	10	4.160199471	0.000159428	8	490.4453477	0.031453814	0.859466301	1	3.708085799	1.127867138	0.347633372	8	132.9641029	153	117.8898635
EKG	P AMPLITUDE (mV)	18	5.814715727	1.94876E-06	8	0.005841672	11.01057372	0.001145499	1	0.011061618	1.125465871	0.349598625	8	0.001130683	145	0.001004636
Light-Dark Zone Data	STEREOTYPIC ACTIVITY COUNT (query), Total	10	5.890464668	1.4366E-06	8	3157.17741	0.120772984	0.728675242	1	64.73203043	1.124039285	0.350152295	8	602.463751	153	535.9810453
Open Field	TOTAL DISTANCE (cm), 2	11	17.69621221	2.21017E-18	8	2121228.899	3.646689275	0.058102581	1	437125.3342	1.120489107	0.35268596	8	134312.0124	149	119869.0925
IDC	Energy Expenditure (kcal), Light-Dark Ratio	16	26.83546904	3.73954E-25	8	0.09575069	0.020486971	0.886384091	1	7.30988E-05	1.120081753	0.353151793	8	0.003996524	145	0.003568065
Light-Dark Zone Data	VERTICAL EPISODE COUNT (query), light	10	4.705016706	3.58955E-05	8	379.9601389	0.73445919	0.392781947	1	59.31226886	1.11802003	0.35413881	8	90.28725561	153	80.75638464
Light-Dark Zone Data	LATENCY (query), Total	10	3.820966018	0.0004033	8	1543.460071	1.639285549	0.202361202	1	662.1811808	1.117772481	0.354303428	8	451.5185911	153	403.9449877
Light-Dark Zone Data	TOTAL DISTANCE X AXIS (whole body), Total	10	5.726889554	2.23236E-06	8	81135.98336	4.42118354	0.037132526	1	62637.33057	1.117291687	0.354623302	8	15829.28374	153	14167.54812
Open Field	TOTAL DISTANCE (cm), 10	11	20.72924569	7.05382E-21	8	2206402.8	0.008730211	0.925683034	1	929.2359872	1.115848152	0.355769105	8	118769.9024	149	106439.1263
Light-Dark Zone Data	TOTAL DISTANCE Y AXIS (whole body), Total	10	3.139922471	0.00256648	8	103450.7813	6.26957691	0.013331756	1	206563.2625	1.115265853	0.355973278	8	36744.57726	153	32946.92217
Light-Dark Zone Data	AMBULATORY EPISODE COUNT (query), Total	10	2.314539336	0.022645719	8	7.22735469	0.043692422	0.834704948	1	0.13643347	1.114539936	0.356457874	8	3.480249961	153	3.122588836
Open Field	VERTICAL ACTIVITY COUNT, Total	11	11.20620068	2.42824E-12	8	4529546.846	2.04133624	0.155168127	1	825108.205	1.114157953	0.356896557	8	450342.6973	149	404200.0475
Light-Dark Zone Data	STEREOTYPY TIME (crossover), Total	10	5.520977307	3.89482E-06	8	77.85649836	0.051080449	0.821495405	1	0.720333498	1.111026844	0.358809473	8	15.66763543	153	14.10194138
Open Field	RIGHT REAR TIME LEGACY (s), 2	11	2.991460472	0.003869617	8	1037.446435	3.750890839	0.054671657	1	1300.818903	1.110466166	0.359367689	8	385.112615	149	346.8026554
Open Field	RIGHT REAR TIME LEGACY (s), 9	11	2.323819535	0.022250748	8	6508.988746	0.806348675	0.370650697	1	2258.572307	1.110034574	0.359657341	8	3109.19262	149	2800.987189
IDC	Food Consumption (g), Light-Dark Ratio	16	5.272340192	8.30782E-06	8	0.241412112	0.980760232	0.323660911	1	0.044907459	1.108957163	0.36057209	8	0.050777393	145	0.045788417
IDC	Food Consumption per unit Body Weight (g/g), Light-Dark Ratio	16	5.272339786	8.30783E-06	8	0.241412187	0.980761076	0.323660703	1	0.044907515	1.108956789	0.360572341	8	0.050777396	145	0.045788435
IDC	Food Consumption per unit Body Weight (kcal/g), Light-Dark Ratio	16	5.272339583	8.30784E-06	8	0.241412147	0.980761844	0.323660514	1	0.044907544	1.108956734	0.360572378	8	0.050777387	145	0.045788429
IDC	Food Consumption (kcal), Light-Dark Ratio	16	5.272340563	8.30781E-06	8	0.241412182	0.980761288	0.323660651	1	0.044907517	1.108956395	0.360572606	8	0.050777369	145	0.045788427
Wheel Running	Number of Revolutions, 2020-01-04 03:00:00	13	15.1660278	3.77389E-16	8	22754660.22	13.04887112	0.000414164	1	19578140.86	1.107330392	0.361475813	8	1661405.818	149	1500370.468
IDC	Water Consumption, Dark (g)	16	13.89477367	7.18094E-15	8	5.129454123	0.029334513	0.864247727	1	0.010829254	1.10730226	0.361684989	8	0.408776442	145	0.36916428
Open Field	TOTAL DISTANCE (cm), 11	11	20.02324683	2.58892E-20	8	2184306.552	0.008173599	0.928084452	1	891.6459255	1.106000871	0.362372165	8	120652.0086	149	109088.5295
Light-Dark Zone Data	STEREOTYPIC ACTIVITY COUNT (crossover), Total	10	6.144648801	7.26086E-07	8	3118.730696	0.374815526	0.541299804	1	190.238486	1.105561008	0.362489235	8	561.1300443	153	507.5523105
Open Field	AMBULATORY TIME (s), Total	11	62.04106325	1.28712E-43	8	117059.0975	0.831425037	0.363333677	1	1568.733019	1.102329213	0.364855405	8	2079.875103	149	1886.800312
Open Field	FRACTION TIME AMBULATORY, Total	11	62.04106287	1.28712E-43	8	1.300656386	0.831425347	0.363333588	1	0.01743037	1.102328979	0.364855564	8	0.023109714	149	0.020964444
Open Field	AMBULATORY ACTIVITY COUNT, 7	11	14.51725396	1.49035E-15	8	1031113.103	2.06507E-08	0.999885533	1	0.001466751	1.102300363	0.364874963	8	78292.79222	149	71026.7318
Wheel Running	Number of Revolutions, 2020-01-01 18:00:00	13	11.13876584	2.84299E-12	8	6916882.466	0.052212134	0.819571056	1	32422.37032	1.098818582	0.367240488	8	682337.6206	149	620973.8641
Light-Dark Zone Data	TOTAL DISTANCE X AXIS (centroid), Total	10	5.792377383	1.87094E-06	8	84561.48089	3.983794462	0.047714624	1	58158.42735	1.098458729	0.367308846	8	16036.12657	153	14598.752
Light-Dark Zone Data	TOTAL DISTANCE X AXIS (crossover), Total	10	5.788747911	1.88933E-06	8	84591.07038	3.992023048	0.047488318	1	58335.49981	1.094909425	0.369733515	8	15999.9298	153	14613.01678
IDC	Ambulatory Activity, Light-Dark Ratio	16	13.53534974	1.55884E-14	8	0.302353027	1.838519404	0.177232481	1	0.041068899	1.094711984	0.370228197	8	0.024453707	145	0.022338028
Open Field	AMBULATORY ACTIVITY COUNT, 11	11	20.84016594	5.76185E-21	8	1402475.156	0.000553072	0.981268959	1	37.21994066	1.092805141	0.371350306	8	73542.21963	149	67296.73651
Open Field	AMBULATORY ACTIVITY COUNT, 10	11	18.66409809	3.37041E-19	8	1370571.106	0.02011459	0.887409098	1	1477.085882	1.092542133	0.371530756	8	80229.25469	149	73433.55674
Open Field	MOVEMENT EPISODE COUNT, 6	11	18.05272382	1.09974E-18	8	1067.566062	3.061242586	0.082239125	1	181.0296731	1.088509185	0.37430511	8	64.3700904	149	59.13601031
Open Field	TOTAL DISTANCE X AXIS (cm), 7	11	13.78492826	7.22938E-15	8	295664.8266	0.004061449	0.949271034	1	87.11162959	1.082590967	0.378401267	8	23219.85755	149	21448.41244
Light-Dark Zone Data	TOTAL DISTANCE X AXIS (query), Total	10	5.849301781	1.60493E-06	8	88189.01842	3.571221306	0.060680583	1	53842.75138	1.080175959	0.379912704	8	16285.6459	153	15076.84536
Open Field	LEFT FRONT TIME LEGACY (s), 1	11	1.719361325	0.09825248	8	208.3026887	3.762936868	0.054289259	1	455.8843192	1.07997992	0.380217825	8	130.8408639	149	121.1512006
Light-Dark Zone Data	TOTAL DISTANCE (query), light	10	3.531770863	0.000887632	8	188467.9626	3.161200901	0.07739399	1	168693.0201	1.077002053	0.382129495	8	57472.69304	153	53363.58726
Light-Dark Zone Data	REST TIME (query), % Light	10	2.729928669	0.007673895	8	513.9864346	0.416211498	0.519799752	1	78.36360931	1.074604112	0.383809926	8	202.3246769	153	188.2783387
Open Field	HORIZONTAL ACTIVITY COUNT, 7	11	13.42078816	1.60386E-14	8	960938.6676	0.015919754	0.899764676	1	1139.866545	1.065904299	0.390108905	8	76319.56072	149	71600.76266
Wheel Running	Number of Revolutions, Day2	13	8.500466444	1.71721E-09	8	156771476.2	1.576255353	0.211266238	1	29070390.44	1.065509102	0.390388998	8	19650855.15	149	18442691.02
Clinical Chemistry	TRIG (mg/dL), lipid	19	7.493157702	6.50341E-08	8	5387.109134	7.134217207	0.008732507	1	5129.053493	1.067350955	0.391418664	8	767.3582097	108	718.9371088
Light-Dark Zone Data	STEREOTYPIC EPISODE ACTIVITY COUNT (query), % Light	10	5.052289807	1.39128E-05	8	560.9311918	0.000354135	0.985010429	1	0.039317915	1.061126524	0.393344086	8	117.8117228	153	111.0251417
Light-Dark Zone Data	REST TIME (crossover), % Light	10	2.76885659	0.006922514	8	553.0770662	0.568868429	0.451868184	1	113.6310501	1.060431074	0.393840148	8	211.8203265	153	199.7492641
Open Field	STEREOTYPIC ACTIVITY COUNT, 3	11	10.34684042	1.85185E-11	8	9530.321349	0.124779726	0.724406485	1	114.9327563	1.060184019	0.39417574	8	976.5197851	149	921.0851776
Open Field	TOTAL DISTANCE (cm), 7	11	16.50824964	2.36847E-17	8	2081473.804	0.050206738	0.823010873	1	6330.411331	1.056080656	0.397109685	8	133157.9221	149	126086.8868
Light-Dark Zone Data	REST TIME (whole body), % Light	10	2.771865126	0.006867537	8	554.94997	0.518521027	0.472571868	1	103.812132	1.055761531	0.397181262	8	211.3720559	153	200.2081432
Open Field	CENTER DISTANCE LEGACY (cm), 10	11	4.11826611	0.000183212	8	28238.48147	0.458036687	0.499592286	1	3140.705374	1.049058879	0.402162426	8	7193.277201	149	6856.886059
Light-Dark Zone Data	COUNTER CLOCKWISE REVOLUTIONS (query), light	10	3.530430742	0.000890875	8	8.125525312	3.307928084	0.070901847	1	7.613420386	1.047498621	0.403137401	8	2.410888976	153	2.301567686
Light-Dark Zone Data	STEREOTYPIC EPISODE ACTIVITY COUNT (crossover), % Light	10	4.926618583	1.95983E-05	8	582.0961609	0.001708383	0.967084643	1	0.201851022	1.043419154	0.406098568	8	123.2833988	153	118.1532832
Light-Dark Zone Data	STEREOTYPIC ACTIVITY COUNT (centroid), Total	10	6.267086939	5.23302E-07	8	3122.772596	0.367814745	0.545096651	1	183.275231	1.04319956	0.406258349	8	519.8068942	153	498.2813589
Open Field	HORIZONTAL ACTIVITY COUNT, 10	11	16.86631233	1.15005E-17	8	1265618.168	0.025763394	0.872696915	1	1933.239371	1.043307347	0.406331131	8	78287.93326	149	75038.22671
Organ Weights	STD LIVER (g/g)	19	7.360577255	6.19227E-08	8	0.000675942	2.744943519	0.100174938	1	0.000252076	1.041576605	0.408970323	8	9.56508E-05	120	9.18327E-05
Clinical Chemistry	IRF %, rbc	19	2.868377881	0.006314694	8	81.25897751	0.32538629	0.569607192	1	9.217947673	1.042401858	0.409376278	8	29.5304568	105	28.32924422
Clinical Chemistry	LFR %, rbc	19	2.868377881	0.006314694	8	81.25897751	0.32538629	0.569607192	1	9.217947673	1.042401858	0.409376278	8	29.5304568	105	28.32924422
Light-Dark Zone Data	STEREOTYPIC ACTIVITY COUNT (query), light	10	7.338799139	3.08591E-08	8	2044.399065	0.005920704	0.938766946	1	1.649354474	1.036208366	0.411365684	8	288.6607704	153	278.574059
Light-Dark Zone Data	COUNTER CLOCKWISE REVOLUTIONS (whole body), light	10	3.836022338	0.000387042	8	8.399314864	3.796449937	0.053191151	1	8.312667545	1.035405795	0.411954517	8	2.267113828	153	2.189589665
Light-Dark Zone Data	VERTICAL ACTIVITY TIME (crossover), % Light	10	4.319504678	0.000103072	8	1529.914653	0.056337111	0.812699391	1	19.95390164	1.033980779	0.413001303	8	366.2230888	153	354.1875207
Open Field	COUNTER CLOCKWISE REVOLUTIONS, 9	11	6.524165957	2.80546E-07	8	17.22435869	1.348745143	0.247354713	1	3.560803062	1.033225059	0.413703407	8	2.727802931	149	2.640085921
Light-Dark Zone Data	VERTICAL ACTIVITY COUNT (whole body), Total	10	13.28180013	1.7681E-14	8	8765.654917	0.304787429	0.581702108	1	201.1520577	1.03004921	0.415897794	8	679.80664	153	659.9749155
Light-Dark Zone Data	VERTICAL ACTIVITY TIME (query), % Light	10	4.329450529	0.000100303	8	1532.86699	0.053598838	0.817224668	1	18.97697861	1.029546245	0.416269233	8	364.5168005	153	354.0557815
Light-Dark Zone Data	VERTICAL ACTIVITY TIME (whole body), % Light	10	4.335878601	9.8553E-05	8	1534.601549	0.05352181	0.817353709	1	18.94302393	1.028968706	0.416695995	8	364.1838516	153	353.9309307
Light-Dark Zone Data	STEREOTYPY TIME (query), Total	10	4.721412966	3.43224E-05	8	70.48288338	0.000659149	0.979550892	1	0.009840011	1.028584593	0.416979974	8	15.35506605	153	14.92834537
Light-Dark Zone Data	VERTICAL ACTIVITY TIME (centroid), % Light	10	4.329655732	0.000100246	8	1532.616936	0.051554397	0.820683349	1	18.24928992	1.027689032	0.417642532	8	363.7826454	153	353.9812473
Open Field	RIGHT FRONT TIME LEGACY (s), 11	11	1.24027073	0.279558511	8	2297.792003	0.417874743	0.518993882	1	774.1771368	1.026519562	0.418651698	8	1901.785138	149	1852.653576
Light-Dark Zone Data	TOTAL DISTANCE (crossover), light	10	3.357237953	0.001426198	8	173791.4429	3.3752693	0.068121865	1	174724.8572	1.026295645	0.418674662	8	53127.42302	153	51766.19749
IDC	Water Consumption, 24h (g)	16	15.5849289	2.0728E-16	8	7.616396203	0.060081792	0.806713274	1	0.029362132	1.022342812	0.421900461	8	0.499621651	145	0.48870266
Light-Dark Zone Data	REST TIME (centroid), % Light	10	2.659943101	0.009230129	8	518.9410918	0.45242929	0.502198165	1	88.26660603	1.01978109	0.423520629	8	198.9539972	153	195.0948092
Light-Dark Zone Data	ENTRY COUNT (query), dark	10	5.590275714	3.22885E-06	8	325.5596486	9.109007429	0.002980405	1	530.4792482	1.019221349	0.423938566	8	59.35616794	153	58.23677852
Light-Dark Zone Data	VERTICAL ACTIVITY COUNT (centroid), Total	10	13.28648543	1.74971E-14	8	8775.989537	0.303190193	0.582692405	1	200.2631906	1.018398738	0.424553222	8	672.6727484	153	660.5200135
Light-Dark Zone Data	VERTICAL ACTIVITY COUNT (crossover), Total	10	13.28648543	1.74971E-14	8	8775.989537	0.303190193	0.582692405	1	200.2631906	1.018398738	0.424553222	8	672.6727484	153	660.5200135
Open Field	RIGHT REAR TIME LEGACY (s), 6	11	1.207305426	0.298445129	8	1366.761522	0.799128385	0.372795758	1	904.6740825	1.018152032	0.42487651	8	1152.625501	149	1132.076021
Open Field	LEFT FRONT TIME LEGACY (s), 10	11	1.26520714	0.265890557	8	2373.556033	1.116782487	0.292322706	1	2095.108164	1.017528967	0.425342228	8	1908.906409	149	1876.021686
Light-Dark Zone Data	REST TIME (whole body), Total	10	15.2725069	2.33315E-16	8	5815.382714	0.244100396	0.621968723	1	92.94723067	1.014949397	0.427136358	8	386.4669514	153	380.7746006
Open Field	TOTAL DISTANCE X AXIS (cm), 11	11	14.36264731	2.07472E-15	8	283375.1258	0.003074644	0.955854668	1	60.66274113	1.013333417	0.42848616	8	19993.07497	149	19730.00657
Clinical Chemistry	# LYMPH (x10^3 cells/uL), immune	19	6.677658927	4.84662E-07	8	20.18854399	4.102631525	0.045353327	1	12.40347222	1.010575944	0.432698084	8	3.055270885	105	3.023296669
Open Field	TOTAL DISTANCE X AXIS (cm), 2	11	13.09910174	3.26385E-14	8	274500.6698	3.612929925	0.059263122	1	75711.42695	1.007495593	0.432883509	8	21112.76181	149	20955.68652
Light-Dark Zone Data	VERTICAL ACTIVITY COUNT (query), Total	10	13.28955245	1.73778E-14	8	8786.440765	0.301558021	0.583707884	1	199.3762918	1.006873755	0.433220292	8	665.6986107	153	661.1540004
Open Field	RIGHT FRONT TIME LEGACY (s), 8	11	1.841941595	0.073541078	8	2601.148645	0.322943176	0.570699686	1	456.0531169	1.005613969	0.434306458	8	1420.105513	149	1412.177592
Open Field	HORIZONTAL ACTIVITY COUNT, 11	11	19.88705045	3.33547E-20	8	1391449.497	0.033759899	0.854468279	1	2362.09964	1.001960058	0.437077439	8	70104.75598	149	69967.61538
Open Field	TOTAL DISTANCE Y AXIS (cm), 8	11	10.3145035	2.00085E-11	8	200703.6139	0.037840512	0.846028721	1	736.3153676	1.001602796	0.43734892	8	19489.5761	149	19458.38827
Open Field	VERTICAL EPISODE COUNT, 7	11	18.27556047	7.13157E-19	8	1626.549557	0.296906073	0.58664321	1	26.42504132	1.000625797	0.438091835	8	89.05704696	149	89.00135015
Light-Dark Zone Data	MOVEMENT EPISODE COUNT (whole body), dark	10	3.859283692	0.000363199	8	471.0672085	4.030978452	0.046432367	1	492.0244063	0.996753072	0.440915795	8	121.6644655	153	122.060788
Open Field	FRACTION TIME AMBULATORY, 9	11	26.86355367	2.02779E-25	8	0.011721625	1.048874708	0.307426246	1	0.000457665	0.996781236	0.441022307	8	0.000434935	149	0.000436339
Open Field	AMBULATORY TIME (s), 9	11	26.86355379	2.02779E-25	8	1054.946417	1.048874654	0.307426259	1	41.18988	0.996781068	0.441022435	8	39.14413649	149	39.27054569
Light-Dark Zone Data	ENTRY COUNT (whole body), light	10	5.739648659	2.15682E-06	8	333.1895667	9.205605158	0.002835708	1	534.3901301	0.995524386	0.441855364	8	57.79070437	153	58.05051607
Open Field	STEREOTYPY TIME (s), 3	11	13.01875738	3.90137E-14	8	376.2087481	1.160517364	0.283099322	1	33.5359798	0.99551259	0.441991777	8	28.76776439	149	28.89743906
Open Field	CENTER TIME LEGACY (s), 1	11	9.590684399	1.15175E-10	8	927.5130867	4.369907256	0.038277272	1	422.6128188	0.9917738	0.444855929	8	95.91423719	149	96.7097913
Open Field	FRACTION TIME CENTER, 1	11	9.590682339	1.15176E-10	8	0.010305699	4.369904998	0.038277322	1	0.004695696	0.991773674	0.444856025	8	0.001065714	149	0.001074553
Open Field	FRACTION TIME MARGINS, 1	11	9.590163812	1.15322E-10	8	0.010305767	4.368504298	0.038307866	1	0.004694475	0.991554492	0.445024258	8	0.001065543	149	0.001074618
Open Field	MARGIN TIME LEGACY (s), 1	11	9.590165968	1.15321E-10	8	927.5193751	4.368508213	0.038307781	1	422.5032206	0.991554442	0.445024297	8	95.89885721	149	96.71567501
Wheel Running	Number of Revolutions, 2020-01-03 12:00:00	13	1.580402978	0.135171833	8	267091.5277	0.464104574	0.496769345	1	78434.67863	0.991446733	0.445106982	8	167556.6462	149	169002.1669
Wheel Running	Number of Revolutions, 2020-01-02 17:00:00	13	4.379225014	8.99806E-05	8	767529.1801	2.886368901	0.09141906	1	505882.2848	0.991063994	0.445400871	8	173699.8059	149	175265.9837
Open Field	STEREOTYPY TIME (s), 9	11	2.84698464	0.005683992	8	232.5314823	0.031997644	0.85827583	1	2.61345263	0.990577103	0.445774892	8	80.90678077	149	81.67640915
EKG	R AMPLITUDE (mV)	18	18.96137152	2.74389E-19	8	1.135878872	0.910443397	0.341584785	1	0.054540011	0.990271046	0.446141475	8	0.059322078	145	0.05990489
Light-Dark Zone Data	COUNTER CLOCKWISE REVOLUTIONS (crossover), light	10	3.604823575	0.000727484	8	8.174173952	4.414769691	0.037268283	1	10.01077991	0.987963682	0.447661994	8	2.240272464	153	2.267565606
Wheel Running	Number of Revolutions, 2020-01-04 01:00:00	13	10.42106405	1.55086E-11	8	15531992.93	22.33551464	5.25225E-06	1	33289792.09	0.986256354	0.449101764	8	1469958.024	149	1490442.133
Open Field	FRACTION TIME AMBULATORY, 10	11	34.49993998	2.55331E-30	8	0.014134999	0.273724645	0.601621307	1	0.000112148	0.984180711	0.450704889	8	0.00040323	149	0.000409711
Open Field	AMBULATORY TIME (s), 10	11	34.49993999	2.55331E-30	8	1272.149919	0.273724597	0.601621339	1	10.0933139	0.984180593	0.45070498	8	36.29065044	149	36.87397484
Light-Dark Zone Data	MOVEMENT TIME (query), Total	10	18.35398839	4.38107E-19	8	7667.495789	0.00042103	0.983656084	1	0.17588783	0.982877448	0.451592212	8	410.6033267	153	417.7563822
Open Field	REST EPISODE COUNT, 7	11	10.81473321	6.09017E-12	8	947.0511797	0.577911945	0.448333163	1	50.60801582	0.982393571	0.452087737	8	86.02865858	149	87.57046166
Open Field	RIGHT FRONT TIME LEGACY (s), 4	11	2.049247682	0.044399334	8	1708.154903	0.209874777	0.647532996	1	174.9415812	0.982230154	0.452214303	8	818.7401007	149	833.5521949
Open Field	LEFT REAR TIME LEGACY (s), 8	11	0.985283613	0.449852665	8	2326.7397	0.048821558	0.825429182	1	115.2917348	0.982009795	0.452385001	8	2319.008603	149	2361.492335
Light-Dark Zone Data	AMBULATORY EPISODE COUNT (crossover), % Light	10	1.418408172	0.192949402	8	1082.322699	1.218648785	0.271370538	1	929.8954059	0.979369012	0.454343551	8	747.3119047	152	763.0544723
Open Field	STEREOTYPIC EPISODE COUNT, 12	11	4.24461416	0.000129847	8	479.2457695	0.072563998	0.788012218	1	8.192968262	0.975671722	0.457309913	8	110.1599645	149	112.9067923
Light-Dark Zone Data	TOTAL DISTANCE (whole body), light	10	3.247733192	0.001918477	8	163154.5046	3.810602853	0.05275484	1	191431.064	0.97015852	0.461503303	8	48737.29564	153	50236.4249
Open Field	MOVEMENT EPISODE COUNT, 7	11	10.43524285	1.49926E-11	8	914.6421613	0.582196384	0.446659046	1	51.02912952	0.969702091	0.461975168	8	84.99374946	149	87.64934126
Open Field	STEREOTYPIC EPISODE COUNT, 9	11	5.552227638	3.74387E-06	8	513.9933153	0.696584992	0.405269731	1	64.48583395	0.969449251	0.462173327	8	89.74603838	149	92.57425106
Open Field	STEREOTYPIC EPISODE ACTIVITY COUNT, 11	11	9.219809176	2.86217E-10	8	119718.4877	0.69385058	0.406190946	1	9009.594508	0.967836244	0.463438567	8	12567.27653	149	12984.92034
Open Field	AMBULATORY EPISODE COUNT, 3	11	3.322707104	0.001589777	8	9.272395978	0.019399839	0.889414366	1	0.05413748	0.967251698	0.463897542	8	2.699227007	149	2.790614907
Open Field	TOTAL DISTANCE X AXIS (cm), 10	11	15.65729198	1.3547E-16	8	283595.7358	0.02958787	0.863662091	1	535.9160341	0.965925717	0.464939577	8	17495.51677	149	18112.69382
Light-Dark Zone Data	STEREOTYPIC ACTIVITY COUNT (crossover), light	10	6.907145488	9.57258E-08	8	1991.366295	0.008852928	0.925160771	1	2.55234553	0.96490548	0.465630678	8	278.187314	153	288.3052483
Light-Dark Zone Data	STEREOTYPIC ACTIVITY COUNT (centroid), light	10	6.806283694	1.24913E-07	8	1921.848117	0.001297856	0.971308774	1	0.366467487	0.960814702	0.468858378	8	271.2992888	153	282.3637984
Open Field	FRACTION TIME MOVING, 5	11	21.25662298	2.70846E-21	8	0.19142346	0.016393633	0.898291848	1	0.000147631	0.960573792	0.469158062	8	0.008650309	149	0.009005356
Open Field	MOVEMENT TIME (s), 5	11	21.25662387	2.70845E-21	8	17228.11226	0.01639349	0.898292288	1	13.28662956	0.960573788	0.469158065	8	778.5278203	149	810.4820578
Open Field	REST TIME (s), 5	11	21.25711508	2.70606E-21	8	17228.145	0.016417229	0.898219079	1	13.30558727	0.960548121	0.469178345	8	778.4905077	149	810.4648694
Open Field	FRACTION TIME RESTING, 5	11	21.25711505	2.70606E-21	8	0.191423828	0.016417403	0.898218542	1	0.000147841	0.960548037	0.469178412	8	0.008649894	149	0.009005165
Open Field	STEREOTYPY TIME (s), 12	11	1.379301934	0.209944621	8	128.6818301	0.172845834	0.678193059	1	16.12563402	0.959936583	0.469661662	8	89.55718342	149	93.29489573
Open Field	TOTAL DISTANCE Y AXIS (cm), 7	11	10.92807708	4.66191E-12	8	242911.6829	0.006039156	0.938161402	1	134.2396805	0.957979207	0.471210386	8	21294.17094	149	22228.21829
Open Field	COUNTER CLOCKWISE REVOLUTIONS, 2	11	4.661375583	4.17407E-05	8	28.11409135	4.915197823	0.028136076	1	29.64496598	0.957626821	0.471489485	8	5.775721661	149	6.031286441
Open Field	STEREOTYPIC ACTIVITY COUNT, 5	11	2.600320849	0.010884959	8	3313.842633	5.427630145	0.021163176	1	6916.958797	0.95680571	0.472140162	8	1219.350895	149	1274.397594
Open Field	AMBULATORY EPISODE COUNT, 8	11	2.398990956	0.018350413	8	8.712919774	0.077047804	0.78172349	1	0.279830708	0.94925085	0.478148672	8	3.447593864	149	3.631910222
EKG	Q AMPLITUDE (mV)	18	11.25323188	2.57113E-12	8	0.003932107	0.051760652	0.820347924	1	1.80862E-05	0.943217198	0.483080624	8	0.000329579	145	0.00034942
Open Field	STEREOTYPIC ACTIVITY COUNT, 9	11	2.918908221	0.004695277	8	4385.000968	0.155438529	0.69395506	1	233.5113157	0.942424114	0.483611404	8	1415.779579	149	1502.274356
Open Field	LEFT REAR TIME LEGACY (s), 10	11	0.964235701	0.466269499	8	3220.221004	0.479303463	0.489815512	1	1600.711399	0.940011262	0.485549604	8	3139.319575	149	3339.661662
Open Field	COUNTER CLOCKWISE REVOLUTIONS, 11	11	6.930377685	9.64768E-08	8	20.68680773	0.386302512	0.535199164	1	1.153092395	0.939201394	0.486201019	8	2.803466066	149	2.984946661
IDC	Average VO2, Light-Dark Ratio	16	29.11463267	1.13937E-26	8	0.097741834	0.021403832	0.883887382	1	7.18556E-05	0.938619685	0.486772057	8	0.003151076	145	0.003357138
Wheel Running	Number of Revolutions, 2020-01-03 06:00:00	13	11.94554721	4.39247E-13	8	13580467.79	2.474723558	0.117810807	1	2813425.201	0.938257815	0.486960529	8	1066671.941	149	1136864.436
Light-Dark Zone Data	TOTAL DISTANCE (centroid), light	10	3.395464547	0.001285702	8	177109.8517	3.221233821	0.074662976	1	168021.8528	0.937488386	0.487483269	8	48900.06265	153	52160.71299
Light-Dark Zone Data	CLOCKWISE REVOLUTIONS (query), light	10	1.605237938	0.127517507	8	3.898969013	0.760562649	0.384519006	1	1.847333739	0.937486089	0.487485121	8	2.277063808	153	2.428904102
EKG	PR INTERVAL (ms)	18	13.76952338	9.39959E-15	8	224.2853318	0.012548897	0.910961001	1	0.204403117	0.937685831	0.48752357	8	15.27352632	145	16.2885327
Light-Dark Zone Data	DURATION (query), light	10	3.716054598	0.000537115	8	3605.352743	0.18191229	0.670334472	1	176.4930939	0.935769532	0.488870095	8	907.8928101	153	970.2098418
Light-Dark Zone Data	DURATION (whole body), dark	10	3.716118774	0.000537021	8	3605.439597	0.1819749	0.670281122	1	176.5550432	0.935742997	0.48889152	8	907.8732564	153	970.2164586
Open Field	TOTAL DISTANCE Y AXIS (cm), 9	11	13.60837835	1.06283E-14	8	206082.0901	0.041522411	0.838810899	1	628.8056464	0.930615312	0.493133549	8	14093.02003	149	15143.76546
Light-Dark Zone Data	VERTICAL ACTIVITY TIME (whole body), dark	10	1.72130309	0.097553868	8	263.4353471	0.273568975	0.601704298	1	41.8681279	0.924374133	0.498112438	8	141.4700421	153	153.0441377
IDC	Rearing Activity, 24H	16	7.086165458	6.9246E-08	8	162699701.9	0.536577969	0.465036831	1	12319931.87	0.922381985	0.499919387	8	21178065.19	145	22960189.52
Open Field	REST EPISODE COUNT, 11	11	5.675007859	2.6917E-06	8	790.9233516	4.6662411	0.032360198	1	650.3319716	0.918390278	0.503085353	8	127.9956494	149	139.3695606
Clinical Chemistry	MCHC (g/dL), rbc	19	16.11976669	2.55548E-15	8	5.265930572	21.7033434	9.3687E-06	1	7.089947497	0.919613761	0.503473296	8	0.300415156	105	0.326675359
Light-Dark Zone Data	VERTICAL ACTIVITY TIME (crossover), dark	10	1.659831145	0.112527242	8	265.6040644	0.282209563	0.596027002	1	45.15881461	0.917456368	0.503763075	8	146.8101987	153	160.0187255
Light-Dark Zone Data	VERTICAL ACTIVITY TIME (centroid), dark	10	1.662722423	0.111779158	8	266.2190941	0.286517204	0.593238235	1	45.87437409	0.917210654	0.503964324	8	146.8549326	153	160.110365
Open Field	TOTAL DISTANCE (cm), 8	11	18.28368838	7.02011E-19	8	2198935.387	0.002069947	0.96377235	1	248.9475425	0.915906013	0.505119014	8	110153.8213	149	120267.6037
Light-Dark Zone Data	VERTICAL ACTIVITY TIME (query), dark	10	1.661552296	0.112081376	8	266.4801731	0.286053353	0.593537231	1	45.87730833	0.914507511	0.506180728	8	146.6689435	153	160.3802503
Light-Dark Zone Data	TOTAL DISTANCE Y AXIS (centroid), % Light	10	5.317976444	6.75374E-06	8	450.8755502	0.431818813	0.512085117	1	36.61102053	0.913179842	0.507270951	8	77.4223933	153	84.7832921
Open Field	COUNTER CLOCKWISE REVOLUTIONS, 4	11	2.802188269	0.006400214	8	12.13416153	0.000527372	0.981709249	1	0.00228365	0.910752912	0.509349347	8	3.943783177	149	4.330244926
Open Field	LEFT REAR TIME LEGACY (s), 11	11	1.157593406	0.328704471	8	4614.687202	0.952354264	0.330702493	1	3796.511808	0.910394444	0.509644216	8	3629.24112	149	3986.44911
Clinical Chemistry	LCR %, platelets	19	44.58277105	2.17416E-30	8	542.4918017	2.737408274	0.101009996	1	33.3093146	0.911968514	0.509673685	8	11.09700968	105	12.16819388
Wheel Running	Number of Revolutions, 2020-01-03 03:00:00	13	14.09793172	3.66718E-15	8	18252863.07	17.50158817	4.88352E-05	1	22659642.48	0.906227104	0.513077775	8	1173309.644	149	1294719.214
Light-Dark Zone Data	STEREOTYPIC ACTIVITY COUNT (whole body), light	10	6.809165556	1.23965E-07	8	1957.951134	0.066268562	0.797195203	1	19.05528735	0.903508047	0.515244649	8	259.8004983	153	287.5464134
Open Field	VERTICAL ACTIVITY TIME (s), 3	11	8.000346914	6.08971E-09	8	2024.983818	0.792035377	0.374920059	1	200.4736593	0.900013231	0.518216325	8	227.80415	149	253.1120012
Open Field	FRACTION TIME VERTICAL, 3	11	8.000347468	6.0897E-09	8	0.022499823	0.792034776	0.374920239	1	0.002227483	0.900013191	0.518216357	8	0.002531157	149	0.002812356
Open Field	MOVEMENT EPISODE COUNT, 11	11	5.594298661	3.34339E-06	8	798.2743918	4.474872765	0.036060139	1	638.5387252	0.896801308	0.520881076	8	127.9684125	149	142.6942751
Open Field	MARGIN DISTANCE LEGACY (cm), 8	11	18.47719359	4.82918E-19	8	1751926.207	0.124016474	0.725216067	1	11758.69644	0.896602616	0.52104611	8	85011.91552	149	94815.60057
Open Field	AMBULATORY ACTIVITY COUNT, 8	11	16.87159982	1.1379E-17	8	1274172.357	0.063107542	0.801996212	1	4765.990548	0.894144693	0.523089499	8	67527.3515	149	75521.72708
Light-Dark Zone Data	AMBULATORY ACTIVITY COUNT (whole body), % Light	10	3.802979582	0.000423616	8	422.0078436	0.053477344	0.817428245	1	5.934257068	0.891902759	0.52488354	8	98.97238522	153	110.9676859
Light-Dark Zone Data	MOVEMENT TIME (query), light	10	7.001874817	7.45961E-08	8	4530.987296	0.117668935	0.732047456	1	76.14481315	0.891416073	0.525289405	8	576.844775	153	647.1105832
Light-Dark Zone Data	CLOCKWISE REVOLUTIONS (crossover), light	10	1.503864536	0.160083082	8	3.491256429	0.561295032	0.45488924	1	1.303059446	0.890196891	0.526306692	8	2.066612747	153	2.321523212
Light-Dark Zone Data	AMBULATORY ACTIVITY COUNT (query), % Light	10	3.794068885	0.000434056	8	357.2717719	0.023345924	0.87876226	1	2.198389108	0.88899211	0.527312759	8	83.71270946	153	94.16586326
Open Field	RIGHT REAR TIME LEGACY (s), 12	11	1.910584226	0.062342782	8	7344.010903	0.774204105	0.380336531	1	2975.929202	0.884560437	0.531088994	8	3400.123064	149	3843.856138
Open Field	RIGHT FRONT TIME LEGACY (s), 3	11	1.001811003	0.437190693	8	514.3530003	0.51261907	0.475127853	1	263.1905179	0.883465166	0.532006301	8	453.5915031	149	513.4231894
Light-Dark Zone Data	DURATION (query), % Light	10	3.607588157	0.000722023	8	380.2315046	0.437770393	0.509195786	1	46.13999379	0.88221063	0.532990223	8	92.98297386	153	105.3977029
Open Field	TOTAL DISTANCE Y AXIS (cm), 11	11	13.46192428	1.46521E-14	8	214679.0864	0.116583429	0.733251036	1	1859.171348	0.881841029	0.533367703	8	14062.83548	149	15947.13221
Light-Dark Zone Data	AMBULATORY TIME (crossover), % Light	10	3.251338525	0.001899866	8	357.4226218	0.540584442	0.46331615	1	59.42694285	0.879718611	0.53508263	8	96.70827262	153	109.9309159
Light-Dark Zone Data	MOVEMENT TIME (query), % Light	10	4.693071068	3.70869E-05	8	432.3714651	0.359420289	0.549715137	1	33.11330145	0.878699378	0.535939348	8	80.95435415	153	92.1297502
Light-Dark Zone Data	TOTAL DISTANCE Y AXIS (query), % Light	10	5.3650911	5.9429E-06	8	436.8456459	0.44577599	0.50535356	1	36.29673694	0.876389624	0.537882781	8	71.35889853	153	81.42371448
Open Field	REST TIME (s), 10	11	22.28917203	4.30022E-22	8	28930.43082	0.055806237	0.813575963	1	72.43420558	0.876325321	0.538001345	8	1137.434314	149	1297.958973
Open Field	FRACTION TIME RESTING, 10	11	22.28917256	4.30021E-22	8	0.321449238	0.055806141	0.81357612	1	0.000804823	0.8763253	0.538001363	8	0.012638159	149	0.014421766
Open Field	FRACTION TIME MOVING, 10	11	22.28861837	4.30441E-22	8	0.321445633	0.05584076	0.81351938	1	0.000805333	0.876279983	0.538039498	8	0.012637678	149	0.014421963
Open Field	MOVEMENT TIME (s), 10	11	22.2886174	4.30442E-22	8	28930.10622	0.055840858	0.813519219	1	72.48013358	0.876279939	0.538039534	8	1137.39095	149	1297.976707
Open Field	RIGHT REAR TIME LEGACY (s), 7	11	1.419394868	0.192739706	8	2777.089534	0.654217021	0.419898637	1	1279.995639	0.875675768	0.538548046	8	1713.286461	149	1956.530629
Light-Dark Zone Data	HORIZONTAL ACTIVITY COUNT (whole body), % Light	10	3.872410135	0.000350397	8	425.5110983	0.031770311	0.85876849	1	3.491009378	0.875106903	0.538963235	8	96.15915838	153	109.8827561
Light-Dark Zone Data	AMBULATORY TIME (query), % Light	10	3.817236472	0.000407431	8	276.72684	0.804516179	0.371155692	1	58.32261681	0.872746068	0.54095396	8	63.26887611	153	72.49402598
Light-Dark Zone Data	AMBULATORY ACTIVITY COUNT (centroid), % Light	10	3.573717074	0.000791827	8	367.0733311	0.064083265	0.80049465	1	6.582294278	0.872663877	0.541023315	8	89.6354215	153	102.7147151
Open Field	CENTER DISTANCE LEGACY (cm), 2	11	5.252782862	8.39416E-06	8	73237.44023	3.627500579	0.058759203	1	50576.7826	0.871375339	0.542172866	8	12149.23613	149	13942.59808
Light-Dark Zone Data	COUNTER CLOCKWISE REVOLUTIONS (crossover), % Light	10	2.778967768	0.00675561	8	1149.185886	0.236032206	0.627786283	1	97.60634229	0.869009381	0.544125322	8	359.3612444	152	413.5297641
Light-Dark Zone Data	HORIZONTAL ACTIVITY COUNT (query), % Light	10	3.906739443	0.000319003	8	363.333121	0.009781095	0.921347587	1	0.909657756	0.868890812	0.54421075	8	80.80825846	153	93.0016261
Light-Dark Zone Data	STEREOTYPY TIME (whole body), dark	10	6.629374972	1.99502E-07	8	79.64865651	0.089386529	0.765364218	1	1.073934869	0.866678294	0.546083078	8	10.4127104	153	12.01450466
Light-Dark Zone Data	TOTAL DISTANCE Y AXIS (whole body), % Light	10	5.330807437	6.52249E-06	8	471.6485511	0.473163547	0.492576893	1	41.86362087	0.865828188	0.546803099	8	76.60502002	153	88.47600607
IDC	Water Consumption per unit Body Weight (g/g), Dark	16	15.03395498	6.46819E-16	8	0.01660665	23.96248567	2.58626E-06	1	0.02646919	0.863822344	0.548622108	8	0.000954186	145	0.00110461
Open Field	FRACTION TIME RESTING, 9	11	20.29126647	1.57624E-20	8	0.308381185	0.405154045	0.525416057	1	0.006157422	0.863397565	0.548921257	8	0.013121683	149	0.01519773
Open Field	REST TIME (s), 9	11	20.2912676	1.57624E-20	8	27754.30837	0.405154222	0.525415967	1	554.1681984	0.863397183	0.548921581	8	1180.950945	149	1367.79569
Open Field	FRACTION TIME MOVING, 9	11	20.29091221	1.57727E-20	8	0.308379438	0.405053857	0.525467199	1	0.006155972	0.863328164	0.548980096	8	0.013120783	149	0.015197909
Open Field	MOVEMENT TIME (s), 9	11	20.29091352	1.57727E-20	8	27754.15137	0.405054112	0.525467069	1	554.0378019	0.863327917	0.548980306	8	1180.87013	149	1367.811821
IDC	Directed Ambulatory Locomation, Light-Dark Ratio	16	17.33946093	6.16245E-18	8	0.322275369	0.545006054	0.4615586	1	0.010129613	0.86319451	0.549154005	8	0.01604354	145	0.018586239
Light-Dark Zone Data	AMBULATORY EPISODE COUNT (query), % Light	10	1.75696473	0.089903196	8	1273.186684	3.441117852	0.065555568	1	2493.610345	0.861276938	0.550705784	8	624.1254082	150	724.6512478
IDC	Distance Traveled (m), Light-Dark Ratio	16	17.05687958	1.07391E-17	8	0.314151516	0.742800676	0.39018827	1	0.013680812	0.860938341	0.551066939	8	0.015856657	145	0.018417877
Open Field	RIGHT REAR TIME LEGACY (s), 5	11	2.337935538	0.021462126	8	2700.721945	1.534710963	0.217354811	1	1772.857938	0.860214462	0.551622258	8	993.6972326	149	1155.173828
Light-Dark Zone Data	TOTAL DISTANCE Y AXIS (query), light	10	3.360452182	0.001413821	8	22942.24721	7.826278443	0.00581135	1	53431.02804	0.859576894	0.552108255	8	5868.444046	153	6827.130984
Light-Dark Zone Data	DURATION (whole body), % Light	10	3.49122434	0.00099116	8	426.5242392	0.439674065	0.508277569	1	53.71515203	0.859371049	0.552283253	8	104.9896962	153	122.17039
Light-Dark Zone Data	HORIZONTAL ACTIVITY COUNT (centroid), % Light	10	3.632805107	0.00067406	8	367.5429983	0.042249664	0.837417832	1	4.274539279	0.856944941	0.554347249	8	86.69997534	153	101.1733323
Light-Dark Zone Data	MOVEMENT TIME (whole body), % Light	10	4.385178278	8.611E-05	8	480.6394846	0.30728948	0.580157612	1	33.68060497	0.855432189	0.555635554	8	93.76003905	153	109.6054605
Clinical Chemistry	# NRBC (x10^3cells/uL), rbc	19	2.825269489	0.007038432	8	0.000881926	0.567694933	0.45286252	1	0.00017721	0.85064957	0.560576161	8	0.000265536	105	0.000312156
Light-Dark Zone Data	TOTAL DISTANCE (centroid), % Light	10	3.187373587	0.002258223	8	387.4651278	0.005170056	0.942772926	1	0.628485019	0.849318284	0.560852597	8	103.2452609	153	121.5625082
Light-Dark Zone Data	AMBULATORY ACTIVITY COUNT (crossover), % Light	10	3.766275972	0.000468291	8	398.5519086	0.019206753	0.889957628	1	2.032481937	0.847631499	0.562294775	8	89.69739714	153	105.8212175
Organ Weights	BRAIN (g)	19	41.28740081	1.70628E-30	8	0.014076662	1.241347592	0.267514682	1	0.000423229	0.847526763	0.56296712	8	0.000288959	116	0.000340943
Light-Dark Zone Data	TOTAL DISTANCE (whole body), % Light	10	3.020279966	0.003540285	8	390.4238148	0.005438829	0.941306903	1	0.703063377	0.842878486	0.566364913	8	108.9567316	153	129.2674253
Open Field	VERTICAL ACTIVITY COUNT, 8	11	7.333339118	3.37951E-08	8	56595.20368	1.304343962	0.255253259	1	10066.30282	0.842516597	0.566721837	8	6502.140109	149	7717.521687
Light-Dark Zone Data	TOTAL DISTANCE Y AXIS (crossover), % Light	10	5.156459439	1.04768E-05	8	443.6680257	0.292443124	0.589445583	1	25.16216121	0.841214673	0.567791862	8	72.37913095	153	86.04121315
Wheel Running	Number of Revolutions, 2020-01-03 22:00:00	13	8.445416346	1.97237E-09	8	13280738.87	8.864190054	0.00339535	1	13939276.48	0.841127111	0.567912917	8	1322704.419	149	1572538.088
Light-Dark Zone Data	TOTAL DISTANCE X AXIS (whole body), light	10	4.570946159	5.17918E-05	8	54008.89604	3.008438257	0.084846053	1	35546.78252	0.837857578	0.570674384	8	9899.867824	153	11815.69289
Clinical Chemistry	# BASO (x10^3 cells/uL), immune	19	5.121251566	2.12691E-05	8	0.00759434	0.000919496	0.975866866	1	1.36353E-06	0.838318137	0.571031842	8	0.001243148	105	0.001482907
Light-Dark Zone Data	COUNTER CLOCKWISE REVOLUTIONS (whole body), % Light	10	3.310725551	0.001617798	8	1421.066646	0.205621886	0.650863264	1	88.25932543	0.837327247	0.571130149	8	359.406965	153	429.2311834
Light-Dark Zone Data	DURATION (crossover), dark	10	3.496102574	0.000978096	8	3766.740036	0.56524063	0.453311369	1	608.9965801	0.836569829	0.571781259	8	901.3296954	153	1077.41119
Light-Dark Zone Data	DURATION (crossover), % Light	10	3.495298976	0.000980237	8	418.4296251	0.566758741	0.452706564	1	67.8478863	0.836057105	0.572222145	8	100.0861624	153	119.7121127
Light-Dark Zone Data	DURATION (crossover), light	10	3.4942328	0.000983083	8	3764.655224	0.568323501	0.452084502	1	612.3066663	0.835557582	0.572651777	8	900.2222788	153	1077.391072
Light-Dark Zone Data	STEREOTYPY TIME (centroid), light	10	4.480071384	6.64125E-05	8	35.63903606	0.015855787	0.899960753	1	0.126133023	0.835090151	0.573053892	8	6.643154867	153	7.955015223
Light-Dark Zone Data	TOTAL DISTANCE (query), % Light	10	3.032977509	0.003421703	8	345.7198739	0.038277321	0.845146919	1	4.363115281	0.833340546	0.574559752	8	94.98995214	153	113.986956
Light-Dark Zone Data	DURATION (centroid), light	10	3.431536041	0.001165745	8	3498.687232	0.3398942	0.560748611	1	346.5455364	0.831118386	0.576473978	8	847.3824113	153	1019.568843
Light-Dark Zone Data	DURATION (centroid), % Light	10	3.431494688	0.001165876	8	388.738846	0.339904685	0.560742573	1	38.50629736	0.831085402	0.576502405	8	94.14998693	153	113.2855742
Light-Dark Zone Data	DURATION (centroid), dark	10	3.431423375	0.001166102	8	3498.660166	0.339886761	0.560752895	1	346.5466487	0.831048773	0.576533974	8	847.3327015	153	1019.594432
Light-Dark Zone Data	MOVEMENT TIME (centroid), % Light	10	4.41129741	8.01681E-05	8	438.9608451	0.226493568	0.634814912	1	22.53799704	0.830376758	0.577113239	8	82.62940573	153	99.50833151
Light-Dark Zone Data	HORIZONTAL ACTIVITY COUNT (crossover), % Light	10	3.837816561	0.000385149	8	402.269019	0.007500089	0.931100271	1	0.786138042	0.829602063	0.577781216	8	86.95652926	153	104.8171565
Light-Dark Zone Data	TOTAL DISTANCE X AXIS (crossover), light	10	4.619867497	4.53051E-05	8	55899.57512	2.738969558	0.09997777	1	33141.04456	0.828747309	0.578518474	8	10027.69506	153	12099.82216
Light-Dark Zone Data	AMBULATORY TIME (query), Total	10	9.218651731	2.55834E-10	8	191.935586	3.660749641	0.057576219	1	76.21810086	0.82721152	0.579843808	8	17.2228361	153	20.8203533
Light-Dark Zone Data	DURATION (whole body), light	10	3.429490063	0.001172241	8	3681.347314	0.77085504	0.381329319	1	827.4656225	0.822742799	0.583704838	8	883.163951	153	1073.438688
Light-Dark Zone Data	DURATION (query), dark	10	3.429584839	0.00117194	8	3681.44607	0.770886163	0.381319731	1	827.4983618	0.822720973	0.583723713	8	883.1398069	153	1073.437819
Open Field	RIGHT FRONT TIME LEGACY (s), 7	11	0.998363787	0.439814667	8	1435.639166	0.114961897	0.735041674	1	165.3142919	0.819031902	0.586950812	8	1177.761345	149	1437.992027
IDC	Water Consumption per unit Body Weight (g/g), Light	16	6.062515264	1.00958E-06	8	0.001205132	16.09365417	9.62187E-05	1	0.003199163	0.818921976	0.587082379	8	0.000162789	145	0.000198784
Light-Dark Zone Data	CLOCKWISE REVOLUTIONS (whole body), light	10	1.469184353	0.172769664	8	3.34396947	0.315076701	0.575402723	1	0.71713728	0.817949092	0.587854124	8	1.861711081	153	2.276072069
Light-Dark Zone Data	MOVEMENT TIME (crossover), % Light	10	4.369202389	8.99597E-05	8	465.5534078	0.45296455	0.50194578	1	48.26491684	0.817576042	0.588177337	8	87.11551419	153	106.5534087
Organ Weights	STD LUNGS (g/g)	19	2.841776718	0.00632407	8	1.4614E-06	49.66361088	1.2461E-10	1	2.55398E-05	0.816211851	0.589698826	8	4.19742E-07	120	5.14257E-07
Light-Dark Zone Data	REST TIME (centroid), Total	10	15.20081868	2.7161E-16	8	5985.959428	0.388808383	0.53385491	1	153.1095961	0.815282138	0.590165761	8	321.0515106	153	393.7919103
Light-Dark Zone Data	MOVEMENT TIME (centroid), Total	10	15.19952114	2.72359E-16	8	5986.009646	0.388838623	0.533839023	1	153.1358605	0.815045231	0.590371213	8	320.9883107	153	393.8288313
Light-Dark Zone Data	MOVEMENT TIME (crossover), Total	10	15.1956953	2.74579E-16	8	5982.985483	0.39114711	0.53262879	1	154.0059492	0.815031945	0.590382736	8	320.9016893	153	393.7289715
Light-Dark Zone Data	REST TIME (crossover), Total	10	15.2046135	2.69432E-16	8	5986.836685	0.386900586	0.534858911	1	152.3426177	0.814988435	0.590420471	8	320.9027744	153	393.7513231
Wheel Running	Number of Revolutions, 2020-01-03 10:00:00	13	2.493099243	0.014390365	8	1197645.763	0.009185631	0.923775083	1	4412.632835	0.814509488	0.590868192	8	391277.5793	149	480384.3112
Light-Dark Zone Data	TOTAL DISTANCE X AXIS (query), light	10	4.66277221	4.02897E-05	8	56807.41245	2.642339872	0.10610828	1	32192.11323	0.814047428	0.591236722	8	9917.689719	153	12183.18414
Light-Dark Zone Data	COUNTER CLOCKWISE REVOLUTIONS (centroid), light	10	3.472173999	0.001043858	8	7.770907257	3.525539704	0.062333469	1	7.8903425	0.813485043	0.591724678	8	1.820622131	153	2.238052373
Light-Dark Zone Data	STEREOTYPY TIME (centroid), dark	10	6.019823322	1.01471E-06	8	74.54490126	0.149445349	0.699603077	1	1.850617231	0.8104127	0.594392084	8	10.03553285	153	12.38323739
Open Field	CLOCKWISE REVOLUTIONS, 11	11	6.024035218	1.05779E-06	8	27.05854303	0.192146905	0.661770613	1	0.863078504	0.808714867	0.595896727	8	3.632556124	149	4.491763751
Light-Dark Zone Data	MOVEMENT EPISODE COUNT (crossover), % Light	10	3.031975785	0.003430914	8	272.5338113	0.855956258	0.356329722	1	76.93894602	0.806279399	0.597984943	8	72.47366508	153	89.88653954
Light-Dark Zone Data	TOTAL DISTANCE Y AXIS (crossover), light	10	3.401112157	0.001266143	8	21980.19195	7.9798244	0.005361091	1	51570.79919	0.802551853	0.601229162	8	5186.610426	153	6462.648375
Open Field	COUNTER CLOCKWISE REVOLUTIONS, 8	11	4.821599136	2.70031E-05	8	16.3521425	1.282381441	0.259275776	1	4.349113948	0.798538869	0.604750224	8	2.708193072	149	3.391435504
Light-Dark Zone Data	STEREOTYPY TIME (whole body), light	10	4.604229314	4.72848E-05	8	37.72068566	0.006230287	0.937189716	1	0.051042356	0.797850838	0.605325804	8	6.536486042	153	8.192616631
Wheel Running	Number of Revolutions, 2020-01-03 13:00:00	13	1.267396814	0.264715613	8	89430.2328	0.887805423	0.347597906	1	62645.45155	0.792091599	0.610373131	8	55891.6792	149	70562.14111
Light-Dark Zone Data	MOVEMENT TIME (centroid), light	10	5.578448015	3.33381E-06	8	3708.760242	0.25487707	0.61438811	1	169.4517799	0.787566972	0.614305837	8	523.603889	153	664.8372867
IDC	Water Consumption per unit Body Weight (g/g), 24h	16	14.48872787	2.02815E-15	8	0.020481039	34.00760027	3.43045E-08	1	0.048072612	0.786574156	0.615212037	8	0.001111889	145	0.001413584
Open Field	LEFT REAR TIME LEGACY (s), 3	11	1.01253587	0.429085353	8	494.4895148	0.812076627	0.3689613	1	396.5917545	0.785337712	0.616273367	8	383.5333402	149	488.3674045
Light-Dark Zone Data	TOTAL DISTANCE Y AXIS (centroid), light	10	3.455275077	0.001092927	8	22326.41546	8.128669708	0.004958905	1	52523.76527	0.784701074	0.616812415	8	5070.381319	153	6461.54502
Light-Dark Zone Data	VERTICAL EPISODE COUNT (crossover), Total	10	5.360161492	6.02294E-06	8	1036.065273	0.686434736	0.408670291	1	132.6809264	0.784643909	0.61686243	8	151.6637712	153	193.2899363
Light-Dark Zone Data	VERTICAL EPISODE COUNT (centroid), Total	10	5.277043506	7.54798E-06	8	1036.673983	0.693025405	0.406434767	1	136.1446814	0.782952754	0.618342318	8	153.8108884	153	196.4497699
Light-Dark Zone Data	TOTAL DISTANCE (crossover), % Light	10	2.984795816	0.003893549	8	373.4591062	0.010786936	0.917416329	1	1.349666681	0.78275733	0.618513364	8	97.93897833	153	125.1204871
Light-Dark Zone Data	TOTAL DISTANCE X AXIS (centroid), light	10	4.708736821	3.55323E-05	8	57023.85996	2.677565064	0.103826634	1	32425.91401	0.782136143	0.619057106	8	9471.844271	153	12110.22449
Light-Dark Zone Data	STEREOTYPIC EPISODE COUNT (whole body), % Light	10	5.188968692	9.58998E-06	8	665.8636744	0.029045185	0.864899907	1	3.727163319	0.780083665	0.620854191	8	100.1026228	153	128.3229316
Light-Dark Zone Data	STEREOTYPIC EPISODE COUNT (whole body), dark	10	5.273485475	7.62131E-06	8	225.5553059	0.222846625	0.637552018	1	9.531502264	0.778344266	0.622377729	8	33.29101405	153	42.77158
Light-Dark Zone Data	VERTICAL EPISODE COUNT (whole body), Total	10	4.779649716	2.92732E-05	8	1042.244286	0.72804828	0.394850378	1	158.757274	0.777235557	0.623349111	8	169.4829885	153	218.0587173
Open Field	STEREOTYPIC EPISODE COUNT, 5	11	2.96779173	0.004121905	8	258.853895	1.970624854	0.162462338	1	171.8799584	0.771664466	0.628244457	8	67.30538084	149	87.22104467
Light-Dark Zone Data	TOTAL DISTANCE Y AXIS (whole body), light	10	3.449573463	0.001109993	8	22038.19769	8.46665415	0.004157012	1	54090.68685	0.770562275	0.62919983	8	4922.870591	153	6388.673246
GTT	GTT AREA UNDER CURVE	17	3.512442138	0.000977789	8	34504417.54	9.522792801	0.002437239	1	93546998.37	0.77043518	0.629339576	8	7568357.314	143	9823483.544
IDC	Rearing Activity, Dark	16	7.310365708	3.8837E-08	8	94768562.72	0.028457819	0.866272072	1	368915.412	0.770252001	0.629494117	8	9985228.919	145	12963587.12
Light-Dark Zone Data	VERTICAL EPISODE COUNT (query), Total	10	4.776779705	2.95036E-05	8	1042.687247	0.732744582	0.393333615	1	159.9452932	0.770001474	0.629691795	8	168.0778195	153	218.2824645
Light-Dark Zone Data	STEREOTYPIC EPISODE COUNT (query), % Light	10	5.335050135	6.44779E-06	8	608.0868725	0.020804336	0.885503073	1	2.371269885	0.761116682	0.637491045	8	86.75177379	153	113.9795985
Open Field	COUNTER CLOCKWISE REVOLUTIONS, 1	11	3.914111888	0.000319494	8	48.78488811	0.969463242	0.326410212	1	12.08324063	0.760139057	0.638355789	8	9.47425621	149	12.46384608
Light-Dark Zone Data	AMBULATORY TIME (whole body), Total	10	6.963870434	8.24408E-08	8	151.1758035	7.32273499	0.007581952	1	158.9662468	0.757447296	0.640714432	8	16.44311229	153	21.70858934
Open Field	REST EPISODE COUNT, 10	11	4.739357081	3.37652E-05	8	700.4862379	4.857545419	0.02905968	1	717.9547053	0.757193066	0.640942519	8	111.9146149	149	147.8019541
Light-Dark Zone Data	AMBULATORY TIME (whole body), % Light	10	3.376041891	0.001355282	8	364.7121237	0.869120176	0.352667796	1	93.89061968	0.756453509	0.641587617	8	81.71929571	153	108.0295019
Light-Dark Zone Data	REST EPISODE COUNT (whole body), Total	10	32.7741485	1.41286E-29	8	1339.546446	3.863641353	0.051153484	1	157.9149201	0.751582851	0.645868152	8	30.7187275	153	40.87204418
Light-Dark Zone Data	VERTICAL ACTIVITY TIME (whole body), Total	10	2.77392705	0.006830106	8	1026.287305	0.058735313	0.808830674	1	21.73067463	0.750578244	0.646751211	8	277.696172	153	369.9763138
Light-Dark Zone Data	VERTICAL ACTIVITY TIME (crossover), Total	10	2.696927832	0.008372842	8	1031.005493	0.064466812	0.799911268	1	24.64494462	0.749696705	0.647526131	8	286.6007063	153	382.28887
Light-Dark Zone Data	VERTICAL ACTIVITY TIME (centroid), Total	10	2.704969923	0.00819699	8	1030.678499	0.0637777	0.800960751	1	24.30130687	0.749664434	0.6475545	8	285.645695	153	381.0314083
Light-Dark Zone Data	AMBULATORY EPISODE COUNT (crossover), dark	10	1.783601902	0.084243023	8	2.244330724	0.030536172	0.861510231	1	0.038424084	0.749429885	0.647760687	8	0.943017898	153	1.258313709
Clinical Chemistry	PCT %, immune	19	2.700897705	0.009701713	8	70304.50297	1.001729931	0.319237818	1	26075.08045	0.749377252	0.647834215	8	19506.32751	103	26030.05025
Light-Dark Zone Data	MOVEMENT TIME (crossover), light	10	5.802857355	1.81883E-06	8	4037.527841	0.461296292	0.498044942	1	320.9619861	0.749279704	0.647892709	8	521.3358665	153	695.7827143
Open Field	MOVEMENT EPISODE COUNT, 10	11	4.527940141	6.00147E-05	8	684.0042461	4.917010397	0.028107544	1	742.7783683	0.74910041	0.648051397	8	113.1613593	149	151.0630054
Light-Dark Zone Data	STEREOTYPY TIME (query), light	10	4.320739168	0.000102724	8	34.57761577	0.026038538	0.872019121	1	0.208378827	0.748686153	0.648414501	8	5.991516992	153	8.002708431
Wheel Running	Number of Revolutions, 2020-01-02 14:00:00	13	0.762430104	0.636344669	8	109170.3288	0.60382665	0.438353632	1	86460.32402	0.748139809	0.64889545	8	107124.1395	149	143187.3271
Light-Dark Zone Data	VERTICAL ACTIVITY TIME (query), Total	10	2.671776484	0.008946918	8	1032.195722	0.066405604	0.796990239	1	25.65468342	0.748072587	0.648953902	8	289.00521	153	386.3331113
Light-Dark Zone Data	STEREOTYPY TIME (crossover), light	10	4.386306656	8.58444E-05	8	35.97339225	0.000488672	0.98239227	1	0.004007739	0.744916902	0.651728333	8	6.109282823	153	8.201294407
Open Field	AMBULATORY EPISODE COUNT, 6	11	4.577960685	5.23753E-05	8	16.04478293	0.008091631	0.928444976	1	0.028359454	0.74316365	0.653268312	8	2.604631247	149	3.504788274
Open Field	FRACTION TIME MOVING, 7	11	24.97334711	4.37889E-24	8	0.252040441	0.000343887	0.985229533	1	3.47064E-06	0.742389448	0.653948698	8	0.007492474	149	0.010092377
Open Field	MOVEMENT TIME (s), 7	11	24.97334813	4.37888E-24	8	22683.64035	0.000343902	0.985229211	1	0.312370995	0.742389421	0.653948721	8	674.3226634	149	908.3139445
Open Field	FRACTION TIME RESTING, 7	11	24.9737214	4.37617E-24	8	0.252041987	0.000340696	0.98529821	1	3.4384E-06	0.742330109	0.654000846	8	0.007491809	149	0.010092288
Open Field	REST TIME (s), 7	11	24.97372288	4.37616E-24	8	22683.77952	0.000340709	0.985297937	1	0.309467879	0.742330034	0.654000912	8	674.2627401	149	908.3058872
Light-Dark Zone Data	STEREOTYPY TIME (crossover), dark	10	5.675967397	2.56134E-06	8	74.65372018	0.063242344	0.801780242	1	0.831801164	0.741938087	0.654347459	8	9.758413762	153	13.15259848
Light-Dark Zone Data	STEREOTYPIC EPISODE COUNT (centroid), % Light	10	4.715058718	3.49236E-05	8	563.6051538	2.249E-05	0.996222331	1	0.002688302	0.739547157	0.656449739	8	88.40029658	153	119.5330085
Light-Dark Zone Data	ENTRY COUNT (centroid), % Light	10	1.428183758	0.188865534	8	1.171253485	1.530311768	0.217960999	1	1.255008664	0.738529432	0.657344595	8	0.605667979	153	0.820099989
Open Field	FRACTION TIME RESTING, 6	11	27.45474241	7.95264E-26	8	0.235153242	0.495684034	0.482501544	1	0.004245595	0.736337091	0.659267696	8	0.006306818	149	0.008565123
Open Field	REST TIME (s), 6	11	27.45474204	7.95264E-26	8	21163.79173	0.495684073	0.482501527	1	382.1035534	0.736337053	0.659267729	8	567.6135662	149	770.8610663
Open Field	FRACTION TIME MOVING, 6	11	27.45379468	7.96451E-26	8	0.23514623	0.495496248	0.482584362	1	0.004244006	0.736253195	0.659341425	8	0.006306129	149	0.008565163
Open Field	MOVEMENT TIME (s), 6	11	27.45379493	7.96451E-26	8	21163.161	0.495496169	0.482584397	1	381.9604987	0.736253162	0.659341453	8	567.5515625	149	770.8646856
Open Field	CENTER DISTANCE LEGACY (cm), 11	11	6.370468393	4.2121E-07	8	41792.87037	0.001473847	0.96942755	1	9.669039069	0.735553041	0.659956719	8	4825.52789	149	6560.407773
Light-Dark Zone Data	MOVEMENT EPISODE COUNT (whole body), light	10	4.856740276	2.37159E-05	8	467.9935813	11.26399045	0.000996856	1	1085.393686	0.73407011	0.661265379	8	70.73470684	153	96.35960637
Light-Dark Zone Data	AMBULATORY ACTIVITY COUNT (whole body), Total	10	7.047767169	6.61191E-08	8	549576.3514	15.87536077	0.000104382	1	1237941.413	0.733567279	0.661707456	8	57202.6883	153	77978.78935
IDC	Ambulatory Activity, Light	16	17.45604605	4.9062E-18	8	309894587.2	1.806614003	0.181014176	1	32072549.47	0.726665402	0.667756664	8	12900382.73	145	17752851.15
Light-Dark Zone Data	MOVEMENT TIME (whole body), light	10	5.41498647	5.19057E-06	8	3716.980703	0.674261668	0.412847346	1	462.829893	0.722352937	0.671563645	8	495.84093	153	686.4247443
Light-Dark Zone Data	AMBULATORY TIME (centroid), Total	10	8.168148062	3.62156E-09	8	174.5269265	3.848989469	0.051590598	1	82.24046589	0.719727013	0.673870247	8	15.37824028	153	21.36676823
Light-Dark Zone Data	STEREOTYPY TIME (query), dark	10	5.551171464	3.58916E-06	8	72.92736848	0.02350428	0.878354997	1	0.308782626	0.719610459	0.673972613	8	9.453733762	153	13.13729344
Light-Dark Zone Data	AMBULATORY TIME (crossover), Total	10	6.299782292	4.79545E-07	8	133.6814282	6.11369094	0.014508369	1	129.7325683	0.718990676	0.674516926	8	15.25698761	153	21.22000762
Light-Dark Zone Data	STEREOTYPIC EPISODE COUNT (crossover), % Light	10	5.146765906	1.07569E-05	8	631.6614945	0.052414174	0.819220182	1	6.432780572	0.717825788	0.675539859	8	88.09860762	153	122.7297891
Open Field	VERTICAL ACTIVITY TIME (s), 12	11	17.86428217	1.58921E-18	8	3956.558346	0.046816287	0.828994739	1	10.3688114	0.714886381	0.678106925	8	158.3321204	149	221.4787198
Open Field	FRACTION TIME VERTICAL, 12	11	17.86428307	1.58921E-18	8	0.043961765	0.046816356	0.828994616	1	0.000115209	0.714886333	0.678106967	8	0.001759246	149	0.002460875
Light-Dark Zone Data	COUNTER CLOCKWISE REVOLUTIONS (centroid), % Light	10	2.789623491	0.006551628	8	1186.826884	0.296340823	0.586978032	1	126.0762455	0.713579969	0.679266987	8	303.5878837	153	425.4433935
Light-Dark Zone Data	AMBULATORY ACTIVITY COUNT (crossover), Total	10	8.328806723	2.40355E-09	8	675226.7981	13.87072626	0.000274834	1	1124517.16	0.713104575	0.679684167	8	57812.28155	153	81071.25313
Light-Dark Zone Data	COUNTER CLOCKWISE REVOLUTIONS (query), % Light	10	2.491150406	0.014382714	8	1076.934841	0.47499891	0.491747113	1	205.3440346	0.712950596	0.679815786	8	308.2115533	152	432.3042231
Open Field	STEREOTYPIC ACTIVITY COUNT, 12	11	2.060025395	0.043230609	8	3946.23452	0.109150358	0.741577605	1	209.0910682	0.711335046	0.681221846	8	1362.650635	149	1915.62421
Open Field	RIGHT REAR TIME LEGACY (s), 11	11	1.912623602	0.062035681	8	5849.29851	0.000540967	0.981475042	1	1.654416267	0.71125877	0.68128873	8	2175.213596	149	3058.259086
Light-Dark Zone Data	REST EPISODE COUNT (crossover), % Light	10	2.903180903	0.004842978	8	540.6262253	0.874484716	0.351190325	1	162.8453021	0.708870183	0.683398675	8	132.0047988	153	186.21858
Light-Dark Zone Data	AMBULATORY ACTIVITY COUNT (centroid), Total	10	8.215859032	3.20587E-09	8	666078.7916	14.09160065	0.000246803	1	1142438.824	0.706432596	0.685535771	8	57272.13282	153	81072.32475
Light-Dark Zone Data	CLOCKWISE REVOLUTIONS (centroid), light	10	1.480337778	0.168598744	8	3.494023641	0.484262606	0.487553562	1	1.142999267	0.705084855	0.686716956	8	1.664203391	153	2.360288099
Light-Dark Zone Data	AMBULATORY EPISODE COUNT (whole body), % Light	10	1.153452338	0.331220859	8	809.6405418	1.256079116	0.264173858	1	881.6771551	0.702888915	0.688631852	8	493.3774401	151	701.9280426
Light-Dark Zone Data	AMBULATORY ACTIVITY COUNT (query), Total	10	9.337616472	1.9037E-10	8	790631.4982	12.46949787	0.000546904	1	1055813.099	0.697206619	0.693614965	8	59033.64258	153	84671.66119
Open Field	HORIZONTAL ACTIVITY COUNT, 8	11	15.81091934	9.85987E-17	8	1209526.952	0.139241167	0.709566894	1	10651.87549	0.696631835	0.694097144	8	53291.96625	149	76499.47014
Light-Dark Zone Data	MOVEMENT EPISODE COUNT (centroid), % Light	10	3.054634688	0.00322841	8	158.6580932	1.485760658	0.224751368	1	77.17058732	0.696395014	0.694324885	8	36.1708408	153	51.9401203
IDC	Food Consumption, Dark (kcal)	16	5.120578916	1.24934E-05	8	41.20033407	4.671008511	0.032317648	1	37.58307689	0.695549572	0.695021137	8	5.596413059	145	8.046030487
IDC	Food Consumption, Dark (g)	16	5.120577938	1.24934E-05	8	4.099983782	4.671008925	0.032317641	1	3.740019403	0.695549007	0.695021631	8	0.556917536	145	0.800687702
Light-Dark Zone Data	STEREOTYPIC ACTIVITY COUNT (whole body), % Light	10	5.956292916	1.20352E-06	8	868.6842279	0.001287527	0.971423117	1	0.187776973	0.694870088	0.695658369	8	101.3420082	153	145.8431008
Open Field	CLOCKWISE REVOLUTIONS, 12	11	6.775121082	1.44912E-07	8	23.56883284	0.229953966	0.632261075	1	0.799948299	0.693941067	0.696448889	8	2.414035234	149	3.478732343
Light-Dark Zone Data	AMBULATORY TIME (centroid), % Light	10	3.935149212	0.000295155	8	326.6587834	0.601401751	0.439240694	1	49.92267219	0.693292954	0.697036959	8	57.55060882	153	83.01052026
IDC	Water Consumption, Light (g)	16	10.38378848	1.96263E-11	8	0.658119471	1.196830124	0.275770198	1	0.075854512	0.691458441	0.698593554	8	0.0438243	145	0.063379514
Open Field	REST EPISODE COUNT, 8	11	5.089122314	1.30698E-05	8	623.6452671	1.814296513	0.180038733	1	222.3325289	0.687107824	0.702413559	8	84.2014627	149	122.5447589
Light-Dark Zone Data	REST EPISODE COUNT (whole body), % Light	10	2.964307164	0.004113093	8	550.7241025	0.742393572	0.390243574	1	137.9256639	0.687093956	0.70244979	8	127.6518192	153	185.7850999
Open Field	LEFT FRONT TIME LEGACY (s), 5	11	0.854816423	0.556213321	8	698.3690943	0.677287804	0.411837413	1	553.3315197	0.686148864	0.703249683	8	560.5708406	149	816.9813723
Light-Dark Zone Data	REST TIME (query), Total	10	14.88122903	5.36642E-16	8	6182.955754	0.545882535	0.461136904	1	226.8070434	0.680674149	0.708044701	8	282.8111937	153	415.4869024
Organ Weights	FEMUR (g)	19	19.8368007	8.40684E-19	8	0.001565723	6.954454203	0.009467602	1	0.000548916	0.680290294	0.708110039	8	5.36954E-05	120	7.89302E-05
Light-Dark Zone Data	REST EPISODE COUNT (query), % Light	10	2.959263341	0.00416898	8	503.2649563	0.675439131	0.412440557	1	114.8680619	0.678165553	0.710227696	8	115.3317289	153	170.0642688
Light-Dark Zone Data	HORIZONTAL ACTIVITY COUNT (whole body), Total	10	7.577478053	1.6583E-08	8	602173.9858	16.06459699	9.53535E-05	1	1276636.149	0.677668368	0.71066012	8	53853.57227	153	79468.9185
Light-Dark Zone Data	DURATION (centroid), Total	10	1.045553615	0.404547535	8	4.60453E-06	0.00020269	0.988659507	1	8.92631E-10	0.677418196	0.710877675	8	2.98329E-06	153	4.40392E-06
Open Field	TOTAL DISTANCE X AXIS (cm), 8	11	16.16937292	4.72149E-17	8	338437.6306	0.113931343	0.736187037	1	2384.672181	0.675086414	0.712876105	8	14130.08701	149	20930.78268
Open Field	RIGHT REAR TIME LEGACY (s), Total	11	3.105857275	0.002849247	8	322529.8213	1.501457114	0.222380696	1	155919.8159	0.674058733	0.713768462	8	69998.07893	149	103845.6673
Open Field	MARGIN TIME LEGACY (s), 2	11	3.923142905	0.000311734	8	794.4060727	0.002428208	0.96076466	1	0.49169334	0.671462821	0.716020969	8	135.9660241	149	202.4922599
Open Field	FRACTION TIME MARGINS, 2	11	3.923142044	0.000311735	8	0.008826733	0.002428294	0.960763966	1	5.46345E-06	0.671462419	0.716021318	8	0.001510733	149	0.002249914
Open Field	CENTER TIME LEGACY (s), 2	11	3.923156293	0.000311723	8	794.4063866	0.002404324	0.960957939	1	0.486855587	0.671142831	0.716298469	8	135.9008185	149	202.4916488
Open Field	FRACTION TIME CENTER, 2	11	3.923155738	0.000311723	8	0.008826737	0.002404359	0.960957653	1	5.40959E-06	0.671142155	0.716299055	8	0.001510008	149	0.002249907
Light-Dark Zone Data	MOVEMENT TIME (whole body), Total	10	11.66368026	7.08181E-13	8	4559.51756	1.615416992	0.205661008	1	631.4921174	0.66996433	0.717350297	8	261.89968	153	390.9158567
Wheel Running	Number of Revolutions, 2020-01-03 11:00:00	13	2.759954165	0.00715608	8	587280.5123	0.083907646	0.772472807	1	17854.39986	0.668683665	0.718429887	8	142286.7417	149	212786.328
Open Field	MOVEMENT EPISODE COUNT, 8	11	4.736173711	3.40587E-05	8	594.200104	1.774206749	0.184896163	1	222.5918852	0.667054193	0.71984099	8	83.68858393	149	125.4599473
Wheel Running	Number of Revolutions, 2020-01-03 15:00:00	13	4.271328268	0.000120731	8	158086.83	0.19363454	0.660546325	1	7166.639677	0.663357074	0.72303896	8	24551.61728	149	37011.16375
Light-Dark Zone Data	STEREOTYPY TIME (centroid), % Light	10	4.75839806	3.10231E-05	8	898.9837752	0.042201476	0.83750927	1	7.972944125	0.657877777	0.72780264	8	124.2900322	153	188.9257191
Light-Dark Zone Data	STEREOTYPY TIME (whole body), % Light	10	4.736113492	3.29708E-05	8	958.4615781	0.167767827	0.682676152	1	33.95168131	0.656149554	0.729292368	8	132.7869651	153	202.3730174
Open Field	AMBULATORY EPISODE COUNT, 2	11	2.640793016	0.009790844	8	7.979377262	0.401746634	0.527160414	1	1.213911102	0.655156776	0.730112643	8	1.979611069	149	3.021583749
Light-Dark Zone Data	HORIZONTAL ACTIVITY COUNT (crossover), Total	10	9.015868093	4.24314E-10	8	735646.7811	14.14258858	0.000240757	1	1153959.847	0.653857498	0.731266118	8	53351.2867	153	81594.66992
Light-Dark Zone Data	STEREOTYPIC EPISODE COUNT (centroid), dark	10	4.666943907	3.98328E-05	8	214.6976646	0.264035292	0.608102615	1	12.14665566	0.653504648	0.73156976	8	30.06376862	153	46.00390938
Light-Dark Zone Data	STEREOTYPIC ACTIVITY COUNT (centroid), % Light	10	5.790924446	1.87828E-06	8	782.9495705	0.005960619	0.938561298	1	0.80589275	0.653088081	0.731928162	8	88.29937896	153	135.202864
Open Field	RIGHT FRONT TIME LEGACY (s), 5	11	1.110453197	0.35937639	8	1043.359744	0.31768957	0.573846756	1	298.4948036	0.649745669	0.734764435	8	610.4881114	149	939.5801166
Open Field	REST TIME (s), 12	11	32.59160507	3.67121E-29	8	40095.64682	0.061765632	0.804068957	1	75.98683614	0.648996315	0.735407576	8	798.4242259	149	1230.244621
Open Field	FRACTION TIME RESTING, 12	11	32.59160505	3.67121E-29	8	0.445507177	0.061765695	0.804068858	1	0.000844299	0.648996131	0.735407735	8	0.008871378	149	0.013669384
Open Field	MOVEMENT TIME (s), 12	11	32.59102996	3.67422E-29	8	40095.43192	0.061725406	0.804131458	1	75.93828155	0.648984916	0.735417358	8	798.4200112	149	1230.259736
Open Field	FRACTION TIME MOVING, 12	11	32.59102894	3.67422E-29	8	0.44550478	0.061725457	0.804131378	1	0.000843759	0.648984705	0.735417539	8	0.00887133	149	0.013669552
Light-Dark Zone Data	HORIZONTAL ACTIVITY COUNT (centroid), Total	10	8.851407446	6.40842E-10	8	724984.9141	14.30370921	0.000222628	1	1171562.088	0.648013766	0.736287553	8	53076.32792	153	81906.17352
Open Field	STEREOTYPIC EPISODE ACTIVITY COUNT, 9	11	6.920484456	9.90062E-08	8	98099.59428	0.228084993	0.633647266	1	3233.161697	0.645780069	0.738164921	8	9154.093637	149	14175.24957
Wheel Running	Number of Revolutions, Total Day	13	13.75215026	7.76449E-15	8	1186637814	3.739984093	0.055020378	1	322713645.6	0.645488612	0.738414544	8	55697558.58	149	86287438.03
Light-Dark Zone Data	ENTRY COUNT (crossover), % Light	10	1.522711728	0.153531344	8	3.535445219	0.871885888	0.351905016	1	2.024352172	0.645194998	0.7387039	8	1.49801931	153	2.321808622
Light-Dark Zone Data	STEREOTYPIC ACTIVITY COUNT (crossover), % Light	10	5.84411516	1.6275E-06	8	817.8646477	0.008623238	0.926135164	1	1.206793682	0.644977647	0.73889006	8	90.26249506	153	139.9467029
EKG	JT INTERVAL (ms)	18	4.157505429	0.000168959	8	521.562034	1.202056705	0.274728561	1	150.7988746	0.643165535	0.740362124	8	80.68557704	145	125.4507163
Light-Dark Zone Data	STEREOTYPIC ACTIVITY COUNT (query), % Light	10	6.26893199	5.20729E-07	8	807.5820851	0.003777364	0.951072874	1	0.486610993	0.637558713	0.745229867	8	82.13217106	153	128.8229138
Light-Dark Zone Data	STEREOTYPIC ACTIVITY COUNT (whole body), dark	10	6.534162303	2.56866E-07	8	2427.114493	0.447296626	0.504629388	1	166.1483254	0.637326088	0.745428187	8	236.7347664	153	371.4499856
Open Field	VERTICAL ACTIVITY TIME (s), 2	11	3.590031201	0.000771081	8	844.3760111	0.819582844	0.366763708	1	192.7660386	0.636976723	0.745685697	8	149.8170446	149	235.2001874
Open Field	FRACTION TIME VERTICAL, 2	11	3.59003154	0.00077108	8	0.009381958	0.819583298	0.366763576	1	0.002141846	0.636976552	0.745685843	8	0.001664634	149	0.002613336
Light-Dark Zone Data	STEREOTYPIC EPISODE COUNT (crossover), dark	10	4.464244733	6.93523E-05	8	227.6964067	0.356490363	0.551344426	1	18.18259964	0.634855031	0.747533031	8	32.38044013	153	51.00446332
Open Field	FRACTION TIME MARGINS, 11	11	3.37009947	0.0013988	8	0.01033952	0.060135987	0.806618564	1	0.000184498	0.634045845	0.748180472	8	0.001945263	149	0.003068016
Open Field	MARGIN TIME LEGACY (s), 11	11	3.370099149	0.001398801	8	930.556779	0.060135972	0.806618587	1	16.60483398	0.634045818	0.748180495	8	175.0736724	149	276.1214842
Open Field	CENTER TIME LEGACY (s), 11	11	3.369929295	0.001399443	8	930.5315563	0.060088491	0.806693419	1	16.59210983	0.633980294	0.748236215	8	175.059658	149	276.1279169
Open Field	FRACTION TIME CENTER, 11	11	3.369929631	0.001399442	8	0.01033924	0.060088474	0.806693445	1	0.000184357	0.633980234	0.748236266	8	0.001945107	149	0.003068088
Open Field	VERTICAL ACTIVITY TIME (s), 10	11	17.42218551	3.79557E-18	8	4212.31201	1.688293334	0.195832965	1	408.1932364	0.631616034	0.750245113	8	152.7112544	149	241.7786223
Open Field	FRACTION TIME VERTICAL, 10	11	17.42218556	3.79557E-18	8	0.046803469	1.688294215	0.195832849	1	0.004535483	0.631615853	0.750245266	8	0.001696791	149	0.002686429
Clinical Chemistry	CREX (mg/dL), liver	19	1.793354011	0.086200943	8	0.033789422	2.43161126	0.121863543	1	0.045815125	0.628351006	0.752384361	8	0.011839055	107	0.018841468
Light-Dark Zone Data	HORIZONTAL ACTIVITY COUNT (query), Total	10	10.12088247	2.78306E-11	8	859552.9411	12.62721072	0.000505891	1	1072412.029	0.628038018	0.753321932	8	53338.42449	153	84928.65552
Wheel Running	Number of Revolutions, 2020-01-02 09:00:00	13	6.031684737	1.03643E-06	8	7301273.418	2.10621555	0.148803894	1	2549545.654	0.627484681	0.753747782	8	759561.7847	149	1210486.578
Light-Dark Zone Data	REST EPISODE COUNT (centroid), % Light	10	2.777393487	0.006767626	8	498.2185394	0.721907738	0.396846397	1	129.4983302	0.626091743	0.754969691	8	112.3105226	153	179.3834909
Wheel Running	Number of Revolutions, 2020-01-03 09:00:00	13	2.859951981	0.005491763	8	2048543.318	0.465914549	0.495932532	1	333728.0285	0.625579021	0.75536005	8	448093.4408	149	716285.9137
Light-Dark Zone Data	MOVEMENT EPISODE COUNT (centroid), light	10	9.449949129	1.44133E-10	8	853.7855591	4.984234172	0.027031299	1	450.3164093	0.625442275	0.755519037	8	56.50756161	153	90.34816458
Light-Dark Zone Data	TOTAL DISTANCE X AXIS (centroid), % Light	10	1.849149628	0.072049432	8	371.4397216	0.034623356	0.852633579	1	6.954812883	0.622706515	0.757830208	8	125.0834065	153	200.8705601
Light-Dark Zone Data	TOTAL DISTANCE X AXIS (query), % Light	10	1.858992971	0.070365616	8	360.9315732	0.00238853	0.961084576	1	0.463743423	0.618656347	0.761243161	8	120.1148214	153	194.1543507
Clinical Chemistry	% LYMPH, immune	19	4.615925383	7.52404E-05	8	422.0957713	0.058885174	0.808740104	1	5.384658744	0.616176245	0.762561556	8	56.3452322	105	91.44336969
EKG	QT INTERVAL (ms)	18	4.315347438	0.000110135	8	567.8201047	1.104330553	0.295065924	1	145.3095259	0.615380863	0.763901341	8	80.9727678	145	131.58155
Organ Weights	LEFT EYE (g)	19	9.833124469	1.9428E-10	8	2.14126E-05	11.50535276	0.000940409	1	2.5054E-05	0.614049671	0.764642975	8	1.33715E-06	120	2.1776E-06
Clinical Chemistry	% NEUT, immune	19	3.893382182	0.000468041	8	303.0539951	0.013769018	0.906813636	1	1.071756033	0.608011077	0.769363231	8	47.32650878	105	77.83823447
IDC	Food Consumption per unit Body Weight (g/g), Dark	16	12.40376853	1.88209E-13	8	0.037458047	8.868561424	0.003401666	1	0.026782102	0.602191429	0.774903454	8	0.001818553	145	0.003019892
IDC	Food Consumption per unit Body Weight (kcal/g), Dark	16	12.40377015	1.88209E-13	8	0.376412252	8.868561758	0.003401665	1	0.269130697	0.602191313	0.774903551	8	0.018274459	145	0.0303466
Light-Dark Zone Data	TOTAL DISTANCE X AXIS (whole body), % Light	10	1.838519885	0.073909486	8	397.5095894	0.057917378	0.810140592	1	12.52241722	0.601355975	0.775696845	8	130.0202237	153	216.2117433
Light-Dark Zone Data	REST EPISODE COUNT (centroid), Total	10	31.30456081	1.20936E-28	8	1347.37356	2.816210234	0.095357944	1	121.2119612	0.596740347	0.7795162	8	25.68418608	153	43.04080699
Light-Dark Zone Data	REST EPISODE COUNT (crossover), Total	10	31.30456081	1.20936E-28	8	1347.37356	2.816210234	0.095357944	1	121.2119612	0.596740347	0.7795162	8	25.68418608	153	43.04080699
Open Field	VERTICAL ACTIVITY COUNT, 11	11	9.98279982	4.44321E-11	8	54653.93359	1.999391547	0.159448405	1	10946.2891	0.596413372	0.779736071	8	3265.249971	149	5474.810131
Open Field	LEFT REAR TIME LEGACY (s), 5	11	2.018247748	0.047929225	8	2688.194934	0.201077263	0.654504113	1	267.8238491	0.59554008	0.780456452	8	793.2266132	149	1331.944969
Open Field	LEFT REAR TIME LEGACY (s), 2	11	0.854581446	0.556413467	8	286.8361144	0.041342272	0.839156093	1	13.87633284	0.595356385	0.780607907	8	199.8284809	149	335.6451464
Open Field	VERTICAL ACTIVITY COUNT, 3	11	3.893300646	0.000338119	8	17363.5479	0.026998806	0.869707332	1	120.4107018	0.591554304	0.783736658	8	2638.245138	149	4459.852828
Light-Dark Zone Data	STEREOTYPIC EPISODE COUNT (query), dark	10	4.427731464	7.66416E-05	8	230.4134164	0.560737497	0.4551129	1	29.18005381	0.590634	0.784543442	8	30.73582917	153	52.03870611
Clinical Chemistry	% MONO, immune	19	15.34382478	9.82602E-15	8	26.58782249	0.432716948	0.512098365	1	0.749813138	0.587226841	0.786464357	8	1.017548312	105	1.732802797
Light-Dark Zone Data	DURATION (crossover), Total	10	0.937424197	0.487535024	8	0.00322859	1.30241414	0.255555807	1	0.004485655	0.584721056	0.789382415	8	0.002013843	153	0.003444108
Open Field	AMBULATORY TIME (s), 8	11	30.15475079	1.27389E-27	8	1137.730838	0.2538414	0.615127242	1	9.577369444	0.583385468	0.790418788	8	22.01098071	149	37.72973772
Open Field	FRACTION TIME AMBULATORY, 8	11	30.15475051	1.27389E-27	8	0.012641452	0.253841544	0.615127141	1	0.000106415	0.583385434	0.790418816	8	0.000244566	149	0.000419219
Wheel Running	Number of Revolutions, 2020-01-02 07:00:00	13	16.45504785	2.63835E-17	8	20986965.39	7.445546714	0.007124726	1	9496139.58	0.581907954	0.791621367	8	742172.3843	149	1275411.994
Open Field	AMBULATORY TIME (s), 11	11	32.91567712	2.31902E-29	8	1155.42423	0.565584457	0.453205255	1	19.85345715	0.581608311	0.791865023	8	20.41593529	149	35.10255084
Open Field	FRACTION TIME AMBULATORY, 11	11	32.91568037	2.31901E-29	8	0.012838049	0.565585123	0.453204989	1	0.000220594	0.581608275	0.791865052	8	0.000226844	149	0.000390028
Light-Dark Zone Data	CLOCKWISE REVOLUTIONS (crossover), % Light	10	2.950869082	0.004275508	8	1175.974333	0.109020412	0.741716787	1	43.4465924	0.578134109	0.794724663	8	230.396827	152	398.5179621
EKG	QTc (ms)	18	5.692123358	2.70128E-06	8	501.1611453	1.137091282	0.288040093	1	100.1148312	0.573044059	0.798738195	8	50.45347737	145	88.04467399
Light-Dark Zone Data	TOTAL DISTANCE X AXIS (crossover), % Light	10	1.798366735	0.081341841	8	380.5979446	0.044441608	0.833314652	1	9.405414646	0.572688791	0.799135741	8	121.2011835	153	211.6353339
Light-Dark Zone Data	STEREOTYPIC ACTIVITY COUNT (crossover), dark	10	5.253514712	8.04635E-06	8	2232.520049	0.349965031	0.555005992	1	148.7202359	0.569445347	0.801742342	8	241.9900246	153	424.9574183
Open Field	RIGHT FRONT TIME LEGACY (s), 2	11	2.353331322	0.02063268	8	930.126363	7.063070745	0.008727559	1	2791.595149	0.568445509	0.802488897	8	224.6713621	149	395.238169
Open Field	MOVEMENT TIME (s), 11	11	26.13174449	6.56534E-25	8	33486.90642	0.222852613	0.637565539	1	285.5777417	0.567085494	0.803577426	8	726.7000052	149	1281.464635
Open Field	FRACTION TIME MOVING, 11	11	26.13174509	6.56534E-25	8	0.372076738	0.222853094	0.637565176	1	0.003173093	0.567085344	0.803577546	8	0.008074442	149	0.014238496
Open Field	REST TIME (s), 11	11	26.13255206	6.55677E-25	8	33487.45046	0.22284142	0.637573981	1	285.5592138	0.567057089	0.803600142	8	726.6529544	149	1281.445852
Open Field	FRACTION TIME RESTING, 11	11	26.13255156	6.55678E-25	8	0.372082768	0.222841866	0.637573644	1	0.003172886	0.567056956	0.803600248	8	0.00807392	149	0.014238287
Light-Dark Zone Data	AMBULATORY EPISODE COUNT (centroid), dark	10	1.738050186	0.093799528	8	2.279908887	0.334550892	0.563841984	1	0.438851281	0.566958189	0.803734413	8	0.743714436	153	1.311762402
Open Field	VERTICAL ACTIVITY COUNT, 10	11	9.139405025	3.49082E-10	8	62184.23178	0.813276345	0.368608824	1	5533.507336	0.56428832	0.805810634	8	3839.400438	149	6803.969362
Light-Dark Zone Data	STEREOTYPY TIME (query), % Light	10	4.833408598	2.52758E-05	8	884.5124035	0.126848894	0.722212485	1	23.21331171	0.562415692	0.807357259	8	102.9219122	153	182.9997166
Open Field	FRACTION TIME VERTICAL, 11	11	15.58453188	1.57537E-16	8	0.047556414	2.59458749	0.109345772	1	0.007917419	0.553399345	0.814430148	8	0.001688706	149	0.003051514
Open Field	VERTICAL ACTIVITY TIME (s), 11	11	15.58453281	1.57537E-16	8	4280.077772	2.594586041	0.10934587	1	712.5674008	0.553399178	0.814430279	8	151.9834793	149	274.6362578
Light-Dark Zone Data	STEREOTYPIC ACTIVITY COUNT (query), dark	10	5.225577557	8.68122E-06	8	2224.617992	0.20447125	0.651776171	1	87.04691794	0.548896382	0.818016358	8	233.6746039	153	425.7171514
Light-Dark Zone Data	STEREOTYPY TIME (crossover), % Light	10	4.530173582	5.79037E-05	8	893.5264761	0.172355714	0.678608238	1	33.99525229	0.547298471	0.819263537	8	107.9485511	153	197.2389049
IDC	Ambulatory Activity, 24H	16	12.49164074	1.54671E-13	8	1024364632	0.206376918	0.650301385	1	16923734.81	0.540447127	0.824459655	8	44318831.63	145	82004009.97
Clinical Chemistry	TBILC (mg/dL), liver	19	2.08868789	0.042962251	8	0.034905113	1.258482902	0.264426451	1	0.02103114	0.537672356	0.825818092	8	0.008985313	108	0.016711503
Open Field	VERTICAL ACTIVITY COUNT, 2	11	2.324100985	0.022234756	8	6081.927178	0.006279455	0.936945661	1	16.43267095	0.537368497	0.826892392	8	1406.236685	149	2616.894539
Light-Dark Zone Data	STEREOTYPIC ACTIVITY COUNT (centroid), dark	10	5.508294333	4.0309E-06	8	2139.339565	0.430631632	0.512664875	1	167.250919	0.536804402	0.827384338	8	208.4868429	153	388.3851218
Light-Dark Zone Data	REST EPISODE COUNT (query), Total	10	28.82576443	5.20228E-27	8	1362.655533	1.899222872	0.170177403	1	89.78032694	0.535414406	0.828450656	8	25.31018403	153	47.27213865
Organ Weights	LUNGS (g)	19	35.80738617	2.30085E-28	8	0.006318916	20.10345735	1.68976E-05	1	0.00354765	0.531047533	0.831184878	8	9.37138E-05	120	0.00017647
Open Field	AMBULATORY EPISODE COUNT, 10	11	4.292228723	0.000114047	8	14.9293412	0.508204192	0.477032233	1	1.767648994	0.511847076	0.846116723	8	1.780319767	149	3.47822592
Clinical Chemistry	% BASO, immune	19	4.314279392	0.000160988	8	2.168493131	0.017856455	0.893952485	1	0.008975218	0.508809355	0.847396713	8	0.255743658	105	0.502631595
Open Field	VERTICAL ACTIVITY COUNT, 12	11	16.31025997	3.54159E-17	8	51398.50594	0.006982461	0.933517539	1	22.00382226	0.509287272	0.84799997	8	1604.916471	149	3151.299
Light-Dark Zone Data	REST EPISODE COUNT (crossover), dark	10	9.007649987	4.33129E-10	8	504.7483538	0.0017361	0.966818861	1	0.097283246	0.508799018	0.848418381	8	28.51081769	153	56.03552031
Light-Dark Zone Data	HORIZONTAL ACTIVITY COUNT (query), light	10	5.036608571	1.45202E-05	8	281813.542	4.043456223	0.046099449	1	226243.6527	0.507147371	0.849627919	8	28376.43523	153	55953.03626
Light-Dark Zone Data	ENTRY COUNT (centroid), dark	10	9.870588289	5.12245E-11	8	658.3169378	2.28919515	0.132340367	1	152.6774187	0.506086788	0.8504027	8	33.75335843	153	66.69480263
Light-Dark Zone Data	REST EPISODE COUNT (whole body), dark	10	9.569744035	1.07225E-10	8	482.6182977	0.060968531	0.805302638	1	3.074745609	0.505993476	0.850470795	8	25.51810261	153	50.43168302
Light-Dark Zone Data	AMBULATORY ACTIVITY COUNT (query), light	10	4.625653471	4.45939E-05	8	241758.7547	4.352205019	0.038620456	1	227467.0319	0.504074742	0.85186842	8	26345.35478	153	52264.77864
Light-Dark Zone Data	REST EPISODE COUNT (query), dark	10	8.884141304	5.90268E-10	8	500.3211305	0.000687066	0.97912244	1	0.038692975	0.502226402	0.853210085	8	28.28348546	153	56.31620586
Light-Dark Zone Data	AMBULATORY TIME (crossover), light	10	3.240411626	0.001956828	8	61.46937019	3.229389188	0.074300115	1	61.26027876	0.501009975	0.854090534	8	9.503967758	153	18.96961784
IDC	Food Consumption per unit Body Weight (kcal/g), Light	16	3.096800581	0.002958429	8	0.036722723	0.130070188	0.718884136	1	0.001542409	0.497215111	0.856700258	8	0.005896115	145	0.011858278
IDC	Food Consumption per unit Body Weight (g/g), Light	16	3.096801018	0.002958426	8	0.003654403	0.130070323	0.718883997	1	0.00015349	0.497214648	0.856700591	8	0.000586742	145	0.001180057
Light-Dark Zone Data	ENTRY COUNT (centroid), Total	10	9.866391534	5.1753E-11	8	2637.044249	2.32439225	0.129424339	1	621.2529873	0.495389275	0.858132424	8	132.4053919	153	267.2754512
Light-Dark Zone Data	HORIZONTAL ACTIVITY COUNT (crossover), light	10	4.423856599	7.74588E-05	8	245984.9345	4.448758674	0.036554795	1	247369.594	0.491669792	0.860782935	8	27338.89739	153	55604.18359
IDC	Food Consumption, 24h (g)	16	4.259265738	0.00012822	8	5.988646007	7.886261226	0.005667935	1	11.08830247	0.490714773	0.861336361	8	0.689958609	145	1.406027793
IDC	Food Consumption, 24h (kcal)	16	4.259264191	0.00012822	8	60.17930182	7.886256998	0.005667948	1	111.4252178	0.490714678	0.861336429	8	6.93332589	145	14.12903711
IDC	Ambulatory Activity, Dark	16	9.056954277	4.80901E-10	8	345641000.2	0.062906161	0.802315288	1	2400690.992	0.488150236	0.863148995	8	18629301.92	145	38163050.14
Light-Dark Zone Data	AMBULATORY ACTIVITY COUNT (crossover), light	10	4.057301329	0.000211298	8	208897.7194	4.773702469	0.030419141	1	245782.9671	0.487724139	0.863573158	8	25111.38614	153	51486.86344
Wheel Running	Number of Revolutions, 2020-01-02 16:00:00	13	2.001406797	0.049955926	8	173190.0428	0.706457408	0.401969131	1	61132.6937	0.486999367	0.864022943	8	42142.07792	149	86534.15339
Wheel Running	Number of Revolutions, Day1	13	15.30537811	2.81835E-16	8	491422741	4.92305385	0.028012633	1	158068660.6	0.485631409	0.864983679	8	15592579.07	149	32107847.16
Light-Dark Zone Data	ENTRY COUNT (centroid), light	10	9.857169733	5.29338E-11	8	660.3916794	2.357923713	0.126713358	1	157.9716332	0.485205139	0.865342789	8	32.5068397	153	66.99607467
Open Field	AMBULATORY EPISODE COUNT, 7	11	2.790069215	0.006608721	8	8.397090019	4.332150872	0.039109714	1	13.03819298	0.484313133	0.865906952	8	1.457605766	149	3.00963502
Light-Dark Zone Data	HORIZONTAL ACTIVITY COUNT (centroid), light	10	4.239079373	0.000128461	8	236522.2164	4.206206212	0.041982251	1	234688.0368	0.48033764	0.868736018	8	26800.75396	153	55795.65645
Light-Dark Zone Data	ENTRY COUNT (whole body), % Light	10	1.835164024	0.074505847	8	168.1426768	1.681217085	0.196714955	1	154.0376431	0.480052645	0.86893361	8	43.98371789	153	91.62269669
Light-Dark Zone Data	HORIZONTAL ACTIVITY COUNT (whole body), light	10	3.97480447	0.000264812	8	216085.9752	4.987136585	0.026987469	1	271120.3232	0.479301484	0.869453827	8	26056.71028	153	54363.92579
Light-Dark Zone Data	MOVEMENT EPISODE COUNT (centroid), dark	10	4.535524018	5.70622E-05	8	454.8951724	1.596678694	0.208296478	1	160.1405762	0.479264724	0.869479263	8	48.06836179	153	100.2960563
Light-Dark Zone Data	AMBULATORY ACTIVITY COUNT (whole body), light	10	3.62432763	0.00068982	8	181924.1417	5.311126618	0.022534495	1	266593.4899	0.475254861	0.87224179	8	23855.551	153	50195.28041
Light-Dark Zone Data	AMBULATORY TIME (query), light	10	4.827263103	2.57035E-05	8	77.64924866	2.440470867	0.120306774	1	39.25634985	0.474098326	0.873034061	8	7.626138877	153	16.08556381
Open Field	FRACTION TIME AMBULATORY, 12	11	36.94331815	9.59742E-32	8	0.014608914	1.647219298	0.201330317	1	0.000651379	0.472822119	0.87384603	8	0.000186973	149	0.000395441
Open Field	AMBULATORY TIME (s), 12	11	36.94331651	9.59744E-32	8	1314.802325	1.647218168	0.201330471	1	58.62403492	0.472822091	0.873846049	8	16.82760627	149	35.58972093
IDC	Food Consumption per unit Body Weight (g/g), 24h	16	9.25016546	2.9961E-10	8	0.043871457	6.534275862	0.011610455	1	0.030990603	0.471560697	0.874642332	8	0.002236506	145	0.004742775
IDC	Food Consumption per unit Body Weight (kcal/g), 24h	16	9.250162581	2.99612E-10	8	0.440859772	6.534277949	0.011610442	1	0.311421584	0.471560158	0.874642698	8	0.022474405	145	0.047659678
Light-Dark Zone Data	AMBULATORY ACTIVITY COUNT (centroid), light	10	3.884313971	0.000339177	8	201566.0423	4.511301363	0.035279409	1	234101.8692	0.470590574	0.875424546	8	24420.03407	153	51892.31452
Open Field	COUNTER CLOCKWISE REVOLUTIONS, 10	11	6.376481409	4.14555E-07	8	22.82254041	2.092552886	0.15011894	1	7.489612175	0.463367199	0.880227815	8	1.658472119	149	3.579174618
Open Field	STEREOTYPIC EPISODE ACTIVITY COUNT, 6	11	8.428628918	2.05756E-09	8	118866.3803	1.95232317	0.164413961	1	27533.01759	0.459640687	0.882704629	8	6482.172276	149	14102.69469
EKG	P DURATION (ms)	18	7.177542363	5.46847E-08	8	284.5724371	2.796868116	0.096605041	1	110.8891506	0.459027866	0.883047438	8	18.19936018	145	39.64761512
Light-Dark Zone Data	ENTRY COUNT (query), % Light	10	1.611469215	0.125721186	8	144.2349461	1.348827343	0.247291906	1	120.7271211	0.457664649	0.884068115	8	40.9633863	153	89.50524447
Light-Dark Zone Data	AMBULATORY TIME (centroid), light	10	4.103299348	0.000186301	8	71.8267239	2.21340609	0.138874389	1	38.74484765	0.457613143	0.884102027	8	8.010347297	153	17.50462684
Light-Dark Zone Data	REST EPISODE COUNT (centroid), dark	10	8.86176666	6.2438E-10	8	474.7311265	0.019605834	0.888827689	1	1.050298431	0.457260983	0.884333777	8	24.49579525	153	53.5707094
Light-Dark Zone Data	AMBULATORY TIME (whole body), light	10	3.24205186	0.001948171	8	63.84364693	4.09200547	0.044828091	1	80.58123798	0.455373787	0.885572297	8	8.967383788	153	19.69235832
Wheel Running	Number of Revolutions, 2020-01-02 15:00:00	13	3.392103152	0.001318041	8	248266.94	3.23922E-05	0.995466542	1	2.370778085	0.438557875	0.89629157	8	32097.90997	149	73189.67876
Light-Dark Zone Data	MOVEMENT EPISODE COUNT (whole body), % Light	10	2.633347362	0.009898925	8	252.7671769	1.600201922	0.207797892	1	153.5986206	0.423206459	0.905766175	8	40.62232863	153	95.98702417
Light-Dark Zone Data	CLOCKWISE REVOLUTIONS (centroid), % Light	10	3.211278511	0.002124293	8	1242.214472	0.43168287	0.512157933	1	166.9872939	0.413640215	0.911409785	8	160.0078785	152	386.8286314
Open Field	REST EPISODE COUNT, 12	11	7.315196649	3.54218E-08	8	1287.510488	9.167294495	0.002904217	1	1613.488793	0.398674408	0.919884393	8	70.16865115	149	176.0049046
Light-Dark Zone Data	MOVEMENT EPISODE COUNT (centroid), Total	10	8.678936146	9.8938E-10	8	2188.18264	4.551451248	0.034485526	1	1147.537722	0.391567239	0.9238325	8	98.72415465	153	252.1256757
Open Field	RIGHT REAR TIME LEGACY (s), 4	11	1.596847997	0.130238609	8	962.8104687	1.121490447	0.291311502	1	676.1963221	0.386127729	0.926698693	8	232.8135307	149	602.9443443
Wheel Running	Number of Revolutions, 2020-01-03 08:00:00	13	5.587527598	3.40481E-06	8	5469348.643	1.50734103	0.221481308	1	1475460.026	0.384979949	0.927306986	8	376837.4336	149	978849.5085
Open Field	CLOCKWISE REVOLUTIONS, 10	11	5.483718721	4.50196E-06	8	29.43946892	0.000943613	0.975535322	1	0.005065806	0.384124078	0.927758913	8	2.062178867	149	5.368522789
Open Field	MOVEMENT EPISODE COUNT, 12	11	7.154112106	5.38194E-08	8	1297.93786	9.423452821	0.002546326	1	1709.653973	0.381278087	0.929251456	8	69.17354051	149	181.4254292
Light-Dark Zone Data	REST TIME (whole body), dark	10	5.679086766	2.53985E-06	8	2634.801891	0.616889815	0.433419985	1	286.2048982	0.381228323	0.929326774	8	176.8701812	153	463.9481662
Open Field	AMBULATORY EPISODE COUNT, 11	11	1.913255825	0.061940763	8	7.356100132	3.936791934	0.0490777	1	15.13620672	0.378097918	0.930900564	8	1.453713669	149	3.844807388
Light-Dark Zone Data	CLOCKWISE REVOLUTIONS (query), % Light	10	2.658208236	0.009292289	8	1064.790302	0.260730973	0.610359191	1	104.4402042	0.37751946	0.931235158	8	151.2218095	152	400.566926
Open Field	AMBULATORY TIME (s), 7	11	30.22055191	1.15498E-27	8	971.7693756	0.42340413	0.516245467	1	13.6149455	0.374100702	0.932945226	8	12.02954885	149	32.15591094
Open Field	FRACTION TIME AMBULATORY, 7	11	30.22054534	1.15499E-27	8	0.010797438	0.423404151	0.516245456	1	0.000151277	0.374100693	0.93294523	8	0.000133662	149	0.000357288
Light-Dark Zone Data	CLOCKWISE REVOLUTIONS (whole body), % Light	10	3.025304086	0.003503204	8	1189.267439	0.527149165	0.468924377	1	207.2258918	0.369484873	0.935302712	8	145.2469954	152	393.1067441
Open Field	CENTER DISTANCE LEGACY (cm), 12	11	6.033249194	1.03211E-06	8	25729.83892	0.709055629	0.401107019	1	3023.890866	0.363198848	0.938360948	8	1548.924562	149	4264.67366
Open Field	AMBULATORY EPISODE COUNT, 12	11	4.350282918	9.73625E-05	8	9.710480642	7.459364143	0.007072876	1	16.65041389	0.362694398	0.938605805	8	0.809588019	149	2.232149224
Light-Dark Zone Data	AMBULATORY EPISODE COUNT (query), dark	10	1.169582673	0.32100485	8	1.498188864	0.089324952	0.765442657	1	0.11442171	0.354751242	0.942438137	8	0.454422225	153	1.280960208
Light-Dark Zone Data	REST TIME (centroid), dark	10	5.594349437	3.19347E-06	8	2688.357103	0.672416664	0.413485954	1	323.1289241	0.328264355	0.954134603	8	157.7469947	153	480.5486559
Open Field	LEFT REAR TIME LEGACY (s), 4	11	1.654953671	0.114061464	8	1396.934423	0.93980618	0.333898707	1	793.2835991	0.327388023	0.954458372	8	276.3458624	149	844.0927671
Open Field	VERTICAL ACTIVITY COUNT, 7	11	8.382187853	2.31312E-09	8	44975.71869	1.88717975	0.171583615	1	10125.9083	0.322392066	0.956494427	8	1729.836542	149	5365.630009
Light-Dark Zone Data	REST TIME (crossover), dark	10	5.782769238	1.92003E-06	8	2812.615988	0.756108726	0.385911124	1	367.7552057	0.301878938	0.964343058	8	146.8274963	153	486.3787353
Wheel Running	Number of Revolutions, 2020-01-02 08:00:00	13	10.34025943	1.88123E-11	8	11776808.1	2.030011722	0.15631062	1	2312036.623	0.293370482	0.967294975	8	334127.7746	149	1138927.721
Light-Dark Zone Data	REST TIME (query), dark	10	5.752700245	2.0822E-06	8	2806.663123	0.788886298	0.375831289	1	384.8867464	0.290150877	0.96841537	8	141.5606118	153	487.8862106
Wheel Running	Number of Revolutions, 2020-01-02 13:00:00	13	3.020898383	0.003576966	8	618024.0033	1.552200932	0.214766257	1	317553.6916	0.27807073	0.972284154	8	56888.50272	149	204582.8508
Wheel Running	Number of Revolutions, 2020-01-03 16:00:00	13	1.132879926	0.344545127	8	270241.0471	0.476918147	0.490895984	1	113765.6838	0.267550355	0.975434906	8	63822.37555	149	238543.4156
Wheel Running	Number of Revolutions, 2020-01-02 11:00:00	13	4.378663362	9.01184E-05	8	2524413.084	1.392255473	0.239904979	1	802671.4187	0.264693952	0.976251334	8	152602.9336	149	576525.9566
Wheel Running	Number of Revolutions, 2020-01-03 07:00:00	13	8.477619805	1.81879E-09	8	8618671.016	0.757664631	0.385460544	1	770270.7064	0.260166435	0.977511485	8	264495.1013	149	1016638.068
IDC	Distance Traveled, Light (m)	16	20.54010531	1.49394E-20	8	14857.30013	7.603762895	0.006574457	1	5500.039349	0.259811843	0.977583632	8	187.9300262	145	723.3312539
IDC	Food Consumption, Light (g)	16	4.160184457	0.000167736	8	1.683540701	4.815682944	0.029793309	1	1.948807397	0.252477926	0.979533642	8	0.102172601	145	0.40467934
IDC	Food Consumption, Light (kcal)	16	4.160184319	0.000167736	8	16.91773238	4.815683359	0.029793302	1	19.58337325	0.252477859	0.97953366	8	1.02672202	145	4.066582412
Wheel Running	Number of Revolutions, 2020-01-02 10:00:00	13	10.30775506	2.03344E-11	8	7926849.179	0.317434554	0.57400039	1	244112.8858	0.249239793	0.980382818	8	191669.8872	149	769018
Open Field	STEREOTYPIC EPISODE ACTIVITY COUNT, 8	11	6.274677667	5.42986E-07	8	86623.46149	0.004936866	0.944078674	1	68.15465049	0.246542498	0.981054996	8	3403.57955	149	13805.24484
Open Field	REST TIME (s), 8	11	24.1627691	1.70006E-23	8	27057.67285	0.004288463	0.947874549	1	4.802257271	0.243507892	0.981794066	8	272.6821937	149	1119.808443
Open Field	FRACTION TIME RESTING, 8	11	24.1627703	1.70006E-23	8	0.300640812	0.004288487	0.947874403	1	5.33587E-05	0.243507741	0.981794102	8	0.0030298	149	0.012442316
Open Field	MOVEMENT TIME (s), 8	11	24.16335858	1.69837E-23	8	27058.19524	0.004284593	0.947898043	1	4.797898673	0.243504246	0.981794943	8	272.6767223	149	1119.802744
Open Field	FRACTION TIME MOVING, 8	11	24.16335998	1.69836E-23	8	0.300646623	0.004284599	0.947898002	1	5.33101E-05	0.243504168	0.981794961	8	0.00302974	149	0.012442252
Open Field	FRACTION TIME VERTICAL, 7	11	14.67610242	1.0624E-15	8	0.037606629	3.288645761	0.071772928	1	0.008426957	0.230296705	0.984802474	8	0.000590121	149	0.00256244
Open Field	VERTICAL ACTIVITY TIME (s), 7	11	14.67610107	1.06241E-15	8	3384.596405	3.288646711	0.071772887	1	758.4263543	0.230296565	0.984802504	8	53.11089933	149	230.6195894
IDC	Distance Traveled, 24h (m)	16	26.35592098	7.96441E-25	8	160891.3427	7.537503223	0.006807993	1	46013.1526	0.220967991	0.986709387	8	1348.912706	145	6104.561583
IDC	Directed Ambulatory Locomation, Light	16	17.24604744	7.40113E-18	8	11302.13723	6.941814952	0.00933536	1	4549.294292	0.216993773	0.987480206	8	142.2061145	145	655.3465229
IDC	Directed Ambulatory Locomtion, 24h	16	24.57111619	1.42392E-23	8	147503.4988	7.569527969	0.006694067	1	45440.82779	0.196816136	0.990954016	8	1181.512001	145	6003.125687
IDC	Distance Traveled, Dark (m)	16	25.83242518	1.83421E-24	8	98163.44355	5.183299911	0.024268693	1	19696.58538	0.184096588	0.992782895	8	699.5686571	145	3800.008821
IDC	Directed Ambulatory Locomation, Dark	16	25.3917846	3.72904E-24	8	94023.93663	5.734471383	0.017912519	1	21234.33159	0.164404558	0.995105092	8	608.7781543	145	3702.927466
EKG	QRS INTERVAL (ms)	18	4.19948676	0.000150781	8	4.692881615	0.04500939	0.832284697	1	0.050297513	0.067811551	0.999805099	8	0.075778684	145	1.117489323
Wheel Running	Number of Revolutions, 2020-01-02 12:00:00	13	2.054495975	0.043826538	8	1040205.974	0.135498139	0.713320549	1	68603.67475	0.041805853	0.999969349	8	21166.60197	149	506307.1364
