# Supplementary material for: Into the Wild: A novel wild-derived inbred strain resource expands the genomic and phenotypic diversity of laboratory mouse models
Source: PLoS Genet. 2024 Apr 10;20(4):e1011228. doi: 10.1371/journal.pgen.1011228 (PMC11034653; doi:10.1371/journal.pgen.1011228)
Supplement: S21 Table — (TXT) [file pgen.1011228.s033.txt]

ASSAY	PHENOTYPE	AGE	P	Female P	Male P
Frailty	BODY WEIGHT (g)	16	4.9998E-47	3.74764E-36	2.97828E-27
NMR	BODY WEIGHT (g), 4	4	1.99737E-25	1.78964E-13	5.06521E-13
NMR	LEAN MASS (g), 4	4	6.12432E-25	1.14372E-13	1.35998E-12
NMR	TOTAL WATER (g), 4	4	1.51683E-24	1.31687E-13	4.72217E-12
NMR	OTHER, 8	8	1.63433E-22	4.37249E-11	2.11079E-11
Open Field	FRACTION TIME RESTING, Total	11	3.36706E-22	4.14838E-11	9.15192E-11
Open Field	REST TIME (s), Total	11	3.36706E-22	4.14838E-11	9.15192E-11
Open Field	FRACTION TIME MOVING, Total	11	3.36706E-22	4.14838E-11	9.15192E-11
Open Field	MOVEMENT TIME (s), Total	11	3.36706E-22	4.14838E-11	9.15192E-11
NMR	OTHER, 16	16	3.98841E-22	5.62842E-12	1.84559E-10
Open Field	FRACTION TIME VERTICAL, Total	11	4.69659E-22	1.40785E-11	6.5496E-11
Open Field	VERTICAL ACTIVITY TIME (s), Total	11	4.69659E-22	1.40785E-11	6.5496E-11
NMR	OTHER, 12	12	6.06049E-22	3.00363E-11	9.91484E-11
Open Field	VERTICAL ACTIVITY COUNT, 10	11	9.81059E-21	1.42036E-11	1.11017E-09
Open Field	VERTICAL ACTIVITY TIME (s), 10	11	1.462E-20	8.13302E-12	2.83876E-09
Open Field	FRACTION TIME VERTICAL, 10	11	1.462E-20	8.13302E-12	2.83876E-09
Open Field	VERTICAL ACTIVITY COUNT, Total	11	4.03374E-20	7.41036E-11	7.56327E-10
IDC	Energy Expenditure, 24h (kcal)	16	5.37666E-20	1.7854E-10	1.5008E-09
Open Field	AMBULATORY TIME (s), Total	11	8.45045E-20	6.1915E-10	3.38525E-10
Open Field	FRACTION TIME AMBULATORY, Total	11	8.45045E-20	6.1915E-10	3.38525E-10
NMR	FAT MASS (g), 4	4	1.10659E-19	1.7897E-07	1.83382E-12
Open Field	VERTICAL ACTIVITY TIME (s), 6	11	1.30551E-19	1.23583E-09	9.93271E-11
Open Field	FRACTION TIME VERTICAL, 6	11	1.30551E-19	1.23583E-09	9.93271E-11
Open Field	VERTICAL ACTIVITY TIME (s), 8	11	1.48523E-19	1.00177E-10	1.48957E-09
Open Field	FRACTION TIME VERTICAL, 8	11	1.48523E-19	1.00177E-10	1.48957E-09
Gross Morphology	BODY LENGTH (cm)	18	1.83728E-19	7.90077E-10	1.4984E-10
Gross Morphology	STD TAIL LENGTH (cm/g)	18	2.51956E-19	7.76422E-13	1.04354E-09
Open Field	VERTICAL EPISODE COUNT, 10	11	5.06769E-19	2.23281E-10	1.91135E-09
Open Field	VERTICAL EPISODE COUNT, Total	11	5.23471E-19	8.24858E-11	2.26017E-09
Open Field	REST TIME (s), 2	11	8.06022E-19	1.25011E-09	2.95214E-09
Open Field	MOVEMENT TIME (s), 2	11	8.06022E-19	1.25011E-09	2.95214E-09
Open Field	FRACTION TIME MOVING, 2	11	8.06022E-19	1.25011E-09	2.95214E-09
Open Field	FRACTION TIME RESTING, 2	11	8.06022E-19	1.25011E-09	2.95214E-09
Open Field	MOVEMENT TIME (s), 3	11	8.06714E-19	2.32589E-08	2.75561E-10
Open Field	FRACTION TIME MOVING, 3	11	8.06714E-19	2.32589E-08	2.75561E-10
Open Field	REST TIME (s), 3	11	8.19513E-19	2.32589E-08	2.84619E-10
Open Field	FRACTION TIME RESTING, 3	11	8.19513E-19	2.32589E-08	2.84619E-10
Open Field	VERTICAL ACTIVITY COUNT, 8	11	1.0335E-18	7.10387E-10	2.17816E-09
IDC	Average VO2, Dark	16	1.2504E-18	3.93894E-10	8.42071E-09
Organ Weights	BRAIN (g)	19	1.45823E-18	7.70268E-09	7.38792E-10
Open Field	VERTICAL ACTIVITY TIME (s), 9	11	1.541E-18	4.00963E-09	3.08784E-09
Open Field	FRACTION TIME VERTICAL, 9	11	1.541E-18	4.00963E-09	3.08784E-09
IDC	Average VCO2, Light	16	1.6211E-18	7.56563E-09	1.45386E-09
Open Field	MOVEMENT TIME (s), 8	11	1.63373E-18	5.948E-09	2.99653E-09
Open Field	FRACTION TIME MOVING, 8	11	1.63373E-18	5.948E-09	2.99653E-09
Open Field	REST TIME (s), 8	11	1.65394E-18	5.948E-09	2.99653E-09
Open Field	FRACTION TIME RESTING, 8	11	1.65394E-18	5.948E-09	2.99653E-09
Organ Weights	STD LEFT EYE (g/g)	19	2.36889E-18	7.4028E-11	1.42314E-09
Open Field	VERTICAL ACTIVITY TIME (s), 11	11	3.47118E-18	2.7182E-11	5.3335E-07
Open Field	FRACTION TIME VERTICAL, 11	11	3.47118E-18	2.7182E-11	5.3335E-07
IDC	Energy Expenditure, Light (kcal)	16	3.85347E-18	1.68187E-08	1.02398E-09
IDC	Energy Expenditure, Dark (kcal)	16	3.9606E-18	5.01729E-10	2.74786E-08
Open Field	REST TIME (s), 12	11	4.38782E-18	1.56927E-10	3.37614E-08
Open Field	MOVEMENT TIME (s), 12	11	4.38782E-18	1.56927E-10	3.37614E-08
Open Field	FRACTION TIME MOVING, 12	11	4.38782E-18	1.56927E-10	3.37614E-08
Open Field	FRACTION TIME RESTING, 12	11	4.38782E-18	1.56927E-10	3.37614E-08
Open Field	REST TIME (s), 11	11	4.48752E-18	2.13846E-10	5.40321E-08
Open Field	MOVEMENT TIME (s), 11	11	4.48752E-18	2.13846E-10	5.40321E-08
Open Field	FRACTION TIME MOVING, 11	11	4.48752E-18	2.13846E-10	5.40321E-08
Open Field	FRACTION TIME RESTING, 11	11	4.48752E-18	2.13846E-10	5.40321E-08
Open Field	VERTICAL ACTIVITY COUNT, 6	11	6.35263E-18	6.86396E-09	4.39847E-10
Open Field	VERTICAL ACTIVITY COUNT, 9	11	7.03399E-18	6.80127E-09	2.97838E-09
IDC	Average VO2, Light	16	7.18392E-18	3.14935E-08	1.31804E-09
Open Field	VERTICAL ACTIVITY TIME (s), 7	11	8.88906E-18	1.92751E-10	7.80161E-08
Open Field	FRACTION TIME VERTICAL, 7	11	8.88906E-18	1.92751E-10	7.80161E-08
Light-Dark Zone Data	REST EPISODE COUNT (centroid), Total	10	9.03883E-18	3.8222E-08	6.35064E-10
Light-Dark Zone Data	REST EPISODE COUNT (crossover), Total	10	9.03883E-18	3.8222E-08	6.35064E-10
Open Field	VERTICAL ACTIVITY TIME (s), 12	11	9.52066E-18	1.44576E-11	2.92187E-07
Open Field	FRACTION TIME VERTICAL, 12	11	9.52066E-18	1.44576E-11	2.92187E-07
Open Field	REST TIME (s), 4	11	9.97672E-18	2.08648E-08	3.36843E-09
Open Field	MOVEMENT TIME (s), 4	11	9.97672E-18	2.08648E-08	3.36843E-09
Open Field	FRACTION TIME MOVING, 4	11	9.97672E-18	2.08648E-08	3.36843E-09
Open Field	FRACTION TIME RESTING, 4	11	9.97672E-18	2.08648E-08	3.36843E-09
Open Field	AMBULATORY TIME (s), 2	11	1.03857E-17	6.02643E-09	2.57267E-09
Open Field	FRACTION TIME AMBULATORY, 2	11	1.03857E-17	6.02643E-09	2.57267E-09
Light-Dark Zone Data	REST EPISODE COUNT (whole body), Total	10	1.11068E-17	3.66062E-08	9.18939E-10
Light-Dark Zone Data	REST EPISODE COUNT (query), Total	10	1.61976E-17	7.02914E-08	7.57074E-10
Open Field	REST TIME (s), 7	11	1.76827E-17	3.26599E-09	1.9947E-08
Open Field	MOVEMENT TIME (s), 7	11	1.76827E-17	3.26599E-09	1.9947E-08
Open Field	FRACTION TIME MOVING, 7	11	1.76827E-17	3.26599E-09	1.9947E-08
Open Field	FRACTION TIME RESTING, 7	11	1.76827E-17	3.26599E-09	1.9947E-08
Open Field	REST TIME (s), 6	11	1.82073E-17	5.46121E-08	2.18437E-09
Open Field	MOVEMENT TIME (s), 6	11	1.82073E-17	5.46121E-08	2.18437E-09
Open Field	FRACTION TIME MOVING, 6	11	1.82073E-17	5.46121E-08	2.18437E-09
Open Field	FRACTION TIME RESTING, 6	11	1.82073E-17	5.46121E-08	2.18437E-09
NMR	OTHER, 4	4	2.22114E-17	1.7895E-07	1.71242E-10
Open Field	REST EPISODE COUNT, 2	11	3.15847E-17	1.98011E-08	7.16461E-09
Open Field	MOVEMENT EPISODE COUNT, 2	11	4.24076E-17	1.99311E-08	8.89535E-09
Open Field	REST TIME (s), 10	11	4.35061E-17	2.49699E-08	1.26269E-08
Open Field	MOVEMENT TIME (s), 10	11	4.35061E-17	2.49699E-08	1.26269E-08
Open Field	FRACTION TIME MOVING, 10	11	4.35061E-17	2.49699E-08	1.26269E-08
Open Field	FRACTION TIME RESTING, 10	11	4.35061E-17	2.49699E-08	1.26269E-08
Open Field	AMBULATORY TIME (s), 10	11	7.21641E-17	7.34278E-09	1.85638E-08
Open Field	FRACTION TIME AMBULATORY, 10	11	7.21641E-17	7.34278E-09	1.85638E-08
Organ Weights	STD RIGHT EYE (g/g)	19	9.96237E-17	1.40416E-10	9.83559E-08
Open Field	VERTICAL ACTIVITY COUNT, 11	11	1.22737E-16	3.01809E-11	4.1098E-06
Open Field	VERTICAL ACTIVITY COUNT, 7	11	1.75335E-16	7.49385E-10	3.65718E-07
Open Field	REST TIME (s), 9	11	2.01365E-16	5.89908E-08	2.23689E-08
Open Field	MOVEMENT TIME (s), 9	11	2.01365E-16	5.89908E-08	2.23689E-08
Open Field	FRACTION TIME MOVING, 9	11	2.01365E-16	5.89908E-08	2.23689E-08
Open Field	FRACTION TIME RESTING, 9	11	2.01365E-16	5.89908E-08	2.23689E-08
Open Field	VERTICAL EPISODE COUNT, 9	11	2.10857E-16	2.71765E-08	1.3159E-08
Clinical Chemistry	MCH (pg), rbc	19	3.97115E-16	6.07284E-09	7.99595E-08
IDC	Average VCO2, Dark	16	4.1684E-16	2.4002E-09	5.41572E-07
Open Field	VERTICAL ACTIVITY TIME (s), 5	11	5.20228E-16	4.30562E-10	1.18797E-06
Open Field	FRACTION TIME VERTICAL, 5	11	5.20228E-16	4.30562E-10	1.18797E-06
Light-Dark Zone Data	MOVEMENT TIME (query), Total	10	5.77875E-16	1.10771E-07	1.20144E-08
Open Field	VERTICAL ACTIVITY COUNT, 12	11	6.00129E-16	1.33173E-10	1.11093E-06
Open Field	AMBULATORY TIME (s), 3	11	1.00068E-15	4.08881E-07	1.0866E-08
Open Field	FRACTION TIME AMBULATORY, 3	11	1.00068E-15	4.08881E-07	1.0866E-08
Open Field	VERTICAL ACTIVITY TIME (s), 4	11	1.01203E-15	3.87213E-06	1.76415E-10
Open Field	FRACTION TIME VERTICAL, 4	11	1.01203E-15	3.87213E-06	1.76415E-10
Open Field	AMBULATORY TIME (s), 11	11	1.12347E-15	2.00804E-09	4.03092E-07
Open Field	FRACTION TIME AMBULATORY, 11	11	1.12347E-15	2.00804E-09	4.03092E-07
Open Field	VERTICAL EPISODE COUNT, 8	11	1.36503E-15	4.31988E-08	3.30086E-08
Gross Morphology	STD OVERALL LENGTH (cm/g)	18	1.50358E-15	1.9352E-12	6.2805E-09
Open Field	HORIZONTAL ACTIVITY COUNT, Total	11	1.76632E-15	3.64008E-06	7.67669E-10
Clinical Chemistry	MFR %, rbc	19	2.08167E-15	1.8088E-07	5.88419E-08
Open Field	VERTICAL EPISODE COUNT, 11	11	2.30456E-15	2.0645E-10	1.17015E-05
Open Field	REST TIME (s), 5	11	2.44327E-15	7.25401E-08	1.29554E-07
Open Field	MOVEMENT TIME (s), 5	11	2.44327E-15	7.25401E-08	1.29554E-07
Open Field	FRACTION TIME MOVING, 5	11	2.44327E-15	7.25401E-08	1.29554E-07
Open Field	FRACTION TIME RESTING, 5	11	2.44327E-15	7.25401E-08	1.29554E-07
Open Field	AMBULATORY ACTIVITY COUNT, Total	11	2.55161E-15	2.28494E-06	1.48108E-09
Open Field	REST EPISODE COUNT, 3	11	2.80043E-15	2.25859E-06	4.93468E-09
Open Field	MOVEMENT EPISODE COUNT, 3	11	3.4337E-15	2.13413E-06	6.05971E-09
Open Field	HORIZONTAL ACTIVITY COUNT, 12	11	3.76844E-15	3.17327E-09	1.27676E-06
Open Field	VERTICAL EPISODE COUNT, 7	11	5.0633E-15	1.3106E-09	2.80131E-06
NMR	OTHER, 19	19	5.69047E-15	1.91241E-07	4.64179E-08
Open Field	HORIZONTAL ACTIVITY COUNT, 11	11	5.69953E-15	6.36404E-09	3.19529E-07
Light-Dark Zone Data	REST TIME (crossover), Total	10	5.78674E-15	3.58648E-07	2.5112E-08
Light-Dark Zone Data	MOVEMENT TIME (centroid), Total	10	5.93356E-15	3.58648E-07	2.63413E-08
Light-Dark Zone Data	REST TIME (centroid), Total	10	5.93356E-15	3.58648E-07	2.63413E-08
Open Field	VERTICAL EPISODE COUNT, 6	11	5.98504E-15	8.78573E-08	1.76101E-08
Light-Dark Zone Data	MOVEMENT TIME (crossover), Total	10	6.00809E-15	3.67566E-07	2.63413E-08
Light-Dark Zone Data	REST TIME (query), Total	10	6.71271E-15	4.51412E-07	2.24646E-08
Open Field	AMBULATORY TIME (s), 8	11	6.88462E-15	8.91299E-08	1.34921E-07
Open Field	FRACTION TIME AMBULATORY, 8	11	6.88462E-15	8.91299E-08	1.34921E-07
IDC	Distance Traveled, 24h (m)	16	7.06171E-15	5.31365E-09	4.70759E-07
Light-Dark Zone Data	REST TIME (whole body), Total	10	8.02742E-15	2.48083E-07	2.80385E-08
Open Field	AMBULATORY TIME (s), 6	11	9.18901E-15	1.62883E-07	2.97811E-08
Open Field	FRACTION TIME AMBULATORY, 6	11	9.18901E-15	1.62883E-07	2.97811E-08
Open Field	AMBULATORY ACTIVITY COUNT, 11	11	9.89345E-15	1.79181E-09	1.56015E-06
Open Field	REST EPISODE COUNT, 4	11	9.90467E-15	3.23671E-07	1.04505E-07
Open Field	MOVEMENT EPISODE COUNT, 4	11	1.3057E-14	4.0842E-07	9.54906E-08
IDC	Directed Ambulatory Locomtion, 24h	16	1.44322E-14	3.30109E-09	3.79615E-07
Open Field	MOVEMENT EPISODE COUNT, 1	11	1.50753E-14	1.029E-05	3.32328E-09
Open Field	REST EPISODE COUNT, 1	11	1.53789E-14	9.30855E-06	3.76125E-09
Open Field	VERTICAL EPISODE COUNT, 12	11	1.61571E-14	1.78862E-10	1.95606E-05
NMR	BODY WEIGHT (g), 12	12	1.69457E-14	2.80942E-12	3.62335E-08
Open Field	AMBULATORY TIME (s), 7	11	1.76907E-14	1.01145E-07	4.26705E-07
Open Field	FRACTION TIME AMBULATORY, 7	11	1.76907E-14	1.01145E-07	4.26705E-07
Organ Weights	LUNGS (g)	19	2.17794E-14	1.89096E-07	6.25747E-07
Open Field	HORIZONTAL ACTIVITY COUNT, 8	11	2.53549E-14	5.38411E-06	5.67484E-09
Open Field	HORIZONTAL ACTIVITY COUNT, 10	11	2.58381E-14	3.80126E-07	4.73296E-08
NMR	% Lean Mass, 4	4	2.86802E-14	7.09823E-05	7.94635E-11
Open Field	AMBULATORY ACTIVITY COUNT, 10	11	3.13557E-14	2.03144E-07	1.15977E-07
NMR	BODY WEIGHT (g), 8	8	4.62737E-14	6.64416E-11	5.23031E-08
Open Field	AMBULATORY TIME (s), 12	11	5.58706E-14	4.13545E-09	6.18727E-06
Open Field	FRACTION TIME AMBULATORY, 12	11	5.58706E-14	4.13545E-09	6.18727E-06
NMR	TOTAL WATER (g), 12	12	6.49916E-14	9.11684E-13	2.94476E-07
Clinical Chemistry	RET-HE 0, rbc	19	7.04097E-14	1.21555E-08	1.04141E-06
Open Field	AMBULATORY TIME (s), 9	11	7.08105E-14	1.76021E-08	2.7273E-06
Open Field	FRACTION TIME AMBULATORY, 9	11	7.08105E-14	1.76021E-08	2.7273E-06
Open Field	AMBULATORY ACTIVITY COUNT, 12	11	7.1212E-14	9.03392E-09	4.47982E-06
GTT	GTT TIMEPOINT T0	17	8.58677E-14	3.90625E-11	9.68227E-05
Open Field	REST EPISODE COUNT, 6	11	8.76828E-14	8.72453E-07	5.90029E-07
IDC	Distance Traveled, Dark (m)	16	8.91167E-14	3.85407E-09	5.3017E-06
Open Field	AMBULATORY ACTIVITY COUNT, 8	11	9.38221E-14	3.31812E-06	1.93803E-08
Open Field	HORIZONTAL ACTIVITY COUNT, 6	11	1.03128E-13	4.73971E-06	1.53134E-08
Wheel Running	Number of Revolutions, Total	13	1.14934E-13	3.42863E-09	1.70108E-05
Open Field	AMBULATORY ACTIVITY COUNT, 6	11	1.32377E-13	3.21852E-06	3.20846E-08
IDC	Directed Ambulatory Locomation, Dark	16	1.40825E-13	6.24927E-09	3.3451E-06
Open Field	MOVEMENT EPISODE COUNT, 6	11	1.73654E-13	1.86585E-06	4.98821E-07
Open Field	AMBULATORY TIME (s), 4	11	1.94393E-13	6.59688E-07	2.50103E-07
Open Field	FRACTION TIME AMBULATORY, 4	11	1.94393E-13	6.59688E-07	2.50103E-07
Wheel Running	Number of Revolutions, Total Night	13	2.09924E-13	4.53941E-09	2.32229E-05
Light-Dark Zone Data	MOVEMENT TIME (whole body), Total	10	2.53861E-13	1.49223E-06	1.96197E-07
Body Weight	BODY WEIGHT (g), 14	14	2.61135E-13	2.87488E-13	4.51882E-08
Open Field	VERTICAL ACTIVITY COUNT, 4	11	3.12437E-13	2.56087E-05	2.44683E-08
Open Field	VERTICAL ACTIVITY COUNT, 5	11	3.53223E-13	4.39197E-08	5.97487E-06
Clinical Chemistry	MCV (fL), rbc	19	3.77288E-13	1.32214E-08	1.42159E-05
Open Field	HORIZONTAL ACTIVITY COUNT, 9	11	3.80091E-13	2.33817E-06	2.43514E-07
NMR	LEAN MASS (g), 8	8	4.6485E-13	1.3746E-12	4.22021E-07
IDC	Water Consumption, 24h (g)	16	5.17813E-13	2.00995E-06	1.47394E-06
NMR	TOTAL WATER (g), 8	8	5.48758E-13	3.34821E-12	7.55497E-07
Open Field	AMBULATORY ACTIVITY COUNT, 9	11	6.10165E-13	1.22733E-06	6.82732E-07
Open Field	HORIZONTAL ACTIVITY COUNT, 7	11	7.58756E-13	5.924E-07	6.43163E-07
NMR	BODY WEIGHT (g), 16	16	7.85012E-13	8.25999E-12	1.27139E-07
GTT	GTT BODYWEIGHT	17	7.86845E-13	9.86328E-12	1.10383E-07
NMR	TOTAL WATER (g), 16	16	1.08987E-12	8.11983E-13	1.19879E-07
Wheel Running	Number of Revolutions, Night1	13	1.09721E-12	1.18469E-08	6.38685E-05
GTT	GTT TIMEPOINT T120	17	1.10366E-12	1.26343E-11	7.45709E-05
NMR	BODY WEIGHT (g), 19	19	1.1074E-12	2.44039E-10	9.62159E-09
Light-Dark Zone Data	REST EPISODE COUNT (query), light	10	1.13103E-12	8.78864E-07	1.64941E-07
Organ Weights	FEMUR (g)	19	1.18726E-12	5.78386E-07	3.5181E-06
Open Field	AMBULATORY ACTIVITY COUNT, 7	11	1.25924E-12	8.54683E-07	8.96146E-07
NMR	LEAN MASS (g), 12	12	1.32023E-12	8.82005E-13	1.71766E-06
Open Field	REST EPISODE COUNT, Total	11	2.21418E-12	5.54463E-07	2.42031E-05
Open Field	STEREOTYPIC EPISODE ACTIVITY COUNT, 12	11	2.5836E-12	0.000305351	5.50507E-08
Clinical Chemistry	HDLX (mg/dL), lipid	19	3.05844E-12	4.64362E-09	0.000136374
Clinical Chemistry	PLT (x10^3 uL), platelets	19	4.52126E-12	1.0409E-05	2.51047E-06
Open Field	AMBULATORY TIME (s), 5	11	4.53875E-12	5.95156E-07	4.77419E-06
Open Field	FRACTION TIME AMBULATORY, 5	11	4.53875E-12	5.95156E-07	4.77419E-06
Body Weight	BODY WEIGHT (g), 6	6	4.95408E-12	1.8801E-07	4.62956E-06
Light-Dark Zone Data	REST EPISODE COUNT (centroid), light	10	5.15021E-12	2.40833E-06	2.20824E-07
Wheel Running	Number of Revolutions, 2020-01-01 19:00:00	13	5.22355E-12	9.83861E-09	0.000363105
Open Field	REST EPISODE COUNT, 5	11	5.59228E-12	1.00173E-06	1.45699E-05
Wheel Running	Number of Revolutions, 2020-01-01 21:00:00	13	6.34836E-12	2.91403E-08	9.36312E-05
Light-Dark Zone Data	REST EPISODE COUNT (crossover), light	10	6.65067E-12	3.13199E-06	2.14397E-07
Clinical Chemistry	PLT-0 (x10^3/uL), platelets	19	6.74795E-12	1.99182E-05	1.95466E-06
Light-Dark Zone Data	REST EPISODE COUNT (whole body), light	10	6.76664E-12	2.64061E-06	2.12082E-07
Clinical Chemistry	ALP (IU/L), liver	19	7.07356E-12	3.05519E-07	3.0592E-06
Open Field	MOVEMENT EPISODE COUNT, Total	11	7.39364E-12	7.62333E-07	5.61105E-05
IDC	Distance Traveled, Light (m)	16	7.51044E-12	6.13414E-07	5.05372E-06
GTT	GTT TIMEPOINT T90	17	8.12219E-12	2.32231E-11	6.78792E-05
NMR	LEAN MASS (g), 16	16	9.60974E-12	1.603E-12	2.57725E-07
Wheel Running	Number of Revolutions, 2020-01-02 06:00:00	13	1.11836E-11	1.03982E-06	2.11241E-06
Open Field	MOVEMENT EPISODE COUNT, 5	11	1.30778E-11	1.85044E-06	2.41798E-05
NMR	TOTAL WATER (g), 19	19	1.43592E-11	1.21367E-10	2.35356E-08
Clinical Chemistry	LCR %, platelets	19	1.51544E-11	4.43903E-08	0.000278551
Clinical Chemistry	HCT %, rbc	19	1.71092E-11	9.72984E-07	5.00087E-06
Gross Morphology	TAIL LENGTH (cm)	18	2.04799E-11	8.65756E-08	0.000183251
IDC	Directed Ambulatory Locomation, Light	16	2.40426E-11	7.74338E-07	1.17761E-05
Wheel Running	Number of Revolutions, Night3	13	2.61358E-11	2.1198E-07	0.000115025
Open Field	VERTICAL EPISODE COUNT, 4	11	2.82337E-11	5.69303E-05	3.23211E-07
Clinical Chemistry	CHOL (mg/dL), lipid	19	3.52893E-11	4.70628E-09	0.000398234
Open Field	STEREOTYPIC EPISODE ACTIVITY COUNT, 11	11	4.42717E-11	0.000108253	1.78475E-06
NMR	LEAN MASS (g), 19	19	4.88038E-11	1.27051E-10	8.77719E-08
IDC	Ambulatory Activity, 24H	16	5.04891E-11	5.66969E-06	1.3129E-05
Open Field	REST TIME (s), 1	11	5.72144E-11	7.98451E-05	8.09352E-07
Open Field	MOVEMENT TIME (s), 1	11	5.72144E-11	7.98451E-05	8.09352E-07
Open Field	FRACTION TIME MOVING, 1	11	5.72144E-11	7.98451E-05	8.09352E-07
Open Field	FRACTION TIME RESTING, 1	11	5.72144E-11	7.98451E-05	8.09352E-07
Light-Dark Zone Data	MOVEMENT EPISODE COUNT (crossover), Total	10	5.80105E-11	0.000909254	1.10429E-08
Open Field	VERTICAL ACTIVITY TIME (s), 3	11	6.41914E-11	2.14356E-06	2.24484E-05
Open Field	FRACTION TIME VERTICAL, 3	11	6.41914E-11	2.14356E-06	2.24484E-05
Wheel Running	Number of Revolutions, Night2	13	7.6634E-11	1.67179E-07	0.000289581
Light-Dark Zone Data	REST TIME (query), light	10	7.69672E-11	2.24564E-07	2.99654E-05
Wheel Running	Number of Revolutions, # Highly Active Hours	13	8.13147E-11	6.23414E-08	0.001439177
IDC	Water Consumption, Light (g)	16	8.75247E-11	0.00013251	8.99376E-07
Clinical Chemistry	HGB (g/dL), rbc	19	1.46221E-10	4.34117E-06	3.42564E-05
Clinical Chemistry	RDW-SD 0, rbc	19	1.52021E-10	0.000199044	3.80038E-06
Open Field	TOTAL DISTANCE (cm), 10	11	1.56995E-10	9.21539E-06	3.93105E-06
Light-Dark Zone Data	VERTICAL ACTIVITY COUNT (whole body), Total	10	1.62605E-10	7.37341E-05	1.43264E-06
Light-Dark Zone Data	VERTICAL ACTIVITY COUNT (centroid), Total	10	1.6825E-10	7.37269E-05	1.49718E-06
Light-Dark Zone Data	VERTICAL ACTIVITY COUNT (crossover), Total	10	1.6825E-10	7.37269E-05	1.49718E-06
Light-Dark Zone Data	VERTICAL ACTIVITY COUNT (query), Total	10	1.75544E-10	7.25781E-05	1.58208E-06
Open Field	HORIZONTAL ACTIVITY COUNT, 4	11	1.76611E-10	0.000908187	1.22476E-07
Open Field	AMBULATORY ACTIVITY COUNT, 4	11	1.91955E-10	0.000437322	2.15634E-07
Light-Dark Zone Data	REST TIME (centroid), light	10	2.03308E-10	5.89626E-07	2.78782E-05
GTT	GTT TIMEPOINT T15	17	2.12638E-10	2.44576E-09	0.003301176
Open Field	HORIZONTAL ACTIVITY COUNT, 5	11	2.2154E-10	0.000272159	9.95829E-07
Clinical Chemistry	Iron (ug/dL), rbc	19	2.45232E-10	1.3691E-08	0.008238453
Clinical Chemistry	MPV (fL), platelets	19	2.49941E-10	5.97772E-07	0.00054766
Open Field	TOTAL DISTANCE (cm), 11	11	2.59405E-10	1.79374E-06	6.41024E-05
Organ Weights	LIVER (g)	19	2.61891E-10	1.41895E-06	3.29499E-06
Open Field	VERTICAL EPISODE COUNT, 5	11	2.90584E-10	1.80398E-06	7.26301E-05
Light-Dark Zone Data	VERTICAL ACTIVITY TIME (whole body), Total	10	3.19554E-10	0.000396036	5.29483E-07
Light-Dark Zone Data	VERTICAL ACTIVITY TIME (centroid), Total	10	3.41896E-10	0.000396036	5.85447E-07
Light-Dark Zone Data	VERTICAL ACTIVITY TIME (crossover), Total	10	3.41896E-10	0.000396036	5.85447E-07
Light-Dark Zone Data	VERTICAL ACTIVITY TIME (query), Total	10	3.44948E-10	0.000396036	5.95312E-07
Light-Dark Zone Data	REST TIME (whole body), light	10	3.44978E-10	7.40863E-07	2.7693E-05
Open Field	MARGIN DISTANCE LEGACY (cm), 10	11	3.6331E-10	2.2294E-05	6.05935E-06
Light-Dark Zone Data	REST TIME (crossover), light	10	3.84468E-10	7.98045E-07	3.11533E-05
GTT	GTT TIMEPOINT T30	17	4.38693E-10	1.28292E-09	0.001475226
Wheel Running	Number of Revolutions, 2020-01-02 20:00:00	13	4.52402E-10	2.96091E-07	0.000437108
Wheel Running	Number of Revolutions, 2020-01-01 20:00:00	13	4.71508E-10	2.1942E-08	0.00571593
IDC	Ambulatory Activity, Light	16	5.44798E-10	1.44042E-05	4.16361E-05
Light-Dark Zone Data	VERTICAL EPISODE COUNT (whole body), Total	10	5.49731E-10	0.000410992	1.68338E-06
Light-Dark Zone Data	VERTICAL EPISODE COUNT (centroid), Total	10	5.61435E-10	0.000410992	1.73761E-06
Light-Dark Zone Data	VERTICAL EPISODE COUNT (crossover), Total	10	5.61435E-10	0.000410992	1.73761E-06
Light-Dark Zone Data	VERTICAL EPISODE COUNT (query), Total	10	5.67485E-10	0.000410992	1.74848E-06
Open Field	AMBULATORY ACTIVITY COUNT, 3	11	6.06437E-10	0.001344384	3.96965E-07
Light-Dark Zone Data	MOVEMENT TIME (query), light	10	6.20921E-10	0.000132943	1.9536E-06
Open Field	AMBULATORY ACTIVITY COUNT, 5	11	6.27269E-10	0.000259828	2.43602E-06
Open Field	TOTAL DISTANCE (cm), 12	11	7.92939E-10	4.47718E-06	0.000137749
Wheel Running	Number of Revolutions, 2020-01-04 05:00:00	13	9.09335E-10	8.97526E-07	0.002604469
GTT	GTT TIMEPOINT T60	17	9.31179E-10	3.48838E-10	0.000900824
Open Field	MARGIN DISTANCE LEGACY (cm), 11	11	9.62451E-10	1.4211E-05	4.90058E-05
Organ Weights	HEART (g)	19	9.77532E-10	1.14073E-05	0.00013404
Wheel Running	Number of Revolutions, 2020-01-02 05:00:00	13	9.93464E-10	8.74255E-08	0.002178632
Open Field	REST EPISODE COUNT, 7	11	1.0471E-09	0.000979397	5.22191E-06
Open Field	HORIZONTAL ACTIVITY COUNT, 3	11	1.09116E-09	0.002984287	2.49202E-07
Light-Dark Zone Data	REST EPISODE COUNT (whole body), dark	10	1.09953E-09	0.000553036	1.14588E-05
IDC	Ambulatory Activity, Dark	16	1.0999E-09	4.49091E-05	6.31789E-05
Light-Dark Zone Data	REST EPISODE COUNT (crossover), dark	10	1.22789E-09	0.000519766	1.24068E-05
Wheel Running	Number of Revolutions, Day1	13	1.27201E-09	1.40587E-06	0.000583443
Light-Dark Zone Data	REST TIME (crossover), dark	10	1.32171E-09	0.001782607	1.04614E-06
Open Field	AMBULATORY EPISODE COUNT, Total	11	1.36818E-09	4.90206E-06	6.95917E-05
Light-Dark Zone Data	REST TIME (whole body), dark	10	1.38056E-09	0.001683813	1.10784E-06
Open Field	MARGIN DISTANCE LEGACY (cm), 12	11	1.43661E-09	3.82046E-06	0.000198791
Light-Dark Zone Data	REST TIME (query), dark	10	1.56653E-09	0.001972579	1.10439E-06
Light-Dark Zone Data	REST EPISODE COUNT (centroid), dark	10	1.59856E-09	0.000581033	1.11412E-05
Light-Dark Zone Data	REST TIME (centroid), dark	10	1.72461E-09	0.001777492	1.32563E-06
Light-Dark Zone Data	REST EPISODE COUNT (query), dark	10	1.75324E-09	0.00065992	1.22876E-05
Open Field	MOVEMENT EPISODE COUNT, 7	11	1.78417E-09	0.001459249	5.14966E-06
Wheel Running	Number of Revolutions, 2020-01-02 19:00:00	13	2.03466E-09	2.27448E-05	8.44418E-05
Light-Dark Zone Data	MOVEMENT TIME (crossover), light	10	2.81636E-09	0.000203865	6.28902E-06
Open Field	VERTICAL ACTIVITY COUNT, 1	11	2.88624E-09	5.12592E-08	0.004962694
Open Field	AMBULATORY ACTIVITY COUNT, 2	11	2.91389E-09	0.002783878	7.9468E-07
Wheel Running	Number of Revolutions, Total Day	13	3.50883E-09	8.11109E-06	0.000274337
Gross Morphology	STD BODY LENGTH (cm/g)	18	4.09313E-09	1.31247E-08	9.19903E-06
Open Field	TOTAL DISTANCE (cm), 6	11	5.3542E-09	1.81798E-05	2.70639E-05
Clinical Chemistry	% RETIC, rbc	19	5.93569E-09	4.78945E-06	0.000251921
IDC	Respiratory Quotient, Light-Dark Ratio	16	6.43348E-09	2.11981E-05	0.000196305
Light-Dark Zone Data	MOVEMENT TIME (centroid), light	10	6.53928E-09	0.000197751	1.06441E-05
Light-Dark Zone Data	MOVEMENT EPISODE COUNT (crossover), light	10	6.97009E-09	0.000307103	3.13897E-06
Open Field	STEREOTYPY TIME (s), 2	11	7.71562E-09	6.63923E-06	0.001545399
Open Field	STEREOTYPIC EPISODE ACTIVITY COUNT, 9	11	8.47683E-09	0.007858382	1.04225E-06
Light-Dark Zone Data	MOVEMENT TIME (whole body), light	10	8.87249E-09	0.000365441	9.01158E-06
Open Field	TOTAL DISTANCE (cm), 8	11	9.19539E-09	8.50283E-05	9.52685E-05
NMR	% Fat Mass, 4	4	9.6808E-09	0.014495809	3.96771E-08
Open Field	MARGIN DISTANCE LEGACY (cm), 8	11	9.7123E-09	8.59036E-05	9.64342E-05
Open Field	AMBULATORY TIME (s), 1	11	9.90958E-09	0.010880151	4.49548E-07
Open Field	FRACTION TIME AMBULATORY, 1	11	9.90958E-09	0.010880151	4.49548E-07
Open Field	TOTAL DISTANCE (cm), 9	11	1.03593E-08	4.12032E-05	7.27856E-05
Wheel Running	Number of Revolutions, 2020-01-01 22:00:00	13	1.06477E-08	3.10015E-07	0.012448132
Open Field	TOTAL DISTANCE (cm), Total	11	1.13685E-08	0.000297752	8.31021E-06
Wheel Running	Number of Revolutions, 2020-01-04 04:00:00	13	1.25597E-08	1.01728E-05	0.001721492
Wheel Running	Number of Revolutions, 2020-01-03 20:00:00	13	1.25892E-08	6.84352E-06	0.001824375
Light-Dark Zone Data	AMBULATORY TIME (query), Total	10	1.35154E-08	3.2768E-05	0.000695028
Clinical Chemistry	HFR %, rbc	19	1.38343E-08	0.001200307	2.5014E-05
Wheel Running	Number of Revolutions, 2020-01-02 04:00:00	13	1.70133E-08	6.65911E-07	0.003478111
Open Field	STEREOTYPIC EPISODE ACTIVITY COUNT, 10	11	1.85385E-08	0.00566991	4.24557E-06
Open Field	MARGIN DISTANCE LEGACY (cm), 6	11	1.85747E-08	1.74522E-05	0.000129285
Open Field	MARGIN DISTANCE LEGACY (cm), Total	11	2.20954E-08	0.000277464	2.51913E-05
Open Field	MARGIN DISTANCE LEGACY (cm), 9	11	2.28486E-08	0.000102574	0.000104002
Clinical Chemistry	RDW %, rbc	19	2.39983E-08	4.54196E-05	0.000464223
Open Field	CENTER DISTANCE LEGACY (cm), 11	11	2.55232E-08	3.31816E-07	0.004811379
Open Field	HORIZONTAL ACTIVITY COUNT, 2	11	2.79428E-08	0.009271105	1.52632E-06
Clinical Chemistry	RBC (x10^6 uL), rbc	19	2.91627E-08	5.86074E-05	8.71023E-05
Organ Weights	STD LIVER (g/g)	19	4.34673E-08	0.005264695	5.83718E-06
Light-Dark Zone Data	VERTICAL ACTIVITY COUNT (centroid), dark	10	5.17603E-08	0.000828792	3.80659E-05
Light-Dark Zone Data	VERTICAL ACTIVITY COUNT (whole body), dark	10	5.17603E-08	0.000828792	3.80659E-05
Wheel Running	Number of Revolutions, 2020-01-02 22:00:00	13	5.30518E-08	9.73456E-07	0.003225283
Light-Dark Zone Data	VERTICAL ACTIVITY COUNT (crossover), dark	10	5.46077E-08	0.000828792	4.04995E-05
Light-Dark Zone Data	VERTICAL ACTIVITY COUNT (query), dark	10	5.46077E-08	0.000828792	4.04995E-05
EKG	T AMPLITUDE (mV)	18	6.14689E-08	3.28515E-05	0.002686543
IDC	Rearing Activity, Light	16	6.20286E-08	5.39772E-06	0.008843865
Open Field	VERTICAL EPISODE COUNT, 1	11	7.15398E-08	4.0301E-07	0.000673278
Light-Dark Zone Data	VERTICAL ACTIVITY TIME (centroid), dark	10	8.11201E-08	0.000803121	3.99202E-05
Light-Dark Zone Data	VERTICAL ACTIVITY TIME (whole body), dark	10	8.11201E-08	0.000803121	3.99202E-05
Light-Dark Zone Data	VERTICAL ACTIVITY TIME (crossover), dark	10	8.34888E-08	0.000803121	4.00131E-05
Light-Dark Zone Data	VERTICAL ACTIVITY TIME (query), dark	10	8.34888E-08	0.000803121	4.00131E-05
Wheel Running	Number of Revolutions, 2020-01-02 02:00:00	13	8.85959E-08	0.000293532	0.000363745
Light-Dark Zone Data	VERTICAL EPISODE COUNT (centroid), dark	10	9.23616E-08	0.000261056	8.44624E-05
Light-Dark Zone Data	VERTICAL EPISODE COUNT (whole body), dark	10	9.23616E-08	0.000261056	8.44624E-05
Light-Dark Zone Data	VERTICAL EPISODE COUNT (crossover), dark	10	9.96779E-08	0.000261056	9.32758E-05
Light-Dark Zone Data	VERTICAL EPISODE COUNT (query), dark	10	9.96779E-08	0.000261056	9.32758E-05
IDC	Water Consumption, Dark (g)	16	1.0189E-07	0.000330653	0.000552367
Open Field	STEREOTYPIC EPISODE ACTIVITY COUNT, 8	11	1.31185E-07	0.012288155	2.63794E-05
Light-Dark Zone Data	AMBULATORY TIME (centroid), Total	10	1.34117E-07	4.8778E-05	0.001956878
Open Field	VERTICAL ACTIVITY COUNT, 3	11	1.38388E-07	0.000159176	0.000760547
Clinical Chemistry	# MONO (x10^3 cells/uL), immune	19	1.49753E-07	2.4015E-06	0.114490447
Open Field	TOTAL DISTANCE (cm), 2	11	1.50253E-07	0.004500114	3.46527E-05
Light-Dark Zone Data	TOTAL DISTANCE Y AXIS (query), light	10	1.71653E-07	0.000137189	0.000390397
NMR	% Lean Mass, 12	12	1.73501E-07	0.004553411	1.75967E-05
Open Field	TOTAL DISTANCE X AXIS (cm), 12	11	1.74879E-07	0.000182874	0.001466776
Open Field	TOTAL DISTANCE (cm), 7	11	1.77307E-07	5.96165E-05	0.000614608
Open Field	CENTER TIME LEGACY (s), 12	11	1.84699E-07	0.000105426	0.002219534
Open Field	FRACTION TIME CENTER, 12	11	1.84699E-07	0.000105426	0.002219534
Light-Dark Zone Data	TOTAL DISTANCE Y AXIS (centroid), light	10	1.85135E-07	0.000183961	0.000239845
Open Field	MARGIN TIME LEGACY (s), 12	11	1.86268E-07	0.000105426	0.002219534
Open Field	FRACTION TIME MARGINS, 12	11	1.86268E-07	0.000105426	0.002219534
Light-Dark Zone Data	VERTICAL ACTIVITY TIME (crossover), light	10	2.1409E-07	0.001920218	8.37461E-05
Light-Dark Zone Data	VERTICAL ACTIVITY TIME (centroid), light	10	2.1489E-07	0.001920218	8.37461E-05
Light-Dark Zone Data	VERTICAL ACTIVITY TIME (query), light	10	2.1489E-07	0.001920218	8.37461E-05
Open Field	VERTICAL EPISODE COUNT, 3	11	2.21973E-07	1.52412E-05	0.004275078
Light-Dark Zone Data	VERTICAL ACTIVITY TIME (whole body), light	10	2.34351E-07	0.002142134	8.37461E-05
Organ Weights	SPLEEN (g)	19	2.35594E-07	3.96766E-05	0.014421794
Open Field	MARGIN DISTANCE LEGACY (cm), 2	11	2.41274E-07	0.001409993	0.000158829
Light-Dark Zone Data	TOTAL DISTANCE Y AXIS (crossover), light	10	2.4198E-07	0.000171568	0.000286506
Open Field	STEREOTYPIC EPISODE ACTIVITY COUNT, Total	11	2.43389E-07	0.038437923	4.28627E-07
Open Field	TOTAL DISTANCE X AXIS (cm), 10	11	2.63991E-07	0.000360606	0.000523117
Light-Dark Zone Data	TOTAL DISTANCE Y AXIS (whole body), light	10	2.77093E-07	0.00023025	0.000243383
Wheel Running	Number of Revolutions, 2020-01-03 19:00:00	13	2.92991E-07	8.55876E-06	0.005505581
Wheel Running	Number of Revolutions, 2020-01-01 23:00:00	13	2.94305E-07	0.000169649	0.001524084
Wheel Running	Number of Revolutions, 2020-01-04 00:00:00	13	3.0124E-07	0.003928961	1.59515E-05
Light-Dark Zone Data	AMBULATORY TIME (crossover), Total	10	3.10698E-07	7.0669E-05	0.004536437
NMR	% Lean Mass, 19	19	3.14896E-07	0.000342904	3.51252E-05
Open Field	TOTAL DISTANCE (cm), 3	11	3.22192E-07	0.00600123	2.59758E-05
Light-Dark Zone Data	VERTICAL ACTIVITY COUNT (crossover), light	10	3.28039E-07	0.00070286	0.00022308
Open Field	CENTER DISTANCE LEGACY (cm), Total	11	3.30216E-07	0.002879615	3.40264E-05
Light-Dark Zone Data	VERTICAL ACTIVITY COUNT (centroid), light	10	3.31509E-07	0.00070286	0.000230121
Light-Dark Zone Data	VERTICAL ACTIVITY COUNT (query), light	10	3.31509E-07	0.00070286	0.000230121
Light-Dark Zone Data	AMBULATORY TIME (whole body), Total	10	3.45551E-07	3.91058E-05	0.007206548
Wheel Running	Number of Revolutions, 2020-01-03 04:00:00	13	3.49894E-07	0.000103332	0.00256303
IDC	Ambulatory Activity, Light-Dark Ratio	16	3.5267E-07	0.000474829	0.001087027
Clinical Chemistry	# EOS (x10^3 cells/uL), immune	19	3.66133E-07	0.000125515	0.000743922
Light-Dark Zone Data	VERTICAL ACTIVITY COUNT (whole body), light	10	3.76127E-07	0.000807497	0.00022308
Open Field	CENTER DISTANCE LEGACY (cm), 9	11	4.0677E-07	0.000113251	0.001665896
Clinical Chemistry	ALB (g/dL), liver	19	4.21743E-07	1.87631E-07	0.049248097
Light-Dark Zone Data	MOVEMENT EPISODE COUNT (centroid), light	10	4.60182E-07	0.000253692	0.001800892
Wheel Running	Number of Revolutions, 2020-01-02 07:00:00	13	4.76909E-07	0.000164838	0.002524942
Open Field	VERTICAL ACTIVITY TIME (s), 1	11	4.78517E-07	6.2855E-06	0.012813933
Open Field	FRACTION TIME VERTICAL, 1	11	4.78517E-07	6.2855E-06	0.012813933
Open Field	MARGIN DISTANCE LEGACY (cm), 7	11	4.89743E-07	0.000201552	0.0012514
Light-Dark Zone Data	MOVEMENT TIME (query), dark	10	4.92491E-07	0.000179537	0.001810202
Light-Dark Zone Data	MOVEMENT TIME (centroid), dark	10	5.49887E-07	0.000264127	0.001575951
Light-Dark Zone Data	TOTAL DISTANCE X AXIS (query), Total	10	6.51053E-07	0.000192515	0.00265046
Light-Dark Zone Data	TOTAL DISTANCE X AXIS (centroid), Total	10	6.84695E-07	0.000194428	0.002840104
Light-Dark Zone Data	TOTAL DISTANCE X AXIS (crossover), Total	10	6.87797E-07	0.000194445	0.002840104
Clinical Chemistry	% EOS, immune	19	6.89226E-07	0.000738614	0.000316958
Clinical Chemistry	PLT-I (x10^3/uL), platelets	19	7.21544E-07	0.01159403	0.000107919
Wheel Running	Number of Revolutions, 2020-01-03 21:00:00	13	7.90774E-07	3.99634E-05	0.002247376
Light-Dark Zone Data	TOTAL DISTANCE X AXIS (whole body), Total	10	7.99342E-07	0.00024692	0.003175284
Clinical Chemistry	% MONO, immune	19	8.2618E-07	1.73173E-05	0.030893867
Open Field	CENTER DISTANCE LEGACY (cm), 12	11	9.20968E-07	0.000746424	0.002193983
Open Field	MARGIN DISTANCE LEGACY (cm), 3	11	9.63097E-07	0.00316489	0.000203649
Body Weight	BODY WEIGHT (g), 10	10	9.71571E-07	3.68997E-06	0.000292923
Wheel Running	Number of Revolutions, 2020-01-03 05:00:00	13	1.03524E-06	9.84525E-05	0.016168508
Open Field	TOTAL DISTANCE Y AXIS (cm), 12	11	1.06174E-06	0.000379065	0.002248
Open Field	STEREOTYPIC EPISODE ACTIVITY COUNT, 7	11	1.08776E-06	0.000759123	0.000525677
Open Field	TOTAL DISTANCE Y AXIS (cm), 10	11	1.15886E-06	0.001088429	0.000243377
Open Field	CENTER DISTANCE LEGACY (cm), 6	11	1.25205E-06	0.002721698	5.14884E-05
Wheel Running	Number of Revolutions, 2020-01-02 03:00:00	13	1.36939E-06	4.10101E-05	0.010229031
Light-Dark Zone Data	STEREOTYPY TIME (whole body), dark	10	1.37483E-06	0.00104491	0.001436065
IDC	Respiratory Quotient, Dark	16	1.38884E-06	0.000379977	0.00386246
Open Field	TOTAL DISTANCE Y AXIS (cm), 11	11	1.47659E-06	0.000674427	0.001030296
Open Field	FRACTION TIME MARGINS, Total	11	1.51618E-06	0.000132563	0.004114915
Open Field	MARGIN TIME LEGACY (s), Total	11	1.51618E-06	0.000132563	0.004114915
Open Field	CENTER TIME LEGACY (s), Total	11	1.51621E-06	0.000132576	0.004114915
Open Field	FRACTION TIME CENTER, Total	11	1.51621E-06	0.000132576	0.004114915
Wheel Running	Number of Revolutions, Day2	13	1.54658E-06	0.000856417	0.001989437
Open Field	MARGIN TIME LEGACY (s), 8	11	1.57256E-06	0.000139529	0.017777938
Open Field	CENTER TIME LEGACY (s), 8	11	1.57256E-06	0.000139529	0.017777938
Open Field	FRACTION TIME CENTER, 8	11	1.57256E-06	0.000139529	0.017777938
Open Field	FRACTION TIME MARGINS, 8	11	1.57256E-06	0.000139529	0.017777938
Light-Dark Zone Data	AMBULATORY TIME (query), light	10	1.69517E-06	0.000813259	0.001199999
Open Field	COUNTER CLOCKWISE REVOLUTIONS, 11	11	1.82266E-06	0.000430242	0.003281881
IDC	Directed Ambulatory Locomation, Light-Dark Ratio	16	2.01425E-06	0.002614784	0.00215461
Light-Dark Zone Data	MOVEMENT TIME (crossover), dark	10	2.02876E-06	0.000197182	0.006595188
Open Field	CENTER DISTANCE LEGACY (cm), 8	11	2.08604E-06	0.000805319	0.001995719
Clinical Chemistry	# LYMPH (x10^3 cells/uL), immune	19	2.0902E-06	0.000149757	0.035181076
Light-Dark Zone Data	MOVEMENT EPISODE COUNT (crossover), dark	10	2.10955E-06	0.101885184	4.94557E-06
Organ Weights	LEFT EYE (g)	19	2.16131E-06	0.001416256	0.000669734
Light-Dark Zone Data	STEREOTYPY TIME (centroid), dark	10	2.18821E-06	0.001334241	0.002397008
Open Field	CLOCKWISE REVOLUTIONS, 10	11	2.28196E-06	5.39411E-05	0.007853995
Open Field	TOTAL DISTANCE X AXIS (cm), 11	11	2.35139E-06	0.00034381	0.001624772
Wheel Running	Number of Revolutions, 2020-01-03 00:00:00	13	2.3629E-06	0.000409306	0.002049522
Clinical Chemistry	PDW (fL), platelets	19	2.37735E-06	0.000904385	0.004003157
Light-Dark Zone Data	STEREOTYPY TIME (crossover), dark	10	2.49229E-06	0.00161813	0.0020199
Open Field	TOTAL DISTANCE (cm), 4	11	2.59717E-06	0.005309515	0.000101409
IDC	Distance Traveled (m), Light-Dark Ratio	16	2.61439E-06	0.003010835	0.002082978
Open Field	CLOCKWISE REVOLUTIONS, Total	11	2.70004E-06	0.008646706	0.000125498
Wheel Running	Number of Revolutions, 2020-01-04 03:00:00	13	2.86238E-06	0.000170743	0.006056679
Light-Dark Zone Data	STEREOTYPY TIME (query), dark	10	2.95845E-06	0.001735482	0.002182883
Light-Dark Zone Data	VERTICAL EPISODE COUNT (crossover), light	10	3.3449E-06	0.001669497	0.000442724
Wheel Running	Number of Revolutions, 2020-01-02 09:00:00	13	3.48539E-06	0.010985647	0.000198614
Light-Dark Zone Data	VERTICAL EPISODE COUNT (centroid), light	10	3.48946E-06	0.001669497	0.000473721
Light-Dark Zone Data	VERTICAL EPISODE COUNT (query), light	10	3.48946E-06	0.001669497	0.000473721
Light-Dark Zone Data	VERTICAL EPISODE COUNT (whole body), light	10	3.52532E-06	0.001723687	0.000421419
EKG	ST HEIGHT (mV)	18	3.54535E-06	0.000746501	0.002170876
Clinical Chemistry	WBC (x10^3 uL), immune	19	3.54895E-06	8.56632E-05	0.042165768
Light-Dark Zone Data	ENTRY COUNT (whole body), dark	10	3.68939E-06	2.90508E-05	0.039368475
Open Field	COUNTER CLOCKWISE REVOLUTIONS, 12	11	3.79948E-06	0.000114716	0.00271896
Light-Dark Zone Data	ENTRY COUNT (query), light	10	3.8165E-06	2.88174E-05	0.038484977
Wheel Running	Number of Revolutions, 2020-01-03 22:00:00	13	3.8232E-06	0.001167253	0.0034804
Light-Dark Zone Data	STEREOTYPIC ACTIVITY COUNT (whole body), dark	10	3.83108E-06	0.000956975	0.004880516
Light-Dark Zone Data	MOVEMENT EPISODE COUNT (centroid), Total	10	3.96342E-06	0.001098627	0.002326069
Wheel Running	Number of Revolutions, 2020-01-04 02:00:00	13	3.9679E-06	7.04483E-05	0.014584512
Wheel Running	Number of Revolutions, 2020-01-02 00:00:00	13	4.38344E-06	1.05509E-05	0.106132266
Wheel Running	Number of Revolutions, 2020-01-02 01:00:00	13	4.41423E-06	9.60604E-07	0.170800517
NMR	% Lean Mass, 16	16	4.92963E-06	0.00133422	0.0030841
Light-Dark Zone Data	TOTAL DISTANCE Y AXIS (whole body), Total	10	5.81638E-06	0.002681978	0.000512621
NMR	FAT MASS (g), 12	12	5.82209E-06	0.005749402	0.00036167
Light-Dark Zone Data	TOTAL DISTANCE X AXIS (centroid), light	10	5.86051E-06	0.000528101	0.009100752
Open Field	COUNTER CLOCKWISE REVOLUTIONS, 9	11	5.91465E-06	0.002363398	0.001269961
Light-Dark Zone Data	MOVEMENT TIME (whole body), dark	10	5.92532E-06	0.000205212	0.01847485
Light-Dark Zone Data	MOVEMENT EPISODE COUNT (whole body), Total	10	5.9431E-06	0.003013403	0.000466936
Light-Dark Zone Data	STEREOTYPIC EPISODE COUNT (query), % Light	10	5.95625E-06	0.005270423	0.000816837
EKG	Q AMPLITUDE (mV)	18	6.28267E-06	8.48958E-05	0.037222992
Light-Dark Zone Data	ENTRY COUNT (query), Total	10	6.37348E-06	1.38997E-05	0.110899812
Light-Dark Zone Data	AMBULATORY TIME (centroid), dark	10	6.49816E-06	0.001312344	0.001370464
Light-Dark Zone Data	MOVEMENT EPISODE COUNT (query), light	10	6.53262E-06	0.000859406	0.002812854
Open Field	MARGIN DISTANCE LEGACY (cm), 4	11	6.66097E-06	0.003405223	0.000258819
Open Field	AMBULATORY EPISODE COUNT, 5	11	6.82536E-06	0.002201258	0.000939653
Open Field	CENTER DISTANCE LEGACY (cm), 10	11	6.90719E-06	0.000197878	0.004311722
Light-Dark Zone Data	ENTRY COUNT (whole body), Total	10	6.99301E-06	1.38997E-05	0.117655802
Wheel Running	Number of Revolutions, 2020-01-03 03:00:00	13	7.28296E-06	4.8871E-05	0.036452328
Light-Dark Zone Data	TOTAL DISTANCE Y AXIS (crossover), Total	10	7.29234E-06	0.002437806	0.000978642
Light-Dark Zone Data	TOTAL DISTANCE Y AXIS (centroid), Total	10	7.3323E-06	0.002469824	0.000978642
Light-Dark Zone Data	STEREOTYPIC EPISODE COUNT (crossover), % Light	10	7.43345E-06	0.004633235	0.001168038
IDC	Respiratory Quotient, Light	16	7.65221E-06	0.000715711	0.01701033
Light-Dark Zone Data	TOTAL DISTANCE X AXIS (crossover), light	10	8.01924E-06	0.00053695	0.011185227
Light-Dark Zone Data	STEREOTYPIC ACTIVITY COUNT (crossover), dark	10	8.08496E-06	0.001376871	0.010556435
Light-Dark Zone Data	TOTAL DISTANCE X AXIS (whole body), light	10	8.19906E-06	0.000553963	0.013484306
Light-Dark Zone Data	STEREOTYPIC EPISODE COUNT (whole body), % Light	10	8.33726E-06	0.006011901	0.000679232
Light-Dark Zone Data	TOTAL DISTANCE X AXIS (query), light	10	8.38189E-06	0.000528825	0.011733255
IDC	Rearing Activity, Light-Dark Ratio	16	8.57508E-06	3.18605E-05	0.090100363
Light-Dark Zone Data	TOTAL DISTANCE Y AXIS (query), Total	10	8.6061E-06	0.002603365	0.001280303
Light-Dark Zone Data	STEREOTYPY TIME (whole body), Total	10	8.68187E-06	0.000621328	0.010398662
NMR	FAT MASS (g), 19	19	9.21482E-06	0.002001804	0.000257973
Open Field	STEREOTYPIC ACTIVITY COUNT, 2	11	9.58647E-06	0.001587224	0.006858316
Wheel Running	Number of Revolutions, 2020-01-03 23:00:00	13	9.91512E-06	0.00475628	0.003344355
Open Field	TOTAL DISTANCE X AXIS (cm), 9	11	9.92687E-06	0.000800418	0.002207992
Wheel Running	Number of Revolutions, 2020-01-03 01:00:00	13	1.00363E-05	0.00012184	0.030850748
Light-Dark Zone Data	STEREOTYPIC ACTIVITY COUNT (query), dark	10	1.04676E-05	0.001483076	0.014605236
Light-Dark Zone Data	ENTRY COUNT (centroid), light	10	1.16775E-05	4.40289E-05	0.142694898
Light-Dark Zone Data	STEREOTYPIC ACTIVITY COUNT (centroid), dark	10	1.21687E-05	0.00138781	0.012356759
IDC	Rearing Activity, 24H	16	1.23101E-05	0.001051779	0.013171013
Light-Dark Zone Data	ENTRY COUNT (centroid), Total	10	1.24011E-05	4.73592E-05	0.138693987
Light-Dark Zone Data	ENTRY COUNT (centroid), dark	10	1.30771E-05	5.53257E-05	0.136162469
Wheel Running	Number of Revolutions, 2020-01-02 10:00:00	13	1.38028E-05	0.000802088	0.010454466
Wheel Running	Number of Revolutions, 2020-01-02 23:00:00	13	1.46203E-05	0.005473543	0.004985936
Open Field	STEREOTYPY TIME (s), Total	11	1.52212E-05	5.83971E-06	0.033118181
Open Field	CLOCKWISE REVOLUTIONS, 8	11	1.52448E-05	0.023218837	0.000911477
Clinical Chemistry	ALB (/GL), liver	19	1.56181E-05	3.27306E-07	0.621722275
Light-Dark Zone Data	STEREOTYPIC ACTIVITY COUNT (query), % Light	10	1.57071E-05	0.007536905	0.001968377
Spon Alt	Alternation Ratio	12	1.57621E-05	0.011307154	0.000586335
Light-Dark Zone Data	STEREOTYPIC ACTIVITY COUNT (whole body), % Light	10	1.65662E-05	0.007582746	0.002109133
Open Field	AMBULATORY EPISODE COUNT, 6	11	1.71583E-05	0.023271516	0.000992406
Open Field	TOTAL DISTANCE Y AXIS (cm), 9	11	1.74416E-05	0.002299607	0.00485724
Organ Weights	STD BRAIN (g/g)	19	1.75877E-05	1.71423E-06	0.001343439
Light-Dark Zone Data	STEREOTYPIC ACTIVITY COUNT (crossover), % Light	10	1.77984E-05	0.00706895	0.002443041
Light-Dark Zone Data	MOVEMENT EPISODE COUNT (query), Total	10	1.80284E-05	0.003206353	0.000594922
Wheel Running	Number of Revolutions, 2020-01-02 21:00:00	13	1.91756E-05	9.42756E-06	0.088634543
Open Field	MARGIN TIME LEGACY (s), 9	11	1.93967E-05	0.000826773	0.012779995
Open Field	CENTER TIME LEGACY (s), 9	11	1.93967E-05	0.000826773	0.012779995
Open Field	FRACTION TIME CENTER, 9	11	1.93967E-05	0.000826773	0.012779995
Open Field	FRACTION TIME MARGINS, 9	11	1.93967E-05	0.000826773	0.012779995
Light-Dark Zone Data	STEREOTYPIC EPISODE COUNT (centroid), % Light	10	1.95854E-05	0.006352567	0.002000408
Open Field	COUNTER CLOCKWISE REVOLUTIONS, Total	11	1.96549E-05	0.000515253	0.007748004
Organ Weights	LEFT KIDNEY (g)	19	2.12007E-05	0.000173034	7.46585E-05
Wheel Running	Number of Revolutions, 2020-01-03 08:00:00	13	2.27726E-05	0.030114651	0.000930503
Open Field	STEREOTYPIC EPISODE ACTIVITY COUNT, 6	11	2.2815E-05	0.070443014	0.000240392
Clinical Chemistry	TRIG (mg/dL), lipid	19	2.31974E-05	0.046423327	0.000607329
Open Field	TOTAL DISTANCE X AXIS (cm), 8	11	2.33906E-05	0.001284239	0.015017909
Light-Dark Zone Data	AMBULATORY TIME (query), dark	10	2.3592E-05	0.001953789	0.002723657
EKG	PR INTERVAL (ms)	18	2.37164E-05	0.005450349	0.004175182
Wheel Running	Number of Revolutions, 2020-01-01 18:00:00	13	2.44387E-05	0.001094678	0.019008531
Open Field	TOTAL DISTANCE X AXIS (cm), 6	11	2.44631E-05	0.002541609	0.001266723
Light-Dark Zone Data	AMBULATORY TIME (crossover), light	10	2.45861E-05	0.001556874	0.005504696
Organ Weights	RIGHT KIDNEY (g)	19	2.70353E-05	8.27868E-06	0.000352254
Light-Dark Zone Data	STEREOTYPIC ACTIVITY COUNT (centroid), % Light	10	2.71944E-05	0.007448428	0.004666912
Light-Dark Zone Data	MOVEMENT EPISODE COUNT (whole body), light	10	2.97551E-05	0.004276089	0.003853106
Light-Dark Zone Data	COUNTER CLOCKWISE REVOLUTIONS (whole body), dark	10	2.97576E-05	0.04202209	0.00079047
Light-Dark Zone Data	AMBULATORY TIME (whole body), light	10	3.24712E-05	0.001633693	0.010305983
Open Field	CLOCKWISE REVOLUTIONS, 11	11	3.32024E-05	0.00715329	0.001011385
Open Field	STEREOTYPIC EPISODE ACTIVITY COUNT, 5	11	3.46136E-05	0.127867962	0.000105036
Open Field	AMBULATORY EPISODE COUNT, 10	11	3.63233E-05	0.045084394	0.001034887
Light-Dark Zone Data	STEREOTYPIC EPISODE COUNT (whole body), dark	10	3.66658E-05	0.001311575	0.039142484
Open Field	TOTAL DISTANCE Y AXIS (cm), 8	11	3.71787E-05	0.000930348	0.00790982
Open Field	CLOCKWISE REVOLUTIONS, 12	11	3.8687E-05	0.005664098	0.010800874
Open Field	TOTAL DISTANCE Y AXIS (cm), 6	11	3.9203E-05	0.000571478	0.008161957
Light-Dark Zone Data	MOVEMENT EPISODE COUNT (centroid), dark	10	4.16107E-05	0.002324889	0.008856012
NMR	% Fat Mass, 19	19	4.19813E-05	0.00917615	0.000355211
Clinical Chemistry	ALT (IU/L), liver	19	4.47967E-05	0.000608425	0.049410446
Open Field	CENTER DISTANCE LEGACY (cm), 7	11	4.70246E-05	0.000907884	0.009238306
Organ Weights	RIGHT EYE (g)	19	5.05506E-05	0.001723887	0.013038522
Light-Dark Zone Data	AMBULATORY TIME (centroid), light	10	5.23971E-05	0.001599862	0.014577504
Open Field	CENTER DISTANCE LEGACY (cm), 5	11	5.37243E-05	0.018931027	0.000325362
Open Field	TOTAL DISTANCE (cm), 5	11	5.90452E-05	0.004769756	0.005116189
Light-Dark Zone Data	STEREOTYPIC EPISODE COUNT (crossover), dark	10	6.21697E-05	0.001820973	0.073022113
Light-Dark Zone Data	STEREOTYPY TIME (centroid), Total	10	6.22604E-05	0.00107465	0.049189487
Open Field	REST EPISODE COUNT, 8	11	6.27834E-05	0.002419007	0.020415378
EKG	Tpeak-Tend INTERVAL (ms)	18	6.3425E-05	0.018572538	0.003423159
Light-Dark Zone Data	STEREOTYPY TIME (crossover), Total	10	6.48412E-05	0.001711432	0.034265213
Light-Dark Zone Data	TOTAL DISTANCE X AXIS (whole body), dark	10	6.79399E-05	0.286549481	0.000306334
Light-Dark Zone Data	STEREOTYPIC EPISODE COUNT (query), dark	10	6.99161E-05	0.002006317	0.081318398
Clinical Chemistry	# RETIC (x10^9 cells/L), rbc	19	7.00813E-05	0.001353479	0.025801693
Open Field	STEREOTYPY TIME (s), 6	11	7.05072E-05	1.61242E-05	0.016265368
Light-Dark Zone Data	DURATION (whole body), Total	10	7.32113E-05	0.011256197	0.000208824
Light-Dark Zone Data	DURATION (query), Total	10	7.3462E-05	0.011931879	0.000208824
EKG	HEART RATE (bpm)	18	7.46206E-05	0.029218746	0.000392224
Light-Dark Zone Data	STEREOTYPIC EPISODE COUNT (centroid), dark	10	7.4632E-05	0.001893525	0.088298432
EKG	RR INTERVAL (ms)	18	7.52861E-05	0.029683096	0.000389534
Light-Dark Zone Data	STEREOTYPIC EPISODE COUNT (query), light	10	7.9256E-05	0.06957289	0.000509294
Wheel Running	Number of Revolutions, 2020-01-04 01:00:00	13	8.50137E-05	5.04702E-05	0.123901086
Wheel Running	Number of Revolutions, 2020-01-02 08:00:00	13	8.59895E-05	0.003408667	0.015144445
IDC	Water Consumption per unit Body Weight (g/g), Light	16	8.70951E-05	0.034383004	0.000546353
EKG	P AMPLITUDE (mV)	18	8.901E-05	0.031443724	0.000299138
Light-Dark Zone Data	MOVEMENT TIME (query), % Light	10	8.95737E-05	0.003933597	0.003017703
Open Field	CLOCKWISE REVOLUTIONS, 7	11	9.03135E-05	0.00725129	0.011929111
Light-Dark Zone Data	MOVEMENT TIME (whole body), % Light	10	9.08064E-05	0.0040062	0.002640534
Wheel Running	Number of Revolutions, 2020-01-02 13:00:00	13	9.43052E-05	0.034905229	0.003975642
Light-Dark Zone Data	COUNTER CLOCKWISE REVOLUTIONS (whole body), Total	10	9.66195E-05	0.037137795	0.003419225
Light-Dark Zone Data	TOTAL DISTANCE X AXIS (crossover), dark	10	9.83866E-05	0.300591617	0.000374216
Light-Dark Zone Data	MOVEMENT TIME (crossover), % Light	10	0.000100112	0.004149526	0.004184775
Clinical Chemistry	TP (g/dL), liver	19	0.000100504	0.001868688	0.019218022
Open Field	MARGIN TIME LEGACY (s), 11	11	0.000100842	0.000101618	0.084074777
Open Field	CENTER TIME LEGACY (s), 11	11	0.000100842	0.000101618	0.084074777
Open Field	FRACTION TIME CENTER, 11	11	0.000100842	0.000101618	0.084074777
Open Field	FRACTION TIME MARGINS, 11	11	0.000100842	0.000101618	0.084074777
Light-Dark Zone Data	AMBULATORY TIME (crossover), dark	10	0.000102795	0.002753244	0.00635434
Open Field	STEREOTYPIC ACTIVITY COUNT, Total	11	0.000103104	5.88546E-05	0.030820365
NMR	% Fat Mass, 12	12	0.000104172	0.024256266	0.001036653
Open Field	MARGIN DISTANCE LEGACY (cm), 5	11	0.000105949	0.006260092	0.009937417
Light-Dark Zone Data	TOTAL DISTANCE X AXIS (query), dark	10	0.000113503	0.265335211	0.000484124
Light-Dark Zone Data	DURATION (query), light	10	0.00012236	0.007565987	0.001528761
Light-Dark Zone Data	DURATION (whole body), dark	10	0.00012236	0.007565987	0.001528761
Open Field	TOTAL DISTANCE X AXIS (cm), Total	11	0.000124255	0.012076103	0.002752986
Light-Dark Zone Data	MOVEMENT TIME (centroid), % Light	10	0.000133253	0.003974347	0.008841735
Gross Morphology	OVERALL LENGTH (cm)	18	0.000136348	0.046271564	0.000424973
Light-Dark Zone Data	STEREOTYPY TIME (query), % Light	10	0.000137804	0.011021966	0.011575057
Open Field	REST EPISODE COUNT, 9	11	0.000142785	0.004355445	0.044941604
Open Field	COUNTER CLOCKWISE REVOLUTIONS, 3	11	0.000144872	0.021276926	0.003771941
EKG	R AMPLITUDE (mV)	18	0.00014706	0.003683634	0.028445074
Light-Dark Zone Data	STEREOTYPIC EPISODE COUNT (crossover), light	10	0.000148918	0.080529377	0.000770635
Light-Dark Zone Data	TOTAL DISTANCE X AXIS (centroid), dark	10	0.000149512	0.306658437	0.000474418
Open Field	MOVEMENT EPISODE COUNT, 8	11	0.00014956	0.003081528	0.031443883
IDC	Rearing Activity, Dark	16	0.000150695	0.014168714	0.011760724
Light-Dark Zone Data	COUNTER CLOCKWISE REVOLUTIONS (crossover), dark	10	0.000151648	0.044587963	0.002125527
Clinical Chemistry	MCHC (g/dL), rbc	19	0.00015319	0.013162097	0.003984053
IDC	Food Consumption per unit Body Weight (g/g), Light	16	0.000157369	0.005403361	0.053805454
IDC	Food Consumption per unit Body Weight (kcal/g), Light	16	0.000157369	0.005403361	0.053805454
Light-Dark Zone Data	STEREOTYPY TIME (query), Total	10	0.000159044	0.002405417	0.076441528
Open Field	TOTAL DISTANCE X AXIS (cm), 7	11	0.000161389	0.003274207	0.030054743
Open Field	COUNTER CLOCKWISE REVOLUTIONS, 10	11	0.000173093	0.005521511	0.009496539
Open Field	REST EPISODE COUNT, 10	11	0.000175034	0.008553988	0.069232834
Light-Dark Zone Data	COUNTER CLOCKWISE REVOLUTIONS (centroid), Total	10	0.000179722	0.039625392	0.007681529
Light-Dark Zone Data	STEREOTYPY TIME (centroid), % Light	10	0.000192549	0.011580002	0.014505793
Light-Dark Zone Data	COUNTER CLOCKWISE REVOLUTIONS (centroid), dark	10	0.000193833	0.087372345	0.002511704
Light-Dark Zone Data	STEREOTYPY TIME (crossover), % Light	10	0.000199893	0.01392059	0.013781629
Open Field	CENTER DISTANCE LEGACY (cm), 4	11	0.000200321	0.04922085	0.005118075
Light-Dark Zone Data	TOTAL DISTANCE (centroid), light	10	0.000200793	0.001924813	0.088945244
Light-Dark Zone Data	STEREOTYPY TIME (whole body), % Light	10	0.000206519	0.015848248	0.013387165
Wheel Running	Number of Revolutions, 2020-01-03 07:00:00	13	0.000211833	0.074897469	0.000453607
Open Field	CLOCKWISE REVOLUTIONS, 2	11	0.000233374	0.118262423	0.000296469
Light-Dark Zone Data	ENTRY COUNT (crossover), dark	10	0.000235331	0.000307152	0.120036009
Light-Dark Zone Data	ENTRY COUNT (crossover), Total	10	0.00023853	0.000300346	0.117177056
Light-Dark Zone Data	ENTRY COUNT (crossover), light	10	0.00024562	0.000291083	0.12371936
Light-Dark Zone Data	DURATION (whole body), % Light	10	0.000248004	0.009068436	0.003064507
Light-Dark Zone Data	DURATION (query), % Light	10	0.000248823	0.009021553	0.003201973
Open Field	MOVEMENT EPISODE COUNT, 10	11	0.000251152	0.010629062	0.085487186
Open Field	COUNTER CLOCKWISE REVOLUTIONS, 7	11	0.000255776	7.22554E-05	0.37416197
Organ Weights	RIGHT GONAD (g)	19	0.000255777	0.00099229	6.11345E-09
Light-Dark Zone Data	COUNTER CLOCKWISE REVOLUTIONS (query), Total	10	0.000256332	0.028642141	0.01191189
Wheel Running	Number of Revolutions, 2020-01-02 12:00:00	13	0.00026204	0.136527826	0.002323451
IDC	Food Consumption, Light (g)	16	0.00026815	0.008148191	0.101758171
IDC	Food Consumption, Light (kcal)	16	0.00026815	0.008148191	0.101758171
Light-Dark Zone Data	TOTAL DISTANCE (query), light	10	0.000270375	0.001738097	0.107887114
Light-Dark Zone Data	COUNTER CLOCKWISE REVOLUTIONS (query), dark	10	0.000273746	0.053932919	0.003049107
Light-Dark Zone Data	AMBULATORY TIME (whole body), dark	10	0.00027534	0.002587181	0.017532809
Open Field	STEREOTYPIC ACTIVITY COUNT, 6	11	0.000275927	6.52283E-05	0.012003794
Open Field	STEREOTYPIC EPISODE COUNT, 2	11	0.000280265	0.079349857	0.016095214
Light-Dark Zone Data	STEREOTYPIC EPISODE COUNT (whole body), light	10	0.000298427	0.075225408	0.00223559
Open Field	CLOCKWISE REVOLUTIONS, 9	11	0.000299952	0.007130647	0.012531869
IDC	Food Consumption (g), Light-Dark Ratio	16	0.000303671	0.012645239	0.083429569
IDC	Food Consumption (kcal), Light-Dark Ratio	16	0.000303671	0.012645239	0.083429569
IDC	Food Consumption per unit Body Weight (g/g), Light-Dark Ratio	16	0.000303671	0.012645239	0.083429569
IDC	Food Consumption per unit Body Weight (kcal/g), Light-Dark Ratio	16	0.000303671	0.012645239	0.083429569
Light-Dark Zone Data	COUNTER CLOCKWISE REVOLUTIONS (crossover), Total	10	0.000305886	0.036499335	0.00816998
Light-Dark Zone Data	DURATION (crossover), dark	10	0.000307249	0.009448547	0.004106933
Light-Dark Zone Data	DURATION (crossover), % Light	10	0.000308558	0.009448547	0.004106933
Light-Dark Zone Data	DURATION (crossover), light	10	0.000310519	0.009448547	0.004142262
Light-Dark Zone Data	MOVEMENT EPISODE COUNT (whole body), dark	10	0.000311165	0.014810823	0.00864586
Light-Dark Zone Data	TOTAL DISTANCE (crossover), light	10	0.000325021	0.002427663	0.112052756
Clinical Chemistry	IRF %, rbc	19	0.000333074	0.124440289	0.002766401
Clinical Chemistry	LFR %, rbc	19	0.000333074	0.124440289	0.002766401
Open Field	CENTER DISTANCE LEGACY (cm), 2	11	0.000340341	0.075069324	0.006769877
Light-Dark Zone Data	STEREOTYPIC EPISODE ACTIVITY COUNT (crossover), dark	10	0.000343971	0.002342521	0.313599293
Light-Dark Zone Data	STEREOTYPIC EPISODE COUNT (centroid), light	10	0.000350817	0.088857433	0.001794718
Light-Dark Zone Data	STEREOTYPIC EPISODE ACTIVITY COUNT (whole body), dark	10	0.000359482	0.002299591	0.174639135
Light-Dark Zone Data	TOTAL DISTANCE (whole body), light	10	0.000369593	0.00319828	0.103230501
Open Field	TOTAL DISTANCE Y AXIS (cm), 7	11	0.000373222	0.005430276	0.014958157
Open Field	MOVEMENT EPISODE COUNT, 9	11	0.000394483	0.004385844	0.080934028
Light-Dark Zone Data	STEREOTYPIC EPISODE ACTIVITY COUNT (query), dark	10	0.000396773	0.002747826	0.334008266
Open Field	AMBULATORY EPISODE COUNT, 12	11	0.000409312	0.017234787	0.022471741
Open Field	MARGIN TIME LEGACY (s), 7	11	0.000415307	0.000192236	0.090710246
Open Field	FRACTION TIME MARGINS, 7	11	0.000415307	0.000192236	0.090710246
Open Field	CENTER TIME LEGACY (s), 7	11	0.000418777	0.000192236	0.090707536
Open Field	FRACTION TIME CENTER, 7	11	0.000418777	0.000192236	0.090707536
Organ Weights	STD HEART (g/g)	19	0.000441754	0.031145348	0.021329365
Organ Weights	LEFT GONAD (g)	19	0.000448156	0.059180287	1.56757E-08
Light-Dark Zone Data	STEREOTYPY TIME (whole body), light	10	0.000449899	0.008030734	0.03635521
Wheel Running	Number of Revolutions, 2020-01-03 06:00:00	13	0.000455066	0.007201581	0.050851933
Wheel Running	Number of Revolutions, # Active Hours	13	0.0004734	0.18956907	0.002368585
Open Field	CENTER DISTANCE LEGACY (cm), 3	11	0.000477716	0.178431345	0.001346355
Light-Dark Zone Data	STEREOTYPIC ACTIVITY COUNT (query), light	10	0.000493144	0.041729561	0.01154917
Light-Dark Zone Data	TOTAL DISTANCE (query), Total	10	0.000514264	0.003068808	0.160282435
Light-Dark Zone Data	DURATION (query), dark	10	0.000531672	0.009227259	0.007048892
Light-Dark Zone Data	DURATION (whole body), light	10	0.000531672	0.009227259	0.007048892
Light-Dark Zone Data	TOTAL DISTANCE (centroid), Total	10	0.000546607	0.00403613	0.150622207
Light-Dark Zone Data	TOTAL DISTANCE (crossover), Total	10	0.000546607	0.00403613	0.150622207
Light-Dark Zone Data	DURATION (centroid), light	10	0.00056067	0.010013719	0.007250642
Light-Dark Zone Data	DURATION (centroid), % Light	10	0.00056067	0.010013719	0.007250642
Light-Dark Zone Data	DURATION (centroid), dark	10	0.000562582	0.010013719	0.007250642
Organ Weights	STD RIGHT GONAD (g/g)	19	0.000566645	5.25986E-06	1.07027E-05
Light-Dark Zone Data	STEREOTYPY TIME (centroid), light	10	0.000576944	0.008616972	0.045871229
Organ Weights	STD LEFT GONAD (g/g)	19	0.000577903	0.00046684	7.19179E-07
Light-Dark Zone Data	STEREOTYPY TIME (crossover), light	10	0.000586667	0.008926121	0.039207003
Open Field	STEREOTYPIC EPISODE ACTIVITY COUNT, 4	11	0.000598738	0.137954904	0.001604634
Light-Dark Zone Data	TOTAL DISTANCE (whole body), Total	10	0.00060971	0.004488434	0.12870317
Light-Dark Zone Data	STEREOTYPIC EPISODE ACTIVITY COUNT (centroid), dark	10	0.000636252	0.002873266	0.365230085
Open Field	STEREOTYPIC EPISODE COUNT, Total	11	0.000647963	0.004158501	0.03510565
Light-Dark Zone Data	STEREOTYPY TIME (query), light	10	0.000657023	0.011306452	0.047034356
Open Field	AMBULATORY EPISODE COUNT, 7	11	0.000689207	0.026581165	0.043933665
Open Field	TOTAL DISTANCE Y AXIS (cm), Total	11	0.000701942	0.020216524	0.003659596
Frailty	TEMPERATURE	9	0.000730991	0.002102442	0.226791724
Organ Weights	STD LEFT KIDNEY (g/g)	19	0.000731501	0.239892913	0.004414694
Light-Dark Zone Data	STEREOTYPIC ACTIVITY COUNT (crossover), light	10	0.000736354	0.046257162	0.017082862
IDC	Food Consumption per unit Body Weight (g/g), 24h	16	0.000736464	0.046068473	0.02998823
IDC	Food Consumption per unit Body Weight (kcal/g), 24h	16	0.000736464	0.046068473	0.02998823
Light-Dark Zone Data	TOTAL DISTANCE Y AXIS (centroid), % Light	10	0.000786351	0.004005645	0.105348249
Light-Dark Zone Data	TOTAL DISTANCE Y AXIS (query), % Light	10	0.000791963	0.0037627	0.098035613
Open Field	TOTAL DISTANCE X AXIS (cm), 3	11	0.000838908	0.10403718	0.005413465
Light-Dark Zone Data	HORIZONTAL ACTIVITY COUNT (query), light	10	0.000886984	0.011013293	0.019333785
Light-Dark Zone Data	AMBULATORY TIME (centroid), % Light	10	0.000927714	0.025407325	0.008693004
Open Field	STEREOTYPY TIME (s), 4	11	0.000942146	0.005293863	0.029519842
Light-Dark Zone Data	TOTAL DISTANCE Y AXIS (whole body), % Light	10	0.000968913	0.004579913	0.100635275
NMR	FAT MASS (g), 16	16	0.000996439	0.023304955	0.0205366
Organ Weights	STD FEMUR (g/g)	19	0.00100632	0.164638431	0.036034615
Clinical Chemistry	GLU (mg/dL), lipid	19	0.001019579	0.034155147	0.036047769
EKG	QTc (ms)	18	0.001033019	0.163372881	0.003400702
Light-Dark Zone Data	TOTAL DISTANCE Y AXIS (crossover), % Light	10	0.001049447	0.004588482	0.096329561
Spon Alt	A Arm Entry	12	0.001063514	0.052389417	0.02633831
Light-Dark Zone Data	STEREOTYPIC ACTIVITY COUNT (centroid), light	10	0.001112809	0.046482094	0.019620747
Light-Dark Zone Data	STEREOTYPIC ACTIVITY COUNT (whole body), light	10	0.001209625	0.06085402	0.022383024
Light-Dark Zone Data	ENTRY COUNT (whole body), light	10	0.001214427	0.000339011	0.501463855
Light-Dark Zone Data	HORIZONTAL ACTIVITY COUNT (whole body), dark	10	0.001227061	0.004741037	0.099603329
Organ Weights	STD SPLEEN (g/g)	19	0.001282089	0.001643414	0.047952509
Open Field	MARGIN TIME LEGACY (s), 2	11	0.001332301	0.021033099	0.062041395
Open Field	CENTER TIME LEGACY (s), 2	11	0.001332301	0.021033099	0.062041395
Open Field	FRACTION TIME CENTER, 2	11	0.001332301	0.021033099	0.062041395
Open Field	FRACTION TIME MARGINS, 2	11	0.001332301	0.021033099	0.062041395
Light-Dark Zone Data	HORIZONTAL ACTIVITY COUNT (crossover), dark	10	0.001339717	0.007117698	0.201701729
Open Field	STEREOTYPY TIME (s), 7	11	0.001349745	0.012575758	0.035952245
Light-Dark Zone Data	ENTRY COUNT (query), dark	10	0.001393227	0.000383345	0.4705428
Light-Dark Zone Data	HORIZONTAL ACTIVITY COUNT (query), dark	10	0.001404961	0.008519046	0.289382638
Open Field	MARGIN TIME LEGACY (s), 10	11	0.001432259	0.002458504	0.155089899
Open Field	FRACTION TIME MARGINS, 10	11	0.001432259	0.002458504	0.155089899
Open Field	CENTER TIME LEGACY (s), 10	11	0.001436016	0.002458504	0.155089899
Open Field	FRACTION TIME CENTER, 10	11	0.001436016	0.002458504	0.155089899
Light-Dark Zone Data	TOTAL DISTANCE Y AXIS (crossover), dark	10	0.001484114	0.235615195	0.003598151
Open Field	RIGHT FRONT TIME LEGACY (s), 10	11	0.001550388	0.141898114	0.005387183
Light-Dark Zone Data	STEREOTYPIC EPISODE ACTIVITY COUNT (whole body), % Light	10	0.001557224	0.043954863	0.004358396
Open Field	COUNTER CLOCKWISE REVOLUTIONS, 8	11	0.001653034	0.005476285	0.075043293
Light-Dark Zone Data	AMBULATORY ACTIVITY COUNT (query), light	10	0.00172714	0.012758384	0.031374106
Light-Dark Zone Data	TOTAL DISTANCE Y AXIS (query), dark	10	0.001732791	0.234706783	0.004555892
Open Field	AMBULATORY EPISODE COUNT, 3	11	0.001752103	0.013304917	0.035059656
Light-Dark Zone Data	HORIZONTAL ACTIVITY COUNT (centroid), dark	10	0.001828176	0.007080314	0.34485503
Light-Dark Zone Data	MOVEMENT EPISODE COUNT (centroid), % Light	10	0.001843797	0.004298466	0.112469605
IDC	Food Consumption per unit Body Weight (g/g), Dark	16	0.001887049	0.128927981	0.016335195
IDC	Food Consumption per unit Body Weight (kcal/g), Dark	16	0.001887049	0.128927981	0.016335195
Light-Dark Zone Data	TOTAL DISTANCE Y AXIS (whole body), dark	10	0.001936601	0.327903623	0.003388407
Light-Dark Zone Data	HORIZONTAL ACTIVITY COUNT (crossover), light	10	0.001954595	0.015793981	0.045926293
Light-Dark Zone Data	TOTAL DISTANCE Y AXIS (centroid), dark	10	0.001983202	0.276988891	0.003980647
Light-Dark Zone Data	HORIZONTAL ACTIVITY COUNT (centroid), light	10	0.001992686	0.013750786	0.048309437
Light-Dark Zone Data	MOVEMENT EPISODE COUNT (whole body), % Light	10	0.002041762	0.003864086	0.291402491
Open Field	MARGIN TIME LEGACY (s), 5	11	0.002113178	0.095415807	0.004410236
Open Field	CENTER TIME LEGACY (s), 5	11	0.002113178	0.095415807	0.004410236
Open Field	FRACTION TIME CENTER, 5	11	0.002113178	0.095415807	0.004410236
Open Field	FRACTION TIME MARGINS, 5	11	0.002113178	0.095415807	0.004410236
Clinical Chemistry	PCT %, immune	19	0.002116946	0.227112402	0.008127411
Light-Dark Zone Data	HORIZONTAL ACTIVITY COUNT (whole body), % Light	10	0.002238766	0.021383613	0.023195447
Light-Dark Zone Data	HORIZONTAL ACTIVITY COUNT (centroid), % Light	10	0.002292677	0.015988625	0.044981539
Light-Dark Zone Data	STEREOTYPIC EPISODE ACTIVITY COUNT (query), % Light	10	0.002377317	0.035218362	0.012375997
Light-Dark Zone Data	AMBULATORY TIME (query), % Light	10	0.00242003	0.054202507	0.016087132
Open Field	VERTICAL ACTIVITY TIME (s), 2	11	0.002447075	0.039290233	0.122702131
Open Field	FRACTION TIME VERTICAL, 2	11	0.002447075	0.039290233	0.122702131
Open Field	CLOCKWISE REVOLUTIONS, 4	11	0.002534235	0.051121574	0.011900541
Open Field	TOTAL DISTANCE X AXIS (cm), 1	11	0.002561079	0.010980993	0.006089948
Light-Dark Zone Data	STEREOTYPIC EPISODE ACTIVITY COUNT (crossover), % Light	10	0.002597476	0.046820169	0.011007257
Light-Dark Zone Data	HORIZONTAL ACTIVITY COUNT (query), % Light	10	0.002698426	0.023366334	0.028088658
Light-Dark Zone Data	AMBULATORY TIME (crossover), % Light	10	0.00280598	0.041552005	0.009162307
Light-Dark Zone Data	HORIZONTAL ACTIVITY COUNT (crossover), % Light	10	0.002824438	0.021772783	0.033860593
Open Field	STEREOTYPY TIME (s), 10	11	0.002928936	0.009057691	0.052335553
Light-Dark Zone Data	MOVEMENT EPISODE COUNT (crossover), % Light	10	0.002956479	0.005694098	0.091206472
Open Field	RIGHT REAR TIME LEGACY (s), 2	11	0.003189854	0.051214519	0.032394734
Light-Dark Zone Data	AMBULATORY ACTIVITY COUNT (query), dark	10	0.003220492	0.011889074	0.384682939
Light-Dark Zone Data	AMBULATORY ACTIVITY COUNT (whole body), dark	10	0.003242514	0.008181467	0.216990112
Light-Dark Zone Data	AMBULATORY ACTIVITY COUNT (crossover), dark	10	0.003278845	0.011269989	0.343618267
Open Field	CENTER DISTANCE LEGACY (cm), 1	11	0.003348215	0.000754401	0.075468758
Open Field	TOTAL DISTANCE X AXIS (cm), 2	11	0.003363683	0.109108643	0.027719407
Spon Alt	Total Arm Entries	12	0.003394418	0.060395697	0.033481024
Spon Alt	Number of Triplets	12	0.003394418	0.060395697	0.033481024
Light-Dark Zone Data	HORIZONTAL ACTIVITY COUNT (whole body), light	10	0.003484011	0.020847369	0.053645373
Clinical Chemistry	# NEUT (x10^3 cells/uL), immune	19	0.003505561	0.016052278	0.063624606
Open Field	MARGIN TIME LEGACY (s), 4	11	0.003509555	0.007270126	0.100346529
Open Field	FRACTION TIME MARGINS, 4	11	0.003509555	0.007270126	0.100346529
Open Field	CENTER TIME LEGACY (s), 4	11	0.003509584	0.007270126	0.100346529
Open Field	FRACTION TIME CENTER, 4	11	0.003509584	0.007270126	0.100346529
Light-Dark Zone Data	STEREOTYPIC EPISODE ACTIVITY COUNT (centroid), % Light	10	0.003546194	0.035998545	0.017146126
Light-Dark Zone Data	AMBULATORY ACTIVITY COUNT (crossover), light	10	0.003625838	0.021726018	0.063121889
NMR	% Fat Mass, 16	16	0.003652061	0.045260142	0.03510644
Clinical Chemistry	CREX (mg/dL), liver	19	0.00378456	0.073050713	0.065279519
Open Field	STEREOTYPIC ACTIVITY COUNT, 7	11	0.003859057	0.020987691	0.104668428
IDC	Water Consumption (g), Light-Dark Ratio	16	0.003986877	0.240665491	0.023190555
IDC	Water Consumption per unit Body Weight (g/g), Light-Dark Ratio	16	0.003986877	0.240665491	0.023190555
Light-Dark Zone Data	AMBULATORY ACTIVITY COUNT (centroid), light	10	0.004132468	0.018651861	0.075381246
Open Field	RIGHT REAR TIME LEGACY (s), Total	11	0.004147199	0.320759007	0.014928401
Light-Dark Zone Data	AMBULATORY ACTIVITY COUNT (centroid), dark	10	0.004195708	0.011392914	0.430596562
Clinical Chemistry	# NRBC (x10^3cells/uL), rbc	19	0.004213535	0.13046517	0.097652578
Clinical Chemistry	# BASO (x10^3 cells/uL), immune	19	0.004291817	0.026259324	0.2872961
Open Field	STEREOTYPIC EPISODE COUNT, 6	11	0.004340248	0.000237736	0.009337778
Organ Weights	GONADAL FAT PAD (g)	19	0.004727718	0.004439217	0.012530324
Open Field	TOTAL DISTANCE Y AXIS (cm), 3	11	0.004838061	0.14559156	0.007254665
Open Field	TOTAL DISTANCE Y AXIS (cm), 2	11	0.005073477	0.379523316	0.002500611
Light-Dark Zone Data	AMBULATORY ACTIVITY COUNT (whole body), % Light	10	0.005113765	0.021227951	0.049404863
Light-Dark Zone Data	AMBULATORY TIME (whole body), % Light	10	0.00511624	0.020644307	0.03367391
Open Field	CLOCKWISE REVOLUTIONS, 6	11	0.005138203	0.191764719	0.003038129
Open Field	COUNTER CLOCKWISE REVOLUTIONS, 6	11	0.005305644	0.005725691	0.335610982
Light-Dark Zone Data	REST EPISODE COUNT (centroid), % Light	10	0.005322306	0.016337983	0.130066873
Light-Dark Zone Data	AMBULATORY ACTIVITY COUNT (centroid), % Light	10	0.005324136	0.016583495	0.091751102
Light-Dark Zone Data	REST EPISODE COUNT (query), % Light	10	0.005395336	0.014220979	0.142128484
Light-Dark Zone Data	MOVEMENT EPISODE COUNT (query), % Light	10	0.00548751	0.050114557	0.025573614
Light-Dark Zone Data	AMBULATORY ACTIVITY COUNT (query), % Light	10	0.005648798	0.021664737	0.057792111
Wheel Running	Number of Revolutions, 2020-01-03 02:00:00	13	0.005717613	0.000964293	0.290653794
Light-Dark Zone Data	REST EPISODE COUNT (whole body), % Light	10	0.005749348	0.014608211	0.134544303
Light-Dark Zone Data	MOVEMENT EPISODE COUNT (query), dark	10	0.005807213	0.232550975	0.000515607
Clinical Chemistry	BUN (mg/dL), liver	19	0.00592534	0.0156763	0.088840744
Light-Dark Zone Data	AMBULATORY ACTIVITY COUNT (crossover), % Light	10	0.006138245	0.023332824	0.068720354
Open Field	VERTICAL EPISODE COUNT, 2	11	0.006171889	0.001640974	0.651476175
Spon Alt	C Arm Entry	12	0.006346863	0.043107603	0.137240189
Open Field	REST EPISODE COUNT, 11	11	0.006357247	0.070064385	0.233892441
Light-Dark Zone Data	STEREOTYPIC EPISODE ACTIVITY COUNT (query), Total	10	0.006359233	0.010884438	0.214825805
Light-Dark Zone Data	REST EPISODE COUNT (crossover), % Light	10	0.006441628	0.019016608	0.108275742
Wheel Running	Number of Revolutions, 2020-01-02 18:00:00	13	0.006828438	0.055937776	0.205099642
EKG	QRS INTERVAL (ms)	18	0.006846318	0.100947652	0.089298046
Light-Dark Zone Data	AMBULATORY ACTIVITY COUNT (whole body), light	10	0.006871286	0.027402837	0.088707892
Open Field	CENTER TIME LEGACY (s), 6	11	0.00729579	0.048933947	0.029108181
Open Field	FRACTION TIME CENTER, 6	11	0.00729579	0.048933947	0.029108181
Open Field	MARGIN TIME LEGACY (s), 6	11	0.007315198	0.048933947	0.029108181
Open Field	FRACTION TIME MARGINS, 6	11	0.007315198	0.048933947	0.029108181
Open Field	STEREOTYPIC EPISODE COUNT, 12	11	0.007325232	0.494238795	0.009170124
Open Field	STEREOTYPIC EPISODE COUNT, 1	11	0.00745562	0.062835368	0.262655868
Open Field	TOTAL DISTANCE X AXIS (cm), 5	11	0.007694509	0.07223053	0.036886031
Light-Dark Zone Data	STEREOTYPIC EPISODE ACTIVITY COUNT (crossover), Total	10	0.007875712	0.010393285	0.258862862
Light-Dark Zone Data	STEREOTYPIC EPISODE ACTIVITY COUNT (query), light	10	0.007905198	0.086397769	0.012496859
Wheel Running	Number of Revolutions, 2020-01-03 12:00:00	13	0.008392012	0.046935821	0.271031867
Open Field	TOTAL DISTANCE X AXIS (cm), 4	11	0.008446978	0.134153539	0.004974567
Open Field	MOVEMENT EPISODE COUNT, 11	11	0.00861164	0.089056935	0.280626071
Light-Dark Zone Data	VERTICAL EPISODE COUNT (query), % Light	10	0.008692852	0.00114885	0.131240262
Light-Dark Zone Data	LATENCY (query), Total	10	0.008788247	0.439563115	0.020520622
Light-Dark Zone Data	ENTRY COUNT (crossover), % Light	10	0.008927445	0.004076603	0.751719384
Wheel Running	Number of Revolutions, 2020-01-03 18:00:00	13	0.008968428	0.047169973	0.135036219
Light-Dark Zone Data	STEREOTYPIC ACTIVITY COUNT (whole body), Total	10	0.009041688	0.006253672	0.490617375
Light-Dark Zone Data	VERTICAL EPISODE COUNT (centroid), % Light	10	0.009114344	0.001224904	0.131240262
Light-Dark Zone Data	VERTICAL EPISODE COUNT (whole body), % Light	10	0.009130619	0.001281175	0.134309274
Light-Dark Zone Data	VERTICAL EPISODE COUNT (crossover), % Light	10	0.009212662	0.001224904	0.133649272
Open Field	STEREOTYPY TIME (s), 3	11	0.009256614	0.008738566	0.473451582
Open Field	AMBULATORY EPISODE COUNT, 8	11	0.00927517	0.163815874	0.033291711
Open Field	STEREOTYPIC ACTIVITY COUNT, 4	11	0.009375189	0.040716661	0.04564413
Organ Weights	STD GONADAL FAT PAD (g/g)	19	0.009577673	0.000421106	0.059380646
Light-Dark Zone Data	VERTICAL ACTIVITY TIME (centroid), % Light	10	0.009758071	0.0524908	0.040263158
Light-Dark Zone Data	VERTICAL ACTIVITY TIME (whole body), % Light	10	0.009807236	0.051549725	0.041429965
Light-Dark Zone Data	VERTICAL ACTIVITY TIME (query), % Light	10	0.009905958	0.05263796	0.041429965
Light-Dark Zone Data	VERTICAL ACTIVITY TIME (crossover), % Light	10	0.010036266	0.0524908	0.041429965
Light-Dark Zone Data	AMBULATORY EPISODE COUNT (query), light	10	0.010149509	0.450041508	0.0269586
Light-Dark Zone Data	ENTRY COUNT (centroid), % Light	10	0.010415392	0.004189325	0.751197471
IDC	Average VO2, Light-Dark Ratio	16	0.010658971	0.060274685	0.188682077
Light-Dark Zone Data	COUNTER CLOCKWISE REVOLUTIONS (whole body), % Light	10	0.010942147	0.449799997	0.013722973
Light-Dark Zone Data	LATENCY (centroid), Total	10	0.010989181	0.385045553	0.028988986
Light-Dark Zone Data	STEREOTYPIC EPISODE ACTIVITY COUNT (centroid), Total	10	0.01126659	0.01185942	0.338931122
Wheel Running	Number of Revolutions, 2020-01-03 16:00:00	13	0.011307435	0.069748404	0.284859027
Light-Dark Zone Data	STEREOTYPIC EPISODE COUNT (query), Total	10	0.011981886	0.026789285	0.087489779
Light-Dark Zone Data	HORIZONTAL ACTIVITY COUNT (query), Total	10	0.012469788	0.054619911	0.087036965
Wheel Running	Number of Revolutions, 2020-01-03 10:00:00	13	0.012876319	0.124519486	0.078152444
Open Field	RIGHT REAR TIME LEGACY (s), 6	11	0.013459224	0.050857502	0.351437162
Light-Dark Zone Data	STEREOTYPIC EPISODE ACTIVITY COUNT (crossover), light	10	0.013723468	0.126039034	0.014665544
Open Field	STEREOTYPIC EPISODE COUNT, 9	11	0.013737537	0.203731353	0.005390688
Open Field	STEREOTYPIC ACTIVITY COUNT, 10	11	0.013925111	0.071053942	0.039444408
Wheel Running	Number of Revolutions, 2020-01-02 11:00:00	13	0.014207913	0.062501938	0.15399014
Light-Dark Zone Data	STEREOTYPIC EPISODE ACTIVITY COUNT (centroid), light	10	0.01459475	0.092845659	0.022276496
Open Field	STEREOTYPY TIME (s), 1	11	0.014960338	0.024924494	0.0527919
Light-Dark Zone Data	TOTAL DISTANCE (centroid), % Light	10	0.015283953	0.023160422	0.177293305
Light-Dark Zone Data	AMBULATORY ACTIVITY COUNT (query), Total	10	0.015706439	0.059165391	0.100320137
Wheel Running	Number of Revolutions, 2020-01-02 14:00:00	13	0.016004281	0.008824834	0.611736735
Open Field	STEREOTYPIC EPISODE COUNT, 4	11	0.01653166	0.13876168	0.087335128
Clinical Chemistry	TBILC (mg/dL), liver	19	0.016602363	0.074870804	0.145151872
Light-Dark Zone Data	STEREOTYPIC EPISODE ACTIVITY COUNT (whole body), Total	10	0.016677468	0.012923593	0.474420298
Organ Weights	STD RIGHT KIDNEY (g/g)	19	0.01723848	0.533653701	0.057185377
Open Field	AMBULATORY EPISODE COUNT, 2	11	0.017280816	0.199365007	0.089023561
Open Field	STEREOTYPIC EPISODE ACTIVITY COUNT, 1	11	0.017471941	0.002523802	0.015469651
Open Field	STEREOTYPIC EPISODE COUNT, 10	11	0.019405363	0.085448054	0.039839141
Light-Dark Zone Data	CLOCKWISE REVOLUTIONS (query), light	10	0.01997932	0.233586032	0.080090715
Light-Dark Zone Data	CLOCKWISE REVOLUTIONS (whole body), Total	10	0.020610035	0.134440022	0.120135975
Light-Dark Zone Data	CLOCKWISE REVOLUTIONS (crossover), light	10	0.02068195	0.269316298	0.074986242
Open Field	CLOCKWISE REVOLUTIONS, 3	11	0.021078451	0.090399262	0.045399256
Light-Dark Zone Data	AMBULATORY EPISODE COUNT (query), Total	10	0.021857485	0.71112715	0.006274985
Light-Dark Zone Data	COUNTER CLOCKWISE REVOLUTIONS (whole body), light	10	0.022412798	0.078647882	0.316095102
Light-Dark Zone Data	COUNTER CLOCKWISE REVOLUTIONS (crossover), light	10	0.022435734	0.080790108	0.311948879
NMR	% Lean Mass, 8	8	0.02287458	0.791106162	8.19593E-05
Open Field	VERTICAL ACTIVITY COUNT, 2	11	0.023842821	0.037521546	0.752839867
Open Field	TOTAL DISTANCE Y AXIS (cm), 1	11	0.024019073	0.009920042	0.036779758
Light-Dark Zone Data	STEREOTYPIC EPISODE COUNT (crossover), Total	10	0.024247239	0.025202988	0.171377465
Open Field	MARGIN TIME LEGACY (s), 3	11	0.024363923	0.058127097	0.280267249
Open Field	FRACTION TIME MARGINS, 3	11	0.024363923	0.058127097	0.280267249
Open Field	CENTER TIME LEGACY (s), 3	11	0.024363923	0.058127097	0.280267249
Open Field	FRACTION TIME CENTER, 3	11	0.024363923	0.058127097	0.280267249
Open Field	AMBULATORY EPISODE COUNT, 11	11	0.024925097	0.042146867	0.493727932
Light-Dark Zone Data	CLOCKWISE REVOLUTIONS (whole body), light	10	0.025022355	0.218789591	0.139468112
Light-Dark Zone Data	LATENCY (crossover), Total	10	0.025190326	0.696679197	0.035500609
Light-Dark Zone Data	LATENCY (whole body), Total	10	0.025190326	0.696679197	0.035500609
Open Field	STEREOTYPIC EPISODE COUNT, 8	11	0.025579276	0.075091411	0.10265172
Light-Dark Zone Data	CLOCKWISE REVOLUTIONS (whole body), dark	10	0.02579357	0.340859478	0.08958262
Light-Dark Zone Data	STEREOTYPIC ACTIVITY COUNT (crossover), Total	10	0.026242699	0.009889936	0.691873686
Light-Dark Zone Data	HORIZONTAL ACTIVITY COUNT (crossover), Total	10	0.026748763	0.070406942	0.140156414
Light-Dark Zone Data	COUNTER CLOCKWISE REVOLUTIONS (crossover), % Light	10	0.027233457	0.551008483	0.037291517
Open Field	STEREOTYPIC EPISODE ACTIVITY COUNT, 2	11	0.027449381	0.650850613	0.009823069
Light-Dark Zone Data	CLOCKWISE REVOLUTIONS (centroid), light	10	0.027561484	0.317069428	0.087193469
Light-Dark Zone Data	STEREOTYPIC ACTIVITY COUNT (centroid), Total	10	0.027844078	0.014489709	0.659834207
Light-Dark Zone Data	STEREOTYPIC EPISODE ACTIVITY COUNT (whole body), light	10	0.027994429	0.134955404	0.028944634
Open Field	CLOCKWISE REVOLUTIONS, 5	11	0.028927947	0.170787084	0.086102848
Light-Dark Zone Data	HORIZONTAL ACTIVITY COUNT (centroid), Total	10	0.029812587	0.074437695	0.168825759
Light-Dark Zone Data	AMBULATORY ACTIVITY COUNT (crossover), Total	10	0.030294471	0.085822474	0.141758347
Open Field	STEREOTYPIC ACTIVITY COUNT, 1	11	0.030635278	0.031735876	0.376861462
Open Field	STEREOTYPIC EPISODE COUNT, 7	11	0.031197994	0.04834458	0.268463197
Open Field	RIGHT REAR TIME LEGACY (s), 5	11	0.031489481	0.052203158	0.363554845
Light-Dark Zone Data	STEREOTYPIC EPISODE COUNT (centroid), Total	10	0.031563139	0.027389583	0.18037594
Light-Dark Zone Data	AMBULATORY ACTIVITY COUNT (centroid), Total	10	0.032158688	0.089596268	0.166417829
Light-Dark Zone Data	STEREOTYPIC ACTIVITY COUNT (query), Total	10	0.032893395	0.015005102	0.736852587
Light-Dark Zone Data	TOTAL DISTANCE (whole body), % Light	10	0.033310536	0.033690876	0.135379879
Open Field	TOTAL DISTANCE Y AXIS (cm), 5	11	0.034007981	0.061179929	0.082923611
EKG	QT INTERVAL (ms)	18	0.034412854	0.60128367	0.035764888
GTT	GTT AREA UNDER CURVE	17	0.035666596	0.009312739	0.170142446
Light-Dark Zone Data	AMBULATORY EPISODE COUNT (crossover), light	10	0.03600122	0.713454019	0.039482782
Light-Dark Zone Data	TOTAL DISTANCE (query), % Light	10	0.036668151	0.035010643	0.198324125
Open Field	STEREOTYPIC EPISODE COUNT, 3	11	0.037403259	0.112469497	0.309758734
Light-Dark Zone Data	TOTAL DISTANCE (crossover), % Light	10	0.03797098	0.041084767	0.164878526
Light-Dark Zone Data	LATENCY (query), light	10	0.039121903	0.131595117	0.372144752
Open Field	TOTAL DISTANCE Y AXIS (cm), 4	11	0.04044963	0.090887321	0.072916903
Open Field	STEREOTYPIC ACTIVITY COUNT, 3	11	0.041720908	0.045950943	0.225105046
IDC	Energy Expenditure (kcal), Light-Dark Ratio	16	0.041855225	0.184713469	0.309097131
Open Field	STEREOTYPIC EPISODE ACTIVITY COUNT, 3	11	0.04318324	0.902854427	0.009078208
Light-Dark Zone Data	CLOCKWISE REVOLUTIONS (query), Total	10	0.04499835	0.272859346	0.120254652
Light-Dark Zone Data	ENTRY COUNT (whole body), % Light	10	0.045686655	0.255097377	0.311360266
Light-Dark Zone Data	CLOCKWISE REVOLUTIONS (crossover), Total	10	0.046126599	0.309916138	0.103157907
Light-Dark Zone Data	LATENCY (centroid), light	10	0.046138506	0.127360341	0.407176451
Light-Dark Zone Data	COUNTER CLOCKWISE REVOLUTIONS (query), % Light	10	0.046721137	0.497392106	0.069434568
Light-Dark Zone Data	COUNTER CLOCKWISE REVOLUTIONS (centroid), light	10	0.047496941	0.128048254	0.425434487
Spon Alt	B Arm Time	12	0.048268954	0.006308318	0.122449381
Light-Dark Zone Data	VERTICAL ACTIVITY COUNT (centroid), % Light	10	0.048802992	0.034711836	0.072484107
Light-Dark Zone Data	COUNTER CLOCKWISE REVOLUTIONS (centroid), % Light	10	0.049156862	0.54776874	0.042101406
Light-Dark Zone Data	HORIZONTAL ACTIVITY COUNT (whole body), Total	10	0.049238125	0.094085827	0.256431586
Wheel Running	Number of Revolutions, 2020-01-03 17:00:00	13	0.049698015	0.047752255	0.3758273
Light-Dark Zone Data	VERTICAL ACTIVITY COUNT (whole body), % Light	10	0.049842221	0.035157306	0.072930259
Open Field	RIGHT REAR TIME LEGACY (s), 8	11	0.04996097	0.408666357	0.090819937
Light-Dark Zone Data	VERTICAL ACTIVITY COUNT (query), % Light	10	0.050642792	0.035157306	0.075396893
Light-Dark Zone Data	VERTICAL ACTIVITY COUNT (crossover), % Light	10	0.052042201	0.034711836	0.076668738
Open Field	RIGHT FRONT TIME LEGACY (s), 1	11	0.052735504	0.544364338	0.027417986
Light-Dark Zone Data	COUNTER CLOCKWISE REVOLUTIONS (query), light	10	0.053659835	0.135667303	0.471696948
Light-Dark Zone Data	CLOCKWISE REVOLUTIONS (centroid), Total	10	0.054387949	0.350840117	0.109157041
Open Field	LEFT REAR TIME LEGACY (s), 4	11	0.05448284	0.220019775	0.375460737
Wheel Running	Number of Revolutions, 2020-01-03 09:00:00	13	0.054761664	0.394965572	0.089494457
Light-Dark Zone Data	REST TIME (whole body), % Light	10	0.056225271	0.031727491	0.18844573
Spon Alt	B Arm Entry	12	0.057300153	0.188160559	0.09925533
EKG	JT INTERVAL (ms)	18	0.05932524	0.728071955	0.041134284
Light-Dark Zone Data	REST TIME (crossover), % Light	10	0.0597939	0.04032036	0.185339547
IDC	Water Consumption per unit Body Weight (g/g), 24h	16	0.060610448	0.197185001	0.086601799
Light-Dark Zone Data	REST TIME (query), % Light	10	0.060879523	0.028228333	0.239078028
Open Field	STEREOTYPIC EPISODE COUNT, 5	11	0.061092236	0.103199185	0.190858558
Light-Dark Zone Data	AMBULATORY ACTIVITY COUNT (whole body), Total	10	0.062071217	0.11991875	0.259458957
Light-Dark Zone Data	STEREOTYPIC EPISODE COUNT (whole body), Total	10	0.063170719	0.016044412	0.522451848
Light-Dark Zone Data	AMBULATORY EPISODE COUNT (centroid), light	10	0.06521381	0.900305693	0.057242764
Light-Dark Zone Data	AMBULATORY EPISODE COUNT (whole body), light	10	0.067387836	0.78016914	0.077752637
Light-Dark Zone Data	REST TIME (centroid), % Light	10	0.067489028	0.031364923	0.262950713
Spon Alt	A Arm Time	12	0.069213936	0.029418705	0.863093952
Light-Dark Zone Data	CLOCKWISE REVOLUTIONS (centroid), % Light	10	0.073003131	0.369172156	0.257630068
Light-Dark Zone Data	CLOCKWISE REVOLUTIONS (centroid), dark	10	0.073927082	0.54765603	0.098497637
Open Field	RIGHT REAR TIME LEGACY (s), 4	11	0.075562511	0.571946239	0.085098659
EKG	S AMPLITUDE (mV)	18	0.07732079	0.11994527	0.254862121
Open Field	COUNTER CLOCKWISE REVOLUTIONS, 5	11	0.078568099	0.047148079	0.38187084
Light-Dark Zone Data	CLOCKWISE REVOLUTIONS (query), % Light	10	0.080609163	0.413702193	0.353737898
Clinical Chemistry	GLOB, liver	19	0.083767318	0.008100642	0.285815853
EKG	P DURATION (ms)	18	0.086279453	0.479284752	0.127209325
Open Field	RIGHT REAR TIME LEGACY (s), 9	11	0.098440705	0.936063897	0.011448812
Wheel Running	Number of Revolutions, 2020-01-03 15:00:00	13	0.099797918	0.443949661	0.313329891
Open Field	COUNTER CLOCKWISE REVOLUTIONS, 2	11	0.100902468	0.241000543	0.284090007
Open Field	STEREOTYPIC ACTIVITY COUNT, 9	11	0.101646227	0.17719971	0.047655119
Light-Dark Zone Data	CLOCKWISE REVOLUTIONS (query), dark	10	0.103215431	0.734419368	0.125063534
Open Field	COUNTER CLOCKWISE REVOLUTIONS, 4	11	0.103296987	0.125047835	0.372168747
Wheel Running	Number of Revolutions, 2020-01-03 14:00:00	13	0.103513385	0.553108326	0.158580539
Light-Dark Zone Data	CLOCKWISE REVOLUTIONS (crossover), dark	10	0.103524773	0.694230889	0.088911366
Light-Dark Zone Data	ENTRY COUNT (query), % Light	10	0.103760584	0.459484579	0.36662327
Wheel Running	Number of Revolutions, 2020-01-03 11:00:00	13	0.105974974	0.677034626	0.130471796
Light-Dark Zone Data	CLOCKWISE REVOLUTIONS (whole body), % Light	10	0.10626761	0.464034959	0.363363717
Clinical Chemistry	% LYMPH, immune	19	0.107916272	0.065315907	0.310153103
Light-Dark Zone Data	AMBULATORY EPISODE COUNT (crossover), Total	10	0.107931089	0.997571339	0.016299806
Light-Dark Zone Data	LATENCY (centroid), % Light	10	0.108070976	0.283184136	0.410053346
Light-Dark Zone Data	CLOCKWISE REVOLUTIONS (crossover), % Light	10	0.111720712	0.44389369	0.317372162
Clinical Chemistry	% NEUT, immune	19	0.114826889	0.20796826	0.156254209
Open Field	REST EPISODE COUNT, 12	11	0.117169872	0.514205451	0.332981232
Open Field	STEREOTYPIC ACTIVITY COUNT, 8	11	0.127595474	0.176877804	0.050124417
Light-Dark Zone Data	DURATION (crossover), Total	10	0.131174711	0.137153674	0.050566584
Open Field	AMBULATORY EPISODE COUNT, 4	11	0.131254886	0.474398517	0.156168848
Light-Dark Zone Data	AMBULATORY EPISODE COUNT (query), % Light	10	0.131261303	0.62043951	0.23694591
Light-Dark Zone Data	AMBULATORY EPISODE COUNT (crossover), % Light	10	0.131317797	0.501678819	0.287387806
Light-Dark Zone Data	DURATION (centroid), Total	10	0.137287325	0.526812252	0.200661001
Open Field	STEREOTYPIC EPISODE COUNT, 11	11	0.141953888	0.424916367	0.134111386
Open Field	MOVEMENT EPISODE COUNT, 12	11	0.146351518	0.53170432	0.373378834
Open Field	STEREOTYPY TIME (s), 8	11	0.146656392	0.2081193	0.060187798
Light-Dark Zone Data	LATENCY (crossover), dark	10	0.146785938	0.238344731	0.456677351
Light-Dark Zone Data	LATENCY (whole body), dark	10	0.146785938	0.238344731	0.456677351
Open Field	RIGHT REAR TIME LEGACY (s), 3	11	0.15053515	0.228670883	0.540786432
Clinical Chemistry	INSULIN, lipid	19	0.153958786	0.328994968	0.099887205
Clinical Chemistry	NRBC %%, rbc	19	0.154990798	0.202108582	0.720150592
Light-Dark Zone Data	LATENCY (query), % Light	10	0.160448421	0.283184136	0.5693712
Light-Dark Zone Data	TOTAL DISTANCE (query), dark	10	0.164145093	0.295800685	0.396300873
Light-Dark Zone Data	TOTAL DISTANCE X AXIS (crossover), % Light	10	0.167108182	0.16203069	0.402795459
Light-Dark Zone Data	LATENCY (centroid), dark	10	0.168679926	0.239933484	0.570978919
Light-Dark Zone Data	TOTAL DISTANCE X AXIS (whole body), % Light	10	0.172042774	0.156999338	0.369162822
Open Field	LEFT FRONT TIME LEGACY (s), 7	11	0.173153378	0.650604107	0.135085656
Open Field	RIGHT FRONT TIME LEGACY (s), 7	11	0.17329996	0.424907587	0.499562973
NMR	% Fat Mass, 8	8	0.174279529	0.105416332	0.011623642
Light-Dark Zone Data	TOTAL DISTANCE X AXIS (centroid), % Light	10	0.179761697	0.161258595	0.445712259
Wheel Running	Number of Revolutions, 2020-01-03 13:00:00	13	0.180224427	0.192614565	0.273148569
Open Field	RIGHT REAR TIME LEGACY (s), 11	11	0.187580293	0.529990338	0.27555566
Wheel Running	Number of Revolutions, 2020-01-02 16:00:00	13	0.188915708	0.278356256	0.353910119
Light-Dark Zone Data	AMBULATORY EPISODE COUNT (centroid), % Light	10	0.189877105	0.73143974	0.306185558
Light-Dark Zone Data	TOTAL DISTANCE (crossover), dark	10	0.191886998	0.355902612	0.284972694
Light-Dark Zone Data	TOTAL DISTANCE X AXIS (query), % Light	10	0.193195544	0.162287536	0.414896959
NMR	FAT MASS (g), 8	8	0.202965885	0.677397598	0.008438603
Light-Dark Zone Data	LATENCY (crossover), % Light	10	0.206315565	0.283184136	0.715407289
Light-Dark Zone Data	LATENCY (whole body), % Light	10	0.206315565	0.283184136	0.715407289
Wheel Running	Number of Revolutions, 2020-01-02 15:00:00	13	0.218803251	0.342538018	0.458268345
Open Field	RIGHT FRONT TIME LEGACY (s), Total	11	0.218825166	0.622155305	0.222924981
Light-Dark Zone Data	LATENCY (crossover), light	10	0.223749309	0.196946298	0.907984411
Light-Dark Zone Data	LATENCY (whole body), light	10	0.223749309	0.196946298	0.907984411
Open Field	RIGHT FRONT TIME LEGACY (s), 4	11	0.226052431	0.50006424	0.270592565
Light-Dark Zone Data	AMBULATORY EPISODE COUNT (whole body), Total	10	0.231265359	0.917079142	0.031979842
Open Field	STEREOTYPIC ACTIVITY COUNT, 12	11	0.231770127	0.672441515	0.065650239
IDC	Water Consumption per unit Body Weight (g/g), Dark	16	0.23770483	0.348540897	0.344551773
Light-Dark Zone Data	AMBULATORY EPISODE COUNT (centroid), Total	10	0.248340704	0.894468545	0.066160166
Open Field	RIGHT FRONT TIME LEGACY (s), 9	11	0.249989776	0.454031459	0.278961882
Open Field	STEREOTYPIC ACTIVITY COUNT, 5	11	0.251199388	0.13391052	0.384867762
Light-Dark Zone Data	TOTAL DISTANCE (whole body), dark	10	0.254683574	0.419986971	0.177750834
Open Field	RIGHT REAR TIME LEGACY (s), 7	11	0.260461205	0.11834861	0.973855091
Light-Dark Zone Data	LATENCY (query), dark	10	0.268027236	0.24270274	0.734122008
Open Field	LEFT REAR TIME LEGACY (s), 2	11	0.28401477	0.62309996	0.102329082
Light-Dark Zone Data	TOTAL DISTANCE (centroid), dark	10	0.296990599	0.430190554	0.399728735
Open Field	RIGHT FRONT TIME LEGACY (s), 12	11	0.31444341	0.673285279	0.332974607
Open Field	LEFT FRONT TIME LEGACY (s), 3	11	0.317182245	0.364293013	0.265591457
Light-Dark Zone Data	AMBULATORY EPISODE COUNT (query), dark	10	0.317531768	0.948102761	0.083491659
Open Field	STEREOTYPY TIME (s), 9	11	0.323832028	0.134856608	0.335968934
Open Field	RIGHT FRONT TIME LEGACY (s), 11	11	0.327898253	0.771848635	0.408383275
Light-Dark Zone Data	AMBULATORY EPISODE COUNT (whole body), % Light	10	0.342294988	0.3731639	0.882560806
Open Field	LEFT FRONT TIME LEGACY (s), 6	11	0.352433096	0.752415046	0.060627949
IDC	Food Consumption, 24h (g)	16	0.354096253	0.484248951	0.923541197
IDC	Food Consumption, 24h (kcal)	16	0.354096253	0.484248951	0.923541197
Frailty	FRAILTY INDEX SCORE	9	0.361511425	0.604055222	0.352825367
Open Field	AMBULATORY EPISODE COUNT, 1	11	0.373173136	0.210755821	0.786320602
Open Field	LEFT FRONT TIME LEGACY (s), Total	11	0.374884397	0.708419712	0.556415203
Open Field	RIGHT FRONT TIME LEGACY (s), 6	11	0.375575829	0.781602362	0.236925724
Open Field	LEFT REAR TIME LEGACY (s), Total	11	0.376731638	0.146843617	0.823325505
Spon Alt	C Arm Time	12	0.380020825	0.093093896	0.681713736
Open Field	STEREOTYPY TIME (s), 5	11	0.382286889	0.095398385	0.598411071
Wheel Running	Number of Revolutions, 2020-01-02 17:00:00	13	0.39299652	0.4318051	0.762904231
Open Field	RIGHT REAR TIME LEGACY (s), 10	11	0.402394283	0.501902956	0.295511271
Open Field	MARGIN TIME LEGACY (s), 1	11	0.406510724	0.439224346	0.305304448
Open Field	FRACTION TIME MARGINS, 1	11	0.406510724	0.439224346	0.305304448
Open Field	CENTER TIME LEGACY (s), 1	11	0.406510724	0.439224346	0.305304448
Open Field	FRACTION TIME CENTER, 1	11	0.406510724	0.439224346	0.305304448
Open Field	LEFT REAR TIME LEGACY (s), 5	11	0.409343614	0.138798584	0.95620796
Open Field	LEFT REAR TIME LEGACY (s), 6	11	0.417784766	0.015804788	0.764580789
Open Field	TOTAL DISTANCE (cm), 1	11	0.422382406	0.104774851	0.016092469
Open Field	RIGHT FRONT TIME LEGACY (s), 3	11	0.427889625	0.353780316	0.95369417
Light-Dark Zone Data	AMBULATORY EPISODE COUNT (crossover), dark	10	0.430852637	0.951178006	0.150067083
IDC	Average VCO2, Light-Dark Ratio	16	0.44792784	0.947622452	0.380722179
Clinical Chemistry	LEPTIN, lipid	19	0.451551544	0.382533881	0.304601923
Open Field	LEFT FRONT TIME LEGACY (s), 11	11	0.459459312	0.285265789	0.72269927
Clinical Chemistry	AST (IU/L), liver	19	0.473782999	0.198396906	0.375833168
Open Field	STEREOTYPIC ACTIVITY COUNT, 11	11	0.486102088	0.329112997	0.407428428
Open Field	MARGIN DISTANCE LEGACY (cm), 1	11	0.503826592	0.391650473	0.009880894
Open Field	LEFT FRONT TIME LEGACY (s), 1	11	0.531517324	0.384119053	0.661020543
Open Field	CLOCKWISE REVOLUTIONS, 1	11	0.560986706	0.11817683	0.026550966
Open Field	RIGHT FRONT TIME LEGACY (s), 8	11	0.589558473	0.173182628	0.837229219
Open Field	RIGHT FRONT TIME LEGACY (s), 2	11	0.611649751	0.741456415	0.623604834
Open Field	LEFT FRONT TIME LEGACY (s), 9	11	0.619541266	0.8221336	0.828188632
Open Field	LEFT REAR TIME LEGACY (s), 8	11	0.670077574	0.95292124	0.214022024
Open Field	LEFT REAR TIME LEGACY (s), 11	11	0.677604167	0.539183244	0.283613781
Open Field	AMBULATORY EPISODE COUNT, 9	11	0.678047823	0.246735582	0.310099429
Open Field	LEFT REAR TIME LEGACY (s), 7	11	0.697972471	0.909828132	0.66491722
Light-Dark Zone Data	AMBULATORY EPISODE COUNT (whole body), dark	10	0.699745569	0.638507279	0.113825466
IDC	Food Consumption, Dark (g)	16	0.702777962	0.855815058	0.741844816
IDC	Food Consumption, Dark (kcal)	16	0.702777962	0.855815058	0.741844816
Open Field	HORIZONTAL ACTIVITY COUNT, 1	11	0.70622335	0.026140327	0.029369649
Open Field	LEFT FRONT TIME LEGACY (s), 5	11	0.714087887	0.26685598	0.89889473
Open Field	LEFT REAR TIME LEGACY (s), 3	11	0.728257284	0.473066936	0.367364901
Spon Alt	Latency to Leave Start Arm	12	0.732869127	0.754005181	0.811808518
Open Field	RIGHT REAR TIME LEGACY (s), 12	11	0.742214397	0.953171623	0.495556649
Open Field	RIGHT REAR TIME LEGACY (s), 1	11	0.756648344	0.852515868	0.117867219
Open Field	AMBULATORY ACTIVITY COUNT, 1	11	0.779682846	0.027788658	0.028743447
Open Field	LEFT FRONT TIME LEGACY (s), 2	11	0.797735439	0.696817282	0.388021593
Open Field	LEFT REAR TIME LEGACY (s), 1	11	0.799653364	0.249588143	0.34413371
Open Field	STEREOTYPY TIME (s), 12	11	0.808062653	0.315169191	0.342275144
Organ Weights	STD LUNGS (g/g)	19	0.81005992	0.510096148	0.086237006
Open Field	RIGHT FRONT TIME LEGACY (s), 5	11	0.812847481	0.654027689	0.958369821
Open Field	LEFT REAR TIME LEGACY (s), 10	11	0.814900062	0.86562684	0.60971318
Open Field	LEFT FRONT TIME LEGACY (s), 8	11	0.822281864	0.850344519	0.705001937
Open Field	STEREOTYPY TIME (s), 11	11	0.82413486	0.285984818	0.573113419
Clinical Chemistry	% BASO, immune	19	0.841070854	0.974709146	0.413051856
Spon Alt	Number of Spontaneous Alternations	12	0.911033845	0.354818848	0.356747702
Open Field	LEFT REAR TIME LEGACY (s), 12	11	0.920410197	0.907871734	0.231264152
Open Field	COUNTER CLOCKWISE REVOLUTIONS, 1	11	0.941213045	0.171171506	0.371943883
Open Field	LEFT FRONT TIME LEGACY (s), 4	11	0.949075226	0.375691757	0.864317568
Open Field	LEFT FRONT TIME LEGACY (s), 10	11	0.959033588	0.991074253	0.892138805
Light-Dark Zone Data	AMBULATORY EPISODE COUNT (centroid), dark	10	0.962161322	0.880669222	0.688062935
Open Field	LEFT REAR TIME LEGACY (s), 9	11	0.964323619	0.813940044	0.65708478
Open Field	LEFT FRONT TIME LEGACY (s), 12	11	0.987905665	0.864264682	0.985122241
