# Supplementary material for: Into the Wild: A novel wild-derived inbred strain resource expands the genomic and phenotypic diversity of laboratory mouse models
Source: PLoS Genet. 2024 Apr 10;20(4):e1011228. doi: 10.1371/journal.pgen.1011228 (PMC11034653; doi:10.1371/journal.pgen.1011228)
Supplement: S22 Table — (TXT) [file pgen.1011228.s034.txt]

ASSAY	PHENOTYPE	AGE	F	P	Df1	Df2	Female F	Female P	Female Df1	Female Df2	Male F	Male P	Male Df1	Male Df2
Clinical Chemistry	INSULIN, lipid	19	1.524178066	0.218030373	3	57	1.327653792	0.298234133	3	17	1.764483918	0.171381276	3	36
Clinical Chemistry	LEPTIN, lipid	19	3.329900742	0.022493161	3	103	2.264387827	0.09323557	3	47	3.169740682	0.031851714	3	52
Clinical Chemistry	WBC (x10^3 uL), immune	19	12.08912129	5.80447E-07	3	119	10.23619171	1.60201E-05	3	59	3.098750329	0.033925447	3	56
Clinical Chemistry	RBC (x10^6 uL), rbc	19	8.566571921	3.38959E-05	3	119	4.203873707	0.009204617	3	59	5.270047882	0.002842413	3	56
Clinical Chemistry	HGB (g/dL), rbc	19	7.485951771	0.000124009	3	119	3.795943345	0.014768906	3	59	3.951395749	0.012586763	3	56
Clinical Chemistry	HCT %, rbc	19	9.582479306	1.0227E-05	3	119	4.801368977	0.004648355	3	59	5.201459865	0.003066608	3	56
Clinical Chemistry	MCV (fL), rbc	19	31.41174962	4.98323E-15	3	119	34.22426524	6.07596E-13	3	59	10.96711428	9.07825E-06	3	56
Clinical Chemistry	MCH (pg), rbc	19	50.12211898	5.10819E-21	3	119	29.18036267	1.07153E-11	3	59	25.13120167	1.9761E-10	3	56
Clinical Chemistry	MCHC (g/dL), rbc	19	8.106662007	5.87039E-05	3	119	3.712449996	0.016279356	3	59	6.193166603	0.001039827	3	56
Clinical Chemistry	RDW %, rbc	19	9.207399202	1.61865E-05	3	117	5.486665237	0.002154159	3	59	4.316778902	0.008434003	3	54
Clinical Chemistry	PLT (x10^3 uL), platelets	19	31.14721687	6.20685E-15	3	119	12.57849073	1.83866E-06	3	59	20.27530496	5.06949E-09	3	56
Clinical Chemistry	MPV (fL), platelets	19	15.82070446	1.01267E-08	3	119	11.10588421	7.0447E-06	3	59	5.744342677	0.001689129	3	56
Clinical Chemistry	% NEUT, immune	19	4.992265887	0.002688806	3	119	2.823093205	0.04643083	3	59	3.298733811	0.026838113	3	56
Clinical Chemistry	% LYMPH, immune	19	3.800278659	0.012096557	3	119	2.80581496	0.047393666	3	59	2.444418007	0.073451994	3	56
Clinical Chemistry	% MONO, immune	19	10.41626577	3.88433E-06	3	119	9.882528074	2.2516E-05	3	59	3.11139641	0.033425461	3	56
Clinical Chemistry	% EOS, immune	19	7.624140174	0.000104921	3	119	4.226326707	0.008969472	3	59	5.767633361	0.001646845	3	56
Clinical Chemistry	% BASO, immune	19	0.581063189	0.628566863	3	119	0.0856768	0.967611582	3	59	0.605329974	0.614290296	3	56
Clinical Chemistry	% RETIC, rbc	19	2.907911349	0.037506994	3	119	4.585529942	0.00594163	3	59	2.135937345	0.105904037	3	56
Clinical Chemistry	# RETIC (x10^9 cells/L), rbc	19	0.798004467	0.497338843	3	119	2.163511726	0.101869113	3	59	0.903793536	0.44515069	3	56
Clinical Chemistry	# NEUT (x10^3 cells/uL), immune	19	4.54109234	0.004741963	3	119	3.486321389	0.021212286	3	59	4.084924352	0.010797574	3	56
Clinical Chemistry	# LYMPH (x10^3 cells/uL), immune	19	12.3743008	4.22073E-07	3	119	9.755285923	2.54724E-05	3	59	3.199860661	0.030131174	3	56
Clinical Chemistry	# MONO (x10^3 cells/uL), immune	19	8.516929054	3.59588E-05	3	119	11.0175899	7.64997E-06	3	59	1.18937573	0.322118728	3	56
Clinical Chemistry	# EOS (x10^3 cells/uL), immune	19	12.6253706	3.19245E-07	3	119	8.966777467	5.53165E-05	3	59	6.481142101	0.000764535	3	56
Clinical Chemistry	# BASO (x10^3 cells/uL), immune	19	1.855509868	0.140871517	3	119	1.150828814	0.336209567	3	59	0.601843734	0.616515438	3	56
Clinical Chemistry	LCR %, platelets	19	17.26305193	2.26469E-09	3	119	12.29444302	2.3717E-06	3	59	6.282040732	0.000945379	3	56
Clinical Chemistry	# NRBC (x10^3cells/uL), rbc	19	5.094795179	0.002364465	3	119	2.232596128	0.093812346	3	59	2.412465628	0.076287566	3	56
Clinical Chemistry	NRBC %%, rbc	19	1.856598173	0.140681456	3	119	1.411069243	0.24854266	3	59	0.610319113	0.611115411	3	56
Clinical Chemistry	RET-HE 0, rbc	19	37.57717006	3.69945E-17	3	119	31.47783566	2.80091E-12	3	59	16.64652113	7.48654E-08	3	56
Clinical Chemistry	IRF %, rbc	19	5.47264223	0.0014743	3	119	1.458821571	0.235010201	3	59	4.594872791	0.006044476	3	56
Clinical Chemistry	RDW-SD 0, rbc	19	20.29140447	1.17511E-10	3	117	9.918433336	2.17475E-05	3	59	11.50242688	6.12961E-06	3	54
Clinical Chemistry	LFR %, rbc	19	5.47264223	0.0014743	3	119	1.458821571	0.235010201	3	59	4.594872791	0.006044476	3	56
Clinical Chemistry	MFR %, rbc	19	42.47056903	9.85641E-19	3	119	19.27032569	7.88043E-09	3	59	25.05846502	2.06904E-10	3	56
Clinical Chemistry	HFR %, rbc	19	16.83839617	3.50669E-09	3	119	6.207407273	0.000975963	3	59	11.4423386	5.88583E-06	3	56
Clinical Chemistry	PLT-I (x10^3/uL), platelets	19	13.74481664	9.88835E-08	3	116	3.923108133	0.012823235	3	58	11.25285978	7.66263E-06	3	54
Clinical Chemistry	PLT-0 (x10^3/uL), platelets	19	29.26573994	3.02918E-14	3	119	11.23544023	6.24466E-06	3	59	19.74571822	7.3939E-09	3	56
Clinical Chemistry	PCT %, immune	19	6.515901203	0.000409117	3	117	2.859954905	0.044600412	3	58	4.778724264	0.00496655	3	55
Clinical Chemistry	PDW (fL), platelets	19	7.353068212	0.000156974	3	108	2.899277857	0.043250236	3	54	4.632226494	0.006184773	3	50
Clinical Chemistry	ALB (g/dL), liver	19	14.29188739	4.85678E-08	3	122	22.42022715	7.3748E-10	3	60	2.736922852	0.051604886	3	58
Clinical Chemistry	ALP (IU/L), liver	19	58.3674733	1.80327E-23	3	122	42.73169688	6.64581E-15	3	60	23.41677141	4.67819E-10	3	58
Clinical Chemistry	ALT (IU/L), liver	19	2.593822959	0.055686483	3	122	3.588298709	0.018720476	3	60	2.380513691	0.078830948	3	58
Clinical Chemistry	AST (IU/L), liver	19	0.377791234	0.769175564	3	122	1.058776715	0.373400295	3	60	1.147642025	0.337597428	3	58
Clinical Chemistry	BUN (mg/dL), liver	19	2.779463757	0.044018241	3	122	4.696473968	0.005188877	3	60	1.202216758	0.317052167	3	58
Clinical Chemistry	CHOL (mg/dL), lipid	19	25.78957124	5.4516E-13	3	122	31.38466374	2.50969E-12	3	60	7.364790732	0.000290005	3	58
Clinical Chemistry	GLU (mg/dL), lipid	19	5.137336669	0.00222131	3	122	2.933894291	0.040562064	3	60	3.996462915	0.011779814	3	58
Clinical Chemistry	HDLX (mg/dL), lipid	19	30.63441392	7.82708E-15	3	122	34.88927179	3.53366E-13	3	60	9.864872201	2.36974E-05	3	58
Clinical Chemistry	TBILC (mg/dL), liver	19	2.11930903	0.101250513	3	122	1.680426024	0.180763966	3	60	1.046859326	0.378770131	3	58
Clinical Chemistry	TP (g/dL), liver	19	7.828381321	8.03436E-05	3	122	4.750049987	0.004881453	3	60	3.885933656	0.013387633	3	58
Clinical Chemistry	TRIG (mg/dL), lipid	19	11.66918109	8.92127E-07	3	122	4.923409223	0.004008664	3	60	6.420468195	0.000787844	3	58
Clinical Chemistry	ALB (/GL), liver	19	10.15459207	5.0848E-06	3	122	21.95353982	1.02292E-09	3	60	0.577383571	0.632194981	3	58
Clinical Chemistry	CREX (mg/dL), liver	19	2.889044688	0.038341583	3	121	2.709534596	0.052977221	3	60	1.699618233	0.177314041	3	57
Clinical Chemistry	GLOB, liver	19	2.286636248	0.082059523	3	122	4.609375	0.005731649	3	60	1.278422258	0.290300514	3	58
Clinical Chemistry	Iron (ug/dL), rbc	19	25.43605352	1.01961E-12	3	116	28.05680227	2.44474E-11	3	58	5.102232282	0.003507783	3	54
EKG	RR INTERVAL (ms)	18	3.829205288	0.011062777	3	159	1.269478245	0.290514346	3	80	4.576893619	0.005354203	3	75
EKG	HEART RATE (bpm)	18	7.803196261	6.82217E-05	3	159	2.707043109	0.050725937	3	80	6.915396722	0.000357732	3	75
EKG	PR INTERVAL (ms)	18	11.274738	9.54132E-07	3	159	5.133784027	0.002680672	3	80	7.127896274	0.000281887	3	75
EKG	P DURATION (ms)	18	1.852917295	0.139786836	3	159	1.292140542	0.282855389	3	80	0.888203893	0.451269023	3	75
EKG	QRS INTERVAL (ms)	18	3.686307192	0.01331204	3	159	1.893445351	0.137348722	3	80	1.797184052	0.154984131	3	75
EKG	QT INTERVAL (ms)	18	3.208585474	0.024701195	3	159	0.646214613	0.587608203	3	80	3.114386936	0.03116575	3	75
EKG	QTc (ms)	18	5.072332432	0.00221581	3	159	1.570383327	0.203030222	3	80	3.796466168	0.013633806	3	75
EKG	JT INTERVAL (ms)	18	2.738278875	0.045300432	3	159	0.482223501	0.695569211	3	80	2.863023101	0.042333924	3	75
EKG	Tpeak-Tend INTERVAL (ms)	18	9.099778087	1.35476E-05	3	159	3.695735603	0.015123964	3	80	5.799223788	0.001277207	3	75
EKG	P AMPLITUDE (mV)	18	7.727187016	7.50615E-05	3	159	2.098944693	0.10690342	3	80	7.892208847	0.000120914	3	75
EKG	Q AMPLITUDE (mV)	18	9.248513399	1.1273E-05	3	159	8.512842056	5.65347E-05	3	80	2.768190274	0.047525398	3	75
EKG	R AMPLITUDE (mV)	18	9.910601634	4.99488E-06	3	159	6.223119414	0.000747237	3	80	5.240158199	0.002447895	3	75
EKG	S AMPLITUDE (mV)	18	2.711237051	0.04690292	3	159	2.257521881	0.088049578	3	80	1.450354421	0.234973727	3	75
EKG	ST HEIGHT (mV)	18	10.30029492	3.10348E-06	3	159	7.845984705	0.000118163	3	80	4.43711437	0.00632335	3	75
EKG	T AMPLITUDE (mV)	18	15.77778244	4.9725E-09	3	159	13.42405799	3.52455E-07	3	80	5.465324157	0.001881716	3	75
Frailty	BODY WEIGHT (g)	16	98.69625289	3.57962E-52	3	616	101.5648431	9.06356E-46	3	309	60.85310894	8.06323E-31	3	303
Frailty	TEMPERATURE	9	8.514673356	3.07015E-05	3	142	6.753673037	0.000463472	3	69	1.101555564	0.354502658	3	69
Frailty	FRAILTY INDEX SCORE	9	1.72253337	0.164800991	3	150	0.727427669	0.538893355	3	73	1.95571719	0.128178348	3	73
Light-Dark Zone Data	AMBULATORY ACTIVITY COUNT (centroid), dark	10	3.011581086	0.031710599	3	167	2.694284961	0.051349807	3	82	0.600837833	0.616311541	3	81
Light-Dark Zone Data	AMBULATORY ACTIVITY COUNT (centroid), light	10	3.553292319	0.015711131	3	167	2.562741025	0.060369537	3	82	2.031122204	0.116025603	3	81
Light-Dark Zone Data	AMBULATORY ACTIVITY COUNT (crossover), dark	10	2.938505941	0.034852819	3	167	2.589436833	0.058419382	3	82	0.680551878	0.566469984	3	81
Light-Dark Zone Data	AMBULATORY ACTIVITY COUNT (crossover), light	10	3.478019203	0.01732408	3	167	2.335324711	0.079840417	3	82	2.180128664	0.09669341	3	81
Light-Dark Zone Data	AMBULATORY ACTIVITY COUNT (query), dark	10	3.072386859	0.029311318	3	167	2.621759971	0.056142083	3	82	0.736443099	0.533310324	3	81
Light-Dark Zone Data	AMBULATORY ACTIVITY COUNT (query), light	10	3.798661268	0.011423043	3	167	2.544461776	0.061742165	3	82	2.354632311	0.078068716	3	81
Light-Dark Zone Data	AMBULATORY ACTIVITY COUNT (whole body), dark	10	2.89781	0.036734497	3	167	2.703098742	0.050795995	3	82	0.723608496	0.540791984	3	81
Light-Dark Zone Data	AMBULATORY ACTIVITY COUNT (whole body), light	10	3.295175442	0.021962341	3	167	2.252450668	0.088390814	3	82	2.075512676	0.109899212	3	81
Light-Dark Zone Data	AMBULATORY EPISODE COUNT (centroid), dark	10	0.074510786	0.973616495	3	167	0.128734358	0.942785204	3	82	0.414339029	0.743154598	3	81
Light-Dark Zone Data	AMBULATORY EPISODE COUNT (centroid), light	10	3.973470638	0.009101745	3	167	0.264400313	0.850859953	3	82	5.111953458	0.002733808	3	81
Light-Dark Zone Data	AMBULATORY EPISODE COUNT (crossover), dark	10	0.874471405	0.455601798	3	167	0.284405635	0.836523178	3	82	1.40529889	0.247252911	3	81
Light-Dark Zone Data	AMBULATORY EPISODE COUNT (crossover), light	10	3.479154385	0.017298571	3	167	0.386768197	0.762816654	3	82	4.204506641	0.008123578	3	81
Light-Dark Zone Data	AMBULATORY EPISODE COUNT (query), dark	10	1.012146662	0.388836954	3	167	0.112213859	0.952732184	3	82	1.99629743	0.121065691	3	81
Light-Dark Zone Data	AMBULATORY EPISODE COUNT (query), light	10	5.165406735	0.001937745	3	167	0.552865139	0.647659854	3	82	5.809969435	0.001198984	3	81
Light-Dark Zone Data	AMBULATORY EPISODE COUNT (whole body), dark	10	0.101248757	0.959203275	3	167	0.216486827	0.884705011	3	82	1.072681638	0.365410764	3	81
Light-Dark Zone Data	AMBULATORY EPISODE COUNT (whole body), light	10	2.960960202	0.033855795	3	167	0.390281559	0.760302165	3	82	3.305667306	0.024283704	3	81
Light-Dark Zone Data	AMBULATORY TIME (centroid), dark	10	7.422336783	0.000107088	3	167	4.571501018	0.005191998	3	82	3.978499712	0.010684382	3	81
Light-Dark Zone Data	AMBULATORY TIME (centroid), light	10	9.371562113	9.26214E-06	3	167	6.996225023	0.000300848	3	82	3.455577589	0.020212259	3	81
Light-Dark Zone Data	AMBULATORY TIME (crossover), dark	10	5.944396238	0.000708759	3	167	4.110567344	0.009065864	3	82	3.48695582	0.019451308	3	81
Light-Dark Zone Data	AMBULATORY TIME (crossover), light	10	8.21224231	3.9457E-05	3	167	5.419160281	0.001886189	3	82	3.801622504	0.013248774	3	81
Light-Dark Zone Data	AMBULATORY TIME (query), dark	10	7.0362258	0.000174995	3	167	4.464313663	0.005908182	3	82	4.222750798	0.007946216	3	81
Light-Dark Zone Data	AMBULATORY TIME (query), light	10	11.78037412	4.86196E-07	3	167	8.386004826	6.30153E-05	3	82	4.698229994	0.004481218	3	81
Light-Dark Zone Data	AMBULATORY TIME (whole body), dark	10	5.3184336	0.001589661	3	167	4.47536421	0.005829928	3	82	2.57026307	0.05990562	3	81
Light-Dark Zone Data	AMBULATORY TIME (whole body), light	10	8.277396828	3.63519E-05	3	167	5.895319931	0.001076271	3	82	3.351626855	0.022954478	3	81
Light-Dark Zone Data	CLOCKWISE REVOLUTIONS (centroid), dark	10	0.922945308	0.431074413	3	167	0.099027084	0.960339832	3	82	1.688169109	0.176056375	3	81
Light-Dark Zone Data	CLOCKWISE REVOLUTIONS (centroid), light	10	2.471226594	0.063618519	3	167	0.949634147	0.4206318	3	82	1.824481125	0.149244933	3	81
Light-Dark Zone Data	CLOCKWISE REVOLUTIONS (crossover), dark	10	0.785098801	0.503800108	3	167	0.01863973	0.996512112	3	82	1.81763923	0.150490538	3	81
Light-Dark Zone Data	CLOCKWISE REVOLUTIONS (crossover), light	10	2.682632012	0.048484535	3	167	1.091516983	0.357465628	3	82	1.853998977	0.143985209	3	81
Light-Dark Zone Data	CLOCKWISE REVOLUTIONS (query), dark	10	0.73172319	0.534439677	3	167	0.016616283	0.997058825	3	82	1.82181966	0.14972827	3	81
Light-Dark Zone Data	CLOCKWISE REVOLUTIONS (query), light	10	2.760428688	0.043860324	3	167	1.1639021	0.328616797	3	82	1.914510571	0.133762041	3	81
Light-Dark Zone Data	CLOCKWISE REVOLUTIONS (whole body), dark	10	1.390634201	0.247463687	3	167	0.302538239	0.823472784	3	82	1.579964766	0.200598217	3	81
Light-Dark Zone Data	CLOCKWISE REVOLUTIONS (whole body), light	10	2.526205356	0.059285652	3	167	1.263974241	0.292221833	3	82	1.482501207	0.225484293	3	81
Light-Dark Zone Data	COUNTER CLOCKWISE REVOLUTIONS (centroid), dark	10	6.904433117	0.000207024	3	167	1.672974335	0.179212401	3	82	5.832149915	0.001168228	3	81
Light-Dark Zone Data	COUNTER CLOCKWISE REVOLUTIONS (centroid), light	10	2.673089813	0.04908386	3	167	1.586333302	0.198962107	3	82	1.304949849	0.278515227	3	81
Light-Dark Zone Data	COUNTER CLOCKWISE REVOLUTIONS (crossover), dark	10	6.736159246	0.000256661	3	167	1.961049194	0.126277903	3	82	5.651052133	0.001444893	3	81
Light-Dark Zone Data	COUNTER CLOCKWISE REVOLUTIONS (crossover), light	10	2.828981786	0.040148453	3	167	1.735312232	0.166186482	3	82	1.557293708	0.206141237	3	81
Light-Dark Zone Data	COUNTER CLOCKWISE REVOLUTIONS (query), dark	10	6.50862441	0.000343406	3	167	1.977099381	0.123827742	3	82	5.349535599	0.002062207	3	81
Light-Dark Zone Data	COUNTER CLOCKWISE REVOLUTIONS (query), light	10	2.393421649	0.07028632	3	167	1.467947046	0.229343144	3	82	1.119709719	0.346046872	3	81
Light-Dark Zone Data	COUNTER CLOCKWISE REVOLUTIONS (whole body), dark	10	8.310608363	3.48652E-05	3	167	2.136562364	0.101885803	3	82	6.868418802	0.00035199	3	81
Light-Dark Zone Data	COUNTER CLOCKWISE REVOLUTIONS (whole body), light	10	2.980452147	0.033013253	3	167	1.862031408	0.142477141	3	82	1.559016957	0.205714809	3	81
Light-Dark Zone Data	DURATION (centroid), dark	10	6.4839866	0.000354419	3	167	4.48589471	0.005756336	3	82	3.223529326	0.026855502	3	81
Light-Dark Zone Data	DURATION (centroid), light	10	6.484314094	0.00035427	3	167	4.486134372	0.005754672	3	82	3.223778783	0.02684729	3	81
Light-Dark Zone Data	DURATION (crossover), dark	10	6.6973763	0.000269707	3	167	4.227944397	0.007862923	3	82	3.914783377	0.011544518	3	81
Light-Dark Zone Data	DURATION (crossover), light	10	6.697673169	0.000269605	3	167	4.228025593	0.007862149	3	82	3.911945096	0.011584425	3	81
Light-Dark Zone Data	DURATION (query), dark	10	6.544941368	0.000327799	3	167	4.137500879	0.008774296	3	82	3.853589836	0.012436588	3	81
Light-Dark Zone Data	DURATION (query), light	10	7.103252976	0.000160672	3	167	4.912864811	0.003446313	3	82	3.721075551	0.014615032	3	81
Light-Dark Zone Data	DURATION (whole body), dark	10	7.103240282	0.000160675	3	167	4.913048547	0.003445555	3	82	3.720777673	0.014620341	3	81
Light-Dark Zone Data	DURATION (whole body), light	10	6.544752426	0.000327878	3	167	4.137311251	0.008776315	3	82	3.853705395	0.012434839	3	81
Light-Dark Zone Data	ENTRY COUNT (centroid), dark	10	7.078923286	0.000165729	3	167	5.932204241	0.001030747	3	82	1.800042642	0.153740747	3	81
Light-Dark Zone Data	ENTRY COUNT (centroid), light	10	7.043112165	0.000173466	3	167	5.951131507	0.001008153	3	82	1.75694314	0.161992418	3	81
Light-Dark Zone Data	ENTRY COUNT (crossover), dark	10	2.662814926	0.049737376	3	167	2.191568721	0.095244024	3	82	1.595924442	0.196782093	3	81
Light-Dark Zone Data	ENTRY COUNT (crossover), light	10	2.792561228	0.042080051	3	167	2.318849647	0.081472239	3	82	1.561944916	0.204992204	3	81
Light-Dark Zone Data	ENTRY COUNT (query), dark	10	3.062132588	0.029702918	3	167	3.341170802	0.023188638	3	82	0.398832264	0.754196299	3	81
Light-Dark Zone Data	ENTRY COUNT (query), light	10	6.865909178	0.000217458	3	167	5.102156633	0.002748969	3	82	2.511474555	0.06439263	3	81
Light-Dark Zone Data	ENTRY COUNT (whole body), dark	10	6.88362786	0.000212595	3	167	5.060191031	0.002890049	3	82	2.560002917	0.060665626	3	81
Light-Dark Zone Data	ENTRY COUNT (whole body), light	10	3.185499797	0.025317399	3	167	3.48285231	0.019492756	3	82	0.392173277	0.758953039	3	81
Light-Dark Zone Data	HORIZONTAL ACTIVITY COUNT (centroid), dark	10	3.542403655	0.015934845	3	167	3.125161442	0.030229053	3	82	0.670555516	0.572558118	3	81
Light-Dark Zone Data	HORIZONTAL ACTIVITY COUNT (centroid), light	10	3.870527484	0.010404582	3	167	2.74475517	0.048258267	3	82	2.227944164	0.091191746	3	81
Light-Dark Zone Data	HORIZONTAL ACTIVITY COUNT (crossover), dark	10	3.602313976	0.014742112	3	167	3.105476508	0.030969033	3	82	0.809921896	0.492016888	3	81
Light-Dark Zone Data	HORIZONTAL ACTIVITY COUNT (crossover), light	10	3.798826099	0.011420597	3	167	2.507791454	0.064590315	3	82	2.394909047	0.074303085	3	81
Light-Dark Zone Data	HORIZONTAL ACTIVITY COUNT (query), dark	10	3.63767877	0.014080284	3	167	3.079741694	0.031963975	3	82	0.809461496	0.49226745	3	81
Light-Dark Zone Data	HORIZONTAL ACTIVITY COUNT (query), light	10	4.149598176	0.007239688	3	167	2.736972366	0.048722571	3	82	2.578147322	0.059328066	3	81
Light-Dark Zone Data	HORIZONTAL ACTIVITY COUNT (whole body), dark	10	3.75293462	0.0121223	3	167	3.295815751	0.024515193	3	82	0.997395704	0.398422256	3	81
Light-Dark Zone Data	HORIZONTAL ACTIVITY COUNT (whole body), light	10	3.610888323	0.014578854	3	167	2.41535909	0.07236328	3	82	2.297739054	0.083712772	3	81
Light-Dark Zone Data	LATENCY (centroid), dark	10	1.974122501	0.119810134	3	167	0.789689426	0.503080585	3	82	1.853984553	0.143987735	3	81
Light-Dark Zone Data	LATENCY (centroid), light	10	2.659126125	0.049974083	3	167	2.180890281	0.096499055	3	82	1.160847095	0.329872329	3	81
Light-Dark Zone Data	LATENCY (crossover), dark	10	2.355806563	0.073751145	3	167	0.787381068	0.504360862	3	82	2.297342085	0.083753542	3	81
Light-Dark Zone Data	LATENCY (crossover), light	10	2.730626892	0.045577874	3	167	1.633907163	0.187872292	3	82	1.430919407	0.239817303	3	81
Light-Dark Zone Data	LATENCY (query), dark	10	1.920244206	0.128234387	3	167	0.801604417	0.496513433	3	82	1.75811043	0.161763372	3	81
Light-Dark Zone Data	LATENCY (query), light	10	2.800502793	0.04165118	3	167	2.176758433	0.09698904	3	82	1.171106979	0.325946738	3	81
Light-Dark Zone Data	LATENCY (whole body), dark	10	2.355806563	0.073751145	3	167	0.787381068	0.504360862	3	82	2.297342085	0.083753542	3	81
Light-Dark Zone Data	LATENCY (whole body), light	10	2.730626892	0.045577874	3	167	1.633907163	0.187872292	3	82	1.430919407	0.239817303	3	81
Light-Dark Zone Data	MOVEMENT EPISODE COUNT (centroid), dark	10	4.85132087	0.002910935	3	167	2.722429934	0.049602147	3	82	3.392994682	0.021820869	3	81
Light-Dark Zone Data	MOVEMENT EPISODE COUNT (centroid), light	10	10.8962269	1.41957E-06	3	167	6.767561198	0.000391008	3	82	5.090265903	0.002805269	3	81
Light-Dark Zone Data	MOVEMENT EPISODE COUNT (crossover), dark	10	7.105753396	0.000160161	3	167	0.851867138	0.469568919	3	82	11.63954681	2.02642E-06	3	81
Light-Dark Zone Data	MOVEMENT EPISODE COUNT (crossover), light	10	12.828722	1.38591E-07	3	167	5.650804723	0.001434612	3	82	10.88220776	4.41944E-06	3	81
Light-Dark Zone Data	MOVEMENT EPISODE COUNT (query), dark	10	2.837118589	0.039729041	3	167	0.488854142	0.690973405	3	82	6.279017602	0.000693974	3	81
Light-Dark Zone Data	MOVEMENT EPISODE COUNT (query), light	10	6.98996269	0.000185626	3	167	4.149656605	0.008645833	3	82	4.687183869	0.004540989	3	81
Light-Dark Zone Data	MOVEMENT EPISODE COUNT (whole body), dark	10	3.068703844	0.029451375	3	167	1.599339267	0.195869428	3	82	3.343110893	0.023195115	3	81
Light-Dark Zone Data	MOVEMENT EPISODE COUNT (whole body), light	10	8.011831736	5.07905E-05	3	167	4.446925596	0.00603348	3	82	4.458685528	0.005976597	3	81
Light-Dark Zone Data	MOVEMENT TIME (centroid), dark	10	13.23394263	8.57005E-08	3	167	8.995529853	3.2262E-05	3	82	5.910457182	0.001065927	3	81
Light-Dark Zone Data	MOVEMENT TIME (centroid), light	10	11.88425328	4.29019E-07	3	167	5.983765047	0.000970374	3	82	7.346739132	0.000204291	3	81
Light-Dark Zone Data	MOVEMENT TIME (crossover), dark	10	11.81035909	4.68943E-07	3	167	8.313076045	6.83154E-05	3	82	5.388151961	0.001970106	3	81
Light-Dark Zone Data	MOVEMENT TIME (crossover), light	10	11.90571369	4.18081E-07	3	167	5.628103943	0.001473519	3	82	7.834890976	0.000117995	3	81
Light-Dark Zone Data	MOVEMENT TIME (query), dark	10	12.62890204	1.7582E-07	3	167	8.475794082	5.70623E-05	3	82	5.989129969	0.000972326	3	81
Light-Dark Zone Data	MOVEMENT TIME (query), light	10	14.36474387	2.27053E-08	3	167	6.657321915	0.000443897	3	82	9.463906248	1.97825E-05	3	81
Light-Dark Zone Data	MOVEMENT TIME (whole body), dark	10	11.46974755	7.07477E-07	3	167	8.745728213	4.23975E-05	3	82	4.938310705	0.003362275	3	81
Light-Dark Zone Data	MOVEMENT TIME (whole body), light	10	11.13356102	1.0635E-06	3	167	5.32973733	0.002097113	3	82	7.342762523	0.000205212	3	81
Light-Dark Zone Data	REST EPISODE COUNT (centroid), dark	10	13.40677305	6.98678E-08	3	167	4.589920143	0.005078109	3	82	9.702631284	1.53166E-05	3	81
Light-Dark Zone Data	REST EPISODE COUNT (centroid), light	10	26.50674169	4.48736E-14	3	167	14.39576165	1.28113E-07	3	82	16.42422549	1.99294E-08	3	81
Light-Dark Zone Data	REST EPISODE COUNT (crossover), dark	10	13.53480133	6.00747E-08	3	167	4.414227837	0.006276449	3	82	10.19852359	9.04419E-06	3	81
Light-Dark Zone Data	REST EPISODE COUNT (crossover), light	10	25.41707485	1.34924E-13	3	167	13.86237579	2.14589E-07	3	82	15.94011532	3.11077E-08	3	81
Light-Dark Zone Data	REST EPISODE COUNT (query), dark	10	13.3507285	7.46485E-08	3	167	4.318467196	0.007046701	3	82	10.2004851	9.02548E-06	3	81
Light-Dark Zone Data	REST EPISODE COUNT (query), light	10	28.28895143	7.63909E-15	3	167	15.91761566	3.04038E-08	3	82	16.67575682	1.58427E-08	3	81
Light-Dark Zone Data	REST EPISODE COUNT (whole body), dark	10	13.68401332	5.03953E-08	3	167	4.837182664	0.003773232	3	82	9.762672485	1.43653E-05	3	81
Light-Dark Zone Data	REST EPISODE COUNT (whole body), light	10	25.48232498	1.26266E-13	3	167	13.99558524	1.88542E-07	3	82	16.05939742	2.78631E-08	3	81
Light-Dark Zone Data	REST TIME (centroid), dark	10	8.915264123	1.63465E-05	3	167	4.950165861	0.003295927	3	82	4.48133012	0.005815783	3	81
Light-Dark Zone Data	REST TIME (centroid), light	10	20.1075003	3.55869E-11	3	167	15.87190434	3.17239E-08	3	82	8.716692332	4.44891E-05	3	81
Light-Dark Zone Data	REST TIME (crossover), dark	10	9.328925065	9.76581E-06	3	167	4.901235792	0.00349461	3	82	4.805269842	0.003941831	3	81
Light-Dark Zone Data	REST TIME (crossover), light	10	19.57241955	6.37005E-11	3	167	15.37477987	5.05041E-08	3	82	8.728015321	4.39413E-05	3	81
Light-Dark Zone Data	REST TIME (query), dark	10	9.273741561	1.0459E-05	3	167	4.844828655	0.00373882	3	82	4.807149328	0.003932974	3	81
Light-Dark Zone Data	REST TIME (query), light	10	21.11845816	1.19707E-11	3	167	17.09688303	1.03046E-08	3	82	8.698794333	4.53694E-05	3	81
Light-Dark Zone Data	REST TIME (whole body), dark	10	8.981051803	1.50582E-05	3	167	5.250582604	0.002303795	3	82	4.426318549	0.006214327	3	81
Light-Dark Zone Data	REST TIME (whole body), light	10	19.56924871	6.39214E-11	3	167	15.50510327	4.46862E-08	3	82	8.772052395	4.18753E-05	3	81
Light-Dark Zone Data	STEREOTYPIC ACTIVITY COUNT (centroid), dark	10	10.3101868	2.90702E-06	3	167	7.233136238	0.000229636	3	82	2.957358141	0.037230109	3	81
Light-Dark Zone Data	STEREOTYPIC ACTIVITY COUNT (centroid), light	10	5.331555424	0.001562913	3	167	3.135531582	0.029846404	3	82	3.149794967	0.029397131	3	81
Light-Dark Zone Data	STEREOTYPIC ACTIVITY COUNT (crossover), dark	10	9.887745514	4.8892E-06	3	167	6.61523413	0.000465966	3	82	3.112230571	0.030783693	3	81
Light-Dark Zone Data	STEREOTYPIC ACTIVITY COUNT (crossover), light	10	5.329078716	0.001567927	3	167	2.969922129	0.036583731	3	82	3.46889866	0.019885607	3	81
Light-Dark Zone Data	STEREOTYPIC ACTIVITY COUNT (query), dark	10	9.566894363	7.26955E-06	3	167	6.510512741	0.000525863	3	82	2.794528495	0.045475197	3	81
Light-Dark Zone Data	STEREOTYPIC ACTIVITY COUNT (query), light	10	5.646982947	0.001039859	3	167	3.158130266	0.029029321	3	82	3.481424741	0.019583311	3	81
Light-Dark Zone Data	STEREOTYPIC ACTIVITY COUNT (whole body), dark	10	12.20996545	2.90117E-07	3	167	8.303443987	6.90486E-05	3	82	3.98247296	0.010632946	3	81
Light-Dark Zone Data	STEREOTYPIC ACTIVITY COUNT (whole body), light	10	5.324760414	0.001576707	3	167	2.912310572	0.039269589	3	82	3.549679605	0.018015745	3	81
Light-Dark Zone Data	STEREOTYPIC EPISODE ACTIVITY COUNT (centroid), dark	10	5.419353769	0.00139521	3	167	4.295903291	0.007241749	3	82	0.859189631	0.46579792	3	81
Light-Dark Zone Data	STEREOTYPIC EPISODE ACTIVITY COUNT (centroid), light	10	2.290673895	0.080150465	3	167	1.352925646	0.26303843	3	82	2.823968009	0.043859482	3	81
Light-Dark Zone Data	STEREOTYPIC EPISODE ACTIVITY COUNT (crossover), dark	10	5.27089446	0.00169048	3	167	4.199125176	0.008142406	3	82	0.885050266	0.452504127	3	81
Light-Dark Zone Data	STEREOTYPIC EPISODE ACTIVITY COUNT (crossover), light	10	2.535758243	0.05856297	3	167	1.162163462	0.329284249	3	82	3.271711445	0.025315363	3	81
Light-Dark Zone Data	STEREOTYPIC EPISODE ACTIVITY COUNT (query), dark	10	5.2268299	0.001789661	3	167	4.078610897	0.009424574	3	82	0.968326319	0.411852364	3	81
Light-Dark Zone Data	STEREOTYPIC EPISODE ACTIVITY COUNT (query), light	10	2.955169897	0.034110161	3	167	1.421382517	0.24246135	3	82	3.530579706	0.018441179	3	81
Light-Dark Zone Data	STEREOTYPIC EPISODE ACTIVITY COUNT (whole body), dark	10	5.660046779	0.001022478	3	167	4.542278893	0.005378032	3	82	0.875302248	0.457477471	3	81
Light-Dark Zone Data	STEREOTYPIC EPISODE ACTIVITY COUNT (whole body), light	10	2.10344839	0.101717803	3	167	1.151542553	0.33338837	3	82	2.822542172	0.043936393	3	81
Light-Dark Zone Data	STEREOTYPIC EPISODE COUNT (centroid), dark	10	7.776456786	6.83729E-05	3	167	6.494622975	0.000535615	3	82	1.483450536	0.225228283	3	81
Light-Dark Zone Data	STEREOTYPIC EPISODE COUNT (centroid), light	10	6.035855362	0.000630064	3	167	2.601441488	0.057563039	3	82	5.129307335	0.002677961	3	81
Light-Dark Zone Data	STEREOTYPIC EPISODE COUNT (crossover), dark	10	7.566582319	8.91823E-05	3	167	5.927287867	0.0010367	3	82	1.630871719	0.188667761	3	81
Light-Dark Zone Data	STEREOTYPIC EPISODE COUNT (crossover), light	10	6.626378882	0.000295348	3	167	2.59879603	0.057750668	3	82	5.929523014	0.001042432	3	81
Light-Dark Zone Data	STEREOTYPIC EPISODE COUNT (query), dark	10	7.410651962	0.000108688	3	167	5.759812443	0.001261855	3	82	1.632527361	0.188291433	3	81
Light-Dark Zone Data	STEREOTYPIC EPISODE COUNT (query), light	10	7.274728236	0.000129175	3	167	2.778218623	0.046311829	3	82	6.373032724	0.000622369	3	81
Light-Dark Zone Data	STEREOTYPIC EPISODE COUNT (whole body), dark	10	8.709595351	2.11379E-05	3	167	7.205429775	0.000236988	3	82	1.933924008	0.130635175	3	81
Light-Dark Zone Data	STEREOTYPIC EPISODE COUNT (whole body), light	10	6.022814407	0.000640723	3	167	2.518819221	0.063720303	3	82	5.406831114	0.001927069	3	81
Light-Dark Zone Data	STEREOTYPY TIME (centroid), dark	10	11.36246007	8.0561E-07	3	167	6.827143921	0.000365144	3	82	4.957437509	0.00328639	3	81
Light-Dark Zone Data	STEREOTYPY TIME (centroid), light	10	6.686800308	0.00027338	3	167	4.622509967	0.004882775	3	82	3.045790553	0.033399141	3	81
Light-Dark Zone Data	STEREOTYPY TIME (crossover), dark	10	10.85332842	1.49578E-06	3	167	6.242768388	0.000717331	3	82	5.084985181	0.002822955	3	81
Light-Dark Zone Data	STEREOTYPY TIME (crossover), light	10	6.711614301	0.000264842	3	167	4.467160066	0.005887924	3	82	3.145247738	0.029561576	3	81
Light-Dark Zone Data	STEREOTYPY TIME (query), dark	10	10.60733461	2.01989E-06	3	167	6.123336379	0.000824392	3	82	4.873451032	0.003633128	3	81
Light-Dark Zone Data	STEREOTYPY TIME (query), light	10	6.471762313	0.000360014	3	167	4.305745412	0.007156007	3	82	2.974596008	0.036450208	3	81
Light-Dark Zone Data	STEREOTYPY TIME (whole body), dark	10	12.30944123	2.57527E-07	3	167	7.238428286	0.000228259	3	82	5.762929408	0.001266971	3	81
Light-Dark Zone Data	STEREOTYPY TIME (whole body), light	10	7.072763278	0.000167035	3	167	4.543416343	0.005370665	3	82	3.615635454	0.016621383	3	81
Light-Dark Zone Data	TOTAL DISTANCE (centroid), dark	10	0.515385953	0.67223613	3	167	0.419307184	0.739622503	3	82	0.648373628	0.586235717	3	81
Light-Dark Zone Data	TOTAL DISTANCE (centroid), light	10	6.402986754	0.000393194	3	167	5.023339069	0.003020002	3	82	2.033812727	0.115644904	3	81
Light-Dark Zone Data	TOTAL DISTANCE (crossover), dark	10	0.567507889	0.637165378	3	167	0.385308093	0.763862271	3	82	0.858143375	0.466342517	3	81
Light-Dark Zone Data	TOTAL DISTANCE (crossover), light	10	5.966957229	0.000688472	3	167	4.636398296	0.004801867	3	82	1.906973894	0.134995579	3	81
Light-Dark Zone Data	TOTAL DISTANCE (query), dark	10	0.626144636	0.599067956	3	167	0.456047758	0.713741262	3	82	0.715891428	0.545328793	3	81
Light-Dark Zone Data	TOTAL DISTANCE (query), light	10	6.043491846	0.000623905	3	167	4.76184649	0.004129998	3	82	1.89272441	0.137358276	3	81
Light-Dark Zone Data	TOTAL DISTANCE (whole body), dark	10	0.570984481	0.634865192	3	167	0.334869618	0.800149472	3	82	1.180835881	0.322263682	3	81
Light-Dark Zone Data	TOTAL DISTANCE (whole body), light	10	5.935559087	0.000716869	3	167	4.584988384	0.005108352	3	82	1.936045079	0.130297907	3	81
Light-Dark Zone Data	TOTAL DISTANCE X AXIS (centroid), dark	10	5.720335418	0.000945976	3	167	0.937116465	0.42664504	3	82	6.763857493	0.000396768	3	81
Light-Dark Zone Data	TOTAL DISTANCE X AXIS (centroid), light	10	9.968366026	4.42647E-06	3	167	7.136319176	0.00025639	3	82	3.477210603	0.019684491	3	81
Light-Dark Zone Data	TOTAL DISTANCE X AXIS (crossover), dark	10	6.167809018	0.000531751	3	167	1.061720424	0.369987792	3	82	7.022488984	0.00029521	3	81
Light-Dark Zone Data	TOTAL DISTANCE X AXIS (crossover), light	10	9.773803637	5.6278E-06	3	167	6.99950372	0.000299723	3	82	3.38404078	0.022061349	3	81
Light-Dark Zone Data	TOTAL DISTANCE X AXIS (query), dark	10	6.201837333	0.000509005	3	167	1.072476202	0.365423188	3	82	6.964775907	0.000315295	3	81
Light-Dark Zone Data	TOTAL DISTANCE X AXIS (query), light	10	9.804417725	5.41893E-06	3	167	7.077592581	0.000274148	3	82	3.371634341	0.022398979	3	81
Light-Dark Zone Data	TOTAL DISTANCE X AXIS (whole body), dark	10	6.33465813	0.000429209	3	167	1.07977822	0.362352993	3	82	7.202763848	0.000240486	3	81
Light-Dark Zone Data	TOTAL DISTANCE X AXIS (whole body), light	10	9.749991518	5.79586E-06	3	167	7.012801928	0.000295201	3	82	3.355585706	0.02284347	3	81
Light-Dark Zone Data	TOTAL DISTANCE Y AXIS (centroid), dark	10	2.038831817	0.110398612	3	167	0.516055939	0.672376447	3	82	4.721804933	0.004356312	3	81
Light-Dark Zone Data	TOTAL DISTANCE Y AXIS (centroid), light	10	6.077084889	0.000597524	3	167	2.701894583	0.050871305	3	82	5.847627235	0.001147243	3	81
Light-Dark Zone Data	TOTAL DISTANCE Y AXIS (crossover), dark	10	2.128476984	0.098536798	3	167	0.536290932	0.658722631	3	82	4.810109013	0.003919067	3	81
Light-Dark Zone Data	TOTAL DISTANCE Y AXIS (crossover), light	10	5.819165102	0.000832816	3	167	2.558020609	0.060721062	3	82	5.762172672	0.001268096	3	81
Light-Dark Zone Data	TOTAL DISTANCE Y AXIS (query), dark	10	2.097541192	0.102483018	3	167	0.543896853	0.653632114	3	82	4.644716108	0.004778428	3	81
Light-Dark Zone Data	TOTAL DISTANCE Y AXIS (query), light	10	5.684254876	0.000991039	3	167	2.545791812	0.061641249	3	82	5.599562101	0.001535139	3	81
Light-Dark Zone Data	TOTAL DISTANCE Y AXIS (whole body), dark	10	2.212048987	0.088601421	3	167	0.543949552	0.653596925	3	82	5.000512885	0.003121802	3	81
Light-Dark Zone Data	TOTAL DISTANCE Y AXIS (whole body), light	10	5.839326821	0.000811459	3	167	2.529158847	0.062915189	3	82	5.914760892	0.001060577	3	81
Light-Dark Zone Data	VERTICAL ACTIVITY COUNT (centroid), dark	10	15.621398	5.30608E-09	3	167	4.865374105	0.003647923	3	82	12.6653277	7.20473E-07	3	81
Light-Dark Zone Data	VERTICAL ACTIVITY COUNT (centroid), light	10	9.947840466	4.5399E-06	3	167	6.410370807	0.00059049	3	82	5.385897411	0.001975366	3	81
Light-Dark Zone Data	VERTICAL ACTIVITY COUNT (crossover), dark	10	15.57275968	5.61077E-09	3	167	4.865374105	0.003647923	3	82	12.60639775	7.6406E-07	3	81
Light-Dark Zone Data	VERTICAL ACTIVITY COUNT (crossover), light	10	9.964667683	4.44669E-06	3	167	6.410370807	0.00059049	3	82	5.415520702	0.001907375	3	81
Light-Dark Zone Data	VERTICAL ACTIVITY COUNT (query), dark	10	15.63898028	5.20011E-09	3	167	4.904998533	0.003478908	3	82	12.60639775	7.6406E-07	3	81
Light-Dark Zone Data	VERTICAL ACTIVITY COUNT (query), light	10	9.947840466	4.5399E-06	3	167	6.410370807	0.00059049	3	82	5.385897411	0.001975366	3	81
Light-Dark Zone Data	VERTICAL ACTIVITY COUNT (whole body), dark	10	15.621398	5.30608E-09	3	167	4.865374105	0.003647923	3	82	12.6653277	7.20473E-07	3	81
Light-Dark Zone Data	VERTICAL ACTIVITY COUNT (whole body), light	10	9.894513912	4.84854E-06	3	167	6.324598063	0.000652259	3	82	5.415520702	0.001907375	3	81
Light-Dark Zone Data	VERTICAL ACTIVITY TIME (centroid), dark	10	2.289685789	0.080251614	3	167	0.133569495	0.939796614	3	82	15.46193201	4.85192E-08	3	81
Light-Dark Zone Data	VERTICAL ACTIVITY TIME (centroid), light	10	5.894458108	0.00075583	3	167	2.00492182	0.119690455	3	82	7.478409913	0.000176066	3	81
Light-Dark Zone Data	VERTICAL ACTIVITY TIME (crossover), dark	10	2.289757223	0.080244298	3	167	0.133637712	0.939754217	3	82	15.39256108	5.17715E-08	3	81
Light-Dark Zone Data	VERTICAL ACTIVITY TIME (crossover), light	10	5.859416736	0.000790726	3	167	1.988341899	0.122139321	3	82	7.510143955	0.00016988	3	81
Light-Dark Zone Data	VERTICAL ACTIVITY TIME (query), dark	10	2.293609435	0.079850698	3	167	0.135446269	0.938627897	3	82	15.39256108	5.17715E-08	3	81
Light-Dark Zone Data	VERTICAL ACTIVITY TIME (query), light	10	5.758268477	0.000900819	3	167	1.950637839	0.127892596	3	82	7.478409913	0.000176066	3	81
Light-Dark Zone Data	VERTICAL ACTIVITY TIME (whole body), dark	10	2.406410668	0.069127344	3	167	0.137413373	0.937397871	3	82	15.46193201	4.85192E-08	3	81
Light-Dark Zone Data	VERTICAL ACTIVITY TIME (whole body), light	10	5.858167801	0.000791999	3	167	1.990950743	0.12175076	3	82	7.48082856	0.000175586	3	81
Light-Dark Zone Data	VERTICAL EPISODE COUNT (centroid), dark	10	5.676347435	0.0010012	3	167	1.076412864	0.363765113	3	82	8.836854108	3.90142E-05	3	81
Light-Dark Zone Data	VERTICAL EPISODE COUNT (centroid), light	10	6.453962684	0.000368321	3	167	4.109354844	0.009079219	3	82	4.570766735	0.005222405	3	81
Light-Dark Zone Data	VERTICAL EPISODE COUNT (crossover), dark	10	5.752234797	0.000907854	3	167	1.109037312	0.350280997	3	82	8.795715944	4.08065E-05	3	81
Light-Dark Zone Data	VERTICAL EPISODE COUNT (crossover), light	10	6.511800372	0.000342012	3	167	4.158804432	0.008550417	3	82	4.587947729	0.005115652	3	81
Light-Dark Zone Data	VERTICAL EPISODE COUNT (query), dark	10	5.6851899	0.000989844	3	167	1.084835367	0.360240199	3	82	8.795715944	4.08065E-05	3	81
Light-Dark Zone Data	VERTICAL EPISODE COUNT (query), light	10	5.747203627	0.000913763	3	167	3.512361637	0.018801087	3	82	4.570766735	0.005222405	3	81
Light-Dark Zone Data	VERTICAL EPISODE COUNT (whole body), dark	10	4.632082321	0.00386864	3	167	0.734992733	0.534113474	3	82	8.836854108	3.90142E-05	3	81
Light-Dark Zone Data	VERTICAL EPISODE COUNT (whole body), light	10	6.454801075	0.000367925	3	167	4.083482909	0.009368971	3	82	4.618269536	0.004932626	3	81
Open Field	TOTAL DISTANCE (cm), 1	11	1.173225234	0.321690758	3	163	1.569757496	0.20318296	3	80	3.707249855	0.014964626	3	79
Open Field	HORIZONTAL ACTIVITY COUNT, 1	11	0.261431629	0.853097436	3	163	2.792171619	0.045692667	3	80	4.277802636	0.00750172	3	79
Open Field	REST TIME (s), 1	11	26.64164681	4.47935E-14	3	163	9.745702071	1.49257E-05	3	80	23.02331043	8.28116E-11	3	79
Open Field	REST EPISODE COUNT, 1	11	37.2416505	2.19551E-18	3	163	12.23338823	1.14336E-06	3	80	31.88267686	1.31603E-13	3	79
Open Field	MOVEMENT TIME (s), 1	11	26.64153253	4.47986E-14	3	163	9.745807174	1.4924E-05	3	80	23.02122825	8.29478E-11	3	79
Open Field	MOVEMENT EPISODE COUNT, 1	11	37.42675667	1.86501E-18	3	163	12.2609608	1.11221E-06	3	80	32.00350461	1.21354E-13	3	79
Open Field	STEREOTYPY TIME (s), 1	11	3.551470353	0.015798651	3	163	3.266485642	0.025544185	3	80	2.264854654	0.08736951	3	79
Open Field	STEREOTYPIC EPISODE COUNT, 1	11	4.105345219	0.007701349	3	163	3.147531037	0.029549838	3	80	0.918860531	0.435727683	3	79
Open Field	STEREOTYPIC ACTIVITY COUNT, 1	11	2.458639045	0.06474727	3	163	3.142187866	0.029743921	3	80	0.699904367	0.554889857	3	79
Open Field	STEREOTYPIC EPISODE ACTIVITY COUNT, 1	11	1.230670071	0.30035498	3	163	2.455180019	0.069101323	3	80	2.784713485	0.046200958	3	79
Open Field	VERTICAL EPISODE COUNT, 1	11	17.31080344	8.32368E-10	3	163	20.47502795	6.10544E-10	3	80	5.821521845	0.001202227	3	79
Open Field	VERTICAL ACTIVITY COUNT, 1	11	25.81045192	1.02788E-13	3	163	27.59803961	2.36475E-12	3	80	5.260525011	0.002322521	3	79
Open Field	VERTICAL ACTIVITY TIME (s), 1	11	15.4545067	6.78415E-09	3	163	15.89568446	3.38848E-08	3	80	3.739771179	0.014384643	3	79
Open Field	LEFT FRONT TIME LEGACY (s), 1	11	1.229064959	0.300933318	3	163	1.080763786	0.362092232	3	80	0.441918179	0.723674307	3	79
Open Field	RIGHT FRONT TIME LEGACY (s), 1	11	3.474125589	0.017464967	3	163	1.025288942	0.385968406	3	80	4.809596067	0.003966067	3	79
Open Field	LEFT REAR TIME LEGACY (s), 1	11	0.467404734	0.705420774	3	163	2.062068212	0.111829504	3	80	0.996735243	0.398862042	3	79
Open Field	RIGHT REAR TIME LEGACY (s), 1	11	0.899999197	0.442601152	3	163	0.213073933	0.88706951	3	80	4.186947488	0.008370029	3	79
Open Field	CLOCKWISE REVOLUTIONS, 1	11	0.477020205	0.698711262	3	163	1.688542623	0.176086626	3	80	3.51717168	0.01886057	3	79
Open Field	COUNTER CLOCKWISE REVOLUTIONS, 1	11	0.06981455	0.97596734	3	163	0.808043469	0.493087624	3	80	0.765373597	0.516825468	3	79
Open Field	MARGIN TIME LEGACY (s), 1	11	0.14258876	0.934291438	3	163	0.131866564	0.940845569	3	80	0.626793236	0.599816105	3	79
Open Field	MARGIN DISTANCE LEGACY (cm), 1	11	1.337237105	0.264150166	3	163	0.478414629	0.698202182	3	80	3.954711833	0.011082805	3	79
Open Field	CENTER TIME LEGACY (s), 1	11	0.142787455	0.934165712	3	163	0.131983968	0.94077287	3	80	0.627064038	0.599645106	3	79
Open Field	CENTER DISTANCE LEGACY (cm), 1	11	6.019175506	0.00064976	3	163	5.41809488	0.00191497	3	80	3.283891771	0.025072992	3	79
Open Field	TOTAL DISTANCE X AXIS (cm), 1	11	4.171173561	0.007070952	3	163	3.802116883	0.013287564	3	80	2.998962129	0.035531772	3	79
Open Field	TOTAL DISTANCE Y AXIS (cm), 1	11	2.001919977	0.115781704	3	163	3.897340366	0.011835746	3	80	2.081125937	0.109368023	3	79
Open Field	AMBULATORY ACTIVITY COUNT, 1	11	0.169684862	0.916729637	3	163	2.8226689	0.044013873	3	80	4.236565469	0.00788389	3	79
Open Field	AMBULATORY TIME (s), 1	11	17.86395412	4.49785E-10	3	163	4.02505114	0.010137191	3	80	17.78086619	6.52228E-09	3	79
Open Field	AMBULATORY EPISODE COUNT, 1	11	0.179702825	0.910049853	3	163	1.409652207	0.246074906	3	80	0.578664589	0.630729795	3	79
Open Field	FRACTION TIME MOVING, 1	11	26.64153244	4.47986E-14	3	163	9.745807787	1.4924E-05	3	80	23.02122751	8.29479E-11	3	79
Open Field	FRACTION TIME RESTING, 1	11	26.6416453	4.47935E-14	3	163	9.745701523	1.49257E-05	3	80	23.0233105	8.28116E-11	3	79
Open Field	FRACTION TIME VERTICAL, 1	11	15.45450201	6.78419E-09	3	163	15.89568342	3.38849E-08	3	80	3.739768671	0.014384687	3	79
Open Field	FRACTION TIME CENTER, 1	11	0.14278747	0.934165703	3	163	0.131983919	0.9407729	3	80	0.627064124	0.599645052	3	79
Open Field	FRACTION TIME MARGINS, 1	11	0.142589001	0.934291285	3	163	0.131866386	0.94084568	3	80	0.626793467	0.599815959	3	79
Open Field	FRACTION TIME AMBULATORY, 1	11	17.86394215	4.49791E-10	3	163	4.025046568	0.010137247	3	80	17.78085702	6.52233E-09	3	79
Open Field	TOTAL DISTANCE (cm), 2	11	12.30959793	2.66935E-07	3	163	4.927519301	0.00342588	3	80	7.955149757	0.000106169	3	79
Open Field	HORIZONTAL ACTIVITY COUNT, 2	11	14.95604804	1.20209E-08	3	163	4.401566384	0.0064328	3	80	12.81911713	6.59207E-07	3	79
Open Field	REST TIME (s), 2	11	56.98107525	3.02741E-25	3	163	28.61159421	1.13749E-12	3	80	29.76881534	5.58718E-13	3	79
Open Field	REST EPISODE COUNT, 2	11	51.7385054	1.50789E-23	3	163	25.32306435	1.28482E-11	3	80	25.72167327	1.03959E-11	3	79
Open Field	MOVEMENT TIME (s), 2	11	56.98178258	3.02586E-25	3	163	28.61079738	1.13814E-12	3	80	29.77024296	5.58162E-13	3	79
Open Field	MOVEMENT EPISODE COUNT, 2	11	50.90095413	2.86538E-23	3	163	25.07331058	1.55398E-11	3	80	25.2528215	1.47958E-11	3	79
Open Field	STEREOTYPY TIME (s), 2	11	17.083179	1.07367E-09	3	163	15.77666967	3.78171E-08	3	80	4.91769882	0.003486955	3	79
Open Field	STEREOTYPIC EPISODE COUNT, 2	11	6.949079329	0.000197991	3	163	2.743022209	0.048534251	3	80	3.682455316	0.015422661	3	79
Open Field	STEREOTYPIC ACTIVITY COUNT, 2	11	10.80247026	1.6374E-06	3	163	8.566529567	5.33045E-05	3	80	3.584927721	0.017366205	3	79
Open Field	STEREOTYPIC EPISODE ACTIVITY COUNT, 2	11	5.745427694	0.000923678	3	163	0.702426141	0.553349049	3	80	6.280158326	0.000706131	3	79
Open Field	VERTICAL EPISODE COUNT, 2	11	5.922859225	0.000735297	3	163	8.212310086	7.86976E-05	3	80	0.634859655	0.594736942	3	79
Open Field	VERTICAL ACTIVITY COUNT, 2	11	3.829930679	0.011009231	3	163	3.147278615	0.029558978	3	80	0.631042466	0.597136785	3	79
Open Field	VERTICAL ACTIVITY TIME (s), 2	11	6.027924541	0.000642505	3	163	3.673879518	0.015531967	3	80	2.600226085	0.057928903	3	79
Open Field	LEFT FRONT TIME LEGACY (s), 2	11	0.046784968	0.986538017	3	163	0.165227859	0.919500612	3	80	0.658373393	0.580102626	3	79
Open Field	RIGHT FRONT TIME LEGACY (s), 2	11	0.899886891	0.442657897	3	163	0.658903208	0.579744699	3	80	0.475449598	0.700266363	3	79
Open Field	LEFT REAR TIME LEGACY (s), 2	11	1.550452468	0.203522571	3	163	0.704137139	0.552329809	3	80	2.000572628	0.120658489	3	79
Open Field	RIGHT REAR TIME LEGACY (s), 2	11	7.251655092	0.000134817	3	163	1.98174054	0.123345916	3	80	5.424593552	0.001914061	3	79
Open Field	CLOCKWISE REVOLUTIONS, 2	11	6.342962827	0.000429072	3	163	2.114782574	0.104853966	3	80	6.720818928	0.000425765	3	79
Open Field	COUNTER CLOCKWISE REVOLUTIONS, 2	11	3.105339727	0.028154778	3	163	2.881331986	0.040956486	3	80	0.938618873	0.426106992	3	79
Open Field	MARGIN TIME LEGACY (s), 2	11	4.702947823	0.003548864	3	163	3.076147212	0.032251368	3	80	2.078136018	0.10976787	3	79
Open Field	MARGIN DISTANCE LEGACY (cm), 2	11	12.33893604	2.57764E-07	3	163	6.124811193	0.000837472	3	80	7.027062256	0.000300491	3	79
Open Field	CENTER TIME LEGACY (s), 2	11	4.703075179	0.003548278	3	163	3.075894427	0.032261364	3	80	2.078158423	0.109764868	3	79
Open Field	CENTER DISTANCE LEGACY (cm), 2	11	6.449953084	0.000374194	3	163	2.407590467	0.073255432	3	80	3.953182197	0.011103357	3	79
Open Field	TOTAL DISTANCE X AXIS (cm), 2	11	4.203755954	0.006778314	3	163	1.983922456	0.12301823	3	80	2.562686339	0.060657627	3	79
Open Field	TOTAL DISTANCE Y AXIS (cm), 2	11	3.845094836	0.010794748	3	163	0.966223313	0.412904469	3	80	4.155302688	0.00869585	3	79
Open Field	AMBULATORY ACTIVITY COUNT, 2	11	16.66503586	1.71716E-09	3	163	5.48344155	0.001773015	3	80	13.16792708	4.68273E-07	3	79
Open Field	AMBULATORY TIME (s), 2	11	53.22714376	4.87683E-24	3	163	26.94485313	3.81687E-12	3	80	27.14888005	3.61772E-12	3	79
Open Field	AMBULATORY EPISODE COUNT, 2	11	4.119467485	0.007561532	3	163	1.973750269	0.12455324	3	80	3.554588319	0.018019956	3	79
Open Field	FRACTION TIME MOVING, 2	11	56.98177999	3.02586E-25	3	163	28.61079568	1.13814E-12	3	80	29.77024058	5.58163E-13	3	79
Open Field	FRACTION TIME RESTING, 2	11	56.98107031	3.02743E-25	3	163	28.61159086	1.13749E-12	3	80	29.768812	5.58719E-13	3	79
Open Field	FRACTION TIME VERTICAL, 2	11	6.027924026	0.000642505	3	163	3.673880009	0.015531958	3	80	2.600225007	0.057928979	3	79
Open Field	FRACTION TIME CENTER, 2	11	4.703074527	0.003548281	3	163	3.075894185	0.032261373	3	80	2.0781578	0.109764952	3	79
Open Field	FRACTION TIME MARGINS, 2	11	4.702945598	0.003548874	3	163	3.076147173	0.03225137	3	80	2.078134126	0.109768123	3	79
Open Field	FRACTION TIME AMBULATORY, 2	11	53.22714772	4.87681E-24	3	163	26.94485423	3.81687E-12	3	80	27.14888086	3.61772E-12	3	79
Open Field	TOTAL DISTANCE (cm), 3	11	10.18604253	3.47344E-06	3	163	3.859194756	0.012396999	3	80	7.55241148	0.000166269	3	79
Open Field	HORIZONTAL ACTIVITY COUNT, 3	11	15.35394061	7.61185E-09	3	163	4.099375125	0.009264611	3	80	15.30335292	6.12523E-08	3	79
Open Field	REST TIME (s), 3	11	57.94528743	1.50497E-25	3	163	23.1408192	6.9825E-11	3	80	34.38548851	2.53587E-14	3	79
Open Field	REST EPISODE COUNT, 3	11	37.74768948	1.40659E-18	3	163	14.30264615	1.50996E-07	3	80	24.29757465	3.06673E-11	3	79
Open Field	MOVEMENT TIME (s), 3	11	57.94237264	1.50814E-25	3	163	23.13970455	6.98867E-11	3	80	34.38326856	2.5395E-14	3	79
Open Field	MOVEMENT EPISODE COUNT, 3	11	37.10567907	2.47555E-18	3	163	14.41009266	1.36287E-07	3	80	23.3809948	6.25044E-11	3	79
Open Field	STEREOTYPY TIME (s), 3	11	7.401821045	0.000111458	3	163	7.802766603	0.000123997	3	80	1.733240693	0.166935402	3	79
Open Field	STEREOTYPIC EPISODE COUNT, 3	11	2.721986106	0.046171643	3	163	1.95131562	0.128005395	3	80	1.072517058	0.365634247	3	79
Open Field	STEREOTYPIC ACTIVITY COUNT, 3	11	4.786045896	0.003186829	3	163	4.908056528	0.003506285	3	80	1.453324864	0.233696389	3	79
Open Field	STEREOTYPIC EPISODE ACTIVITY COUNT, 3	11	4.512549842	0.004541753	3	163	0.46584546	0.706924956	3	80	5.372590234	0.002034928	3	79
Open Field	VERTICAL EPISODE COUNT, 3	11	12.85455758	1.39742E-07	3	163	10.01776817	1.11846E-05	3	80	5.465948718	0.001823179	3	79
Open Field	VERTICAL ACTIVITY COUNT, 3	11	8.345203302	3.39728E-05	3	163	3.820863279	0.012988147	3	80	5.244097508	0.00236803	3	79
Open Field	VERTICAL ACTIVITY TIME (s), 3	11	16.49714477	2.07494E-09	3	163	7.013252399	0.000301727	3	80	10.16354984	9.80397E-06	3	79
Open Field	LEFT FRONT TIME LEGACY (s), 3	11	2.265804498	0.082834743	3	163	2.572742062	0.059817688	3	80	0.840091084	0.475926523	3	79
Open Field	RIGHT FRONT TIME LEGACY (s), 3	11	1.734426392	0.161995219	3	163	1.775675131	0.15846528	3	80	0.409768501	0.746414316	3	79
Open Field	LEFT REAR TIME LEGACY (s), 3	11	0.845053158	0.471088894	3	163	0.602134374	0.615501634	3	80	1.000014758	0.397370833	3	79
Open Field	RIGHT REAR TIME LEGACY (s), 3	11	2.63720439	0.051490785	3	163	1.928785186	0.131566606	3	80	1.157807043	0.331213159	3	79
Open Field	CLOCKWISE REVOLUTIONS, 3	11	3.123581942	0.027498362	3	163	1.916806234	0.133499342	3	80	2.340550574	0.079636818	3	79
Open Field	COUNTER CLOCKWISE REVOLUTIONS, 3	11	7.170346753	0.000149466	3	163	3.671361076	0.01557969	3	80	3.956827959	0.011054437	3	79
Open Field	MARGIN TIME LEGACY (s), 3	11	4.12173979	0.007539273	3	163	2.607267187	0.057335608	3	80	1.68488016	0.176979803	3	79
Open Field	MARGIN DISTANCE LEGACY (cm), 3	11	10.2907151	3.05577E-06	3	163	4.451386962	0.006058469	3	80	6.740327075	0.000416386	3	79
Open Field	CENTER TIME LEGACY (s), 3	11	4.122389495	0.007532921	3	163	2.607388373	0.05732708	3	80	1.685160798	0.176919862	3	79
Open Field	CENTER DISTANCE LEGACY (cm), 3	11	6.050824724	0.000623898	3	163	1.755188624	0.162447867	3	80	5.494190809	0.001763652	3	79
Open Field	TOTAL DISTANCE X AXIS (cm), 3	11	4.644073398	0.003830083	3	163	1.571017944	0.202875452	3	80	3.790856315	0.013519156	3	79
Open Field	TOTAL DISTANCE Y AXIS (cm), 3	11	3.953843907	0.009374196	3	163	1.588507052	0.198654457	3	80	3.653908723	0.015967604	3	79
Open Field	AMBULATORY ACTIVITY COUNT, 3	11	16.05552142	3.42038E-09	3	163	4.688750274	0.004556653	3	80	14.78263315	9.96637E-08	3	79
Open Field	AMBULATORY TIME (s), 3	11	41.53967522	5.38846E-20	3	163	18.51526953	3.24639E-09	3	80	23.83343523	4.39117E-11	3	79
Open Field	AMBULATORY EPISODE COUNT, 3	11	5.549421464	0.001188811	3	163	3.735556756	0.014408245	3	80	3.076276301	0.032322034	3	79
Open Field	FRACTION TIME MOVING, 3	11	57.94237795	1.50814E-25	3	163	23.13970443	6.98867E-11	3	80	34.38327589	2.53949E-14	3	79
Open Field	FRACTION TIME RESTING, 3	11	57.94529161	1.50497E-25	3	163	23.14081809	6.9825E-11	3	80	34.38549586	2.53586E-14	3	79
Open Field	FRACTION TIME VERTICAL, 3	11	16.49714578	2.07494E-09	3	163	7.01325332	0.000301727	3	80	10.16355001	9.80397E-06	3	79
Open Field	FRACTION TIME CENTER, 3	11	4.122389042	0.007532926	3	163	2.607388298	0.057327085	3	80	1.685160531	0.176919919	3	79
Open Field	FRACTION TIME MARGINS, 3	11	4.121738189	0.007539289	3	163	2.607266182	0.057335679	3	80	1.684879342	0.176979978	3	79
Open Field	FRACTION TIME AMBULATORY, 3	11	41.53968314	5.38843E-20	3	163	18.51526514	3.2464E-09	3	80	23.83344486	4.39113E-11	3	79
Open Field	TOTAL DISTANCE (cm), 4	11	8.847921285	1.81328E-05	3	163	3.5976158	0.01704484	3	80	7.344568943	0.000209944	3	79
Open Field	HORIZONTAL ACTIVITY COUNT, 4	11	17.83228582	4.65862E-10	3	163	5.770078815	0.001266352	3	80	16.48380079	2.0748E-08	3	79
Open Field	REST TIME (s), 4	11	49.74332178	7.01735E-23	3	163	22.73221091	9.66358E-11	3	80	27.97007248	1.9955E-12	3	79
Open Field	REST EPISODE COUNT, 4	11	34.92587776	1.73778E-17	3	163	16.23592854	2.4796E-08	3	80	19.59603848	1.36246E-09	3	79
Open Field	MOVEMENT TIME (s), 4	11	49.74222883	7.02332E-23	3	163	22.73154751	9.6687E-11	3	80	27.96983533	1.99584E-12	3	79
Open Field	MOVEMENT EPISODE COUNT, 4	11	34.8398081	1.87856E-17	3	163	16.37102195	2.19187E-08	3	80	19.26159388	1.80994E-09	3	79
Open Field	STEREOTYPY TIME (s), 4	11	7.854411118	6.29334E-05	3	163	6.539727813	0.000518521	3	80	3.769827509	0.013868857	3	79
Open Field	STEREOTYPIC EPISODE COUNT, 4	11	4.443849933	0.004964766	3	163	2.555599648	0.061089648	3	80	2.58540008	0.05899163	3	79
Open Field	STEREOTYPIC ACTIVITY COUNT, 4	11	5.768364583	0.000896824	3	163	4.85912444	0.003717022	3	80	2.780346621	0.046448982	3	79
Open Field	STEREOTYPIC EPISODE ACTIVITY COUNT, 4	11	8.687868506	2.2136E-05	3	163	2.291625724	0.084446661	3	80	7.249969918	0.000233548	3	79
Open Field	VERTICAL EPISODE COUNT, 4	11	21.36896213	1.0056E-11	3	163	9.501366214	1.93724E-05	3	80	16.0523238	3.07172E-08	3	79
Open Field	VERTICAL ACTIVITY COUNT, 4	11	18.73902748	1.71391E-10	3	163	6.767953624	0.000399117	3	80	12.72202996	7.25404E-07	3	79
Open Field	VERTICAL ACTIVITY TIME (s), 4	11	28.51967393	7.06571E-15	3	163	9.690607619	1.58275E-05	3	80	20.65025829	5.63796E-10	3	79
Open Field	LEFT FRONT TIME LEGACY (s), 4	11	0.519843558	0.669210003	3	163	1.781604716	0.157330372	3	80	0.222245572	0.880676486	3	79
Open Field	RIGHT FRONT TIME LEGACY (s), 4	11	1.145389491	0.332511693	3	163	0.733964543	0.534788076	3	80	0.595745901	0.619640664	3	79
Open Field	LEFT REAR TIME LEGACY (s), 4	11	2.241764018	0.08541074	3	163	1.038747482	0.38005114	3	80	1.483634602	0.225389153	3	79
Open Field	RIGHT REAR TIME LEGACY (s), 4	11	2.120352651	0.099662513	3	163	0.461639113	0.709855422	3	80	2.083000906	0.109118012	3	79
Open Field	CLOCKWISE REVOLUTIONS, 4	11	4.451083283	0.004918427	3	163	2.099393608	0.106844789	3	80	3.903562237	0.011791409	3	79
Open Field	COUNTER CLOCKWISE REVOLUTIONS, 4	11	2.053455584	0.108478391	3	163	1.484293451	0.225105174	3	80	1.220190182	0.307929955	3	79
Open Field	MARGIN TIME LEGACY (s), 4	11	4.121319762	0.007543383	3	163	3.053307786	0.033167154	3	80	2.650074714	0.054494051	3	79
Open Field	MARGIN DISTANCE LEGACY (cm), 4	11	7.928554953	5.73239E-05	3	163	3.472498983	0.019856488	3	80	6.279014406	0.000707063	3	79
Open Field	CENTER TIME LEGACY (s), 4	11	4.12175456	0.007539129	3	163	3.053498473	0.0331594	3	80	2.650623267	0.054457408	3	79
Open Field	CENTER DISTANCE LEGACY (cm), 4	11	7.023494654	0.000180115	3	163	3.356149776	0.022890362	3	80	4.841405761	0.003818514	3	79
Open Field	TOTAL DISTANCE X AXIS (cm), 4	11	3.480180199	0.017328433	3	163	1.057345405	0.372006439	3	80	3.702973139	0.015042637	3	79
Open Field	TOTAL DISTANCE Y AXIS (cm), 4	11	3.045700172	0.030411305	3	163	1.776695574	0.158269405	3	80	2.808816765	0.044855657	3	79
Open Field	AMBULATORY ACTIVITY COUNT, 4	11	17.76044591	5.04522E-10	3	163	6.318966139	0.000668797	3	80	15.70743767	4.2148E-08	3	79
Open Field	AMBULATORY TIME (s), 4	11	31.78016076	3.14487E-16	3	163	17.19345002	1.04261E-08	3	80	16.84598793	1.4969E-08	3	79
Open Field	AMBULATORY EPISODE COUNT, 4	11	1.810718977	0.147261977	3	163	0.742821159	0.529662208	3	80	1.768346215	0.159992467	3	79
Open Field	FRACTION TIME MOVING, 4	11	49.74222657	7.02333E-23	3	163	22.73154375	9.66873E-11	3	80	27.96983675	1.99583E-12	3	79
Open Field	FRACTION TIME RESTING, 4	11	49.74331824	7.01737E-23	3	163	22.73220703	9.66361E-11	3	80	27.9700721	1.9955E-12	3	79
Open Field	FRACTION TIME VERTICAL, 4	11	28.51967682	7.06569E-15	3	163	9.690608817	1.58274E-05	3	80	20.65026033	5.63795E-10	3	79
Open Field	FRACTION TIME CENTER, 4	11	4.121754536	0.007539129	3	163	3.053499292	0.033159367	3	80	2.65062334	0.054457403	3	79
Open Field	FRACTION TIME MARGINS, 4	11	4.12131761	0.007543404	3	163	3.053306717	0.033167197	3	80	2.650073894	0.054494106	3	79
Open Field	FRACTION TIME AMBULATORY, 4	11	31.7801563	3.14488E-16	3	163	17.19344965	1.04261E-08	3	80	16.84598472	1.4969E-08	3	79
Open Field	TOTAL DISTANCE (cm), 5	11	7.460184934	0.000103521	3	163	5.338165384	0.002104461	3	80	4.259540927	0.007668587	3	79
Open Field	HORIZONTAL ACTIVITY COUNT, 5	11	17.03334157	1.13532E-09	3	163	8.253277171	7.52174E-05	3	80	11.00314403	4.09789E-06	3	79
Open Field	REST TIME (s), 5	11	30.88224604	7.32466E-16	3	163	20.34296974	6.81861E-10	3	80	12.5669678	8.45577E-07	3	79
Open Field	REST EPISODE COUNT, 5	11	23.71368265	8.67211E-13	3	163	14.817719	9.25921E-08	3	80	9.751437261	1.51434E-05	3	79
Open Field	MOVEMENT TIME (s), 5	11	30.88151403	7.32973E-16	3	163	20.34271058	6.82009E-10	3	80	12.56652199	8.45951E-07	3	79
Open Field	MOVEMENT EPISODE COUNT, 5	11	22.36451278	3.52169E-12	3	163	14.35163887	1.44097E-07	3	80	9.045243487	3.22309E-05	3	79
Open Field	STEREOTYPY TIME (s), 5	11	0.963222507	0.411606755	3	163	2.239618953	0.090001477	3	80	0.685978018	0.563253019	3	79
Open Field	STEREOTYPIC EPISODE COUNT, 5	11	2.318821089	0.07741947	3	163	2.079064519	0.10953191	3	80	1.277133925	0.2880008	3	79
Open Field	STEREOTYPIC ACTIVITY COUNT, 5	11	1.147942582	0.331505806	3	163	1.892877374	0.137443651	3	80	1.213717278	0.310274105	3	79
Open Field	STEREOTYPIC EPISODE ACTIVITY COUNT, 5	11	9.683281785	6.44207E-06	3	163	2.447291103	0.069773371	3	80	8.480126612	5.95567E-05	3	79
Open Field	VERTICAL EPISODE COUNT, 5	11	19.68304826	6.12614E-11	3	163	14.06291596	1.89966E-07	3	80	8.708430412	4.64253E-05	3	79
Open Field	VERTICAL ACTIVITY COUNT, 5	11	12.28965423	2.73356E-07	3	163	13.97251405	2.07215E-07	3	80	4.890627094	0.003601115	3	79
Open Field	VERTICAL ACTIVITY TIME (s), 5	11	25.86004113	9.77955E-14	3	163	24.6697069	2.11715E-11	3	80	9.585768909	1.8058E-05	3	79
Open Field	LEFT FRONT TIME LEGACY (s), 5	11	0.228665676	0.876339113	3	163	0.765430142	0.516749593	3	80	0.428380212	0.733217868	3	79
Open Field	RIGHT FRONT TIME LEGACY (s), 5	11	0.564617449	0.639100664	3	163	0.588975679	0.623997577	3	80	0.053754696	0.983460386	3	79
Open Field	LEFT REAR TIME LEGACY (s), 5	11	0.212115465	0.887900654	3	163	1.185404656	0.320633164	3	80	0.191580544	0.901843966	3	79
Open Field	RIGHT REAR TIME LEGACY (s), 5	11	3.091176205	0.028675138	3	163	4.228267294	0.007927786	3	80	0.769891903	0.514275137	3	79
Open Field	CLOCKWISE REVOLUTIONS, 5	11	3.467508542	0.01761541	3	163	2.259576694	0.087828248	3	80	2.16175264	0.099111082	3	79
Open Field	COUNTER CLOCKWISE REVOLUTIONS, 5	11	2.093276229	0.103143455	3	163	3.627696341	0.016431091	3	80	0.788473954	0.503891003	3	79
Open Field	MARGIN TIME LEGACY (s), 5	11	4.330727332	0.005749104	3	163	1.174989464	0.324557465	3	80	6.799281941	0.000389304	3	79
Open Field	MARGIN DISTANCE LEGACY (cm), 5	11	7.505898008	9.77053E-05	3	163	4.833687727	0.003831614	3	80	4.085236936	0.009463808	3	79
Open Field	CENTER TIME LEGACY (s), 5	11	4.33090339	0.005747792	3	163	1.174736113	0.324653468	3	80	6.800223223	0.000388887	3	79
Open Field	CENTER DISTANCE LEGACY (cm), 5	11	5.815225849	0.000844376	3	163	3.373796598	0.022401746	3	80	6.437866031	0.000588827	3	79
Open Field	TOTAL DISTANCE X AXIS (cm), 5	11	4.169979455	0.007081914	3	163	2.262022495	0.087565522	3	80	2.861399183	0.042055528	3	79
Open Field	TOTAL DISTANCE Y AXIS (cm), 5	11	2.522501591	0.059659594	3	163	2.7905101	0.04578595	3	80	2.140512217	0.101717216	3	79
Open Field	AMBULATORY ACTIVITY COUNT, 5	11	16.14071826	3.10528E-09	3	163	8.411265866	6.32045E-05	3	80	10.12335912	1.02266E-05	3	79
Open Field	AMBULATORY TIME (s), 5	11	24.99878483	2.33175E-13	3	163	16.77346613	1.52119E-08	3	80	10.51057167	6.82145E-06	3	79
Open Field	AMBULATORY EPISODE COUNT, 5	11	9.381518952	9.3508E-06	3	163	5.533936238	0.001670697	3	80	5.320755283	0.00216315	3	79
Open Field	FRACTION TIME MOVING, 5	11	30.88151286	7.32974E-16	3	163	20.34270927	6.8201E-10	3	80	12.56652203	8.45951E-07	3	79
Open Field	FRACTION TIME RESTING, 5	11	30.8822454	7.32466E-16	3	163	20.34296758	6.81862E-10	3	80	12.56696858	8.45577E-07	3	79
Open Field	FRACTION TIME VERTICAL, 5	11	25.86004286	9.77954E-14	3	163	24.66970872	2.11715E-11	3	80	9.585769454	1.8058E-05	3	79
Open Field	FRACTION TIME CENTER, 5	11	4.330903009	0.005747794	3	163	1.174736142	0.324653457	3	80	6.800223286	0.000388887	3	79
Open Field	FRACTION TIME MARGINS, 5	11	4.330725099	0.005749121	3	163	1.174989119	0.324557596	3	80	6.799279335	0.000389305	3	79
Open Field	FRACTION TIME AMBULATORY, 5	11	24.99878532	2.33175E-13	3	163	16.77346691	1.52119E-08	3	80	10.51057097	6.82145E-06	3	79
Open Field	TOTAL DISTANCE (cm), 6	11	16.12520387	3.16039E-09	3	163	11.43710148	2.55915E-06	3	80	8.156931754	8.49401E-05	3	79
Open Field	HORIZONTAL ACTIVITY COUNT, 6	11	26.96368266	3.25397E-14	3	163	13.4793771	3.33967E-07	3	80	16.44232971	2.15419E-08	3	79
Open Field	REST TIME (s), 6	11	39.71048653	2.55776E-19	3	163	22.03262841	1.69595E-10	3	80	19.07401367	2.12433E-09	3	79
Open Field	REST EPISODE COUNT, 6	11	27.74676832	1.50348E-14	3	163	15.10566891	7.06182E-08	3	80	13.33479821	3.97994E-07	3	79
Open Field	MOVEMENT TIME (s), 6	11	39.70888592	2.56129E-19	3	163	22.0314308	1.6976E-10	3	80	19.0732007	2.12581E-09	3	79
Open Field	MOVEMENT EPISODE COUNT, 6	11	26.26171403	6.54117E-14	3	163	14.28480061	1.53592E-07	3	80	12.71087602	7.33433E-07	3	79
Open Field	STEREOTYPY TIME (s), 6	11	10.87877921	1.49246E-06	3	163	15.04101192	7.50358E-08	3	80	3.488311624	0.019535929	3	79
Open Field	STEREOTYPIC EPISODE COUNT, 6	11	4.664329812	0.003730889	3	163	8.045336082	9.4673E-05	3	80	3.593087936	0.017194497	3	79
Open Field	STEREOTYPIC ACTIVITY COUNT, 6	11	9.615884815	7.00028E-06	3	163	13.02821479	5.19318E-07	3	80	4.091440113	0.009393127	3	79
Open Field	STEREOTYPIC EPISODE ACTIVITY COUNT, 6	11	8.637557478	2.35703E-05	3	163	2.368551887	0.076847842	3	80	7.481423192	0.000180032	3	79
Open Field	VERTICAL EPISODE COUNT, 6	11	33.83400632	4.69398E-17	3	163	19.30678698	1.63957E-09	3	80	18.9835505	2.29545E-09	3	79
Open Field	VERTICAL ACTIVITY COUNT, 6	11	21.41112531	9.61641E-12	3	163	15.59851092	4.45969E-08	3	80	9.482695722	2.01553E-05	3	79
Open Field	VERTICAL ACTIVITY TIME (s), 6	11	45.08718103	2.85144E-21	3	163	24.46641426	2.47623E-11	3	80	22.94850706	8.7852E-11	3	79
Open Field	LEFT FRONT TIME LEGACY (s), 6	11	2.118732754	0.099867513	3	163	0.186333044	0.905408606	3	80	3.357873838	0.02290639	3	79
Open Field	RIGHT FRONT TIME LEGACY (s), 6	11	0.837494004	0.475122315	3	163	0.24979301	0.861260398	3	80	2.04256872	0.114636204	3	79
Open Field	LEFT REAR TIME LEGACY (s), 6	11	1.588729016	0.194127914	3	163	5.992297265	0.000976982	3	80	0.280293959	0.83946919	3	79
Open Field	RIGHT REAR TIME LEGACY (s), 6	11	1.877198355	0.135480169	3	163	0.773293657	0.512316748	3	80	1.908806951	0.134919076	3	79
Open Field	CLOCKWISE REVOLUTIONS, 6	11	4.244939151	0.006425717	3	163	1.337128346	0.268205061	3	80	4.211661502	0.008124201	3	79
Open Field	COUNTER CLOCKWISE REVOLUTIONS, 6	11	4.303820209	0.005953261	3	163	5.474569855	0.00179164	3	80	0.740671746	0.530943636	3	79
Open Field	MARGIN TIME LEGACY (s), 6	11	3.791676872	0.011569406	3	163	2.068470946	0.110958452	3	80	6.548632177	0.000518501	3	79
Open Field	MARGIN DISTANCE LEGACY (cm), 6	11	15.1688059	9.41234E-09	3	163	10.53972619	6.46415E-06	3	80	7.825634264	0.000122585	3	79
Open Field	CENTER TIME LEGACY (s), 6	11	3.790442955	0.011587942	3	163	2.067843564	0.111043507	3	80	6.547347116	0.000519266	3	79
Open Field	CENTER DISTANCE LEGACY (cm), 6	11	8.870437444	1.76316E-05	3	163	5.945550935	0.00103167	3	80	6.304945439	0.000686223	3	79
Open Field	TOTAL DISTANCE X AXIS (cm), 6	11	9.346807384	9.76117E-06	3	163	5.454993133	0.001833448	3	80	5.795120933	0.001239835	3	79
Open Field	TOTAL DISTANCE Y AXIS (cm), 6	11	7.700511355	7.64099E-05	3	163	6.75947896	0.000403005	3	80	3.843623598	0.012680435	3	79
Open Field	AMBULATORY ACTIVITY COUNT, 6	11	27.82782832	1.38856E-14	3	163	14.90875607	8.49753E-08	3	80	16.74626058	1.63727E-08	3	79
Open Field	AMBULATORY TIME (s), 6	11	32.94261942	1.06594E-16	3	163	20.62474508	5.38864E-10	3	80	16.01274977	3.18488E-08	3	79
Open Field	AMBULATORY EPISODE COUNT, 6	11	8.928571593	1.64012E-05	3	163	2.723641302	0.049702807	3	80	7.118512608	0.000270928	3	79
Open Field	FRACTION TIME MOVING, 6	11	39.70888386	2.56129E-19	3	163	22.03143078	1.6976E-10	3	80	19.07319871	2.12582E-09	3	79
Open Field	FRACTION TIME RESTING, 6	11	39.71048559	2.55777E-19	3	163	22.0326294	1.69595E-10	3	80	19.07401204	2.12434E-09	3	79
Open Field	FRACTION TIME VERTICAL, 6	11	45.0871801	2.85144E-21	3	163	24.46641328	2.47623E-11	3	80	22.94850704	8.7852E-11	3	79
Open Field	FRACTION TIME CENTER, 6	11	3.79044317	0.011587939	3	163	2.067844028	0.111043444	3	80	6.5473476	0.000519265	3	79
Open Field	FRACTION TIME MARGINS, 6	11	3.791676912	0.011569406	3	163	2.068470894	0.110958459	3	80	6.548633068	0.0005185	3	79
Open Field	FRACTION TIME AMBULATORY, 6	11	32.94261658	1.06594E-16	3	163	20.62474341	5.38865E-10	3	80	16.01274917	3.18488E-08	3	79
Open Field	TOTAL DISTANCE (cm), 7	11	11.15954075	1.06203E-06	3	163	8.832989286	3.98516E-05	3	80	4.527828032	0.005554813	3	79
Open Field	HORIZONTAL ACTIVITY COUNT, 7	11	20.8377382	1.76972E-11	3	163	14.7742119	9.64757E-08	3	80	9.228557765	2.64586E-05	3	79
Open Field	REST TIME (s), 7	11	39.25667257	3.78155E-19	3	163	26.24441402	6.41857E-12	3	80	15.58648058	4.71213E-08	3	79
Open Field	REST EPISODE COUNT, 7	11	13.98408547	3.70732E-08	3	163	4.079577782	0.009489315	3	80	10.0537793	1.1003E-05	3	79
Open Field	MOVEMENT TIME (s), 7	11	39.25609528	3.78344E-19	3	163	26.24386457	6.42121E-12	3	80	15.58651706	4.71197E-08	3	79
Open Field	MOVEMENT EPISODE COUNT, 7	11	13.03955328	1.12295E-07	3	163	3.676571017	0.015481128	3	80	9.5506975	1.87454E-05	3	79
Open Field	STEREOTYPY TIME (s), 7	11	9.756199799	5.88861E-06	3	163	6.567607596	0.000502167	3	80	4.079212224	0.009532971	3	79
Open Field	STEREOTYPIC EPISODE COUNT, 7	11	3.519947909	0.016457725	3	163	3.602196523	0.016949903	3	80	1.11798634	0.346902335	3	79
Open Field	STEREOTYPIC ACTIVITY COUNT, 7	11	7.487306369	0.00010003	3	163	4.867235446	0.00368122	3	80	3.037423768	0.033896826	3	79
Open Field	STEREOTYPIC EPISODE ACTIVITY COUNT, 7	11	9.76663803	5.81341E-06	3	163	6.38615611	0.000618862	3	80	5.086969758	0.002851976	3	79
Open Field	VERTICAL EPISODE COUNT, 7	11	34.25215205	3.20377E-17	3	163	25.57583014	1.06082E-11	3	80	12.75552017	7.01833E-07	3	79
Open Field	VERTICAL ACTIVITY COUNT, 7	11	16.28397573	2.64015E-09	3	163	12.38435204	9.83081E-07	3	80	6.159156325	0.000812116	3	79
Open Field	VERTICAL ACTIVITY TIME (s), 7	11	35.53082832	1.00719E-17	3	163	20.58422624	5.57367E-10	3	80	14.81959801	9.626E-08	3	79
Open Field	LEFT FRONT TIME LEGACY (s), 7	11	2.173116211	0.093204738	3	163	0.922842368	0.433711779	3	80	1.903942227	0.13571949	3	79
Open Field	RIGHT FRONT TIME LEGACY (s), 7	11	1.087128365	0.356216226	3	163	1.194609732	0.317200973	3	80	0.711221001	0.548162305	3	79
Open Field	LEFT REAR TIME LEGACY (s), 7	11	0.304477619	0.822128049	3	163	0.291978821	0.831073788	3	80	0.399657394	0.7536166	3	79
Open Field	RIGHT REAR TIME LEGACY (s), 7	11	2.064067561	0.107031025	3	163	2.02236184	0.117383517	3	80	2.291446449	0.084571681	3	79
Open Field	CLOCKWISE REVOLUTIONS, 7	11	5.725760736	0.000947348	3	163	2.954860223	0.037423372	3	80	3.330381688	0.023688547	3	79
Open Field	COUNTER CLOCKWISE REVOLUTIONS, 7	11	4.829342246	0.003013133	3	163	8.604511689	5.11338E-05	3	80	0.861428513	0.464743523	3	79
Open Field	MARGIN TIME LEGACY (s), 7	11	2.247148958	0.084827013	3	163	4.176365361	0.008440834	3	80	1.228649634	0.304890944	3	79
Open Field	MARGIN DISTANCE LEGACY (cm), 7	11	11.31143427	8.83927E-07	3	163	8.051594983	9.40181E-05	3	80	4.865413417	0.003710858	3	79
Open Field	CENTER TIME LEGACY (s), 7	11	2.247236485	0.084817557	3	163	4.176144977	0.008443082	3	80	1.228608476	0.304905663	3	79
Open Field	CENTER DISTANCE LEGACY (cm), 7	11	5.767964533	0.000897286	3	163	5.508018873	0.00172244	3	80	3.000766309	0.035453336	3	79
Open Field	TOTAL DISTANCE X AXIS (cm), 7	11	6.788089865	0.000243032	3	163	4.355824643	0.006797143	3	80	3.035737369	0.033966901	3	79
Open Field	TOTAL DISTANCE Y AXIS (cm), 7	11	5.683895496	0.000999786	3	163	5.018008631	0.003075967	3	80	2.607080229	0.057444083	3	79
Open Field	AMBULATORY ACTIVITY COUNT, 7	11	21.27663705	1.1091E-11	3	163	15.06871018	7.31097E-08	3	80	9.351428821	2.3192E-05	3	79
Open Field	AMBULATORY TIME (s), 7	11	33.07132865	9.46416E-17	3	163	21.67207449	2.27321E-10	3	80	13.55552085	3.21283E-07	3	79
Open Field	AMBULATORY EPISODE COUNT, 7	11	5.69506275	0.000985519	3	163	3.200677734	0.027687407	3	80	2.603382267	0.057705148	3	79
Open Field	FRACTION TIME MOVING, 7	11	39.25609542	3.78344E-19	3	163	26.24386334	6.42121E-12	3	80	15.5865177	4.71197E-08	3	79
Open Field	FRACTION TIME RESTING, 7	11	39.25667198	3.78155E-19	3	163	26.24441224	6.41858E-12	3	80	15.58648116	4.71213E-08	3	79
Open Field	FRACTION TIME VERTICAL, 7	11	35.530833	1.00718E-17	3	163	20.58422678	5.57367E-10	3	80	14.81960109	9.62597E-08	3	79
Open Field	FRACTION TIME CENTER, 7	11	2.24723701	0.0848175	3	163	4.176145011	0.008443082	3	80	1.228608463	0.304905667	3	79
Open Field	FRACTION TIME MARGINS, 7	11	2.247150513	0.084826845	3	163	4.176366036	0.008440827	3	80	1.228649292	0.304891066	3	79
Open Field	FRACTION TIME AMBULATORY, 7	11	33.07132268	9.46422E-17	3	163	21.67207141	2.27322E-10	3	80	13.55551806	3.21284E-07	3	79
Open Field	TOTAL DISTANCE (cm), 8	11	16.15645062	3.05039E-09	3	163	10.05858238	1.07125E-05	3	80	7.251246084	0.000233212	3	79
Open Field	HORIZONTAL ACTIVITY COUNT, 8	11	27.7168477	1.54829E-14	3	163	13.30744304	3.94941E-07	3	80	14.87816881	9.11088E-08	3	79
Open Field	REST TIME (s), 8	11	42.71252155	2.01561E-20	3	163	24.11655405	3.24716E-11	3	80	18.73864867	2.83319E-09	3	79
Open Field	REST EPISODE COUNT, 8	11	4.654798723	0.003777237	3	163	2.736860112	0.048902777	3	80	2.216295801	0.092717282	3	79
Open Field	MOVEMENT TIME (s), 8	11	42.71322328	2.01443E-20	3	163	24.11603964	3.24846E-11	3	80	18.73945219	2.83123E-09	3	79
Open Field	MOVEMENT EPISODE COUNT, 8	11	4.003245064	0.008792188	3	163	2.48908262	0.066285803	3	80	1.849642149	0.144974842	3	79
Open Field	STEREOTYPY TIME (s), 8	11	3.310690453	0.021584178	3	163	2.301838443	0.083396451	3	80	3.820652331	0.013038882	3	79
Open Field	STEREOTYPIC EPISODE COUNT, 8	11	3.640271463	0.014080154	3	163	3.060514121	0.032875415	3	80	1.906506334	0.135297029	3	79
Open Field	STEREOTYPIC ACTIVITY COUNT, 8	11	3.405448694	0.019090751	3	163	3.216785707	0.027146618	3	80	2.672705203	0.053002617	3	79
Open Field	STEREOTYPIC EPISODE ACTIVITY COUNT, 8	11	12.92365288	1.28775E-07	3	163	4.153347964	0.008679017	3	80	8.995890246	3.39948E-05	3	79
Open Field	VERTICAL EPISODE COUNT, 8	11	38.91839795	5.06725E-19	3	163	22.13256958	1.56426E-10	3	80	19.209431	1.89225E-09	3	79
Open Field	VERTICAL ACTIVITY COUNT, 8	11	14.98691044	1.16014E-08	3	163	19.45569668	1.44366E-09	3	80	5.568295704	0.001616696	3	79
Open Field	VERTICAL ACTIVITY TIME (s), 8	11	38.52783789	7.11351E-19	3	163	33.03252613	5.41048E-14	3	80	15.03781756	7.84543E-08	3	79
Open Field	LEFT FRONT TIME LEGACY (s), 8	11	1.219947776	0.304237527	3	163	0.260741344	0.853466546	3	80	0.897520784	0.446325421	3	79
Open Field	RIGHT FRONT TIME LEGACY (s), 8	11	0.743677753	0.527495932	3	163	1.995310983	0.121321693	3	80	0.022579947	0.995365168	3	79
Open Field	LEFT REAR TIME LEGACY (s), 8	11	0.031796537	0.992353873	3	163	0.347618915	0.790956828	3	80	0.541365472	0.655375972	3	79
Open Field	RIGHT REAR TIME LEGACY (s), 8	11	3.964292323	0.00924797	3	163	1.417596815	0.243758012	3	80	3.658002822	0.015888268	3	79
Open Field	CLOCKWISE REVOLUTIONS, 8	11	9.900736379	4.92933E-06	3	163	3.746988006	0.014209187	3	80	6.145310178	0.000825236	3	79
Open Field	COUNTER CLOCKWISE REVOLUTIONS, 8	11	5.519824238	0.001235025	3	163	4.417622262	0.006309665	3	80	2.240018778	0.090065361	3	79
Open Field	MARGIN TIME LEGACY (s), 8	11	8.49939462	2.8011E-05	3	163	5.820228954	0.001194204	3	80	3.157818063	0.029252119	3	79
Open Field	MARGIN DISTANCE LEGACY (cm), 8	11	15.19800255	9.10209E-09	3	163	10.20541509	9.17638E-06	3	80	6.56946762	0.000506262	3	79
Open Field	CENTER TIME LEGACY (s), 8	11	8.500103557	2.79861E-05	3	163	5.820818225	0.001193381	3	80	3.158249709	0.029236675	3	79
Open Field	CENTER DISTANCE LEGACY (cm), 8	11	8.655014986	2.30623E-05	3	163	4.505935433	0.005673908	3	80	5.007459147	0.003134112	3	79
Open Field	TOTAL DISTANCE X AXIS (cm), 8	11	9.599009992	7.14753E-06	3	163	6.504444784	0.000539999	3	80	4.001835049	0.010468201	3	79
Open Field	TOTAL DISTANCE Y AXIS (cm), 8	11	7.088771342	0.000165778	3	163	4.630998436	0.004883098	3	80	3.538716269	0.018371819	3	79
Open Field	AMBULATORY ACTIVITY COUNT, 8	11	27.90661918	1.28537E-14	3	163	13.98581008	2.04581E-07	3	80	14.68852527	1.08897E-07	3	79
Open Field	AMBULATORY TIME (s), 8	11	35.54964836	9.90297E-18	3	163	21.03752437	3.82645E-10	3	80	15.78929535	3.90904E-08	3	79
Open Field	AMBULATORY EPISODE COUNT, 8	11	4.001744342	0.008809324	3	163	2.631315532	0.055667754	3	80	1.511696793	0.217948958	3	79
Open Field	FRACTION TIME MOVING, 8	11	42.71322502	2.01443E-20	3	163	24.11604106	3.24846E-11	3	80	18.73945288	2.83123E-09	3	79
Open Field	FRACTION TIME RESTING, 8	11	42.71252314	2.01561E-20	3	163	24.1165556	3.24716E-11	3	80	18.738649	2.83319E-09	3	79
Open Field	FRACTION TIME VERTICAL, 8	11	38.52783604	7.11352E-19	3	163	33.03252859	5.41047E-14	3	80	15.03781599	7.84545E-08	3	79
Open Field	FRACTION TIME CENTER, 8	11	8.500102315	2.79862E-05	3	163	5.820817958	0.001193382	3	80	3.158249116	0.029236696	3	79
Open Field	FRACTION TIME MARGINS, 8	11	8.499392546	2.8011E-05	3	163	5.820227502	0.001194206	3	80	3.157817434	0.029252142	3	79
Open Field	FRACTION TIME AMBULATORY, 8	11	35.54964814	9.90297E-18	3	163	21.03752338	3.82646E-10	3	80	15.78929587	3.90904E-08	3	79
Open Field	TOTAL DISTANCE (cm), 9	11	17.35187175	7.95067E-10	3	163	10.68407075	5.56152E-06	3	80	8.46655107	6.04481E-05	3	79
Open Field	HORIZONTAL ACTIVITY COUNT, 9	11	27.50999113	1.8974E-14	3	163	14.92028978	8.40572E-08	3	80	14.66547741	1.11289E-07	3	79
Open Field	REST TIME (s), 9	11	36.74891322	3.39491E-18	3	163	21.65868845	2.29816E-10	3	80	17.18620722	1.10417E-08	3	79
Open Field	REST EPISODE COUNT, 9	11	2.939412733	0.034886423	3	163	1.943835521	0.129177117	3	80	1.602533691	0.195440738	3	79
Open Field	MOVEMENT TIME (s), 9	11	36.74813399	3.39726E-18	3	163	21.65843527	2.29864E-10	3	80	17.18554614	1.10483E-08	3	79
Open Field	MOVEMENT EPISODE COUNT, 9	11	2.469100291	0.063885586	3	163	1.812163457	0.151605671	3	80	1.280661919	0.28680625	3	79
Open Field	STEREOTYPY TIME (s), 9	11	1.685032837	0.172274541	3	163	2.044975625	0.114187942	3	80	1.076352865	0.364019717	3	79
Open Field	STEREOTYPIC EPISODE COUNT, 9	11	4.026903165	0.008526406	3	163	1.11470357	0.348143318	3	80	4.246586163	0.007789242	3	79
Open Field	STEREOTYPIC ACTIVITY COUNT, 9	11	2.014422151	0.113967365	3	163	1.22621629	0.305670955	3	80	2.557778323	0.061023744	3	79
Open Field	STEREOTYPIC EPISODE ACTIVITY COUNT, 9	11	17.06498765	1.09577E-09	3	163	5.529348222	0.00167974	3	80	12.78823459	6.79565E-07	3	79
Open Field	VERTICAL EPISODE COUNT, 9	11	42.03465319	3.55312E-20	3	163	21.82543508	2.00638E-10	3	80	22.09526998	1.73441E-10	3	79
Open Field	VERTICAL ACTIVITY COUNT, 9	11	12.17174628	3.14646E-07	3	163	20.17532208	7.84861E-10	3	80	5.027615612	0.003060005	3	79
Open Field	VERTICAL ACTIVITY TIME (s), 9	11	30.78721663	8.01434E-16	3	163	22.87899373	8.5963E-11	3	80	13.46571944	3.50479E-07	3	79
Open Field	LEFT FRONT TIME LEGACY (s), 9	11	1.205895778	0.309394556	3	163	0.678024628	0.5680373	3	80	0.669634251	0.573185633	3	79
Open Field	RIGHT FRONT TIME LEGACY (s), 9	11	0.574379152	0.632644192	3	163	0.023904953	0.994958031	3	80	1.46133811	0.231472298	3	79
Open Field	LEFT REAR TIME LEGACY (s), 9	11	0.07784398	0.971908903	3	163	1.229084324	0.304644001	3	80	0.395435701	0.756629994	3	79
Open Field	RIGHT REAR TIME LEGACY (s), 9	11	4.646594792	0.003817593	3	163	0.752558772	0.524070353	3	80	5.832573007	0.001186832	3	79
Open Field	CLOCKWISE REVOLUTIONS, 9	11	8.788011238	1.95377E-05	3	163	5.084709851	0.002841499	3	80	4.842497254	0.003813551	3	79
Open Field	COUNTER CLOCKWISE REVOLUTIONS, 9	11	9.453258361	8.55703E-06	3	163	5.535575977	0.001667477	3	80	4.702702575	0.00450577	3	79
Open Field	MARGIN TIME LEGACY (s), 9	11	5.49000527	0.001283413	3	163	3.379655795	0.02224185	3	80	3.364382461	0.022725064	3	79
Open Field	MARGIN DISTANCE LEGACY (cm), 9	11	16.89138704	1.3313E-09	3	163	9.691759923	1.5808E-05	3	80	8.598364309	5.23396E-05	3	79
Open Field	CENTER TIME LEGACY (s), 9	11	5.489599746	0.001284084	3	163	3.379543727	0.022244897	3	80	3.364103664	0.022732801	3	79
Open Field	CENTER DISTANCE LEGACY (cm), 9	11	8.184489491	4.15567E-05	3	163	5.34304427	0.002092365	3	80	4.831778788	0.003862571	3	79
Open Field	TOTAL DISTANCE X AXIS (cm), 9	11	10.57626466	2.15631E-06	3	163	6.781875515	0.000392814	3	80	5.402552186	0.001964371	3	79
Open Field	TOTAL DISTANCE Y AXIS (cm), 9	11	9.288643718	1.049E-05	3	163	6.300757269	0.000683024	3	80	4.465943373	0.00598289	3	79
Open Field	AMBULATORY ACTIVITY COUNT, 9	11	27.08885057	2.87481E-14	3	163	15.64150979	4.28543E-08	3	80	13.56440328	3.18534E-07	3	79
Open Field	AMBULATORY TIME (s), 9	11	34.01808659	3.96663E-17	3	163	24.68359997	2.09465E-11	3	80	13.30536377	4.09556E-07	3	79
Open Field	AMBULATORY EPISODE COUNT, 9	11	0.715295707	0.544183256	3	163	1.139658405	0.338197913	3	80	1.134156256	0.340452059	3	79
Open Field	FRACTION TIME MOVING, 9	11	36.74813238	3.39726E-18	3	163	21.65843391	2.29864E-10	3	80	17.1855454	1.10483E-08	3	79
Open Field	FRACTION TIME RESTING, 9	11	36.74891239	3.39491E-18	3	163	21.65868707	2.29816E-10	3	80	17.18620753	1.10417E-08	3	79
Open Field	FRACTION TIME VERTICAL, 9	11	30.78721719	8.01433E-16	3	163	22.8789917	8.59631E-11	3	80	13.46571979	3.50479E-07	3	79
Open Field	FRACTION TIME CENTER, 9	11	5.489599621	0.001284084	3	163	3.379543243	0.02224491	3	80	3.364103591	0.022732803	3	79
Open Field	FRACTION TIME MARGINS, 9	11	5.490005379	0.001283413	3	163	3.379655874	0.022241848	3	80	3.364382203	0.022725071	3	79
Open Field	FRACTION TIME AMBULATORY, 9	11	34.01808854	3.96662E-17	3	163	24.68359893	2.09465E-11	3	80	13.30536585	4.09556E-07	3	79
Open Field	TOTAL DISTANCE (cm), 10	11	20.03984047	4.16591E-11	3	163	12.81479026	6.40972E-07	3	80	9.558351287	1.85931E-05	3	79
Open Field	HORIZONTAL ACTIVITY COUNT, 10	11	30.20887151	1.38875E-15	3	163	16.62944899	1.73296E-08	3	80	15.4848644	5.17624E-08	3	79
Open Field	REST TIME (s), 10	11	39.51301792	3.03145E-19	3	163	23.60156341	4.85533E-11	3	80	16.85034745	1.49105E-08	3	79
Open Field	REST EPISODE COUNT, 10	11	3.554571889	0.015735244	3	163	2.56154979	0.060645121	3	80	1.013749932	0.391178335	3	79
Open Field	MOVEMENT TIME (s), 10	11	39.51250929	3.03278E-19	3	163	23.6008757	4.85795E-11	3	80	16.85044984	1.49092E-08	3	79
Open Field	MOVEMENT EPISODE COUNT, 10	11	3.121900619	0.02755822	3	163	2.329842972	0.080582652	3	80	0.809971728	0.49208702	3	79
Open Field	STEREOTYPY TIME (s), 10	11	7.138141622	0.000155703	3	163	6.446478852	0.000577276	3	80	3.343545196	0.023310736	3	79
Open Field	STEREOTYPIC EPISODE COUNT, 10	11	4.474325356	0.004772448	3	163	2.784745702	0.046111065	3	80	3.434665182	0.020856918	3	79
Open Field	STEREOTYPIC ACTIVITY COUNT, 10	11	5.034496819	0.002310783	3	163	4.176183416	0.00844269	3	80	2.688200832	0.052005011	3	79
Open Field	STEREOTYPIC EPISODE ACTIVITY COUNT, 10	11	12.95872775	1.23545E-07	3	163	5.184743953	0.002523451	3	80	7.888403442	0.000114328	3	79
Open Field	VERTICAL EPISODE COUNT, 10	11	59.10901179	6.52517E-26	3	163	35.79569203	9.00611E-15	3	80	27.34899369	3.12691E-12	3	79
Open Field	VERTICAL ACTIVITY COUNT, 10	11	18.33738871	2.66516E-10	3	163	21.97997248	1.76985E-10	3	80	6.209109208	0.000766522	3	79
Open Field	VERTICAL ACTIVITY TIME (s), 10	11	41.90750757	3.95348E-20	3	163	37.46820847	3.1587E-15	3	80	14.5921246	1.19266E-07	3	79
Open Field	LEFT FRONT TIME LEGACY (s), 10	11	1.041911744	0.375628402	3	163	0.337003236	0.798610923	3	80	1.060402624	0.370775374	3	79
Open Field	RIGHT FRONT TIME LEGACY (s), 10	11	1.893873681	0.132670386	3	163	1.593509847	0.197462612	3	80	2.062824783	0.111838147	3	79
Open Field	LEFT REAR TIME LEGACY (s), 10	11	1.29256785	0.278809474	3	163	1.492849261	0.222812868	3	80	0.439791856	0.72516995	3	79
Open Field	RIGHT REAR TIME LEGACY (s), 10	11	4.367574907	0.005480856	3	163	1.895141003	0.137065699	3	80	6.450294696	0.000580473	3	79
Open Field	CLOCKWISE REVOLUTIONS, 10	11	8.722703966	2.11948E-05	3	163	7.384783525	0.000198134	3	80	3.315939931	0.024110155	3	79
Open Field	COUNTER CLOCKWISE REVOLUTIONS, 10	11	7.074918201	0.000168721	3	163	4.071653323	0.0095808	3	80	4.018861562	0.010254727	3	79
Open Field	MARGIN TIME LEGACY (s), 10	11	1.827686228	0.14416463	3	163	1.537005406	0.211331622	3	80	0.73713444	0.532989594	3	79
Open Field	MARGIN DISTANCE LEGACY (cm), 10	11	19.85898186	5.06419E-11	3	163	12.3013694	1.06811E-06	3	80	9.65081208	1.68508E-05	3	79
Open Field	CENTER TIME LEGACY (s), 10	11	1.828020318	0.144104275	3	163	1.537089902	0.211310203	3	80	0.737287747	0.532900796	3	79
Open Field	CENTER DISTANCE LEGACY (cm), 10	11	6.861368356	0.000221374	3	163	6.874166351	0.000353517	3	80	2.689771502	0.051904946	3	79
Open Field	TOTAL DISTANCE X AXIS (cm), 10	11	12.50699378	2.11039E-07	3	163	7.568823366	0.000161095	3	80	5.993283451	0.000984352	3	79
Open Field	TOTAL DISTANCE Y AXIS (cm), 10	11	11.89941459	4.35798E-07	3	163	7.924040087	0.000108327	3	80	6.05609824	0.000915123	3	79
Open Field	AMBULATORY ACTIVITY COUNT, 10	11	31.14763816	5.69994E-16	3	163	17.85239511	5.80385E-09	3	80	15.70675355	4.21746E-08	3	79
Open Field	AMBULATORY TIME (s), 10	11	42.90435594	1.71806E-20	3	163	24.60323559	2.22828E-11	3	80	19.85696572	1.09319E-09	3	79
Open Field	AMBULATORY EPISODE COUNT, 10	11	8.901633962	1.69601E-05	3	163	3.303836449	0.024402935	3	80	6.286400495	0.000701062	3	79
Open Field	FRACTION TIME MOVING, 10	11	39.51250975	3.03278E-19	3	163	23.60087745	4.85795E-11	3	80	16.85044925	1.49092E-08	3	79
Open Field	FRACTION TIME RESTING, 10	11	39.51301778	3.03145E-19	3	163	23.60156536	4.85532E-11	3	80	16.85034636	1.49105E-08	3	79
Open Field	FRACTION TIME VERTICAL, 10	11	41.90750394	3.95349E-20	3	163	37.46820332	3.15871E-15	3	80	14.59212399	1.19266E-07	3	79
Open Field	FRACTION TIME CENTER, 10	11	1.828020499	0.144104242	3	163	1.537089984	0.211310182	3	80	0.737287801	0.532900765	3	79
Open Field	FRACTION TIME MARGINS, 10	11	1.827687637	0.144164375	3	163	1.537006371	0.211331377	3	80	0.737135044	0.532989244	3	79
Open Field	FRACTION TIME AMBULATORY, 10	11	42.90435661	1.71806E-20	3	163	24.60323478	2.22828E-11	3	80	19.8569669	1.09318E-09	3	79
Open Field	TOTAL DISTANCE (cm), 11	11	20.33913948	3.01858E-11	3	163	12.51849917	8.59998E-07	3	80	9.591677027	1.79448E-05	3	79
Open Field	HORIZONTAL ACTIVITY COUNT, 11	11	34.77087224	1.9996E-17	3	163	24.17847312	3.09466E-11	3	80	15.15139535	7.056E-08	3	79
Open Field	REST TIME (s), 11	11	46.68414315	7.85297E-22	3	163	37.46752595	3.16004E-15	3	80	17.31106363	9.88065E-09	3	79
Open Field	REST EPISODE COUNT, 11	11	1.959179791	0.122197934	3	163	1.685141844	0.176811504	3	80	0.429652334	0.732319009	3	79
Open Field	MOVEMENT TIME (s), 11	11	46.68328799	7.85835E-22	3	163	37.46795658	3.15919E-15	3	80	17.31056368	9.88504E-09	3	79
Open Field	MOVEMENT EPISODE COUNT, 11	11	1.901915803	0.131335454	3	163	1.626601651	0.189750194	3	80	0.415878709	0.742072821	3	79
Open Field	STEREOTYPY TIME (s), 11	11	0.741630098	0.528686815	3	163	2.45158027	0.069407179	3	80	0.435041501	0.728515831	3	79
Open Field	STEREOTYPIC EPISODE COUNT, 11	11	1.707244979	0.16757723	3	163	0.629880737	0.597840733	3	80	1.925098805	0.132272006	3	79
Open Field	STEREOTYPIC ACTIVITY COUNT, 11	11	0.942773332	0.421425119	3	163	2.123816473	0.103702365	3	80	1.166177781	0.327998221	3	79
Open Field	STEREOTYPIC EPISODE ACTIVITY COUNT, 11	11	19.83074692	5.22115E-11	3	163	9.985338829	1.15748E-05	3	80	10.3768074	7.84221E-06	3	79
Open Field	VERTICAL EPISODE COUNT, 11	11	37.85900109	1.27577E-18	3	163	34.08928456	2.69973E-14	3	80	11.71407435	1.98503E-06	3	79
Open Field	VERTICAL ACTIVITY COUNT, 11	11	17.92693405	4.1946E-10	3	163	29.53173413	5.91975E-13	3	80	5.195714924	0.00250741	3	79
Open Field	VERTICAL ACTIVITY TIME (s), 11	11	33.56621711	6.00036E-17	3	163	35.73490653	9.36051E-15	3	80	9.939688003	1.24089E-05	3	79
Open Field	LEFT FRONT TIME LEGACY (s), 11	11	0.46128624	0.709705207	3	163	1.101332794	0.353579892	3	80	0.622071577	0.602802981	3	79
Open Field	RIGHT FRONT TIME LEGACY (s), 11	11	0.642143618	0.588966384	3	163	0.905781549	0.442136973	3	80	0.917001283	0.436642448	3	79
Open Field	LEFT REAR TIME LEGACY (s), 11	11	1.194546467	0.313617225	3	163	1.957551946	0.12703647	3	80	0.214439575	0.886116964	3	79
Open Field	RIGHT REAR TIME LEGACY (s), 11	11	4.457645836	0.004876762	3	163	2.000704508	0.120526261	3	80	2.752480752	0.048063393	3	79
Open Field	CLOCKWISE REVOLUTIONS, 11	11	9.28148656	1.05834E-05	3	163	4.334534319	0.006973801	3	80	5.647283723	0.001473746	3	79
Open Field	COUNTER CLOCKWISE REVOLUTIONS, 11	11	11.72022724	5.40302E-07	3	163	7.439927097	0.000186204	3	80	5.235419476	0.002392436	3	79
Open Field	MARGIN TIME LEGACY (s), 11	11	5.275697423	0.001692104	3	163	3.582750681	0.017356644	3	80	2.331940483	0.080480959	3	79
Open Field	MARGIN DISTANCE LEGACY (cm), 11	11	18.46874298	2.30626E-10	3	163	10.45053538	7.09555E-06	3	80	9.296684124	2.45932E-05	3	79
Open Field	CENTER TIME LEGACY (s), 11	11	5.275480042	0.001692579	3	163	3.582487549	0.017362214	3	80	2.33179179	0.080495615	3	79
Open Field	CENTER DISTANCE LEGACY (cm), 11	11	11.49454786	7.08789E-07	3	163	13.90352412	2.21451E-07	3	80	3.231758852	0.026722785	3	79
Open Field	TOTAL DISTANCE X AXIS (cm), 11	11	11.41076873	7.84089E-07	3	163	6.973240882	0.000315778	3	80	5.736467342	0.00132774	3	79
Open Field	TOTAL DISTANCE Y AXIS (cm), 11	11	11.24345187	9.59572E-07	3	163	5.468118091	0.00180531	3	80	6.472784623	0.000565664	3	79
Open Field	AMBULATORY ACTIVITY COUNT, 11	11	34.37142548	2.87399E-17	3	163	26.0186821	7.59988E-12	3	80	14.1730743	1.77521E-07	3	79
Open Field	AMBULATORY TIME (s), 11	11	41.06816078	8.02789E-20	3	163	29.57675852	5.7351E-13	3	80	16.08826973	2.9725E-08	3	79
Open Field	AMBULATORY EPISODE COUNT, 11	11	3.549157447	0.015846102	3	163	2.818638538	0.04423214	3	80	0.891188437	0.449511806	3	79
Open Field	FRACTION TIME MOVING, 11	11	46.68329047	7.85833E-22	3	163	37.46795939	3.15919E-15	3	80	17.31056451	9.88504E-09	3	79
Open Field	FRACTION TIME RESTING, 11	11	46.68414242	7.85297E-22	3	163	37.46752591	3.16004E-15	3	80	17.31106342	9.88066E-09	3	79
Open Field	FRACTION TIME VERTICAL, 11	11	33.56621472	6.00037E-17	3	163	35.73490486	9.36052E-15	3	80	9.939688321	1.24089E-05	3	79
Open Field	FRACTION TIME CENTER, 11	11	5.275480135	0.001692579	3	163	3.582487701	0.017362211	3	80	2.331791668	0.080495627	3	79
Open Field	FRACTION TIME MARGINS, 11	11	5.275696743	0.001692106	3	163	3.582750439	0.017356649	3	80	2.331939815	0.080481025	3	79
Open Field	FRACTION TIME AMBULATORY, 11	11	41.06816086	8.02789E-20	3	163	29.57675959	5.7351E-13	3	80	16.08826901	2.9725E-08	3	79
Open Field	TOTAL DISTANCE (cm), 12	11	20.46056398	2.64968E-11	3	163	12.85483528	6.16104E-07	3	80	9.229236175	2.64394E-05	3	79
Open Field	HORIZONTAL ACTIVITY COUNT, 12	11	37.3728099	1.95576E-18	3	163	23.7334887	4.37821E-11	3	80	17.15000548	1.14039E-08	3	79
Open Field	REST TIME (s), 12	11	47.35296195	4.60337E-22	3	163	31.2945634	1.74333E-13	3	80	19.80822738	1.13898E-09	3	79
Open Field	REST EPISODE COUNT, 12	11	2.016391224	0.113684133	3	163	0.926693111	0.431829168	3	80	0.972455489	0.410054879	3	79
Open Field	MOVEMENT TIME (s), 12	11	47.35237238	4.60553E-22	3	163	31.29311779	1.74505E-13	3	80	19.80842276	1.13879E-09	3	79
Open Field	MOVEMENT EPISODE COUNT, 12	11	2.10941506	0.10105467	3	163	0.972442971	0.409992977	3	80	1.061233994	0.370420509	3	79
Open Field	STEREOTYPY TIME (s), 12	11	0.640211884	0.590182938	3	163	1.199376605	0.315436852	3	80	1.549500461	0.20829566	3	79
Open Field	STEREOTYPIC EPISODE COUNT, 12	11	5.724485664	0.000948903	3	163	1.004118312	0.395440709	3	80	5.082158856	0.002868288	3	79
Open Field	STEREOTYPIC ACTIVITY COUNT, 12	11	1.718474356	0.165249241	3	163	0.227448952	0.877036891	3	80	2.542361131	0.062188204	3	79
Open Field	STEREOTYPIC EPISODE ACTIVITY COUNT, 12	11	28.25767678	9.11985E-15	3	163	8.106298869	8.84878E-05	3	80	20.85123322	4.77542E-10	3	79
Open Field	VERTICAL EPISODE COUNT, 12	11	41.30114468	6.59093E-20	3	163	45.92890904	2.30939E-17	3	80	12.35715501	1.04142E-06	3	79
Open Field	VERTICAL ACTIVITY COUNT, 12	11	25.77596051	1.06411E-13	3	163	20.01526358	8.98091E-10	3	80	9.172326009	2.81071E-05	3	79
Open Field	VERTICAL ACTIVITY TIME (s), 12	11	36.37173924	4.74684E-18	3	163	32.48290314	7.80451E-14	3	80	12.08750088	1.36323E-06	3	79
Open Field	LEFT FRONT TIME LEGACY (s), 12	11	1.387283308	0.248572334	3	163	0.3098739	0.818181985	3	80	1.355851664	0.262419468	3	79
Open Field	RIGHT FRONT TIME LEGACY (s), 12	11	1.02133184	0.384765246	3	163	1.168526263	0.327014698	3	80	1.698491793	0.174095032	3	79
Open Field	LEFT REAR TIME LEGACY (s), 12	11	0.901249725	0.441969697	3	163	1.261756878	0.29316749	3	80	0.703685407	0.552635252	3	79
Open Field	RIGHT REAR TIME LEGACY (s), 12	11	2.951996138	0.034324286	3	163	1.224593366	0.306253485	3	80	2.865911893	0.041823544	3	79
Open Field	CLOCKWISE REVOLUTIONS, 12	11	7.387312272	0.000113524	3	163	3.769326353	0.013828192	3	80	4.040235585	0.009992978	3	79
Open Field	COUNTER CLOCKWISE REVOLUTIONS, 12	11	11.49529452	7.08152E-07	3	163	8.636784345	4.93605E-05	3	80	4.873830004	0.003673852	3	79
Open Field	MARGIN TIME LEGACY (s), 12	11	3.760994096	0.012039225	3	163	6.063782679	0.000899007	3	80	1.936748337	0.13041046	3	79
Open Field	MARGIN DISTANCE LEGACY (cm), 12	11	19.71880113	5.89346E-11	3	163	12.83825484	6.26278E-07	3	80	8.732127785	4.5244E-05	3	79
Open Field	CENTER TIME LEGACY (s), 12	11	3.76096292	0.012039712	3	163	6.06282936	0.000900004	3	80	1.936875522	0.130390279	3	79
Open Field	CENTER DISTANCE LEGACY (cm), 12	11	10.82539186	1.59243E-06	3	163	6.508808653	0.000537294	3	80	4.76820018	0.004166811	3	79
Open Field	TOTAL DISTANCE X AXIS (cm), 12	11	13.25668576	8.69346E-08	3	163	7.348110017	0.000206499	3	80	6.681577583	0.000445289	3	79
Open Field	TOTAL DISTANCE Y AXIS (cm), 12	11	12.42589982	2.32408E-07	3	163	7.439939404	0.000186201	3	80	6.097414793	0.000872314	3	79
Open Field	AMBULATORY ACTIVITY COUNT, 12	11	35.56075953	9.8046E-18	3	163	23.8182921	4.09714E-11	3	80	15.66832274	4.36946E-08	3	79
Open Field	AMBULATORY TIME (s), 12	11	35.45218036	1.08098E-17	3	163	28.99279437	8.66724E-13	3	80	12.31493045	1.08614E-06	3	79
Open Field	AMBULATORY EPISODE COUNT, 12	11	6.309889392	0.000447625	3	163	3.536083275	0.018373471	3	80	2.960333994	0.037253589	3	79
Open Field	FRACTION TIME MOVING, 12	11	47.35237029	4.60554E-22	3	163	31.29311638	1.74506E-13	3	80	19.80842167	1.1388E-09	3	79
Open Field	FRACTION TIME RESTING, 12	11	47.35296036	4.60337E-22	3	163	31.29456321	1.74333E-13	3	80	19.80822617	1.13898E-09	3	79
Open Field	FRACTION TIME VERTICAL, 12	11	36.37173878	4.74684E-18	3	163	32.48289988	7.80453E-14	3	80	12.08750101	1.36322E-06	3	79
Open Field	FRACTION TIME CENTER, 12	11	3.760962649	0.012039716	3	163	6.062830189	0.000900003	3	80	1.936875331	0.130390309	3	79
Open Field	FRACTION TIME MARGINS, 12	11	3.760993762	0.01203923	3	163	6.063785104	0.000899005	3	80	1.936747652	0.130410569	3	79
Open Field	FRACTION TIME AMBULATORY, 12	11	35.45218153	1.08098E-17	3	163	28.99279766	8.66722E-13	3	80	12.31493023	1.08614E-06	3	79
NMR	BODY WEIGHT (g), 4	4	83.44384249	1.45908E-33	3	175	61.48608425	2.48458E-21	3	86	45.59340093	1.16724E-17	3	85
NMR	LEAN MASS (g), 4	4	78.46272124	3.29384E-32	3	175	68.74365062	9.04714E-23	3	86	38.33866094	9.09907E-16	3	85
NMR	% Lean Mass, 4	4	26.85897296	2.44106E-14	3	175	7.483396403	0.000164925	3	86	24.82850787	1.24557E-11	3	85
NMR	FAT MASS (g), 4	4	36.43192921	2.41281E-18	3	175	11.16012199	2.94135E-06	3	86	28.9570258	5.38616E-13	3	85
NMR	% Fat Mass, 4	4	15.548248	5.20739E-09	3	175	3.871158686	0.011967126	3	86	15.48480753	4.03461E-08	3	85
NMR	TOTAL WATER (g), 4	4	75.62033893	2.05223E-31	3	175	68.86896473	8.56279E-23	3	86	36.6704501	2.64671E-15	3	85
NMR	OTHER, 4	4	47.94318315	1.14781E-22	3	175	17.06694743	8.79158E-09	3	86	35.07500846	7.5385E-15	3	85
NMR	BODY WEIGHT (g), 8	8	29.22742192	2.53543E-15	3	172	26.87718517	2.78146E-12	3	84	18.56975446	2.48872E-09	3	84
NMR	LEAN MASS (g), 8	8	27.65356233	1.20677E-14	3	172	41.93783926	1.15593E-16	3	84	14.2004459	1.44006E-07	3	84
NMR	% Lean Mass, 8	8	7.799498688	6.52014E-05	3	172	0.296792646	0.827615198	3	84	12.27786889	9.74755E-07	3	84
NMR	FAT MASS (g), 8	8	10.19615992	3.2438E-06	3	172	0.307223637	0.82009746	3	84	11.70530734	1.75109E-06	3	84
NMR	% Fat Mass, 8	8	4.416229531	0.005089715	3	172	1.095951855	0.35548722	3	84	9.008455014	3.07631E-05	3	84
NMR	TOTAL WATER (g), 8	8	27.89489805	9.48295E-15	3	172	38.8194029	7.73262E-16	3	84	14.23285935	1.39535E-07	3	84
NMR	OTHER, 8	8	68.55422957	3.28235E-29	3	172	35.4587631	6.6293E-15	3	84	35.64640855	5.86267E-15	3	84
NMR	BODY WEIGHT (g), 12	12	31.64755894	2.99174E-16	3	167	42.54037517	1.11134E-16	3	82	18.50448074	3.09932E-09	3	81
NMR	LEAN MASS (g), 12	12	28.00826243	1.00715E-14	3	167	47.92026611	5.42602E-18	3	82	12.96770922	5.33669E-07	3	81
NMR	% Lean Mass, 12	12	14.74984653	1.45068E-08	3	167	4.892430585	0.003531636	3	82	11.44627319	2.46929E-06	3	81
NMR	FAT MASS (g), 12	12	12.18153891	3.00174E-07	3	167	4.264987334	0.007517917	3	82	10.05251613	1.05548E-05	3	81
NMR	% Fat Mass, 12	12	8.742059167	2.02966E-05	3	167	2.625940735	0.055854077	3	82	8.053262417	9.24955E-05	3	81
NMR	TOTAL WATER (g), 12	12	31.40340536	3.77075E-16	3	167	48.40554874	4.17627E-18	3	82	14.58593664	1.10905E-07	3	81
NMR	OTHER, 12	12	70.53961695	1.61388E-29	3	167	41.0452508	2.67938E-16	3	82	33.68840586	3.09702E-14	3	81
NMR	BODY WEIGHT (g), 16	16	26.88393877	3.77562E-14	3	161	36.2708432	5.81672E-15	3	81	17.06567797	1.43819E-08	3	76
NMR	LEAN MASS (g), 16	16	24.59252756	3.74394E-13	3	161	43.75418714	6.52033E-17	3	81	14.51693147	1.44762E-07	3	76
NMR	% Lean Mass, 16	16	13.91570717	4.10931E-08	3	161	7.177535555	0.000247473	3	81	8.55792514	5.75912E-05	3	76
NMR	FAT MASS (g), 16	16	11.50767843	7.09264E-07	3	161	6.056591844	0.000898753	3	81	8.801089005	4.43089E-05	3	76
NMR	% Fat Mass, 16	16	8.697532649	2.20864E-05	3	161	5.616775221	0.001504348	3	81	6.082528281	0.000912635	3	76
NMR	TOTAL WATER (g), 16	16	27.86527959	1.44083E-14	3	161	49.55014486	2.74766E-18	3	81	16.38180911	2.63723E-08	3	76
NMR	OTHER, 16	16	80.23399933	8.57312E-32	3	161	48.55523087	4.65111E-18	3	81	38.04463953	4.03726E-15	3	76
NMR	BODY WEIGHT (g), 19	19	26.50739728	8.82866E-14	3	148	36.65531343	1.71334E-14	3	72	18.86570396	3.94277E-09	3	72
NMR	LEAN MASS (g), 19	19	24.92402518	4.12567E-13	3	148	42.08330434	8.02988E-16	3	72	17.22315491	1.57057E-08	3	72
NMR	% Lean Mass, 19	19	13.13406988	1.18897E-07	3	148	8.93111302	4.17362E-05	3	72	10.9339383	5.31994E-06	3	72
NMR	FAT MASS (g), 19	19	11.30637998	1.01167E-06	3	148	5.361266622	0.002176677	3	72	10.61036997	7.36636E-06	3	72
NMR	% Fat Mass, 19	19	9.196977196	1.28347E-05	3	148	5.42653299	0.002018151	3	72	9.790821301	1.70094E-05	3	72
NMR	TOTAL WATER (g), 19	19	26.82849209	6.48264E-14	3	148	42.78591398	5.50303E-16	3	72	19.67752674	2.02886E-09	3	72
NMR	OTHER, 19	19	22.5581381	4.38574E-12	3	148	17.51709725	1.22172E-08	3	72	13.8473726	3.19826E-07	3	72
GTT	GTT BODYWEIGHT	17	27.02335609	3.40973E-14	3	160	45.46709646	2.97565E-17	3	80	15.94039351	3.92025E-08	3	76
GTT	GTT TIMEPOINT T0	17	34.33300254	4.05356E-17	3	157	31.30553246	1.94294E-13	3	79	10.75331657	6.03298E-06	3	74
GTT	GTT TIMEPOINT T15	17	18.75878244	1.88886E-10	3	157	22.2924337	1.48063E-10	3	79	5.26752059	0.00238886	3	74
GTT	GTT TIMEPOINT T30	17	17.88580798	4.89906E-10	3	157	19.69303494	1.2552E-09	3	79	6.195506469	0.000818003	3	74
GTT	GTT TIMEPOINT T60	17	17.84006015	5.15152E-10	3	157	23.64345132	5.09097E-11	3	79	7.068297556	0.000305298	3	74
GTT	GTT TIMEPOINT T90	17	27.76902456	1.91289E-14	3	156	34.84398395	1.88915E-14	3	79	10.8684399	5.52094E-06	3	73
GTT	GTT TIMEPOINT T120	17	33.83521394	6.68267E-17	3	156	43.85013768	8.70161E-17	3	79	11.22759983	3.85099E-06	3	73
GTT	GTT AREA UNDER CURVE	17	2.807109398	0.041505269	3	157	3.281581606	0.025143877	3	79	1.888395894	0.13892278	3	74
IDC	Respiratory Quotient, Light	16	9.154074762	1.26679E-05	3	159	6.782524832	0.000392522	3	80	2.903490815	0.040295686	3	75
IDC	Respiratory Quotient, Dark	16	8.984184125	1.56316E-05	3	159	7.146073639	0.000259495	3	80	3.708048424	0.015169307	3	75
IDC	Water Consumption, Light (g)	16	20.61743048	2.455E-11	3	159	7.391711963	0.000196593	3	80	14.00610875	2.43438E-07	3	75
IDC	Water Consumption, Dark (g)	16	12.96490943	1.27819E-07	3	159	7.210077721	0.00024135	3	80	6.100889113	0.00090235	3	75
IDC	Water Consumption, 24h (g)	16	23.06954398	1.8851E-12	3	159	11.99265955	1.45636E-06	3	80	11.61916961	2.45392E-06	3	75
IDC	Food Consumption, Light (g)	16	5.809684838	0.000858188	3	159	3.435086483	0.020784984	3	80	2.19839185	0.095234735	3	75
IDC	Food Consumption, Dark (g)	16	0.16633837	0.918936239	3	159	0.056743225	0.982113204	3	80	0.124015806	0.94564306	3	75
IDC	Food Consumption, 24h (g)	16	1.369602079	0.254076434	3	159	0.931834421	0.429326481	3	80	0.254406155	0.857963767	3	75
IDC	Food Consumption, Light (kcal)	16	5.809684556	0.000858188	3	159	3.4350862	0.020784991	3	80	2.198391822	0.095234738	3	75
IDC	Food Consumption, Dark (kcal)	16	0.166338332	0.918936264	3	159	0.056743158	0.982113234	3	80	0.12401591	0.945642996	3	75
IDC	Food Consumption, 24h (kcal)	16	1.369602752	0.254076226	3	159	0.93183415	0.429326613	3	80	0.254406732	0.857963356	3	75
IDC	Energy Expenditure, Light (kcal)	16	48.28187861	3.06827E-22	3	159	23.45571373	5.44522E-11	3	80	27.18004108	5.29154E-12	3	75
IDC	Energy Expenditure, Dark (kcal)	16	53.48847431	5.85034E-24	3	159	32.95226828	5.70663E-14	3	80	22.74049248	1.42331E-10	3	75
IDC	Energy Expenditure, 24h (kcal)	16	64.32817927	2.74682E-27	3	159	36.80413567	4.77268E-15	3	80	32.16096389	1.79775E-13	3	75
IDC	Average VO2, Light	16	46.86114812	9.36078E-22	3	159	22.75830863	9.46434E-11	3	80	26.34055618	9.65152E-12	3	75
IDC	Average VO2, Dark	16	56.55675018	6.19766E-25	3	159	34.10721987	2.66834E-14	3	80	24.68985486	3.23754E-11	3	75
IDC	Average VCO2, Light	16	51.59336276	2.41725E-23	3	159	24.84505625	1.85044E-11	3	80	28.90568896	1.58381E-12	3	75
IDC	Average VCO2, Dark	16	41.60014452	6.7021E-20	3	159	27.65744014	2.26464E-12	3	80	16.0345439	3.78367E-08	3	75
IDC	Rearing Activity, Light	16	12.33661411	2.68434E-07	3	159	8.975590291	3.41335E-05	3	80	3.870381242	0.012471608	3	75
IDC	Rearing Activity, Dark	16	7.535524042	9.55456E-05	3	159	4.820187671	0.003893884	3	80	3.340062613	0.023687775	3	75
IDC	Rearing Activity, 24H	16	10.44579021	2.59987E-06	3	159	6.92729933	0.000332738	3	80	4.092041197	0.009553892	3	75
IDC	Ambulatory Activity, Light	16	20.93963285	1.74416E-11	3	159	11.06256759	3.75833E-06	3	80	10.39580887	8.46782E-06	3	75
IDC	Ambulatory Activity, Dark	16	16.77145663	1.6254E-09	3	159	8.12469236	8.67039E-05	3	80	8.577242123	5.74241E-05	3	75
IDC	Ambulatory Activity, 24H	16	22.52657618	3.30513E-12	3	159	12.18930394	1.19504E-06	3	80	10.84436219	5.35311E-06	3	75
IDC	Distance Traveled, Light (m)	16	19.76692483	6.09424E-11	3	159	14.021759	1.97629E-07	3	80	8.349599905	7.34386E-05	3	75
IDC	Distance Traveled, Dark (m)	16	30.94205238	8.24266E-16	3	159	18.51782516	3.23918E-09	3	80	13.74230025	3.12201E-07	3	75
IDC	Distance Traveled, 24h (m)	16	34.76983366	2.46402E-17	3	159	22.90724938	8.40512E-11	3	80	14.59338224	1.40704E-07	3	75
IDC	Directed Ambulatory Locomation, Light	16	17.66051405	6.05132E-10	3	159	13.79788155	2.45219E-07	3	80	7.001159577	0.000324882	3	75
IDC	Directed Ambulatory Locomation, Dark	16	30.2525689	1.577E-15	3	159	18.24735681	4.10155E-09	3	80	13.45891551	4.08573E-07	3	75
IDC	Directed Ambulatory Locomtion, 24h	16	32.65241442	1.68544E-16	3	159	21.80296623	2.04337E-10	3	80	13.5240482	3.84013E-07	3	75
IDC	Food Consumption per unit Body Weight (g/g), Light	16	6.639635588	0.000297176	3	159	3.653192546	0.015928396	3	80	2.88582272	0.041173159	3	75
IDC	Food Consumption per unit Body Weight (g/g), Dark	16	7.606253233	8.74002E-05	3	159	3.550027454	0.018063494	3	80	3.843504031	0.012882115	3	75
IDC	Food Consumption per unit Body Weight (g/g), 24h	16	8.897564649	1.7403E-05	3	159	4.289924777	0.007359216	3	80	4.465722219	0.006111431	3	75
IDC	Water Consumption per unit Body Weight (g/g), Light	16	7.010383212	0.000185565	3	159	2.346346006	0.078968819	3	80	7.537971609	0.00017863	3	75
IDC	Water Consumption per unit Body Weight (g/g), Dark	16	1.694749436	0.170316106	3	159	0.826103246	0.483325849	3	80	1.510465952	0.218728897	3	75
IDC	Water Consumption per unit Body Weight (g/g), 24h	16	3.437464547	0.018372148	3	159	1.766898519	0.160159712	3	80	3.366912105	0.022928134	3	75
IDC	Food Consumption per unit Body Weight (kcal/g), Light	16	6.639635044	0.000297176	3	159	3.653192443	0.015928398	3	80	2.885822154	0.041173187	3	75
IDC	Food Consumption per unit Body Weight (kcal/g), Dark	16	7.606253327	8.74001E-05	3	159	3.550027892	0.018063484	3	80	3.84350335	0.012882126	3	75
IDC	Food Consumption per unit Body Weight (kcal/g), 24h	16	8.897559473	1.74031E-05	3	159	4.289921613	0.007359244	3	80	4.465720461	0.006111443	3	75
Body Weight	BODY WEIGHT (g), 6	6	24.0875028	4.42656E-12	3	111	24.86521103	2.3386E-10	3	56	10.88357018	1.23053E-05	3	51
Body Weight	BODY WEIGHT (g), 10	10	13.01684783	2.39881E-07	3	111	18.97538611	1.29196E-08	3	56	5.84227278	0.001647061	3	51
Body Weight	BODY WEIGHT (g), 14	14	29.32725425	2.76882E-15	3	167	40.52175293	2.71111E-16	3	84	18.64116894	3.08172E-09	3	79
Wheel Running	Number of Revolutions, 2020-01-01 18:00:00	13	10.61555796	2.0555E-06	3	163	6.426148275	0.000590963	3	80	5.247934211	0.002357321	3	79
Wheel Running	Number of Revolutions, 2020-01-01 19:00:00	13	28.09203303	1.0721E-14	3	163	24.70561059	2.0595E-11	3	80	8.290775025	7.33016E-05	3	79
Wheel Running	Number of Revolutions, 2020-01-01 20:00:00	13	23.75850332	8.28092E-13	3	163	22.47789831	1.18453E-10	3	80	6.192220263	0.000781638	3	79
Wheel Running	Number of Revolutions, 2020-01-01 21:00:00	13	29.31712487	3.26504E-15	3	163	24.48092118	2.44865E-11	3	80	9.306939463	2.43243E-05	3	79
Wheel Running	Number of Revolutions, 2020-01-01 22:00:00	13	20.8832552	1.6858E-11	3	163	18.43221284	3.48996E-09	3	80	6.034129158	0.000938752	3	79
Wheel Running	Number of Revolutions, 2020-01-01 23:00:00	13	14.5350494	1.9545E-08	3	163	10.35373685	7.85257E-06	3	80	5.81141765	0.001216481	3	79
Wheel Running	Number of Revolutions, 2020-01-02 00:00:00	13	13.16196281	9.71966E-08	3	163	13.5720961	3.05175E-07	3	80	2.882178258	0.040997946	3	79
Wheel Running	Number of Revolutions, 2020-01-02 01:00:00	13	15.82281702	4.4561E-09	3	163	17.51414034	7.83173E-09	3	80	3.231506657	0.026731026	3	79
Wheel Running	Number of Revolutions, 2020-01-02 02:00:00	13	16.18947011	2.93835E-09	3	163	9.439270682	2.07049E-05	3	80	8.051041267	9.54764E-05	3	79
Wheel Running	Number of Revolutions, 2020-01-02 03:00:00	13	13.89740724	4.10186E-08	3	163	10.71966839	5.35945E-06	3	80	5.440439947	0.001878704	3	79
Wheel Running	Number of Revolutions, 2020-01-02 04:00:00	13	20.04333542	4.15024E-11	3	163	17.05826773	1.17697E-08	3	80	7.266540923	0.000229225	3	79
Wheel Running	Number of Revolutions, 2020-01-02 05:00:00	13	21.42255708	9.5006E-12	3	163	18.60625449	2.99948E-09	3	80	7.088005157	0.000280445	3	79
Wheel Running	Number of Revolutions, 2020-01-02 06:00:00	13	22.66664853	2.56787E-12	3	163	15.44542943	5.14126E-08	3	80	10.04433804	1.11129E-05	3	79
Wheel Running	Number of Revolutions, 2020-01-02 07:00:00	13	18.9124185	1.41749E-10	3	163	13.52380337	3.19839E-07	3	80	7.322822297	0.000215145	3	79
Wheel Running	Number of Revolutions, 2020-01-02 08:00:00	13	15.45785288	6.75823E-09	3	163	10.16173124	9.60827E-06	3	80	6.281148772	0.000705324	3	79
Wheel Running	Number of Revolutions, 2020-01-02 09:00:00	13	10.68195936	1.89586E-06	3	163	8.138866168	8.53544E-05	3	80	3.541445726	0.01831082	3	79
Wheel Running	Number of Revolutions, 2020-01-02 10:00:00	13	13.59103098	5.86984E-08	3	163	8.0300739	9.62895E-05	3	80	5.697756505	0.001389213	3	79
Wheel Running	Number of Revolutions, 2020-01-02 11:00:00	13	6.134602668	0.000560331	3	163	3.863806152	0.012327743	3	80	2.627515416	0.056022551	3	79
Wheel Running	Number of Revolutions, 2020-01-02 12:00:00	13	3.05279712	0.030133646	3	163	1.385674687	0.253194079	3	80	1.950052684	0.128315866	3	79
Wheel Running	Number of Revolutions, 2020-01-02 13:00:00	13	4.637770885	0.003861482	3	163	2.444663926	0.069998618	3	80	2.166615464	0.098523771	3	79
Wheel Running	Number of Revolutions, 2020-01-02 14:00:00	13	1.852110441	0.139815724	3	163	1.610941103	0.193363266	3	80	0.384220343	0.764651597	3	79
Wheel Running	Number of Revolutions, 2020-01-02 15:00:00	13	0.427702277	0.733413886	3	163	0.613553599	0.608191104	3	80	0.242911331	0.866136165	3	79
Wheel Running	Number of Revolutions, 2020-01-02 16:00:00	13	1.055939966	0.369509114	3	163	0.872689934	0.458873193	3	80	0.346281354	0.791921791	3	79
Wheel Running	Number of Revolutions, 2020-01-02 17:00:00	13	0.50150652	0.681763311	3	163	0.269776649	0.847009967	3	80	0.286431848	0.835060738	3	79
Wheel Running	Number of Revolutions, 2020-01-02 18:00:00	13	3.978746238	0.009076152	3	163	2.572315993	0.05984898	3	80	1.463961364	0.230748584	3	79
Wheel Running	Number of Revolutions, 2020-01-02 19:00:00	13	20.45118021	2.67649E-11	3	163	12.56188684	8.2366E-07	3	80	9.358047804	2.30282E-05	3	79
Wheel Running	Number of Revolutions, 2020-01-02 20:00:00	13	22.2114626	4.13464E-12	3	163	17.67866359	6.76768E-09	3	80	7.811810035	0.000124484	3	79
Wheel Running	Number of Revolutions, 2020-01-02 21:00:00	13	11.40043315	7.93923E-07	3	163	13.76993535	2.51933E-07	3	80	2.852052186	0.042540141	3	79
Wheel Running	Number of Revolutions, 2020-01-02 22:00:00	13	15.47446876	6.63101E-09	3	163	16.160086	2.65781E-08	3	80	5.045878528	0.002994401	3	79
Wheel Running	Number of Revolutions, 2020-01-02 23:00:00	13	12.57867215	1.93809E-07	3	163	7.23288968	0.000235201	3	80	6.01244495	0.000962686	3	79
Wheel Running	Number of Revolutions, 2020-01-03 00:00:00	13	14.48366848	2.07434E-08	3	163	10.4681318	6.96617E-06	3	80	6.409533166	0.000608331	3	79
Wheel Running	Number of Revolutions, 2020-01-03 01:00:00	13	11.38150942	8.12251E-07	3	163	9.818407299	1.38154E-05	3	80	3.853908728	0.012523194	3	79
Wheel Running	Number of Revolutions, 2020-01-03 02:00:00	13	6.774652148	0.000247229	3	163	8.438669794	6.13295E-05	3	80	1.820819537	0.150135024	3	79
Wheel Running	Number of Revolutions, 2020-01-03 03:00:00	13	11.14952214	1.07498E-06	3	163	10.3118742	8.20509E-06	3	80	3.534413685	0.018468392	3	79
Wheel Running	Number of Revolutions, 2020-01-03 04:00:00	13	14.65576089	1.69977E-08	3	163	9.644598831	1.66231E-05	3	80	6.308083044	0.000683744	3	79
Wheel Running	Number of Revolutions, 2020-01-03 05:00:00	13	14.30105859	2.5637E-08	3	163	9.737196977	1.50614E-05	3	80	5.425205495	0.001912683	3	79
Wheel Running	Number of Revolutions, 2020-01-03 06:00:00	13	12.74056923	1.59939E-07	3	163	7.722335486	0.00013565	3	80	5.642672066	0.001481726	3	79
Wheel Running	Number of Revolutions, 2020-01-03 07:00:00	13	11.72987873	5.34076E-07	3	163	5.962854995	0.001011071	3	80	6.417628405	0.000602692	3	79
Wheel Running	Number of Revolutions, 2020-01-03 08:00:00	13	8.644898553	2.33553E-05	3	163	4.016890953	0.010237934	3	80	5.138165136	0.002684128	3	79
Wheel Running	Number of Revolutions, 2020-01-03 09:00:00	13	5.165947516	0.001949754	3	163	2.576314182	0.059555984	3	80	2.762706688	0.047464526	3	79
Wheel Running	Number of Revolutions, 2020-01-03 10:00:00	13	5.105107353	0.002109212	3	163	2.611891497	0.057011062	3	80	2.664627895	0.053530198	3	79
Wheel Running	Number of Revolutions, 2020-01-03 11:00:00	13	4.324767519	0.005793711	3	163	2.124564363	0.103607589	3	80	2.261812492	0.087695381	3	79
Wheel Running	Number of Revolutions, 2020-01-03 12:00:00	13	1.890631851	0.133212197	3	163	0.969902762	0.41117992	3	80	1.010928601	0.392443374	3	79
Wheel Running	Number of Revolutions, 2020-01-03 13:00:00	13	0.560062443	0.642126974	3	163	1.477865166	0.226842203	3	80	0.355346809	0.785391156	3	79
Wheel Running	Number of Revolutions, 2020-01-03 14:00:00	13	1.213400835	0.306630474	3	163	0.579599141	0.630097796	3	80	1.397835777	0.249661872	3	79
Wheel Running	Number of Revolutions, 2020-01-03 15:00:00	13	0.668960493	0.572256429	3	163	0.474093176	0.701195361	3	80	0.589269504	0.623830135	3	79
Wheel Running	Number of Revolutions, 2020-01-03 16:00:00	13	1.413837499	0.240656848	3	163	1.023078846	0.386947842	3	80	0.350632716	0.788786307	3	79
Wheel Running	Number of Revolutions, 2020-01-03 17:00:00	13	1.172514538	0.321963061	3	163	0.153710432	0.92701378	3	80	1.55899158	0.205937054	3	79
Wheel Running	Number of Revolutions, 2020-01-03 18:00:00	13	3.771184682	0.011881109	3	163	2.662311546	0.053589354	3	80	1.794247037	0.155050614	3	79
Wheel Running	Number of Revolutions, 2020-01-03 19:00:00	13	15.55836083	6.0247E-09	3	163	12.95219349	5.5968E-07	3	80	6.066708946	0.000903929	3	79
Wheel Running	Number of Revolutions, 2020-01-03 20:00:00	13	18.31323221	2.73708E-10	3	163	13.73929139	2.59512E-07	3	80	7.59760933	0.000158071	3	79
Wheel Running	Number of Revolutions, 2020-01-03 21:00:00	13	13.1280344	1.01163E-07	3	163	11.50435987	2.38937E-06	3	80	5.373713573	0.002032237	3	79
Wheel Running	Number of Revolutions, 2020-01-03 22:00:00	13	12.35983216	2.51427E-07	3	163	7.332130465	0.000210255	3	80	6.027135351	0.000946405	3	79
Wheel Running	Number of Revolutions, 2020-01-03 23:00:00	13	12.19520079	3.05958E-07	3	163	6.331297296	0.000659334	3	80	6.01804204	0.000956449	3	79
Wheel Running	Number of Revolutions, 2020-01-04 00:00:00	13	13.77044986	4.75776E-08	3	163	5.757298256	0.001285439	3	80	10.82825293	4.90723E-06	3	79
Wheel Running	Number of Revolutions, 2020-01-04 01:00:00	13	9.487559635	8.2019E-06	3	163	10.30395626	8.27357E-06	3	80	2.547762736	0.061777719	3	79
Wheel Running	Number of Revolutions, 2020-01-04 02:00:00	13	11.17606413	1.04102E-06	3	163	10.48015526	6.87915E-06	3	80	3.368030242	0.022624073	3	79
Wheel Running	Number of Revolutions, 2020-01-04 03:00:00	13	13.46155894	6.83264E-08	3	163	9.059210579	3.11778E-05	3	80	5.981855513	0.000997511	3	79
Wheel Running	Number of Revolutions, 2020-01-04 04:00:00	13	18.02770079	3.75179E-10	3	163	12.58235814	8.07065E-07	3	80	6.050650916	0.000920925	3	79
Wheel Running	Number of Revolutions, 2020-01-04 05:00:00	13	20.37007733	2.91992E-11	3	163	14.00327	2.01173E-07	3	80	7.148055578	0.000262027	3	79
Wheel Running	Number of Revolutions, Total	13	31.61873503	3.65881E-16	3	163	25.18081345	1.43167E-11	3	80	12.05868998	1.40316E-06	3	79
Wheel Running	Number of Revolutions, Night1	13	28.34037574	8.41332E-15	3	163	24.17985073	3.09136E-11	3	80	9.435870921	2.11889E-05	3	79
Wheel Running	Number of Revolutions, Night2	13	22.51589252	3.00577E-12	3	163	18.16184158	4.42063E-09	3	80	8.681145736	4.78245E-05	3	79
Wheel Running	Number of Revolutions, Night3	13	23.80364472	7.90497E-13	3	163	16.84018893	1.43225E-08	3	80	9.872002227	1.33286E-05	3	79
Wheel Running	Number of Revolutions, Day1	13	20.80716449	1.82845E-11	3	163	15.24333595	6.20777E-08	3	80	7.489396378	0.00017843	3	79
Wheel Running	Number of Revolutions, Day2	13	14.13143781	3.12254E-08	3	163	7.722094694	0.000135686	3	80	6.891221994	0.000350609	3	79
Wheel Running	Number of Revolutions, Total Night	13	29.42931606	2.93069E-15	3	163	23.22904461	6.51158E-11	3	80	11.49774252	2.47164E-06	3	79
Wheel Running	Number of Revolutions, Total Day	13	20.2528259	3.31204E-11	3	163	13.30709427	3.95075E-07	3	80	8.17569877	8.32006E-05	3	79
Wheel Running	Number of Revolutions, # Active Hours	13	2.305575716	0.078739005	3	163	1.340902513	0.267008786	3	80	1.234071199	0.30295783	3	79
Wheel Running	Number of Revolutions, # Highly Active Hours	13	23.84519512	1.28455E-12	3	146	20.80411667	7.07521E-10	3	74	6.554643189	0.000585904	3	68
Open Field	AMBULATORY ACTIVITY COUNT, Total	11	34.06439726	3.80233E-17	3	163	14.31003619	1.49934E-07	3	80	24.56850606	2.49064E-11	3	79
Open Field	AMBULATORY EPISODE COUNT, Total	11	14.72941983	1.5611E-08	3	163	8.046572265	9.45433E-05	3	80	8.025449403	9.82176E-05	3	79
Open Field	AMBULATORY TIME (s), Total	11	58.84568233	7.87761E-26	3	163	33.70783975	3.46497E-14	3	80	28.41437426	1.45158E-12	3	79
Open Field	CENTER DISTANCE LEGACY (cm), Total	11	10.79176039	1.65885E-06	3	163	5.128960718	0.002696059	3	80	7.657200557	0.00014789	3	79
Open Field	CENTER TIME LEGACY (s), Total	11	10.86506195	1.51752E-06	3	163	7.359323254	0.000203904	3	80	5.890200984	0.001109747	3	79
Open Field	CLOCKWISE REVOLUTIONS, Total	11	9.180880206	1.19888E-05	3	163	3.985228498	0.01063853	3	80	6.63773713	0.000468187	3	79
Open Field	COUNTER CLOCKWISE REVOLUTIONS, Total	11	10.25256248	3.20179E-06	3	163	8.521525838	5.5999E-05	3	80	4.004038552	0.010440322	3	79
Open Field	FRACTION TIME AMBULATORY, Total	11	58.8456806	7.87762E-26	3	163	33.70784047	3.46496E-14	3	80	28.4143722	1.45159E-12	3	79
Open Field	FRACTION TIME CENTER, Total	11	10.86506311	1.51752E-06	3	163	7.359324593	0.000203903	3	80	5.890201789	0.001109746	3	79
Open Field	FRACTION TIME MARGINS, Total	11	10.86496842	1.5177E-06	3	163	7.359517768	0.000203859	3	80	5.889960331	0.001110058	3	79
Open Field	FRACTION TIME MOVING, Total	11	80.94106493	4.11237E-32	3	163	43.46313644	9.10943E-17	3	80	39.08701331	1.3674E-15	3	79
Open Field	FRACTION TIME RESTING, Total	11	80.94226095	4.10942E-32	3	163	43.46441309	9.10284E-17	3	80	39.08725331	1.3672E-15	3	79
Open Field	FRACTION TIME VERTICAL, Total	11	46.12020881	1.23536E-21	3	163	29.67983275	5.33428E-13	3	80	20.14029308	8.61873E-10	3	79
Open Field	HORIZONTAL ACTIVITY COUNT, Total	11	33.92703906	4.31091E-17	3	163	13.20364808	4.37159E-07	3	80	25.74252025	1.02348E-11	3	79
Open Field	LEFT FRONT TIME LEGACY (s), Total	11	1.348848386	0.260457612	3	163	0.586252681	0.625765178	3	80	0.740768123	0.530887977	3	79
Open Field	LEFT REAR TIME LEGACY (s), Total	11	0.996116614	0.396221811	3	163	2.160958443	0.099097387	3	80	0.143546097	0.933519297	3	79
Open Field	MARGIN DISTANCE LEGACY (cm), Total	11	15.51131688	6.35744E-09	3	163	7.966485495	0.000103334	3	80	8.935313669	3.62955E-05	3	79
Open Field	MARGIN TIME LEGACY (s), Total	11	10.86502086	1.5176E-06	3	163	7.359548987	0.000203852	3	80	5.88996703	0.001110049	3	79
Open Field	MOVEMENT EPISODE COUNT, Total	11	23.27782494	1.36032E-12	3	163	14.62603157	1.11001E-07	3	80	9.727184994	1.5538E-05	3	79
Open Field	MOVEMENT TIME (s), Total	11	80.94107098	4.11235E-32	3	163	43.46313844	9.10942E-17	3	80	39.08701746	1.36739E-15	3	79
Open Field	REST EPISODE COUNT, Total	11	25.15510412	1.99021E-13	3	163	15.5199476	4.79708E-08	3	80	10.71569234	5.51304E-06	3	79
Open Field	REST TIME (s), Total	11	80.94225574	4.10943E-32	3	163	43.46440721	9.10287E-17	3	80	39.0872527	1.3672E-15	3	79
Open Field	RIGHT FRONT TIME LEGACY (s), Total	11	0.533459841	0.659969774	3	163	1.037331301	0.38066999	3	80	0.467607575	0.705709424	3	79
Open Field	RIGHT REAR TIME LEGACY (s), Total	11	6.570919983	0.000320606	3	163	2.24677803	0.089215857	3	80	6.17497435	0.000797386	3	79
Open Field	STEREOTYPIC ACTIVITY COUNT, Total	11	9.768522711	5.79994E-06	3	163	12.42565306	9.43375E-07	3	80	3.548405147	0.018156212	3	79
Open Field	STEREOTYPIC EPISODE ACTIVITY COUNT, Total	11	13.72649764	5.00876E-08	3	163	3.022223945	0.034455665	3	80	14.47122159	1.33715E-07	3	79
Open Field	STEREOTYPIC EPISODE COUNT, Total	11	6.511245136	0.000346	3	163	4.97054809	0.003254707	3	80	3.251821645	0.026075307	3	79
Open Field	STEREOTYPY TIME (s), Total	11	13.05446532	1.10336E-07	3	163	17.99488075	5.11892E-09	3	80	3.652856565	0.015988057	3	79
Open Field	TOTAL DISTANCE (cm), Total	11	15.95839044	3.8193E-09	3	163	7.977295062	0.0001021	3	80	9.555896683	1.86418E-05	3	79
Open Field	TOTAL DISTANCE X AXIS (cm), Total	11	7.47050448	0.000102179	3	163	3.481973793	0.019628063	3	80	4.733196974	0.004344601	3	79
Open Field	TOTAL DISTANCE Y AXIS (cm), Total	11	6.225198321	0.000498905	3	163	3.167660377	0.028830044	3	80	4.62954579	0.004917658	3	79
Open Field	VERTICAL ACTIVITY COUNT, Total	11	20.20387986	3.49112E-11	3	163	15.56731776	4.59064E-08	3	80	8.308722972	7.18699E-05	3	79
Open Field	VERTICAL ACTIVITY TIME (s), Total	11	46.12022027	1.23535E-21	3	163	29.67983611	5.33427E-13	3	80	20.1403001	8.61868E-10	3	79
Open Field	VERTICAL EPISODE COUNT, Total	11	46.76922707	7.3357E-22	3	163	29.17366806	7.6232E-13	3	80	25.53599754	1.19509E-11	3	79
Light-Dark Zone Data	AMBULATORY ACTIVITY COUNT (centroid), Total	10	1.755400666	0.157702863	3	167	1.289112437	0.283682955	3	82	1.189108285	0.319161939	3	81
Light-Dark Zone Data	AMBULATORY ACTIVITY COUNT (crossover), Total	10	1.75202073	0.158370287	3	167	1.247648096	0.297894255	3	82	1.215095233	0.309595002	3	81
Light-Dark Zone Data	AMBULATORY ACTIVITY COUNT (query), Total	10	2.240080164	0.085493172	3	167	1.520459483	0.215357881	3	82	1.42332449	0.241999188	3	81
Light-Dark Zone Data	AMBULATORY ACTIVITY COUNT (whole body), Total	10	1.388748697	0.248032763	3	167	1.068879739	0.366943864	3	82	1.074398764	0.364687015	3	81
Light-Dark Zone Data	AMBULATORY EPISODE COUNT (centroid), Total	10	1.643488727	0.181293195	3	167	0.003256675	0.999741605	3	82	3.625326633	0.016425897	3	81
Light-Dark Zone Data	AMBULATORY EPISODE COUNT (crossover), Total	10	2.104411347	0.101593589	3	167	0.220192104	0.882122376	3	82	4.399316373	0.006419986	3	81
Light-Dark Zone Data	AMBULATORY EPISODE COUNT (query), Total	10	3.186433039	0.025286805	3	167	0.203435074	0.893741465	3	82	5.76526275	0.001263508	3	81
Light-Dark Zone Data	AMBULATORY EPISODE COUNT (whole body), Total	10	1.610723262	0.188811938	3	167	0.038979468	0.989649427	3	82	3.682178296	0.015324998	3	81
Light-Dark Zone Data	AMBULATORY TIME (centroid), Total	10	13.7724345	4.54196E-08	3	167	12.49415734	8.29563E-07	3	82	3.725275192	0.014540396	3	81
Light-Dark Zone Data	AMBULATORY TIME (crossover), Total	10	12.32441385	2.52952E-07	3	167	10.19557652	8.88099E-06	3	82	3.533025832	0.018386132	3	81
Light-Dark Zone Data	AMBULATORY TIME (query), Total	10	15.94278107	3.67221E-09	3	167	13.52495043	2.9835E-07	3	82	4.633042563	0.004845878	3	81
Light-Dark Zone Data	AMBULATORY TIME (whole body), Total	10	12.32593304	2.52493E-07	3	167	11.92179968	1.47931E-06	3	82	2.982697744	0.036089345	3	81
Light-Dark Zone Data	CLOCKWISE REVOLUTIONS (centroid), Total	10	1.567227836	0.199249919	3	167	0.37196235	0.773435234	3	82	1.889609094	0.137880182	3	81
Light-Dark Zone Data	CLOCKWISE REVOLUTIONS (crossover), Total	10	1.674436033	0.174453446	3	167	0.404391694	0.750227011	3	82	1.95889112	0.126718815	3	81
Light-Dark Zone Data	CLOCKWISE REVOLUTIONS (query), Total	10	1.780517213	0.152826833	3	167	0.554951637	0.646275114	3	82	1.923783153	0.132259503	3	81
Light-Dark Zone Data	CLOCKWISE REVOLUTIONS (whole body), Total	10	2.10087065	0.102051036	3	167	0.847879909	0.471661699	3	82	1.661338238	0.181857304	3	81
Light-Dark Zone Data	COUNTER CLOCKWISE REVOLUTIONS (centroid), Total	10	5.812571129	0.000839923	3	167	2.305924655	0.082775547	3	82	3.857882553	0.012371793	3	81
Light-Dark Zone Data	COUNTER CLOCKWISE REVOLUTIONS (crossover), Total	10	5.502815378	0.001252583	3	167	2.437092027	0.070455895	3	82	3.877842575	0.012074975	3	81
Light-Dark Zone Data	COUNTER CLOCKWISE REVOLUTIONS (query), Total	10	5.290124891	0.001648945	3	167	2.218099307	0.092195289	3	82	3.645363701	0.016029053	3	81
Light-Dark Zone Data	COUNTER CLOCKWISE REVOLUTIONS (whole body), Total	10	6.541607962	0.000329201	3	167	2.674720237	0.052600814	3	82	4.450684684	0.006034489	3	81
Light-Dark Zone Data	DURATION (centroid), Total	10	1.853986987	0.139379619	3	167	0.563772655	0.640440857	3	82	1.803026198	0.153184897	3	81
Light-Dark Zone Data	DURATION (crossover), Total	10	0.82983455	0.47918891	3	167	2.448961208	0.069435396	3	82	0.64286819	0.589666018	3	81
Light-Dark Zone Data	DURATION (query), Total	10	6.885599719	0.000212061	3	167	2.896305312	0.040050268	3	82	8.476957521	5.78804E-05	3	81
Light-Dark Zone Data	DURATION (whole body), Total	10	6.885622995	0.000212054	3	167	2.898630269	0.039935906	3	82	8.478028427	5.78122E-05	3	81
Light-Dark Zone Data	ENTRY COUNT (centroid), Total	10	7.062266725	0.000169284	3	167	5.942243672	0.001018699	3	82	1.779013045	0.157714659	3	81
Light-Dark Zone Data	ENTRY COUNT (crossover), Total	10	2.727273561	0.045775244	3	167	2.254554905	0.088162883	3	82	1.581200033	0.200300336	3	81
Light-Dark Zone Data	ENTRY COUNT (query), Total	10	5.813818115	0.000838574	3	167	4.969663404	0.003219991	3	82	1.571116811	0.202744321	3	81
Light-Dark Zone Data	ENTRY COUNT (whole body), Total	10	5.802680391	0.000850698	3	167	4.969463199	0.003220762	3	82	1.567670619	0.203586145	3	81
Light-Dark Zone Data	HORIZONTAL ACTIVITY COUNT (centroid), Total	10	1.913042524	0.129402865	3	167	1.46865461	0.229149094	3	82	1.226647372	0.305427264	3	81
Light-Dark Zone Data	HORIZONTAL ACTIVITY COUNT (crossover), Total	10	1.914509681	0.129163988	3	167	1.430479361	0.239844047	3	82	1.257043758	0.294706635	3	81
Light-Dark Zone Data	HORIZONTAL ACTIVITY COUNT (query), Total	10	2.395532819	0.070096657	3	167	1.706598746	0.172068433	3	82	1.450798634	0.234194114	3	81
Light-Dark Zone Data	HORIZONTAL ACTIVITY COUNT (whole body), Total	10	1.587325279	0.194360915	3	167	1.260488025	0.293424646	3	82	1.145287061	0.33590792	3	81
Light-Dark Zone Data	LATENCY (centroid), Total	10	5.058746244	0.002224747	3	167	1.534005369	0.211884314	3	82	3.28993556	0.024756297	3	81
Light-Dark Zone Data	LATENCY (crossover), Total	10	5.929168757	0.000722791	3	167	1.116334974	0.347326902	3	82	4.316476936	0.00709506	3	81
Light-Dark Zone Data	LATENCY (query), Total	10	4.886456704	0.002781296	3	167	1.088763647	0.358606637	3	82	3.603436865	0.016870793	3	81
Light-Dark Zone Data	LATENCY (whole body), Total	10	5.929168757	0.000722791	3	167	1.116334974	0.347326902	3	82	4.316476936	0.00709506	3	81
Light-Dark Zone Data	MOVEMENT EPISODE COUNT (centroid), Total	10	9.067255618	1.35238E-05	3	167	4.801536271	0.003937963	3	82	4.877694482	0.003614748	3	81
Light-Dark Zone Data	MOVEMENT EPISODE COUNT (crossover), Total	10	14.61501491	1.6966E-08	3	167	3.050117234	0.033149143	3	82	21.68732878	2.09328E-10	3	81
Light-Dark Zone Data	MOVEMENT EPISODE COUNT (query), Total	10	5.35440494	0.00151741	3	167	2.150099469	0.100210037	3	82	6.461263074	0.000562025	3	81
Light-Dark Zone Data	MOVEMENT EPISODE COUNT (whole body), Total	10	5.90914175	0.000741672	3	167	2.107065532	0.105633527	3	82	6.727280574	0.00041377	3	81
Light-Dark Zone Data	MOVEMENT TIME (centroid), Total	10	27.79164941	1.24741E-14	3	167	17.52591166	6.99875E-09	3	82	12.61705502	7.55982E-07	3	81
Light-Dark Zone Data	MOVEMENT TIME (crossover), Total	10	27.78221	1.25911E-14	3	167	17.52653889	6.99481E-09	3	82	12.60908235	7.62017E-07	3	81
Light-Dark Zone Data	MOVEMENT TIME (query), Total	10	31.6490409	2.98754E-16	3	167	20.038171	7.78109E-10	3	82	14.54053134	1.15812E-07	3	81
Light-Dark Zone Data	MOVEMENT TIME (whole body), Total	10	22.40056518	3.0651E-12	3	167	14.41162788	1.26174E-07	3	82	10.06732362	1.03905E-05	3	81
Light-Dark Zone Data	REST EPISODE COUNT (centroid), Total	10	49.53109957	5.94556E-23	3	167	20.30100556	6.22386E-10	3	82	30.49099518	2.71306E-13	3	81
Light-Dark Zone Data	REST EPISODE COUNT (crossover), Total	10	49.53109957	5.94556E-23	3	167	20.30100556	6.22386E-10	3	82	30.49099518	2.71306E-13	3	81
Light-Dark Zone Data	REST EPISODE COUNT (query), Total	10	47.91627201	2.145E-22	3	167	19.35214065	1.40163E-09	3	82	29.39434598	5.86958E-13	3	81
Light-Dark Zone Data	REST EPISODE COUNT (whole body), Total	10	49.28938276	7.19555E-23	3	167	20.65830203	4.60308E-10	3	82	30.58736237	2.53693E-13	3	81
Light-Dark Zone Data	REST TIME (centroid), Total	10	27.79345916	1.24518E-14	3	167	17.52975679	6.97464E-09	3	82	12.61637877	7.56492E-07	3	81
Light-Dark Zone Data	REST TIME (crossover), Total	10	27.80464363	1.23149E-14	3	167	17.52615291	6.99724E-09	3	82	12.6266907	7.48754E-07	3	81
Light-Dark Zone Data	REST TIME (query), Total	10	27.53575111	1.60722E-14	3	167	16.35380437	2.03104E-08	3	82	12.79395602	6.33955E-07	3	81
Light-Dark Zone Data	REST TIME (whole body), Total	10	27.51019453	1.64849E-14	3	167	18.53484541	2.85685E-09	3	82	12.37619417	9.61867E-07	3	81
Light-Dark Zone Data	STEREOTYPIC ACTIVITY COUNT (centroid), Total	10	3.603397115	0.014721389	3	167	4.080256635	0.009405755	3	82	0.790061431	0.502919112	3	81
Light-Dark Zone Data	STEREOTYPIC ACTIVITY COUNT (crossover), Total	10	3.514708315	0.016518277	3	167	4.05521214	0.009696315	3	82	0.761076962	0.519174192	3	81
Light-Dark Zone Data	STEREOTYPIC ACTIVITY COUNT (query), Total	10	3.071424347	0.029347856	3	167	3.702413476	0.014902626	3	82	0.567803312	0.637805519	3	81
Light-Dark Zone Data	STEREOTYPIC ACTIVITY COUNT (whole body), Total	10	4.644221535	0.003808165	3	167	4.912832239	0.003446447	3	82	1.269926669	0.290268706	3	81
Light-Dark Zone Data	STEREOTYPIC EPISODE ACTIVITY COUNT (centroid), Total	10	2.546536863	0.057757963	3	167	2.104183049	0.106006968	3	82	1.365641782	0.259192018	3	81
Light-Dark Zone Data	STEREOTYPIC EPISODE ACTIVITY COUNT (crossover), Total	10	2.636097996	0.051477092	3	167	2.075367781	0.109812341	3	82	1.539395732	0.210620472	3	81
Light-Dark Zone Data	STEREOTYPIC EPISODE ACTIVITY COUNT (query), Total	10	2.986259555	0.03276627	3	167	2.165717503	0.09831044	3	82	1.895796405	0.136845517	3	81
Light-Dark Zone Data	STEREOTYPIC EPISODE ACTIVITY COUNT (whole body), Total	10	2.034206976	0.111046779	3	167	2.095839005	0.10709533	3	82	0.857272054	0.466796459	3	81
Light-Dark Zone Data	STEREOTYPIC EPISODE COUNT (centroid), Total	10	3.002484779	0.032085891	3	167	3.107179103	0.030904318	3	82	1.212284515	0.310616916	3	81
Light-Dark Zone Data	STEREOTYPIC EPISODE COUNT (crossover), Total	10	3.275321016	0.022535082	3	167	3.21636793	0.027025872	3	82	1.351650933	0.263531806	3	81
Light-Dark Zone Data	STEREOTYPIC EPISODE COUNT (query), Total	10	3.750045567	0.012167888	3	167	3.11524752	0.03059948	3	82	1.82029657	0.150005557	3	81
Light-Dark Zone Data	STEREOTYPIC EPISODE COUNT (whole body), Total	10	2.467527027	0.063921007	3	167	3.426136017	0.020895077	3	82	0.64121516	0.590698722	3	81
Light-Dark Zone Data	STEREOTYPY TIME (centroid), Total	10	9.848561341	5.13146E-06	3	167	6.564927978	0.000493818	3	82	4.124697887	0.008947876	3	81
Light-Dark Zone Data	STEREOTYPY TIME (crossover), Total	10	9.809601732	5.38434E-06	3	167	6.283404948	0.000684228	3	82	4.288991868	0.007334608	3	81
Light-Dark Zone Data	STEREOTYPY TIME (query), Total	10	8.435030026	2.98203E-05	3	167	5.505048943	0.001703922	3	82	3.559636297	0.017797912	3	81
Light-Dark Zone Data	STEREOTYPY TIME (whole body), Total	10	11.77122704	4.91585E-07	3	167	7.579773575	0.000155086	3	82	5.32795111	0.002115585	3	81
Light-Dark Zone Data	TOTAL DISTANCE (centroid), Total	10	3.772945914	0.011811174	3	167	2.407669512	0.073050375	3	82	1.558859621	0.205753708	3	81
Light-Dark Zone Data	TOTAL DISTANCE (crossover), Total	10	3.772481031	0.01181831	3	167	2.407684739	0.073049008	3	82	1.558515173	0.205838892	3	81
Light-Dark Zone Data	TOTAL DISTANCE (query), Total	10	3.843049669	0.010782811	3	167	2.508288186	0.064550873	3	82	1.492935931	0.222685441	3	81
Light-Dark Zone Data	TOTAL DISTANCE (whole body), Total	10	3.723124815	0.012601006	3	167	2.304475845	0.082922921	3	82	1.652408057	0.183828617	3	81
Light-Dark Zone Data	TOTAL DISTANCE X AXIS (centroid), Total	10	11.23666154	9.38357E-07	3	167	7.167097911	0.000247557	3	82	4.505820807	0.005646798	3	81
Light-Dark Zone Data	TOTAL DISTANCE X AXIS (crossover), Total	10	11.23828477	9.3651E-07	3	167	7.166986908	0.000247588	3	82	4.508371092	0.00562949	3	81
Light-Dark Zone Data	TOTAL DISTANCE X AXIS (query), Total	10	11.19058056	9.92337E-07	3	167	7.155287025	0.000250909	3	82	4.480006701	0.005825059	3	81
Light-Dark Zone Data	TOTAL DISTANCE X AXIS (whole body), Total	10	11.26411857	9.07613E-07	3	167	7.166584554	0.000247701	3	82	4.524209182	0.005523201	3	81
Light-Dark Zone Data	TOTAL DISTANCE Y AXIS (centroid), Total	10	3.371250476	0.019898728	3	167	1.106225895	0.351425078	3	82	5.77199639	0.001253568	3	81
Light-Dark Zone Data	TOTAL DISTANCE Y AXIS (crossover), Total	10	3.371228258	0.019899301	3	167	1.106222673	0.351426391	3	82	5.7719442	0.001253644	3	81
Light-Dark Zone Data	TOTAL DISTANCE Y AXIS (query), Total	10	3.308136987	0.021596275	3	167	1.116569778	0.347232227	3	82	5.556184376	0.001615613	3	81
Light-Dark Zone Data	TOTAL DISTANCE Y AXIS (whole body), Total	10	3.435165839	0.018314983	3	167	1.095722961	0.355728909	3	82	5.977142691	0.000986028	3	81
Light-Dark Zone Data	VERTICAL ACTIVITY COUNT (centroid), Total	10	21.8417	5.5362E-12	3	167	8.311868679	6.84068E-05	3	82	14.65106174	1.04235E-07	3	81
Light-Dark Zone Data	VERTICAL ACTIVITY COUNT (crossover), Total	10	21.8417	5.5362E-12	3	167	8.311868679	6.84068E-05	3	82	14.65106174	1.04235E-07	3	81
Light-Dark Zone Data	VERTICAL ACTIVITY COUNT (query), Total	10	21.87658542	5.33498E-12	3	167	8.364527725	6.4531E-05	3	82	14.61003505	1.08387E-07	3	81
Light-Dark Zone Data	VERTICAL ACTIVITY COUNT (whole body), Total	10	21.80420784	5.76103E-12	3	167	8.258376002	7.25879E-05	3	82	14.69051289	1.00396E-07	3	81
Light-Dark Zone Data	VERTICAL ACTIVITY TIME (centroid), Total	10	4.351768657	0.005567241	3	167	0.640792475	0.59093536	3	82	18.69992589	2.61311E-09	3	81
Light-Dark Zone Data	VERTICAL ACTIVITY TIME (crossover), Total	10	4.33633541	0.005679984	3	167	0.63886365	0.592142551	3	82	18.69992589	2.61311E-09	3	81
Light-Dark Zone Data	VERTICAL ACTIVITY TIME (query), Total	10	4.294683183	0.005995809	3	167	0.635830924	0.594044109	3	82	18.648931	2.7319E-09	3	81
Light-Dark Zone Data	VERTICAL ACTIVITY TIME (whole body), Total	10	4.475446603	0.004741064	3	167	0.655121465	0.582021306	3	82	18.73559787	2.53317E-09	3	81
Light-Dark Zone Data	VERTICAL EPISODE COUNT (centroid), Total	10	7.900264185	5.84702E-05	3	167	1.768973019	0.159538877	3	82	11.71416391	1.87799E-06	3	81
Light-Dark Zone Data	VERTICAL EPISODE COUNT (crossover), Total	10	8.034176827	4.93792E-05	3	167	1.808781169	0.152009962	3	82	11.71416391	1.87799E-06	3	81
Light-Dark Zone Data	VERTICAL EPISODE COUNT (query), Total	10	7.096569365	0.000162046	3	167	1.546867828	0.208635547	3	82	11.68033624	1.94385E-06	3	81
Light-Dark Zone Data	VERTICAL EPISODE COUNT (whole body), Total	10	7.089724367	0.000163465	3	167	1.52972423	0.212976306	3	82	11.77775072	1.7603E-06	3	81
Light-Dark Zone Data	AMBULATORY ACTIVITY COUNT (centroid), % Light	10	5.70930794	0.000959526	3	167	4.09405786	0.009249422	3	82	2.655247196	0.05396504	3	81
Light-Dark Zone Data	AMBULATORY ACTIVITY COUNT (crossover), % Light	10	5.361454458	0.001503642	3	167	3.739553302	0.014241947	3	82	2.763254449	0.047256946	3	81
Light-Dark Zone Data	AMBULATORY ACTIVITY COUNT (query), % Light	10	5.545146226	0.001185942	3	167	3.925614348	0.011351727	3	82	2.788108458	0.045835388	3	81
Light-Dark Zone Data	AMBULATORY ACTIVITY COUNT (whole body), % Light	10	5.295767389	0.001636954	3	167	3.749751293	0.014065772	3	82	2.803716127	0.044964657	3	81
Light-Dark Zone Data	AMBULATORY EPISODE COUNT (centroid), % Light	10	1.377842964	0.251419706	3	164	0.544019186	0.653585359	3	80	0.834330529	0.478931238	3	80
Light-Dark Zone Data	AMBULATORY EPISODE COUNT (crossover), % Light	10	1.70417046	0.168139742	3	166	0.712187346	0.54751659	3	81	1.058815412	0.371302293	3	81
Light-Dark Zone Data	AMBULATORY EPISODE COUNT (query), % Light	10	1.467666894	0.225300501	3	164	0.518761495	0.670571505	3	80	1.172634125	0.325450981	3	80
Light-Dark Zone Data	AMBULATORY EPISODE COUNT (whole body), % Light	10	1.24144327	0.296455033	3	165	1.095963913	0.355706024	3	81	0.324749225	0.807451387	3	80
Light-Dark Zone Data	AMBULATORY TIME (centroid), % Light	10	6.569205885	0.000317771	3	167	3.175168604	0.028428189	3	82	4.495650257	0.005716361	3	81
Light-Dark Zone Data	AMBULATORY TIME (crossover), % Light	10	5.17402048	0.001916259	3	167	2.575495084	0.059429871	3	82	4.625297254	0.004891164	3	81
Light-Dark Zone Data	AMBULATORY TIME (query), % Light	10	6.409523401	0.000389912	3	167	3.071165017	0.032302649	3	82	4.79860158	0.00397342	3	81
Light-Dark Zone Data	AMBULATORY TIME (whole body), % Light	10	5.251906407	0.001732522	3	167	2.913369799	0.039218466	3	82	3.929668482	0.011337499	3	81
Light-Dark Zone Data	CLOCKWISE REVOLUTIONS (centroid), % Light	10	1.569608044	0.198690349	3	166	0.642890158	0.589624437	3	82	0.933408369	0.428562797	3	80
Light-Dark Zone Data	CLOCKWISE REVOLUTIONS (crossover), % Light	10	1.512475003	0.213189455	3	166	0.543597681	0.653831907	3	82	1.017302485	0.389518064	3	80
Light-Dark Zone Data	CLOCKWISE REVOLUTIONS (query), % Light	10	1.492126899	0.218589465	3	166	0.450285812	0.717775169	3	82	1.031069435	0.383417025	3	80
Light-Dark Zone Data	CLOCKWISE REVOLUTIONS (whole body), % Light	10	1.471047324	0.224318679	3	166	0.544267792	0.653384446	3	82	0.851673073	0.46977498	3	80
Light-Dark Zone Data	COUNTER CLOCKWISE REVOLUTIONS (centroid), % Light	10	1.663486555	0.176844881	3	167	0.406062307	0.749036794	3	82	2.320912222	0.081366622	3	81
Light-Dark Zone Data	COUNTER CLOCKWISE REVOLUTIONS (crossover), % Light	10	2.156119848	0.09516132	3	166	0.448414534	0.71909561	3	81	2.4488076	0.069544891	3	81
Light-Dark Zone Data	COUNTER CLOCKWISE REVOLUTIONS (query), % Light	10	1.680885309	0.17308537	3	166	0.464477493	0.707867486	3	81	1.774893889	0.158504651	3	81
Light-Dark Zone Data	COUNTER CLOCKWISE REVOLUTIONS (whole body), % Light	10	2.614929227	0.052898006	3	167	0.531874042	0.661689362	3	82	2.985429155	0.035968494	3	81
Light-Dark Zone Data	DURATION (centroid), % Light	10	6.484211888	0.000354317	3	167	4.486045497	0.005755289	3	82	3.223690528	0.026850195	3	81
Light-Dark Zone Data	DURATION (crossover), % Light	10	6.697619557	0.000269624	3	167	4.227976571	0.007862616	3	82	3.913556048	0.011561758	3	81
Light-Dark Zone Data	DURATION (query), % Light	10	6.923417648	0.000202069	3	167	4.733837292	0.004271219	3	82	3.589137247	0.01716798	3	81
Light-Dark Zone Data	DURATION (whole body), % Light	10	6.709663921	0.000265503	3	167	4.282579356	0.007359486	3	82	3.957375655	0.010962107	3	81
Light-Dark Zone Data	ENTRY COUNT (centroid), % Light	10	1.412747294	0.240879437	3	167	5.762529918	0.00125783	3	82	0.444786058	0.721642571	3	81
Light-Dark Zone Data	ENTRY COUNT (crossover), % Light	10	1.432810944	0.235046743	3	167	5.746503617	0.001281758	3	82	0.330722873	0.803141436	3	81
Light-Dark Zone Data	ENTRY COUNT (query), % Light	10	1.970718696	0.120326122	3	167	0.868222426	0.461064689	3	82	1.10358865	0.352578389	3	81
Light-Dark Zone Data	ENTRY COUNT (whole body), % Light	10	2.42442469	0.067550977	3	167	1.29247964	0.282556942	3	82	1.119305867	0.346209154	3	81
Light-Dark Zone Data	HORIZONTAL ACTIVITY COUNT (centroid), % Light	10	5.927751026	0.000724112	3	167	4.094195025	0.009247881	3	82	2.878566178	0.041013709	3	81
Light-Dark Zone Data	HORIZONTAL ACTIVITY COUNT (crossover), % Light	10	5.658971252	0.001023898	3	167	3.767047835	0.013771989	3	82	3.047712836	0.033320418	3	81
Light-Dark Zone Data	HORIZONTAL ACTIVITY COUNT (query), % Light	10	5.90356134	0.000747021	3	167	3.981535055	0.010604918	3	82	3.086977545	0.031752617	3	81
Light-Dark Zone Data	HORIZONTAL ACTIVITY COUNT (whole body), % Light	10	5.623712019	0.001071559	3	167	3.763590546	0.013830211	3	82	3.15306869	0.02927931	3	81
Light-Dark Zone Data	LATENCY (centroid), % Light	10	2.062588939	0.107126496	3	167	1.281275294	0.286319902	3	82	0.959538415	0.415988946	3	81
Light-Dark Zone Data	LATENCY (crossover), % Light	10	1.142504811	0.333571592	3	167	1.281275294	0.286319902	3	82	0.223788672	0.879605097	3	81
Light-Dark Zone Data	LATENCY (query), % Light	10	1.743102362	0.160251227	3	163	1.281275294	0.286319902	3	82	0.663065602	0.577278911	3	77
Light-Dark Zone Data	LATENCY (whole body), % Light	10	1.142504811	0.333571592	3	167	1.281275294	0.286319902	3	82	0.223788672	0.879605097	3	81
Light-Dark Zone Data	MOVEMENT EPISODE COUNT (centroid), % Light	10	5.53532935	0.001201072	3	167	5.092176508	0.002781873	3	82	2.309319427	0.082532059	3	81
Light-Dark Zone Data	MOVEMENT EPISODE COUNT (crossover), % Light	10	5.230034546	0.001782254	3	167	3.954203248	0.010963503	3	82	2.869773052	0.041459196	3	81
Light-Dark Zone Data	MOVEMENT EPISODE COUNT (query), % Light	10	4.549336135	0.004307329	3	167	3.940025699	0.011154319	3	82	2.773864736	0.046644755	3	81
Light-Dark Zone Data	MOVEMENT EPISODE COUNT (whole body), % Light	10	5.501775758	0.001254266	3	167	4.525571527	0.00548742	3	82	1.647940148	0.184822609	3	81
Light-Dark Zone Data	MOVEMENT TIME (centroid), % Light	10	9.045589639	1.38939E-05	3	167	5.849509603	0.001135677	3	82	4.373505772	0.006623025	3	81
Light-Dark Zone Data	MOVEMENT TIME (crossover), % Light	10	8.628807191	2.33877E-05	3	167	5.343474577	0.002063213	3	82	4.684833244	0.004553813	3	81
Light-Dark Zone Data	MOVEMENT TIME (query), % Light	10	9.488989029	8.0064E-06	3	167	6.015948763	0.000934529	3	82	4.874030592	0.003630612	3	81
Light-Dark Zone Data	MOVEMENT TIME (whole body), % Light	10	8.671223413	2.21779E-05	3	167	5.350952589	0.002044994	3	82	4.831966078	0.003817902	3	81
Light-Dark Zone Data	REST EPISODE COUNT (centroid), % Light	10	4.089165293	0.00783117	3	167	2.968643824	0.036641278	3	82	2.053333175	0.112919374	3	81
Light-Dark Zone Data	REST EPISODE COUNT (crossover), % Light	10	4.341795389	0.005639839	3	167	2.82873874	0.043521123	3	82	2.609661743	0.05707447	3	81
Light-Dark Zone Data	REST EPISODE COUNT (query), % Light	10	4.226716775	0.006549366	3	167	3.22079043	0.026879541	3	82	1.949708198	0.128145698	3	81
Light-Dark Zone Data	REST EPISODE COUNT (whole body), % Light	10	4.458547754	0.00484626	3	167	3.084327649	0.031784353	3	82	2.466127304	0.068081219	3	81
Light-Dark Zone Data	REST TIME (centroid), % Light	10	2.387586359	0.07081317	3	167	2.84470266	0.042674795	3	82	0.844171601	0.47366569	3	81
Light-Dark Zone Data	REST TIME (crossover), % Light	10	2.802495307	0.041544257	3	167	2.754975423	0.047655268	3	82	1.433857262	0.238978309	3	81
Light-Dark Zone Data	REST TIME (query), % Light	10	2.531484334	0.058885216	3	167	3.055154451	0.03294455	3	82	0.829320047	0.481553426	3	81
Light-Dark Zone Data	REST TIME (whole body), % Light	10	2.801631652	0.04159057	3	167	2.911919091	0.039288501	3	82	1.310326691	0.276750501	3	81
Light-Dark Zone Data	STEREOTYPIC ACTIVITY COUNT (centroid), % Light	10	10.02011606	4.153E-06	3	167	4.790392167	0.003990948	3	82	5.863076341	0.00112668	3	81
Light-Dark Zone Data	STEREOTYPIC ACTIVITY COUNT (crossover), % Light	10	10.06117064	3.94823E-06	3	167	4.550436327	0.005325429	3	82	6.449125881	0.000569959	3	81
Light-Dark Zone Data	STEREOTYPIC ACTIVITY COUNT (query), % Light	10	10.78039157	1.63496E-06	3	167	5.060232541	0.002889906	3	82	6.37338798	0.000622113	3	81
Light-Dark Zone Data	STEREOTYPIC ACTIVITY COUNT (whole body), % Light	10	10.29987076	2.94407E-06	3	167	4.455902979	0.005968456	3	82	7.081879807	0.000275902	3	81
Light-Dark Zone Data	STEREOTYPIC EPISODE ACTIVITY COUNT (centroid), % Light	10	5.018012614	0.002345297	3	167	3.260642636	0.025596374	3	82	3.645309748	0.016030108	3	81
Light-Dark Zone Data	STEREOTYPIC EPISODE ACTIVITY COUNT (crossover), % Light	10	4.992111405	0.002425342	3	167	2.887335546	0.040494566	3	82	3.944902476	0.011129517	3	81
Light-Dark Zone Data	STEREOTYPIC EPISODE ACTIVITY COUNT (query), % Light	10	5.215330924	0.001816491	3	167	3.139601321	0.029697568	3	82	3.911176029	0.011595262	3	81
Light-Dark Zone Data	STEREOTYPIC EPISODE ACTIVITY COUNT (whole body), % Light	10	5.122472645	0.002048508	3	167	2.83980043	0.042932917	3	82	4.382016055	0.006555368	3	81
Light-Dark Zone Data	STEREOTYPIC EPISODE COUNT (centroid), % Light	10	9.342411227	9.60358E-06	3	167	5.111160556	0.002719624	3	82	5.098670012	0.002777354	3	81
Light-Dark Zone Data	STEREOTYPIC EPISODE COUNT (crossover), % Light	10	9.786159742	5.54253E-06	3	167	4.956001829	0.003273009	3	82	5.870566801	0.001116846	3	81
Light-Dark Zone Data	STEREOTYPIC EPISODE COUNT (query), % Light	10	10.16719863	3.46532E-06	3	167	5.308880346	0.00214967	3	82	5.775690977	0.001248147	3	81
Light-Dark Zone Data	STEREOTYPIC EPISODE COUNT (whole body), % Light	10	9.954537622	4.50257E-06	3	167	4.960962528	0.003253656	3	82	6.344172517	0.00064351	3	81
Light-Dark Zone Data	STEREOTYPY TIME (centroid), % Light	10	8.446556871	2.9392E-05	3	167	4.753627073	0.004170941	3	82	4.408927218	0.006346006	3	81
Light-Dark Zone Data	STEREOTYPY TIME (crossover), % Light	10	8.321331816	3.43983E-05	3	167	4.531845538	0.005446079	3	82	4.461497661	0.005956383	3	81
Light-Dark Zone Data	STEREOTYPY TIME (query), % Light	10	8.832242868	1.81325E-05	3	167	4.719519491	0.004345294	3	82	4.717787767	0.004377343	3	81
Light-Dark Zone Data	STEREOTYPY TIME (whole body), % Light	10	8.639646681	2.30723E-05	3	167	4.559869889	0.005265249	3	82	5.137993181	0.002650447	3	81
Light-Dark Zone Data	TOTAL DISTANCE (centroid), % Light	10	4.725129175	0.003428615	3	167	3.326771873	0.023601753	3	82	2.813911727	0.044404824	3	81
Light-Dark Zone Data	TOTAL DISTANCE (crossover), % Light	10	4.098513175	0.007736613	3	167	2.906706858	0.039541167	3	82	2.635913335	0.055262607	3	81
Light-Dark Zone Data	TOTAL DISTANCE (query), % Light	10	4.24086652	0.006430054	3	167	3.063294262	0.03261662	3	82	2.648241832	0.054431642	3	81
Light-Dark Zone Data	TOTAL DISTANCE (whole body), % Light	10	4.119289556	0.007530522	3	167	2.999828099	0.035263005	3	82	2.726614132	0.04943352	3	81
Light-Dark Zone Data	TOTAL DISTANCE X AXIS (centroid), % Light	10	3.295329975	0.02195794	3	167	2.114276047	0.104705035	3	82	2.688671702	0.051793205	3	81
Light-Dark Zone Data	TOTAL DISTANCE X AXIS (crossover), % Light	10	3.10261658	0.028186442	3	167	2.061766093	0.111655001	3	82	2.548387291	0.061537649	3	81
Light-Dark Zone Data	TOTAL DISTANCE X AXIS (query), % Light	10	3.244084318	0.023466378	3	167	2.138070658	0.101697731	3	82	2.682191334	0.052207343	3	81
Light-Dark Zone Data	TOTAL DISTANCE X AXIS (whole body), % Light	10	3.154214451	0.026364581	3	167	2.097901728	0.106825257	3	82	2.639636505	0.055010331	3	81
Light-Dark Zone Data	TOTAL DISTANCE Y AXIS (centroid), % Light	10	5.229804368	0.001782785	3	167	3.820001505	0.012910573	3	82	2.152037286	0.100077241	3	81
Light-Dark Zone Data	TOTAL DISTANCE Y AXIS (crossover), % Light	10	4.69094539	0.003584114	3	167	3.454520641	0.020180978	3	82	1.984203652	0.122865786	3	81
Light-Dark Zone Data	TOTAL DISTANCE Y AXIS (query), % Light	10	4.993457661	0.002421115	3	167	3.604609576	0.016794561	3	82	2.163620987	0.098667952	3	81
Light-Dark Zone Data	TOTAL DISTANCE Y AXIS (whole body), % Light	10	4.995368844	0.002415126	3	167	3.541388145	0.018144897	3	82	2.324678165	0.080991552	3	81
Light-Dark Zone Data	VERTICAL ACTIVITY COUNT (centroid), % Light	10	2.432233868	0.066878625	3	167	3.452722961	0.020225465	3	82	1.469693784	0.228965271	3	81
Light-Dark Zone Data	VERTICAL ACTIVITY COUNT (crossover), % Light	10	2.401548204	0.069558997	3	167	3.452722961	0.020225465	3	82	1.450985478	0.234141859	3	81
Light-Dark Zone Data	VERTICAL ACTIVITY COUNT (query), % Light	10	2.419833273	0.06794938	3	167	3.4460362	0.020391811	3	82	1.459585214	0.231748678	3	81
Light-Dark Zone Data	VERTICAL ACTIVITY COUNT (whole body), % Light	10	2.42378187	0.067606617	3	167	3.443993533	0.020442901	3	82	1.461218726	0.231296725	3	81
Light-Dark Zone Data	VERTICAL ACTIVITY TIME (centroid), % Light	10	3.074257831	0.029240422	3	167	3.159098516	0.02899482	3	82	1.489047108	0.223724636	3	81
Light-Dark Zone Data	VERTICAL ACTIVITY TIME (crossover), % Light	10	3.050103745	0.030168908	3	167	3.162320921	0.028880294	3	82	1.471056967	0.228592354	3	81
Light-Dark Zone Data	VERTICAL ACTIVITY TIME (query), % Light	10	3.067835825	0.029484481	3	167	3.166110375	0.028746198	3	82	1.478192638	0.226649685	3	81
Light-Dark Zone Data	VERTICAL ACTIVITY TIME (whole body), % Light	10	3.078086447	0.029095876	3	167	3.169802388	0.028616151	3	82	1.485858088	0.224580265	3	81
Light-Dark Zone Data	VERTICAL EPISODE COUNT (centroid), % Light	10	4.077576169	0.007950006	3	167	5.329208126	0.00209843	3	82	1.963137737	0.126064233	3	81
Light-Dark Zone Data	VERTICAL EPISODE COUNT (crossover), % Light	10	4.060272147	0.008130809	3	167	5.32785763	0.002101795	3	82	1.953778423	0.127511317	3	81
Light-Dark Zone Data	VERTICAL EPISODE COUNT (query), % Light	10	4.13756178	0.007353816	3	167	5.448822306	0.0018211	3	82	1.957994528	0.126857443	3	81
Light-Dark Zone Data	VERTICAL EPISODE COUNT (whole body), % Light	10	4.008927655	0.008691858	3	167	5.207582629	0.002424643	3	82	1.954918287	0.127334211	3	81
IDC	Respiratory Quotient, Light-Dark Ratio	16	14.2115458	2.98644E-08	3	159	9.687278916	1.58837E-05	3	80	6.146392527	0.000856469	3	75
IDC	Water Consumption (g), Light-Dark Ratio	16	1.39454008	0.246487152	3	159	0.25385511	0.858372878	3	80	1.45986687	0.232328728	3	75
IDC	Food Consumption (g), Light-Dark Ratio	16	3.852925084	0.010728049	3	159	2.469059103	0.067934585	3	80	1.296721043	0.281837435	3	75
IDC	Food Consumption (kcal), Light-Dark Ratio	16	3.852924747	0.010728053	3	159	2.469059686	0.067934536	3	80	1.296720502	0.281837614	3	75
IDC	Energy Expenditure (kcal), Light-Dark Ratio	16	3.003219929	0.032202572	3	159	1.724869253	0.168520708	3	80	1.547137489	0.209351076	3	75
IDC	Average VO2, Light-Dark Ratio	16	4.032880934	0.008497444	3	159	2.639712307	0.055096891	3	80	1.762612567	0.161590339	3	75
IDC	Average VCO2, Light-Dark Ratio	16	1.015084889	0.387648276	3	159	0.060770544	0.980249063	3	80	1.216887056	0.309510185	3	75
IDC	Rearing Activity, Light-Dark Ratio	16	4.97316136	0.002518273	3	159	4.520487925	0.005575569	3	80	1.699510662	0.174361025	3	75
IDC	Ambulatory Activity, Light-Dark Ratio	16	11.35513956	8.66233E-07	3	159	6.16874288	0.000795849	3	80	5.408669416	0.002010211	3	75
IDC	Distance Traveled (m), Light-Dark Ratio	16	7.746373477	7.32722E-05	3	159	3.733677523	0.014441238	3	80	3.875541893	0.012394319	3	75
IDC	Directed Ambulatory Locomation, Light-Dark Ratio	16	7.614940386	8.64493E-05	3	159	3.941912308	0.011212432	3	80	3.610108756	0.017075807	3	75
IDC	Food Consumption per unit Body Weight (g/g), Light-Dark Ratio	16	3.852924853	0.010728052	3	159	2.469060159	0.067934497	3	80	1.296720388	0.281837652	3	75
IDC	Water Consumption per unit Body Weight (g/g), Light-Dark Ratio	16	1.394539036	0.246487465	3	159	0.25385486	0.858373057	3	80	1.45986615	0.232328927	3	75
IDC	Food Consumption per unit Body Weight (kcal/g), Light-Dark Ratio	16	3.852923679	0.010728068	3	159	2.469058833	0.067934607	3	80	1.296720269	0.281837692	3	75
Spon Alt	Total Arm Entries	12	3.416336442	0.019023669	3	150	1.286761417	0.285159705	3	75	3.26037983	0.026420433	3	71
Spon Alt	Number of Triplets	12	3.416336442	0.019023669	3	150	1.286761417	0.285159705	3	75	3.26037983	0.026420433	3	71
Spon Alt	Number of Spontaneous Alternations	12	0.073510896	0.974112705	3	150	0.661688472	0.578194363	3	75	1.773843805	0.159952038	3	71
Spon Alt	Alternation Ratio	12	5.465865496	0.001361123	3	150	3.788868161	0.013759333	3	75	5.185884339	0.002690031	3	71
Spon Alt	Latency to Leave Start Arm	12	1.313012378	0.272343273	3	150	1.041580058	0.379210257	3	75	2.306616089	0.083970587	3	71
Spon Alt	A Arm Entry	12	5.066102186	0.002271641	3	150	2.443517005	0.070631574	3	75	3.114797527	0.031503622	3	71
Spon Alt	B Arm Entry	12	1.677511114	0.174276861	3	150	0.763552278	0.518042471	3	75	2.37776319	0.077023195	3	71
Spon Alt	C Arm Entry	12	2.482363787	0.063231452	3	147	1.068005712	0.367871714	3	75	1.394063536	0.252102899	3	68
Spon Alt	A Arm Time	12	1.200899744	0.311552717	3	150	4.874878661	0.003761607	3	75	3.512743461	0.019490468	3	71
Spon Alt	B Arm Time	12	4.806287143	0.00317151	3	150	10.13479908	1.10845E-05	3	75	4.043305016	0.010324171	3	71
Spon Alt	C Arm Time	12	0.117713421	0.949592531	3	150	1.347611236	0.265418802	3	75	1.834925309	0.148611432	3	71
Organ Weights	GONADAL FAT PAD (g)	19	7.474993634	0.00011524	3	134	10.6000579	9.49139E-06	3	64	7.632464347	0.000186653	3	66
Organ Weights	RIGHT GONAD (g)	19	7.807601511	7.65471E-05	3	134	7.968999164	0.000135829	3	64	25.45526896	4.6701E-11	3	66
Organ Weights	LEFT GONAD (g)	19	9.426433801	1.07478E-05	3	134	1.428784206	0.242576364	3	64	30.08806664	2.23671E-12	3	66
Organ Weights	FEMUR (g)	19	23.77414029	2.1231E-12	3	134	12.36730049	1.77333E-06	3	64	11.38158653	4.15939E-06	3	66
Organ Weights	SPLEEN (g)	19	10.24060924	4.07635E-06	3	134	7.028586271	0.000370031	3	64	3.188796541	0.0292903	3	66
Organ Weights	RIGHT KIDNEY (g)	19	10.58390713	2.71833E-06	3	134	14.70102175	2.18566E-07	3	64	6.62747985	0.000555694	3	66
Organ Weights	LEFT KIDNEY (g)	19	11.91469197	5.76651E-07	3	134	9.07174224	4.34287E-05	3	64	12.52118191	1.41359E-06	3	66
Organ Weights	LIVER (g)	19	17.52764145	1.17064E-09	3	134	8.453073184	8.1964E-05	3	64	9.102296652	4.00196E-05	3	66
Organ Weights	BRAIN (g)	19	72.81538779	1.07017E-27	3	130	26.75799708	4.12622E-11	3	60	47.39788028	1.87182E-16	3	66
Organ Weights	HEART (g)	19	19.19613563	2.10567E-10	3	133	12.42001095	1.68892E-06	3	64	9.176384653	3.80472E-05	3	65
Organ Weights	LUNGS (g)	19	35.70727981	5.03322E-17	3	134	20.18296631	2.55347E-09	3	64	15.8937966	6.97778E-08	3	66
Organ Weights	RIGHT EYE (g)	19	24.12157219	1.51915E-12	3	134	20.16220802	2.59402E-09	3	64	2.460692151	0.070325419	3	66
Organ Weights	LEFT EYE (g)	19	12.96845476	1.72774E-07	3	134	6.822270687	0.000462757	3	64	8.554765621	7.04853E-05	3	66
Organ Weights	STD RIGHT GONAD (g/g)	19	6.409767899	0.000432616	3	134	13.78778745	4.88172E-07	3	64	9.847448888	1.87863E-05	3	66
Organ Weights	STD GONADAL FAT PAD (g/g)	19	7.963799109	6.3209E-05	3	134	14.28383434	3.14744E-07	3	64	5.085529862	0.00315079	3	66
Organ Weights	STD LEFT GONAD (g/g)	19	7.702045251	8.71415E-05	3	134	4.676321327	0.005133924	3	64	18.46357815	8.32671E-09	3	66
Organ Weights	STD FEMUR (g/g)	19	5.013307398	0.002516033	3	134	2.119958054	0.106376948	3	64	2.117908896	0.106308685	3	66
Organ Weights	STD SPLEEN (g/g)	19	4.140559767	0.007651363	3	134	2.898267028	0.041764349	3	64	2.991454334	0.037114845	3	66
Organ Weights	STD RIGHT KIDNEY (g/g)	19	2.69379566	0.048642552	3	134	0.774227793	0.512677024	3	64	3.461760058	0.021134849	3	66
Organ Weights	STD LEFT KIDNEY (g/g)	19	5.558724182	0.001260904	3	134	1.958367264	0.129141376	3	64	6.835785217	0.000442086	3	66
Organ Weights	STD LIVER (g/g)	19	14.86313966	2.07772E-08	3	134	6.009716626	0.001131315	3	64	10.91065687	6.56228E-06	3	66
Organ Weights	STD BRAIN (g/g)	19	12.25573581	4.10588E-07	3	130	13.84377396	5.73591E-07	3	60	8.720379849	5.93383E-05	3	66
Organ Weights	STD HEART (g/g)	19	6.656276928	0.00031934	3	133	3.306914906	0.025629349	3	64	3.667973947	0.016613139	3	65
Organ Weights	STD LUNGS (g/g)	19	0.363757496	0.779272988	3	134	0.689399283	0.561839923	3	64	1.222109473	0.308666366	3	66
Organ Weights	STD RIGHT EYE (g/g)	19	42.41448238	2.44912E-19	3	134	34.54349116	2.12867E-13	3	64	18.30762067	9.43793E-09	3	66
Organ Weights	STD LEFT EYE (g/g)	19	67.68636579	1.04635E-26	3	134	65.41924878	1.80198E-19	3	64	39.35710722	1.05709E-14	3	66
Gross Morphology	OVERALL LENGTH (cm)	18	8.346029515	3.44055E-05	3	160	5.069843875	0.00289213	3	80	5.052425906	0.003030421	3	76
Gross Morphology	BODY LENGTH (cm)	18	55.98941644	8.43939E-25	3	160	29.35621829	6.6997E-13	3	80	35.40322861	2.00689E-14	3	76
Gross Morphology	TAIL LENGTH (cm)	18	14.48926691	2.13974E-08	3	160	12.15341595	1.23888E-06	3	80	4.285598199	0.007539096	3	76
Gross Morphology	STD OVERALL LENGTH (cm/g)	18	42.42781783	3.14296E-20	3	160	49.45448014	3.50944E-18	3	80	23.71389444	6.18844E-11	3	76
Gross Morphology	STD BODY LENGTH (cm/g)	18	19.91335579	5.09419E-11	3	160	22.67545133	1.01119E-10	3	80	10.67227196	6.21514E-06	3	76
Gross Morphology	STD TAIL LENGTH (cm/g)	18	52.87243582	8.41971E-24	3	160	45.75983488	2.5335E-17	3	80	27.8284737	3.00984E-12	3	76
