# Supplementary material for: Into the Wild: A novel wild-derived inbred strain resource expands the genomic and phenotypic diversity of laboratory mouse models
Source: PLoS Genet. 2024 Apr 10;20(4):e1011228. doi: 10.1371/journal.pgen.1011228 (PMC11034653; doi:10.1371/journal.pgen.1011228)
Supplement: S23 Table — Trait values were first regressed on body weight at 18 weeks and residuals used for model fitting. (TXT) [file pgen.1011228.s035.txt]

ASSAY	PHENOTYPE	Full model - singular?	Locale Null model - singular?	Sex Null model - singular?	P - Locale effect	P - SEX effect	P - LOCALExSEX effect
Clinical Chemistry	INSULIN, lipid	TRUE	FALSE	TRUE	1	0.997480638	0.999994124
Clinical Chemistry	LEPTIN, lipid	TRUE	FALSE	FALSE	0.515896014	0.125669391	0.250228449
Clinical Chemistry	WBC (x10^3 uL), immune	FALSE	FALSE	FALSE	0.042308385	0.874211339	0.9415893
Clinical Chemistry	RBC (x10^6 uL), rbc	TRUE	FALSE	FALSE	0.000301535	0.998579096	1
Clinical Chemistry	HGB (g/dL), rbc	TRUE	FALSE	FALSE	0.030210661	0.723337978	1
Clinical Chemistry	HCT %, rbc	TRUE	FALSE	FALSE	0.003685352	0.995594831	0.999991045
Clinical Chemistry	MCV (fL), rbc	FALSE	FALSE	FALSE	2.69292E-07	0.684463405	0.392676256
Clinical Chemistry	MCH (pg), rbc	FALSE	FALSE	FALSE	7.90445E-14	0.266729501	0.661179632
Clinical Chemistry	MCHC (g/dL), rbc	TRUE	FALSE	FALSE	0.000416231	0.000389102	0.999990806
Clinical Chemistry	RDW %, rbc	TRUE	FALSE	FALSE	0.03024354	0.052934116	1
Clinical Chemistry	PLT (x10^3 uL), platelets	FALSE	FALSE	FALSE	1.49351E-05	0.023310368	0.152567777
Clinical Chemistry	MPV (fL), platelets	TRUE	FALSE	FALSE	0.011449871	0.21463247	1
Clinical Chemistry	% NEUT, immune	TRUE	FALSE	FALSE	0.400304097	0.982663258	1
Clinical Chemistry	% LYMPH, immune	TRUE	FALSE	FALSE	0.6947774	0.869063401	0.999997564
Clinical Chemistry	% MONO, immune	FALSE	FALSE	FALSE	8.73145E-06	0.172100255	0.071382557
Clinical Chemistry	% EOS, immune	FALSE	FALSE	FALSE	0.057524876	0.154864474	0.629238531
Clinical Chemistry	% BASO, immune	TRUE	FALSE	FALSE	0.499806645	0.193111403	1
Clinical Chemistry	% RETIC, rbc	FALSE	FALSE	FALSE	0.212628916	0.388351286	0.231747684
Clinical Chemistry	# RETIC (x10^9 cells/L), rbc	TRUE	FALSE	TRUE	0.902878453	0.778094017	0.651244537
Clinical Chemistry	# NEUT (x10^3 cells/uL), immune	TRUE	FALSE	FALSE	0.108210883	0.091098548	0.041791359
Clinical Chemistry	# LYMPH (x10^3 cells/uL), immune	TRUE	FALSE	FALSE	0.027520978	0.968362452	1
Clinical Chemistry	# MONO (x10^3 cells/uL), immune	FALSE	FALSE	FALSE	6.37279E-05	0.054481475	0.019058864
Clinical Chemistry	# EOS (x10^3 cells/uL), immune	FALSE	FALSE	FALSE	0.000256712	0.168303747	0.162711471
Clinical Chemistry	# BASO (x10^3 cells/uL), immune	TRUE	FALSE	TRUE	1	0.492799416	1
Clinical Chemistry	LCR %, platelets	TRUE	FALSE	FALSE	0.000706801	0.311797624	1
Clinical Chemistry	# NRBC (x10^3cells/uL), rbc	TRUE	FALSE	FALSE	0.434400551	0.967880497	1
Clinical Chemistry	NRBC %%, rbc	TRUE	FALSE	FALSE	0.675958771	0.999256653	1
Clinical Chemistry	RET-HE 0, rbc	FALSE	FALSE	FALSE	1.91013E-14	0.08157344	0.084038032
Clinical Chemistry	IRF %, rbc	TRUE	FALSE	FALSE	0.130815628	0.984404245	1
Clinical Chemistry	RDW-SD 0, rbc	FALSE	FALSE	FALSE	4.26289E-07	0.045231442	0.331085434
Clinical Chemistry	LFR %, rbc	TRUE	FALSE	FALSE	0.130815628	0.984404245	1
Clinical Chemistry	MFR %, rbc	FALSE	FALSE	FALSE	5.43513E-14	0.020465844	0.162506582
Clinical Chemistry	HFR %, rbc	FALSE	FALSE	FALSE	1.07429E-05	0.531092678	0.624228774
Clinical Chemistry	PLT-I (x10^3/uL), platelets	FALSE	FALSE	FALSE	0.005602148	0.052290009	0.069568261
Clinical Chemistry	PLT-0 (x10^3/uL), platelets	FALSE	FALSE	FALSE	8.12776E-05	0.026220944	0.264755361
Clinical Chemistry	PCT %, immune	TRUE	FALSE	FALSE	0.000344833	0.63683323	0.999995531
Clinical Chemistry	PDW (fL), platelets	FALSE	FALSE	FALSE	0.214736051	0.052640294	0.722771778
Clinical Chemistry	ALB (g/dL), liver	FALSE	FALSE	FALSE	0.006350273	0.001332946	0.019004957
Clinical Chemistry	ALP (IU/L), liver	FALSE	FALSE	FALSE	8.12877E-15	0.433690025	0.882644545
Clinical Chemistry	ALT (IU/L), liver	FALSE	FALSE	FALSE	0.022109141	0.004257108	0.163941811
Clinical Chemistry	AST (IU/L), liver	TRUE	FALSE	TRUE	0.788472548	0.234396252	0.490551956
Clinical Chemistry	BUN (mg/dL), liver	TRUE	FALSE	TRUE	1	0.001278725	1
Clinical Chemistry	CHOL (mg/dL), lipid	TRUE	FALSE	FALSE	2.65303E-06	0.456744204	1
Clinical Chemistry	GLU (mg/dL), lipid	TRUE	FALSE	TRUE	0.064445469	0.313179218	0.487368207
Clinical Chemistry	HDLX (mg/dL), lipid	FALSE	FALSE	FALSE	1.45869E-07	0.228129612	0.668646702
Clinical Chemistry	TBILC (mg/dL), liver	TRUE	FALSE	FALSE	0.749170813	0.620353339	0.999986182
Clinical Chemistry	TP (g/dL), liver	FALSE	FALSE	FALSE	0.130748547	0.359761377	0.996786925
Clinical Chemistry	TRIG (mg/dL), lipid	TRUE	FALSE	FALSE	0.005959139	0.912229395	0.999984272
Clinical Chemistry	ALB (/GL), liver	TRUE	FALSE	TRUE	0.000890738	1.81419E-06	0.000178306
Clinical Chemistry	CREX (mg/dL), liver	TRUE	FALSE	FALSE	0.839451998	0.440599124	0.999991648
Clinical Chemistry	GLOB, liver	TRUE	FALSE	TRUE	0.592695278	0.2918897	0.306395502
Clinical Chemistry	Iron (ug/dL), rbc	FALSE	FALSE	FALSE	5.79518E-07	0.001857835	0.48623961
EKG	RR INTERVAL (ms)	FALSE	FALSE	FALSE	0.104340342	0.476457845	0.313743654
EKG	HEART RATE (bpm)	FALSE	FALSE	FALSE	0.001803989	0.407404922	0.343909917
EKG	PR INTERVAL (ms)	TRUE	FALSE	FALSE	0.007465499	0.965728187	1
EKG	P DURATION (ms)	TRUE	FALSE	FALSE	0.998768681	0.084068165	0.99987546
EKG	QRS INTERVAL (ms)	TRUE	TRUE	TRUE	1	0.422642148	1
EKG	QT INTERVAL (ms)	TRUE	FALSE	FALSE	0.986561408	0.567545299	1
EKG	QTc (ms)	TRUE	FALSE	TRUE	1	0.343634509	0.999948161
EKG	JT INTERVAL (ms)	TRUE	FALSE	TRUE	0.999510612	0.652255362	1
EKG	Tpeak-Tend INTERVAL (ms)	TRUE	FALSE	FALSE	0.007470137	0.322040087	1
EKG	P AMPLITUDE (mV)	FALSE	FALSE	FALSE	0.137463879	0.396079266	0.64997928
EKG	Q AMPLITUDE (mV)	TRUE	FALSE	FALSE	0.168335821	0.762617416	1
EKG	R AMPLITUDE (mV)	FALSE	FALSE	FALSE	3.811E-05	0.410984973	0.570115099
EKG	S AMPLITUDE (mV)	TRUE	FALSE	FALSE	0.438247238	0.847487794	1
EKG	ST HEIGHT (mV)	FALSE	FALSE	FALSE	0.795483612	0.802059516	0.865998178
EKG	T AMPLITUDE (mV)	TRUE	FALSE	FALSE	4.72305E-07	0.962383659	0.999989604
Frailty	TEMPERATURE	TRUE	FALSE	TRUE	0.040574569	0.532945999	0.968328897
Frailty	FRAILTY INDEX SCORE	FALSE	FALSE	FALSE	0.040754233	0.278894048	0.864518226
Light-Dark Zone Data	AMBULATORY ACTIVITY COUNT (centroid), dark	FALSE	FALSE	FALSE	0.004929311	0.004003627	0.885335357
Light-Dark Zone Data	AMBULATORY ACTIVITY COUNT (centroid), light	FALSE	FALSE	TRUE	0.814736082	0.071097876	0.846679745
Light-Dark Zone Data	AMBULATORY ACTIVITY COUNT (crossover), dark	FALSE	FALSE	FALSE	0.003410659	0.0107177	0.903329154
Light-Dark Zone Data	AMBULATORY ACTIVITY COUNT (crossover), light	FALSE	FALSE	TRUE	0.850576694	0.048569662	0.848643365
Light-Dark Zone Data	AMBULATORY ACTIVITY COUNT (query), dark	TRUE	FALSE	FALSE	0.006409987	0.00870211	0.999941529
Light-Dark Zone Data	AMBULATORY ACTIVITY COUNT (query), light	FALSE	FALSE	TRUE	0.880992827	0.043197095	0.797783252
Light-Dark Zone Data	AMBULATORY ACTIVITY COUNT (whole body), dark	FALSE	FALSE	FALSE	0.001569293	0.009977276	0.669342241
Light-Dark Zone Data	AMBULATORY ACTIVITY COUNT (whole body), light	FALSE	FALSE	TRUE	0.870673981	0.0554755	0.901869728
Light-Dark Zone Data	AMBULATORY EPISODE COUNT (centroid), dark	TRUE	TRUE	TRUE	1	0.347085218	1
Light-Dark Zone Data	AMBULATORY EPISODE COUNT (centroid), light	TRUE	FALSE	FALSE	0.249524978	0.754383059	0.999996834
Light-Dark Zone Data	AMBULATORY EPISODE COUNT (crossover), dark	TRUE	TRUE	TRUE	1	0.343770124	1
Light-Dark Zone Data	AMBULATORY EPISODE COUNT (crossover), light	TRUE	FALSE	FALSE	0.627595789	0.324148329	0.999990377
Light-Dark Zone Data	AMBULATORY EPISODE COUNT (query), dark	TRUE	TRUE	TRUE	1	0.454246797	1
Light-Dark Zone Data	AMBULATORY EPISODE COUNT (query), light	TRUE	FALSE	FALSE	0.144833705	0.629503887	1
Light-Dark Zone Data	AMBULATORY EPISODE COUNT (whole body), dark	TRUE	FALSE	TRUE	0.647305852	0.277434844	0.350990541
Light-Dark Zone Data	AMBULATORY EPISODE COUNT (whole body), light	TRUE	FALSE	FALSE	0.779295285	0.242332193	0.999989259
Light-Dark Zone Data	AMBULATORY TIME (centroid), dark	FALSE	FALSE	FALSE	0.000348106	0.817512167	0.606990961
Light-Dark Zone Data	AMBULATORY TIME (centroid), light	FALSE	FALSE	FALSE	0.001011051	0.356630984	0.704422211
Light-Dark Zone Data	AMBULATORY TIME (crossover), dark	FALSE	FALSE	FALSE	0.000300856	0.344404824	0.15809968
Light-Dark Zone Data	AMBULATORY TIME (crossover), light	FALSE	FALSE	FALSE	0.001978799	0.204208448	0.490344995
Light-Dark Zone Data	AMBULATORY TIME (query), dark	FALSE	FALSE	FALSE	0.000619671	0.69236134	0.405346424
Light-Dark Zone Data	AMBULATORY TIME (query), light	FALSE	FALSE	FALSE	0.000178629	0.171954838	0.578164971
Light-Dark Zone Data	AMBULATORY TIME (whole body), dark	FALSE	FALSE	FALSE	0.000143488	0.265485195	0.122355183
Light-Dark Zone Data	AMBULATORY TIME (whole body), light	FALSE	FALSE	FALSE	0.001800676	0.186885246	0.678011998
Light-Dark Zone Data	CLOCKWISE REVOLUTIONS (centroid), dark	TRUE	FALSE	TRUE	1	0.978269213	1
Light-Dark Zone Data	CLOCKWISE REVOLUTIONS (centroid), light	TRUE	TRUE	TRUE	1	0.943878734	1
Light-Dark Zone Data	CLOCKWISE REVOLUTIONS (crossover), dark	TRUE	FALSE	TRUE	1	0.999984703	1
Light-Dark Zone Data	CLOCKWISE REVOLUTIONS (crossover), light	TRUE	TRUE	TRUE	1	0.91425947	1
Light-Dark Zone Data	CLOCKWISE REVOLUTIONS (query), dark	TRUE	FALSE	TRUE	1	0.946227888	0.999975628
Light-Dark Zone Data	CLOCKWISE REVOLUTIONS (query), light	TRUE	TRUE	TRUE	1	0.855282485	1
Light-Dark Zone Data	CLOCKWISE REVOLUTIONS (whole body), dark	TRUE	FALSE	TRUE	1	0.998987579	1
Light-Dark Zone Data	CLOCKWISE REVOLUTIONS (whole body), light	TRUE	TRUE	TRUE	1	0.995252094	1
Light-Dark Zone Data	COUNTER CLOCKWISE REVOLUTIONS (centroid), dark	TRUE	FALSE	FALSE	0.036534613	0.561296241	1
Light-Dark Zone Data	COUNTER CLOCKWISE REVOLUTIONS (centroid), light	TRUE	FALSE	TRUE	1	0.33275803	1
Light-Dark Zone Data	COUNTER CLOCKWISE REVOLUTIONS (crossover), dark	TRUE	FALSE	FALSE	0.041834508	0.855653741	0.999998079
Light-Dark Zone Data	COUNTER CLOCKWISE REVOLUTIONS (crossover), light	TRUE	FALSE	TRUE	0.986913102	0.256329767	0.999954538
Light-Dark Zone Data	COUNTER CLOCKWISE REVOLUTIONS (query), dark	TRUE	FALSE	FALSE	0.054849413	0.710136489	1
Light-Dark Zone Data	COUNTER CLOCKWISE REVOLUTIONS (query), light	TRUE	FALSE	TRUE	1	0.421150553	1
Light-Dark Zone Data	COUNTER CLOCKWISE REVOLUTIONS (whole body), dark	TRUE	FALSE	FALSE	0.014572273	0.449086451	1
Light-Dark Zone Data	COUNTER CLOCKWISE REVOLUTIONS (whole body), light	TRUE	FALSE	TRUE	0.936204752	0.288144606	1
Light-Dark Zone Data	DURATION (centroid), dark	FALSE	FALSE	FALSE	0.00999434	0.341351127	0.194876437
Light-Dark Zone Data	DURATION (centroid), light	FALSE	FALSE	FALSE	0.009989237	0.341291855	0.194833621
Light-Dark Zone Data	DURATION (crossover), dark	FALSE	FALSE	FALSE	0.006114064	0.251099211	0.174950365
Light-Dark Zone Data	DURATION (crossover), light	FALSE	FALSE	FALSE	0.006121464	0.251705436	0.175326632
Light-Dark Zone Data	DURATION (query), dark	FALSE	FALSE	FALSE	0.008309333	0.27693969	0.194936593
Light-Dark Zone Data	DURATION (query), light	FALSE	FALSE	FALSE	0.004395219	0.241405065	0.140728611
Light-Dark Zone Data	DURATION (whole body), dark	FALSE	FALSE	FALSE	0.004395832	0.241432862	0.140755822
Light-Dark Zone Data	DURATION (whole body), light	FALSE	FALSE	FALSE	0.008310392	0.276934981	0.194926914
Light-Dark Zone Data	ENTRY COUNT (centroid), dark	TRUE	FALSE	FALSE	0.025847167	0.266807244	1
Light-Dark Zone Data	ENTRY COUNT (centroid), light	TRUE	FALSE	FALSE	0.029573431	0.259481415	1
Light-Dark Zone Data	ENTRY COUNT (crossover), dark	TRUE	FALSE	FALSE	0.037201635	0.002205082	1
Light-Dark Zone Data	ENTRY COUNT (crossover), light	TRUE	FALSE	FALSE	0.037614196	0.001935365	0.999995225
Light-Dark Zone Data	ENTRY COUNT (query), dark	TRUE	FALSE	FALSE	0.563790943	0.015095066	0.999997448
Light-Dark Zone Data	ENTRY COUNT (query), light	FALSE	FALSE	FALSE	0.015001248	0.025007128	0.468473553
Light-Dark Zone Data	ENTRY COUNT (whole body), dark	FALSE	FALSE	FALSE	0.01346334	0.026135581	0.46956675
Light-Dark Zone Data	ENTRY COUNT (whole body), light	TRUE	FALSE	FALSE	0.543414707	0.014013922	1
Light-Dark Zone Data	HORIZONTAL ACTIVITY COUNT (centroid), dark	FALSE	FALSE	FALSE	0.001487448	0.005378136	0.736768007
Light-Dark Zone Data	HORIZONTAL ACTIVITY COUNT (centroid), light	FALSE	FALSE	TRUE	0.699856693	0.062190511	0.8180739
Light-Dark Zone Data	HORIZONTAL ACTIVITY COUNT (crossover), dark	FALSE	FALSE	FALSE	0.000908956	0.013450415	0.722136338
Light-Dark Zone Data	HORIZONTAL ACTIVITY COUNT (crossover), light	FALSE	FALSE	TRUE	0.724352995	0.042517992	0.813520901
Light-Dark Zone Data	HORIZONTAL ACTIVITY COUNT (query), dark	FALSE	FALSE	FALSE	0.001946535	0.011705678	0.839466675
Light-Dark Zone Data	HORIZONTAL ACTIVITY COUNT (query), light	FALSE	FALSE	TRUE	0.754721925	0.037482688	0.76574803
Light-Dark Zone Data	HORIZONTAL ACTIVITY COUNT (whole body), dark	FALSE	FALSE	FALSE	0.000397293	0.012445179	0.546201884
Light-Dark Zone Data	HORIZONTAL ACTIVITY COUNT (whole body), light	FALSE	FALSE	TRUE	0.745646342	0.049220416	0.868328782
Light-Dark Zone Data	LATENCY (centroid), dark	TRUE	FALSE	FALSE	0.826147828	0.340530599	0.536554483
Light-Dark Zone Data	LATENCY (centroid), light	TRUE	FALSE	FALSE	1	0.928687521	1
Light-Dark Zone Data	LATENCY (crossover), dark	TRUE	FALSE	FALSE	0.700128939	0.335039671	0.398455792
Light-Dark Zone Data	LATENCY (crossover), light	TRUE	FALSE	TRUE	1	0.879798053	1
Light-Dark Zone Data	LATENCY (query), dark	TRUE	FALSE	FALSE	0.868701001	0.363648645	0.595711534
Light-Dark Zone Data	LATENCY (query), light	TRUE	FALSE	FALSE	0.89102932	0.80050296	0.999959035
Light-Dark Zone Data	LATENCY (whole body), dark	TRUE	FALSE	FALSE	0.700128939	0.335039671	0.398455792
Light-Dark Zone Data	LATENCY (whole body), light	TRUE	FALSE	TRUE	1	0.879798053	1
Light-Dark Zone Data	MOVEMENT EPISODE COUNT (centroid), dark	FALSE	FALSE	FALSE	0.001550652	0.694501964	0.414076352
Light-Dark Zone Data	MOVEMENT EPISODE COUNT (centroid), light	TRUE	FALSE	FALSE	0.010523089	0.917031579	1
Light-Dark Zone Data	MOVEMENT EPISODE COUNT (crossover), dark	FALSE	FALSE	FALSE	0.000479573	0.175899271	0.074838007
Light-Dark Zone Data	MOVEMENT EPISODE COUNT (crossover), light	FALSE	FALSE	FALSE	0.000503078	0.377239073	0.281863675
Light-Dark Zone Data	MOVEMENT EPISODE COUNT (query), dark	TRUE	TRUE	FALSE	0.154288659	0.127155818	0.088524197
Light-Dark Zone Data	MOVEMENT EPISODE COUNT (query), light	TRUE	FALSE	FALSE	0.085833695	0.430674636	0.999980743
Light-Dark Zone Data	MOVEMENT EPISODE COUNT (whole body), dark	FALSE	FALSE	FALSE	0.003317514	0.180888129	0.178446897
Light-Dark Zone Data	MOVEMENT EPISODE COUNT (whole body), light	FALSE	FALSE	FALSE	0.018649088	0.416431219	0.975271501
Light-Dark Zone Data	MOVEMENT TIME (centroid), dark	FALSE	FALSE	FALSE	5.13461E-05	0.125031114	0.120847274
Light-Dark Zone Data	MOVEMENT TIME (centroid), light	FALSE	FALSE	FALSE	0.000674699	0.09007905	0.350295597
Light-Dark Zone Data	MOVEMENT TIME (crossover), dark	FALSE	FALSE	FALSE	7.52162E-05	0.167958173	0.097742869
Light-Dark Zone Data	MOVEMENT TIME (crossover), light	FALSE	FALSE	FALSE	0.000500921	0.049121455	0.325341896
Light-Dark Zone Data	MOVEMENT TIME (query), dark	FALSE	FALSE	FALSE	8.64828E-05	0.193979016	0.118748011
Light-Dark Zone Data	MOVEMENT TIME (query), light	FALSE	FALSE	FALSE	0.000115446	0.04032212	0.226826908
Light-Dark Zone Data	MOVEMENT TIME (whole body), dark	FALSE	FALSE	FALSE	3.47431E-05	0.103271941	0.067217092
Light-Dark Zone Data	MOVEMENT TIME (whole body), light	FALSE	FALSE	FALSE	0.000856433	0.055332009	0.378108675
Light-Dark Zone Data	REST EPISODE COUNT (centroid), dark	FALSE	FALSE	FALSE	0.000321939	0.232096558	0.741809667
Light-Dark Zone Data	REST EPISODE COUNT (centroid), light	TRUE	FALSE	TRUE	1.91161E-07	0.009154032	0.006426281
Light-Dark Zone Data	REST EPISODE COUNT (crossover), dark	FALSE	FALSE	FALSE	0.000219776	0.188761066	0.679335821
Light-Dark Zone Data	REST EPISODE COUNT (crossover), light	TRUE	FALSE	TRUE	3.02432E-07	0.01003259	0.005660198
Light-Dark Zone Data	REST EPISODE COUNT (query), dark	FALSE	FALSE	FALSE	0.000255545	0.196649953	0.67614194
Light-Dark Zone Data	REST EPISODE COUNT (query), light	TRUE	FALSE	TRUE	1.87399E-07	0.008034748	0.007891336
Light-Dark Zone Data	REST EPISODE COUNT (whole body), dark	FALSE	FALSE	FALSE	0.000229909	0.274734521	0.749857622
Light-Dark Zone Data	REST EPISODE COUNT (whole body), light	TRUE	FALSE	TRUE	2.75569E-07	0.009328918	0.005279388
Light-Dark Zone Data	REST TIME (centroid), dark	TRUE	FALSE	FALSE	0.023315789	0.124242984	0.999940504
Light-Dark Zone Data	REST TIME (centroid), light	FALSE	TRUE	TRUE	3.89143E-06	0.004623116	0.016473014
Light-Dark Zone Data	REST TIME (crossover), dark	TRUE	FALSE	FALSE	0.01505589	0.106494154	1
Light-Dark Zone Data	REST TIME (crossover), light	FALSE	TRUE	FALSE	5.05652E-06	0.005575794	0.014629288
Light-Dark Zone Data	REST TIME (query), dark	TRUE	FALSE	FALSE	0.015537092	0.107133657	0.999999239
Light-Dark Zone Data	REST TIME (query), light	FALSE	TRUE	TRUE	4.67272E-06	0.003686071	0.020134004
Light-Dark Zone Data	REST TIME (whole body), dark	FALSE	FALSE	FALSE	0.023720951	0.140965503	1
Light-Dark Zone Data	REST TIME (whole body), light	FALSE	FALSE	FALSE	4.62516E-06	0.00548076	0.013723684
Light-Dark Zone Data	STEREOTYPIC ACTIVITY COUNT (centroid), dark	FALSE	FALSE	FALSE	0.001363952	0.912765424	0.93931098
Light-Dark Zone Data	STEREOTYPIC ACTIVITY COUNT (centroid), light	TRUE	FALSE	FALSE	0.485822753	0.517400274	1
Light-Dark Zone Data	STEREOTYPIC ACTIVITY COUNT (crossover), dark	FALSE	FALSE	FALSE	0.001646204	0.905599282	0.79117766
Light-Dark Zone Data	STEREOTYPIC ACTIVITY COUNT (crossover), light	TRUE	FALSE	FALSE	0.482742364	0.45819012	0.999959442
Light-Dark Zone Data	STEREOTYPIC ACTIVITY COUNT (query), dark	FALSE	FALSE	FALSE	0.002184915	0.951141159	0.933911823
Light-Dark Zone Data	STEREOTYPIC ACTIVITY COUNT (query), light	TRUE	FALSE	FALSE	0.510699796	0.434480412	1
Light-Dark Zone Data	STEREOTYPIC ACTIVITY COUNT (whole body), dark	FALSE	FALSE	FALSE	0.000290266	0.947876628	0.906623162
Light-Dark Zone Data	STEREOTYPIC ACTIVITY COUNT (whole body), light	TRUE	FALSE	FALSE	0.408333719	0.477603057	0.999943643
Light-Dark Zone Data	STEREOTYPIC EPISODE ACTIVITY COUNT (centroid), dark	TRUE	FALSE	FALSE	0.009479297	0.022954117	0.999923248
Light-Dark Zone Data	STEREOTYPIC EPISODE ACTIVITY COUNT (centroid), light	TRUE	FALSE	TRUE	1	0.00430279	0.999998576
Light-Dark Zone Data	STEREOTYPIC EPISODE ACTIVITY COUNT (crossover), dark	TRUE	FALSE	FALSE	0.006428102	0.039536744	0.999986592
Light-Dark Zone Data	STEREOTYPIC EPISODE ACTIVITY COUNT (crossover), light	TRUE	FALSE	TRUE	1	0.002305604	1
Light-Dark Zone Data	STEREOTYPIC EPISODE ACTIVITY COUNT (query), dark	TRUE	FALSE	FALSE	0.008544704	0.035514121	1
Light-Dark Zone Data	STEREOTYPIC EPISODE ACTIVITY COUNT (query), light	TRUE	FALSE	TRUE	1	0.002520422	1
Light-Dark Zone Data	STEREOTYPIC EPISODE ACTIVITY COUNT (whole body), dark	TRUE	FALSE	FALSE	0.005643869	0.045368626	0.999978174
Light-Dark Zone Data	STEREOTYPIC EPISODE ACTIVITY COUNT (whole body), light	TRUE	FALSE	TRUE	1	0.002631707	0.998415058
Light-Dark Zone Data	STEREOTYPIC EPISODE COUNT (centroid), dark	FALSE	FALSE	FALSE	0.023656113	0.790661267	0.540205943
Light-Dark Zone Data	STEREOTYPIC EPISODE COUNT (centroid), light	FALSE	FALSE	FALSE	0.388710429	0.537823451	0.787004428
Light-Dark Zone Data	STEREOTYPIC EPISODE COUNT (crossover), dark	FALSE	FALSE	FALSE	0.025738418	0.789331955	0.507526825
Light-Dark Zone Data	STEREOTYPIC EPISODE COUNT (crossover), light	FALSE	FALSE	FALSE	0.30208296	0.375574475	0.687399247
Light-Dark Zone Data	STEREOTYPIC EPISODE COUNT (query), dark	FALSE	FALSE	FALSE	0.034862401	0.874073581	0.613347034
Light-Dark Zone Data	STEREOTYPIC EPISODE COUNT (query), light	FALSE	FALSE	FALSE	0.27535729	0.375767865	0.645252452
Light-Dark Zone Data	STEREOTYPIC EPISODE COUNT (whole body), dark	FALSE	FALSE	FALSE	0.008309574	0.7073417	0.414033102
Light-Dark Zone Data	STEREOTYPIC EPISODE COUNT (whole body), light	FALSE	FALSE	FALSE	0.340023789	0.409469354	0.724307817
Light-Dark Zone Data	STEREOTYPY TIME (centroid), dark	TRUE	FALSE	FALSE	0.000570442	0.945161626	1
Light-Dark Zone Data	STEREOTYPY TIME (centroid), light	TRUE	FALSE	FALSE	0.050443438	0.999983581	1
Light-Dark Zone Data	STEREOTYPY TIME (crossover), dark	TRUE	FALSE	FALSE	0.000724657	0.95815732	0.999999398
Light-Dark Zone Data	STEREOTYPY TIME (crossover), light	TRUE	FALSE	FALSE	0.050397212	0.995861562	1
Light-Dark Zone Data	STEREOTYPY TIME (query), dark	TRUE	FALSE	FALSE	0.000923403	0.978908883	1
Light-Dark Zone Data	STEREOTYPY TIME (query), light	TRUE	FALSE	FALSE	0.065403404	0.997749846	0.999992496
Light-Dark Zone Data	STEREOTYPY TIME (whole body), dark	TRUE	FALSE	FALSE	0.000245477	0.976675564	0.999955678
Light-Dark Zone Data	STEREOTYPY TIME (whole body), light	TRUE	FALSE	FALSE	0.036861118	0.992659914	1
Light-Dark Zone Data	TOTAL DISTANCE (centroid), dark	TRUE	FALSE	TRUE	1	0.677695545	1
Light-Dark Zone Data	TOTAL DISTANCE (centroid), light	FALSE	FALSE	FALSE	0.033885843	0.459694153	0.879935506
Light-Dark Zone Data	TOTAL DISTANCE (crossover), dark	TRUE	FALSE	FALSE	0.944343928	0.773569098	1
Light-Dark Zone Data	TOTAL DISTANCE (crossover), light	FALSE	FALSE	FALSE	0.049969826	0.409152081	0.920087502
Light-Dark Zone Data	TOTAL DISTANCE (query), dark	TRUE	FALSE	FALSE	0.974707407	0.808210065	1
Light-Dark Zone Data	TOTAL DISTANCE (query), light	FALSE	FALSE	FALSE	0.04740764	0.395679021	0.877320177
Light-Dark Zone Data	TOTAL DISTANCE (whole body), dark	TRUE	FALSE	FALSE	0.963582407	0.795072153	0.999992903
Light-Dark Zone Data	TOTAL DISTANCE (whole body), light	FALSE	FALSE	FALSE	0.051063663	0.398874186	0.910699664
Light-Dark Zone Data	TOTAL DISTANCE X AXIS (centroid), dark	TRUE	FALSE	FALSE	0.128332546	0.774041786	1
Light-Dark Zone Data	TOTAL DISTANCE X AXIS (centroid), light	FALSE	FALSE	FALSE	0.010756499	0.986419057	0.868728248
Light-Dark Zone Data	TOTAL DISTANCE X AXIS (crossover), dark	TRUE	FALSE	FALSE	0.086257914	0.754622491	0.99999962
Light-Dark Zone Data	TOTAL DISTANCE X AXIS (crossover), light	FALSE	FALSE	FALSE	0.012623459	0.987753054	0.876671884
Light-Dark Zone Data	TOTAL DISTANCE X AXIS (query), dark	TRUE	FALSE	FALSE	0.052965043	0.653842433	1
Light-Dark Zone Data	TOTAL DISTANCE X AXIS (query), light	FALSE	FALSE	FALSE	0.01227256	0.991095384	0.89373952
Light-Dark Zone Data	TOTAL DISTANCE X AXIS (whole body), dark	TRUE	FALSE	FALSE	0.100840962	0.791206163	1
Light-Dark Zone Data	TOTAL DISTANCE X AXIS (whole body), light	FALSE	FALSE	FALSE	0.013697216	0.968982402	0.812442685
Light-Dark Zone Data	TOTAL DISTANCE Y AXIS (centroid), dark	TRUE	FALSE	FALSE	0.462881517	0.997538734	1
Light-Dark Zone Data	TOTAL DISTANCE Y AXIS (centroid), light	TRUE	FALSE	FALSE	0.000253586	0.204989377	0.999993889
Light-Dark Zone Data	TOTAL DISTANCE Y AXIS (crossover), dark	TRUE	FALSE	FALSE	0.404001946	0.99795912	0.999981342
Light-Dark Zone Data	TOTAL DISTANCE Y AXIS (crossover), light	TRUE	FALSE	FALSE	0.000376466	0.19750708	0.999996371
Light-Dark Zone Data	TOTAL DISTANCE Y AXIS (query), dark	TRUE	FALSE	FALSE	0.417645271	0.991445838	1
Light-Dark Zone Data	TOTAL DISTANCE Y AXIS (query), light	TRUE	FALSE	FALSE	0.00043553	0.184720864	1
Light-Dark Zone Data	TOTAL DISTANCE Y AXIS (whole body), dark	TRUE	FALSE	FALSE	0.438205877	0.991243218	0.9999208
Light-Dark Zone Data	TOTAL DISTANCE Y AXIS (whole body), light	TRUE	FALSE	FALSE	0.000314349	0.176401951	1
Light-Dark Zone Data	VERTICAL ACTIVITY COUNT (centroid), dark	FALSE	FALSE	FALSE	0.000122702	0.900846886	0.75741267
Light-Dark Zone Data	VERTICAL ACTIVITY COUNT (centroid), light	FALSE	FALSE	FALSE	0.004345226	0.21775695	0.127821762
Light-Dark Zone Data	VERTICAL ACTIVITY COUNT (crossover), dark	FALSE	FALSE	FALSE	0.000125084	0.90276686	0.754675556
Light-Dark Zone Data	VERTICAL ACTIVITY COUNT (crossover), light	FALSE	FALSE	FALSE	0.00427718	0.21008383	0.123471665
Light-Dark Zone Data	VERTICAL ACTIVITY COUNT (query), dark	FALSE	FALSE	FALSE	0.00012076	0.909119674	0.779889447
Light-Dark Zone Data	VERTICAL ACTIVITY COUNT (query), light	FALSE	FALSE	FALSE	0.004345226	0.21775695	0.127821762
Light-Dark Zone Data	VERTICAL ACTIVITY COUNT (whole body), dark	FALSE	FALSE	FALSE	0.000122702	0.900846886	0.75741267
Light-Dark Zone Data	VERTICAL ACTIVITY COUNT (whole body), light	FALSE	FALSE	FALSE	0.004501146	0.21290761	0.124372829
Light-Dark Zone Data	VERTICAL ACTIVITY TIME (centroid), dark	FALSE	FALSE	FALSE	0.000122132	0.685521375	0.400167594
Light-Dark Zone Data	VERTICAL ACTIVITY TIME (centroid), light	FALSE	FALSE	FALSE	0.002221004	0.42357253	0.275427182
Light-Dark Zone Data	VERTICAL ACTIVITY TIME (crossover), dark	FALSE	FALSE	FALSE	0.000123785	0.685994444	0.399416189
Light-Dark Zone Data	VERTICAL ACTIVITY TIME (crossover), light	FALSE	FALSE	FALSE	0.002187926	0.411711039	0.266974162
Light-Dark Zone Data	VERTICAL ACTIVITY TIME (query), dark	FALSE	FALSE	FALSE	0.00012163	0.695395465	0.409415568
Light-Dark Zone Data	VERTICAL ACTIVITY TIME (query), light	FALSE	FALSE	FALSE	0.002221004	0.42357253	0.275427182
Light-Dark Zone Data	VERTICAL ACTIVITY TIME (whole body), dark	FALSE	FALSE	FALSE	0.000122132	0.685521375	0.400167594
Light-Dark Zone Data	VERTICAL ACTIVITY TIME (whole body), light	FALSE	FALSE	FALSE	0.002325422	0.412061419	0.266308427
Light-Dark Zone Data	VERTICAL EPISODE COUNT (centroid), dark	FALSE	FALSE	FALSE	0.000111877	0.618866218	0.399435387
Light-Dark Zone Data	VERTICAL EPISODE COUNT (centroid), light	FALSE	FALSE	FALSE	0.000595232	0.103479736	0.059519002
Light-Dark Zone Data	VERTICAL EPISODE COUNT (crossover), dark	FALSE	FALSE	FALSE	0.000115059	0.619580772	0.398119181
Light-Dark Zone Data	VERTICAL EPISODE COUNT (crossover), light	FALSE	FALSE	FALSE	0.000582622	0.100520859	0.057968007
Light-Dark Zone Data	VERTICAL EPISODE COUNT (query), dark	FALSE	FALSE	FALSE	0.000112835	0.627290152	0.408657267
Light-Dark Zone Data	VERTICAL EPISODE COUNT (query), light	FALSE	FALSE	FALSE	0.000595232	0.103479736	0.059519002
Light-Dark Zone Data	VERTICAL EPISODE COUNT (whole body), dark	FALSE	FALSE	FALSE	0.000111877	0.618866218	0.399435387
Light-Dark Zone Data	VERTICAL EPISODE COUNT (whole body), light	FALSE	FALSE	FALSE	0.000585728	0.102386218	0.058717972
Open Field	TOTAL DISTANCE (cm), 1	TRUE	FALSE	TRUE	0.334966394	0.24327036	0.139139489
Open Field	HORIZONTAL ACTIVITY COUNT, 1	TRUE	FALSE	TRUE	0.068800046	0.002419551	0.020685441
Open Field	REST TIME (s), 1	FALSE	FALSE	FALSE	0.000101858	0.004638038	0.393632119
Open Field	REST EPISODE COUNT, 1	TRUE	FALSE	FALSE	4.28185E-07	0.101557743	1
Open Field	MOVEMENT TIME (s), 1	FALSE	FALSE	FALSE	0.000101985	0.004639561	0.394067629
Open Field	MOVEMENT EPISODE COUNT, 1	FALSE	FALSE	FALSE	3.73119E-07	0.103680577	1
Open Field	STEREOTYPY TIME (s), 1	TRUE	FALSE	FALSE	0.731883946	0.208282984	0.563871548
Open Field	STEREOTYPIC EPISODE COUNT, 1	FALSE	FALSE	FALSE	0.748511071	0.785986095	0.800671381
Open Field	STEREOTYPIC ACTIVITY COUNT, 1	TRUE	FALSE	TRUE	1	0.942542209	1
Open Field	STEREOTYPIC EPISODE ACTIVITY COUNT, 1	TRUE	FALSE	TRUE	0.341699399	0.000515793	0.142788505
Open Field	VERTICAL EPISODE COUNT, 1	TRUE	FALSE	TRUE	3.48401E-09	0.001119945	0.000455361
Open Field	VERTICAL ACTIVITY COUNT, 1	FALSE	FALSE	TRUE	9.70381E-10	0.015764393	0.004946167
Open Field	VERTICAL ACTIVITY TIME (s), 1	FALSE	FALSE	FALSE	0.000525783	0.204671379	0.083230601
Open Field	LEFT FRONT TIME LEGACY (s), 1	TRUE	TRUE	TRUE	1	0.401219374	1
Open Field	RIGHT FRONT TIME LEGACY (s), 1	TRUE	TRUE	TRUE	0.08597839	0.579652509	0.296327619
Open Field	LEFT REAR TIME LEGACY (s), 1	TRUE	FALSE	TRUE	0.927218089	0.199805927	0.697455007
Open Field	RIGHT REAR TIME LEGACY (s), 1	TRUE	FALSE	TRUE	1	0.200538793	1
Open Field	CLOCKWISE REVOLUTIONS, 1	TRUE	FALSE	TRUE	0.998962727	0.887974874	0.963661743
Open Field	COUNTER CLOCKWISE REVOLUTIONS, 1	TRUE	FALSE	TRUE	1	0.660896823	1
Open Field	MARGIN TIME LEGACY (s), 1	TRUE	FALSE	TRUE	0.999817595	0.91391539	1
Open Field	MARGIN DISTANCE LEGACY (cm), 1	TRUE	FALSE	TRUE	0.349944963	0.260079161	0.147303111
Open Field	CENTER TIME LEGACY (s), 1	TRUE	FALSE	FALSE	0.999806655	0.913838554	1
Open Field	CENTER DISTANCE LEGACY (cm), 1	FALSE	FALSE	FALSE	0.474965347	0.768077124	0.520580137
Open Field	TOTAL DISTANCE X AXIS (cm), 1	TRUE	FALSE	TRUE	0.879967131	0.878710933	0.613061051
Open Field	TOTAL DISTANCE Y AXIS (cm), 1	TRUE	FALSE	TRUE	0.519533106	0.466477466	0.252458127
Open Field	AMBULATORY ACTIVITY COUNT, 1	TRUE	FALSE	TRUE	0.057762301	0.002116581	0.016937505
Open Field	AMBULATORY TIME (s), 1	FALSE	FALSE	FALSE	1.20139E-05	0.249809132	0.358245306
Open Field	AMBULATORY EPISODE COUNT, 1	TRUE	FALSE	TRUE	1	0.100509944	1
Open Field	FRACTION TIME MOVING, 1	FALSE	FALSE	FALSE	0.000101984	0.004639558	0.394067687
Open Field	FRACTION TIME RESTING, 1	FALSE	FALSE	FALSE	0.000101858	0.004638038	0.393632061
Open Field	FRACTION TIME VERTICAL, 1	FALSE	FALSE	FALSE	0.000525785	0.204671459	0.083230634
Open Field	FRACTION TIME CENTER, 1	TRUE	FALSE	FALSE	0.999806601	0.91383873	1
Open Field	FRACTION TIME MARGINS, 1	TRUE	FALSE	TRUE	0.999817581	0.913915577	0.999440676
Open Field	FRACTION TIME AMBULATORY, 1	FALSE	FALSE	FALSE	1.2014E-05	0.249808991	0.358244846
Open Field	TOTAL DISTANCE (cm), 2	TRUE	FALSE	FALSE	0.000306806	0.401863726	0.999976216
Open Field	HORIZONTAL ACTIVITY COUNT, 2	FALSE	FALSE	FALSE	0.002506625	0.004910301	0.683178335
Open Field	REST TIME (s), 2	TRUE	FALSE	FALSE	2.15704E-13	0.00090716	1
Open Field	REST EPISODE COUNT, 2	TRUE	FALSE	FALSE	4.5863E-13	0.000145072	0.999990573
Open Field	MOVEMENT TIME (s), 2	TRUE	FALSE	FALSE	2.15724E-13	0.000906802	1
Open Field	MOVEMENT EPISODE COUNT, 2	TRUE	FALSE	FALSE	1.1874E-12	0.000199713	1
Open Field	STEREOTYPY TIME (s), 2	TRUE	FALSE	TRUE	5.2835E-06	0.984682315	1
Open Field	STEREOTYPIC EPISODE COUNT, 2	TRUE	FALSE	FALSE	0.013692745	0.502727822	1
Open Field	STEREOTYPIC ACTIVITY COUNT, 2	TRUE	FALSE	FALSE	0.000349368	0.792571186	0.99999806
Open Field	STEREOTYPIC EPISODE ACTIVITY COUNT, 2	TRUE	FALSE	TRUE	0.85201652	0.000762297	0.571428177
Open Field	VERTICAL EPISODE COUNT, 2	TRUE	FALSE	FALSE	0.263772898	0.24982265	0.349559762
Open Field	VERTICAL ACTIVITY COUNT, 2	TRUE	FALSE	FALSE	0.845146219	0.482252507	1
Open Field	VERTICAL ACTIVITY TIME (s), 2	TRUE	FALSE	FALSE	0.556559598	0.60884241	1
Open Field	LEFT FRONT TIME LEGACY (s), 2	TRUE	TRUE	TRUE	1	0.991552131	1
Open Field	RIGHT FRONT TIME LEGACY (s), 2	TRUE	FALSE	TRUE	1	0.480304479	1
Open Field	LEFT REAR TIME LEGACY (s), 2	TRUE	TRUE	TRUE	0.980962512	0.980238441	1
Open Field	RIGHT REAR TIME LEGACY (s), 2	TRUE	FALSE	FALSE	0.010982689	0.254695146	1
Open Field	CLOCKWISE REVOLUTIONS, 2	TRUE	TRUE	TRUE	0.002341049	0.869605087	0.825800541
Open Field	COUNTER CLOCKWISE REVOLUTIONS, 2	TRUE	FALSE	FALSE	0.837830511	0.113795081	0.999965579
Open Field	MARGIN TIME LEGACY (s), 2	TRUE	FALSE	FALSE	0.12278982	0.967724409	1
Open Field	MARGIN DISTANCE LEGACY (cm), 2	TRUE	FALSE	FALSE	0.000189442	0.5113097	1
Open Field	CENTER TIME LEGACY (s), 2	TRUE	FALSE	FALSE	0.12272761	0.967650057	1
Open Field	CENTER DISTANCE LEGACY (cm), 2	TRUE	FALSE	FALSE	0.148737668	0.533683044	0.999999149
Open Field	TOTAL DISTANCE X AXIS (cm), 2	TRUE	FALSE	FALSE	0.069468257	0.977357311	0.999998924
Open Field	TOTAL DISTANCE Y AXIS (cm), 2	TRUE	FALSE	FALSE	0.133715505	0.81187892	1
Open Field	AMBULATORY ACTIVITY COUNT, 2	FALSE	FALSE	FALSE	0.000533799	0.006589993	0.804782457
Open Field	AMBULATORY TIME (s), 2	TRUE	FALSE	FALSE	2.06989E-15	0.069458542	1
Open Field	AMBULATORY EPISODE COUNT, 2	TRUE	TRUE	TRUE	0.769267551	0.68195965	0.999999731
Open Field	FRACTION TIME MOVING, 2	TRUE	FALSE	FALSE	2.15724E-13	0.000906801	1
Open Field	FRACTION TIME RESTING, 2	TRUE	FALSE	FALSE	2.15705E-13	0.00090716	1
Open Field	FRACTION TIME VERTICAL, 2	TRUE	FALSE	FALSE	0.55655946	0.608842658	1
Open Field	FRACTION TIME CENTER, 2	TRUE	FALSE	FALSE	0.122727699	0.967650125	1
Open Field	FRACTION TIME MARGINS, 2	TRUE	FALSE	FALSE	0.122790079	0.967724601	1
Open Field	FRACTION TIME AMBULATORY, 2	TRUE	FALSE	FALSE	2.06989E-15	0.069458548	1
Open Field	TOTAL DISTANCE (cm), 3	TRUE	FALSE	FALSE	4.53799E-05	0.968086063	0.99999005
Open Field	HORIZONTAL ACTIVITY COUNT, 3	TRUE	FALSE	FALSE	0.000324104	0.209300634	1
Open Field	REST TIME (s), 3	TRUE	FALSE	FALSE	4.40567E-12	0.014526086	0.999979416
Open Field	REST EPISODE COUNT, 3	TRUE	FALSE	FALSE	1.85335E-08	0.318767052	1
Open Field	MOVEMENT TIME (s), 3	TRUE	FALSE	FALSE	4.41036E-12	0.014528822	0.99987774
Open Field	MOVEMENT EPISODE COUNT, 3	TRUE	FALSE	FALSE	2.61092E-08	0.356070095	1
Open Field	STEREOTYPY TIME (s), 3	TRUE	FALSE	FALSE	0.030908279	0.380500572	0.999998364
Open Field	STEREOTYPIC EPISODE COUNT, 3	TRUE	FALSE	FALSE	0.435775365	0.701273206	1
Open Field	STEREOTYPIC ACTIVITY COUNT, 3	TRUE	FALSE	FALSE	0.277546899	0.951622259	1
Open Field	STEREOTYPIC EPISODE ACTIVITY COUNT, 3	TRUE	FALSE	TRUE	1	0.087645743	1
Open Field	VERTICAL EPISODE COUNT, 3	TRUE	FALSE	FALSE	0.027255212	0.076652875	0.837953681
Open Field	VERTICAL ACTIVITY COUNT, 3	TRUE	FALSE	FALSE	0.256217388	0.283296504	1
Open Field	VERTICAL ACTIVITY TIME (s), 3	TRUE	FALSE	FALSE	0.059219634	0.111554602	1
Open Field	LEFT FRONT TIME LEGACY (s), 3	TRUE	FALSE	FALSE	0.7937407	0.938177447	1
Open Field	RIGHT FRONT TIME LEGACY (s), 3	TRUE	TRUE	TRUE	1	0.985960714	1
Open Field	LEFT REAR TIME LEGACY (s), 3	TRUE	TRUE	TRUE	1	0.659145091	1
Open Field	RIGHT REAR TIME LEGACY (s), 3	TRUE	FALSE	FALSE	0.607339922	0.38178918	0.999997448
Open Field	CLOCKWISE REVOLUTIONS, 3	TRUE	FALSE	FALSE	0.385720202	0.575545716	1
Open Field	COUNTER CLOCKWISE REVOLUTIONS, 3	TRUE	FALSE	TRUE	0.0081595	0.319364637	1
Open Field	MARGIN TIME LEGACY (s), 3	TRUE	FALSE	FALSE	0.444782238	0.995963562	1
Open Field	MARGIN DISTANCE LEGACY (cm), 3	TRUE	FALSE	FALSE	2.29985E-05	0.977572574	0.999998478
Open Field	CENTER TIME LEGACY (s), 3	TRUE	FALSE	FALSE	0.44463524	0.995943535	0.999987267
Open Field	CENTER DISTANCE LEGACY (cm), 3	TRUE	FALSE	FALSE	0.181989377	0.984616441	0.999997102
Open Field	TOTAL DISTANCE X AXIS (cm), 3	TRUE	FALSE	FALSE	0.014342147	0.45494455	0.999998257
Open Field	TOTAL DISTANCE Y AXIS (cm), 3	TRUE	FALSE	FALSE	0.005856888	0.999656807	1
Open Field	AMBULATORY ACTIVITY COUNT, 3	TRUE	FALSE	FALSE	9.63042E-05	0.209858512	1
Open Field	AMBULATORY TIME (s), 3	TRUE	FALSE	FALSE	4.5626E-14	0.552559342	1
Open Field	AMBULATORY EPISODE COUNT, 3	TRUE	TRUE	TRUE	0.495752735	0.500336938	1
Open Field	FRACTION TIME MOVING, 3	TRUE	FALSE	FALSE	4.41035E-12	0.014528824	0.999877763
Open Field	FRACTION TIME RESTING, 3	TRUE	FALSE	FALSE	4.40566E-12	0.014526093	0.999979412
Open Field	FRACTION TIME VERTICAL, 3	TRUE	FALSE	FALSE	0.059219602	0.111554537	1
Open Field	FRACTION TIME CENTER, 3	TRUE	FALSE	FALSE	0.444635351	0.99594355	0.999987264
Open Field	FRACTION TIME MARGINS, 3	TRUE	FALSE	FALSE	0.44478258	0.995963592	0.999987462
Open Field	FRACTION TIME AMBULATORY, 3	TRUE	FALSE	FALSE	4.56261E-14	0.552560132	1
Open Field	TOTAL DISTANCE (cm), 4	FALSE	FALSE	FALSE	2.73174E-05	0.610359785	0.459056999
Open Field	HORIZONTAL ACTIVITY COUNT, 4	FALSE	FALSE	FALSE	2.65288E-05	0.26367139	0.397259368
Open Field	REST TIME (s), 4	TRUE	FALSE	FALSE	3.87065E-11	0.012150697	1
Open Field	REST EPISODE COUNT, 4	FALSE	FALSE	FALSE	1.51204E-08	0.107920877	0.518384393
Open Field	MOVEMENT TIME (s), 4	TRUE	FALSE	FALSE	3.87125E-11	0.012147474	1
Open Field	MOVEMENT EPISODE COUNT, 4	FALSE	FALSE	FALSE	9.17603E-09	0.103011557	0.54855594
Open Field	STEREOTYPY TIME (s), 4	FALSE	FALSE	FALSE	0.017618257	0.544549261	0.713144417
Open Field	STEREOTYPIC EPISODE COUNT, 4	TRUE	FALSE	FALSE	0.119288181	0.081199085	1
Open Field	STEREOTYPIC ACTIVITY COUNT, 4	FALSE	FALSE	FALSE	0.051011286	0.439320723	0.860104349
Open Field	STEREOTYPIC EPISODE ACTIVITY COUNT, 4	TRUE	FALSE	TRUE	0.993491853	0.039025137	1
Open Field	VERTICAL EPISODE COUNT, 4	FALSE	FALSE	FALSE	0.002572699	0.202598712	0.749909205
Open Field	VERTICAL ACTIVITY COUNT, 4	TRUE	FALSE	FALSE	0.017495736	0.726696133	0.999998682
Open Field	VERTICAL ACTIVITY TIME (s), 4	FALSE	FALSE	FALSE	0.001982733	0.511312395	0.949443471
Open Field	LEFT FRONT TIME LEGACY (s), 4	TRUE	FALSE	TRUE	1	0.935669754	1
Open Field	RIGHT FRONT TIME LEGACY (s), 4	TRUE	FALSE	TRUE	1	0.87065144	1
Open Field	LEFT REAR TIME LEGACY (s), 4	TRUE	TRUE	TRUE	1	0.952163241	1
Open Field	RIGHT REAR TIME LEGACY (s), 4	TRUE	TRUE	FALSE	0.926306461	0.994934319	0.999996727
Open Field	CLOCKWISE REVOLUTIONS, 4	TRUE	TRUE	TRUE	0.046965081	0.818635919	0.780653794
Open Field	COUNTER CLOCKWISE REVOLUTIONS, 4	TRUE	FALSE	FALSE	0.61600042	0.924785021	0.999998551
Open Field	MARGIN TIME LEGACY (s), 4	FALSE	FALSE	FALSE	0.451216272	0.93863439	0.94896834
Open Field	MARGIN DISTANCE LEGACY (cm), 4	FALSE	FALSE	FALSE	4.87601E-05	0.57739927	0.382538297
Open Field	CENTER TIME LEGACY (s), 4	FALSE	FALSE	FALSE	0.451090691	0.938546958	0.948748059
Open Field	CENTER DISTANCE LEGACY (cm), 4	TRUE	FALSE	FALSE	0.02667623	0.845851327	0.999907548
Open Field	TOTAL DISTANCE X AXIS (cm), 4	TRUE	FALSE	FALSE	0.004755685	0.470204983	1
Open Field	TOTAL DISTANCE Y AXIS (cm), 4	TRUE	FALSE	FALSE	0.011220855	0.781437851	1
Open Field	AMBULATORY ACTIVITY COUNT, 4	FALSE	FALSE	FALSE	1.15363E-05	0.336893554	0.415671792
Open Field	AMBULATORY TIME (s), 4	TRUE	FALSE	FALSE	1.46318E-12	0.613288051	1
Open Field	AMBULATORY EPISODE COUNT, 4	TRUE	FALSE	TRUE	1	0.994141954	1
Open Field	FRACTION TIME MOVING, 4	TRUE	FALSE	FALSE	3.87126E-11	0.012147479	1
Open Field	FRACTION TIME RESTING, 4	TRUE	FALSE	FALSE	3.87066E-11	0.012150704	1
Open Field	FRACTION TIME VERTICAL, 4	FALSE	FALSE	FALSE	0.001982732	0.511312595	0.949443403
Open Field	FRACTION TIME CENTER, 4	FALSE	FALSE	FALSE	0.451090594	0.938547005	0.948747659
Open Field	FRACTION TIME MARGINS, 4	FALSE	FALSE	FALSE	0.451216677	0.938634287	0.948968096
Open Field	FRACTION TIME AMBULATORY, 4	TRUE	FALSE	FALSE	1.46319E-12	0.613288023	1
Open Field	TOTAL DISTANCE (cm), 5	TRUE	FALSE	FALSE	6.60152E-05	0.227421431	0.999927564
Open Field	HORIZONTAL ACTIVITY COUNT, 5	TRUE	FALSE	FALSE	1.29633E-06	0.932379634	1
Open Field	REST TIME (s), 5	TRUE	FALSE	FALSE	8.39742E-12	0.234550083	1
Open Field	REST EPISODE COUNT, 5	TRUE	FALSE	FALSE	2.9845E-06	0.363502086	0.999981234
Open Field	MOVEMENT TIME (s), 5	TRUE	FALSE	FALSE	8.39902E-12	0.234576636	1
Open Field	MOVEMENT EPISODE COUNT, 5	TRUE	FALSE	FALSE	5.60455E-06	0.328428151	1
Open Field	STEREOTYPY TIME (s), 5	TRUE	FALSE	TRUE	0.97401795	0.102495573	0.818512758
Open Field	STEREOTYPIC EPISODE COUNT, 5	TRUE	FALSE	TRUE	1	0.05878979	0.99999962
Open Field	STEREOTYPIC ACTIVITY COUNT, 5	TRUE	FALSE	TRUE	0.997306932	0.074985488	0.941456159
Open Field	STEREOTYPIC EPISODE ACTIVITY COUNT, 5	FALSE	FALSE	FALSE	0.448647382	0.02865088	0.504542857
Open Field	VERTICAL EPISODE COUNT, 5	TRUE	FALSE	FALSE	0.002971024	0.862016338	1
Open Field	VERTICAL ACTIVITY COUNT, 5	TRUE	FALSE	FALSE	0.069854458	0.740663679	1
Open Field	VERTICAL ACTIVITY TIME (s), 5	TRUE	FALSE	FALSE	0.000523507	0.952117849	0.999999239
Open Field	LEFT FRONT TIME LEGACY (s), 5	TRUE	TRUE	TRUE	1	0.859498758	1
Open Field	RIGHT FRONT TIME LEGACY (s), 5	TRUE	TRUE	TRUE	1	0.920433927	1
Open Field	LEFT REAR TIME LEGACY (s), 5	TRUE	TRUE	TRUE	1	0.575798932	1
Open Field	RIGHT REAR TIME LEGACY (s), 5	FALSE	FALSE	FALSE	0.965504666	0.73520084	1
Open Field	CLOCKWISE REVOLUTIONS, 5	TRUE	FALSE	FALSE	0.045671154	0.785435245	0.999994224
Open Field	COUNTER CLOCKWISE REVOLUTIONS, 5	FALSE	FALSE	FALSE	0.841527615	0.939224677	0.759798344
Open Field	MARGIN TIME LEGACY (s), 5	TRUE	FALSE	FALSE	0.980204137	0.722702505	0.999928766
Open Field	MARGIN DISTANCE LEGACY (cm), 5	TRUE	FALSE	FALSE	3.37915E-05	0.219491553	1
Open Field	CENTER TIME LEGACY (s), 5	TRUE	FALSE	FALSE	0.980214517	0.722661701	0.999928261
Open Field	CENTER DISTANCE LEGACY (cm), 5	TRUE	FALSE	TRUE	0.042800729	0.499595652	0.352804785
Open Field	TOTAL DISTANCE X AXIS (cm), 5	TRUE	FALSE	FALSE	0.001420987	0.061803139	1
Open Field	TOTAL DISTANCE Y AXIS (cm), 5	TRUE	FALSE	FALSE	0.053318742	0.234694851	1
Open Field	AMBULATORY ACTIVITY COUNT, 5	TRUE	FALSE	FALSE	1.63692E-06	0.999999614	1
Open Field	AMBULATORY TIME (s), 5	TRUE	FALSE	FALSE	1.75168E-12	0.900344853	1
Open Field	AMBULATORY EPISODE COUNT, 5	TRUE	FALSE	FALSE	0.453405686	0.300354235	0.467132782
Open Field	FRACTION TIME MOVING, 5	TRUE	FALSE	FALSE	8.399E-12	0.234576428	1
Open Field	FRACTION TIME RESTING, 5	TRUE	FALSE	FALSE	8.39741E-12	0.23454989	1
Open Field	FRACTION TIME VERTICAL, 5	TRUE	FALSE	FALSE	0.000523507	0.952117827	1
Open Field	FRACTION TIME CENTER, 5	TRUE	FALSE	FALSE	0.980214538	0.722661622	0.999928259
Open Field	FRACTION TIME MARGINS, 5	TRUE	FALSE	FALSE	0.980204222	0.722702489	0.999928764
Open Field	FRACTION TIME AMBULATORY, 5	TRUE	FALSE	FALSE	1.75167E-12	0.900344976	1
Open Field	TOTAL DISTANCE (cm), 6	TRUE	FALSE	FALSE	9.95675E-09	0.857381988	1
Open Field	HORIZONTAL ACTIVITY COUNT, 6	FALSE	FALSE	FALSE	4.97932E-11	0.200486436	0.577097668
Open Field	REST TIME (s), 6	TRUE	FALSE	FALSE	1.65722E-15	0.021170398	1
Open Field	REST EPISODE COUNT, 6	TRUE	FALSE	FALSE	1.73837E-07	0.933524716	0.99993252
Open Field	MOVEMENT TIME (s), 6	TRUE	FALSE	FALSE	1.65985E-15	0.021176824	1
Open Field	MOVEMENT EPISODE COUNT, 6	TRUE	FALSE	FALSE	3.09127E-07	0.891286693	1
Open Field	STEREOTYPY TIME (s), 6	FALSE	FALSE	FALSE	0.000117495	0.197152322	0.383278438
Open Field	STEREOTYPIC EPISODE COUNT, 6	TRUE	FALSE	FALSE	0.009247383	0.00345128	0.024811779
Open Field	STEREOTYPIC ACTIVITY COUNT, 6	FALSE	FALSE	FALSE	0.000260197	0.059211506	0.138471707
Open Field	STEREOTYPIC EPISODE ACTIVITY COUNT, 6	TRUE	FALSE	FALSE	0.252843147	0.001385707	1
Open Field	VERTICAL EPISODE COUNT, 6	TRUE	FALSE	FALSE	6.49725E-08	0.129913549	1
Open Field	VERTICAL ACTIVITY COUNT, 6	TRUE	FALSE	FALSE	0.000167172	0.993024349	1
Open Field	VERTICAL ACTIVITY TIME (s), 6	TRUE	FALSE	FALSE	2.35078E-08	0.651910427	1
Open Field	LEFT FRONT TIME LEGACY (s), 6	TRUE	FALSE	TRUE	0.93253572	0.708121035	0.708583768
Open Field	RIGHT FRONT TIME LEGACY (s), 6	TRUE	TRUE	TRUE	1	0.971618583	1
Open Field	LEFT REAR TIME LEGACY (s), 6	TRUE	TRUE	TRUE	0.181940533	0.179522533	0.080725298
Open Field	RIGHT REAR TIME LEGACY (s), 6	TRUE	TRUE	TRUE	1	0.48076682	1
Open Field	CLOCKWISE REVOLUTIONS, 6	TRUE	TRUE	TRUE	0.085682981	0.565773312	0.999999534
Open Field	COUNTER CLOCKWISE REVOLUTIONS, 6	FALSE	FALSE	FALSE	0.035799558	0.410606492	0.609146775
Open Field	MARGIN TIME LEGACY (s), 6	TRUE	TRUE	TRUE	0.306373291	0.173152546	0.252496184
Open Field	MARGIN DISTANCE LEGACY (cm), 6	FALSE	FALSE	FALSE	5.62465E-08	0.527631275	0.517858436
Open Field	CENTER TIME LEGACY (s), 6	TRUE	TRUE	TRUE	0.306756555	0.173134534	0.252583294
Open Field	CENTER DISTANCE LEGACY (cm), 6	TRUE	TRUE	TRUE	0.000156594	0.411149441	0.654370238
Open Field	TOTAL DISTANCE X AXIS (cm), 6	FALSE	FALSE	FALSE	7.70416E-06	0.323627784	0.622259611
Open Field	TOTAL DISTANCE Y AXIS (cm), 6	TRUE	FALSE	FALSE	2.695E-05	0.82657204	1
Open Field	AMBULATORY ACTIVITY COUNT, 6	FALSE	FALSE	FALSE	2.15745E-11	0.30223496	0.541062401
Open Field	AMBULATORY TIME (s), 6	TRUE	FALSE	FALSE	1.6833E-14	0.705200338	1
Open Field	AMBULATORY EPISODE COUNT, 6	TRUE	FALSE	FALSE	0.50908658	0.323850014	1
Open Field	FRACTION TIME MOVING, 6	TRUE	FALSE	FALSE	1.65985E-15	0.021176827	1
Open Field	FRACTION TIME RESTING, 6	TRUE	FALSE	FALSE	1.65722E-15	0.021170413	1
Open Field	FRACTION TIME VERTICAL, 6	TRUE	FALSE	FALSE	2.35078E-08	0.651910391	1
Open Field	FRACTION TIME CENTER, 6	TRUE	TRUE	TRUE	0.306756409	0.173134483	0.252583196
Open Field	FRACTION TIME MARGINS, 6	TRUE	TRUE	TRUE	0.306373209	0.173152559	0.252496162
Open Field	FRACTION TIME AMBULATORY, 6	TRUE	FALSE	FALSE	1.6833E-14	0.705200604	1
Open Field	TOTAL DISTANCE (cm), 7	TRUE	FALSE	FALSE	3.92563E-07	0.873077845	0.999996351
Open Field	HORIZONTAL ACTIVITY COUNT, 7	TRUE	FALSE	TRUE	1.74764E-09	0.403118285	1
Open Field	REST TIME (s), 7	TRUE	FALSE	FALSE	2.16139E-16	0.102687669	0.999991459
Open Field	REST EPISODE COUNT, 7	TRUE	FALSE	FALSE	5.10903E-05	0.950678324	1
Open Field	MOVEMENT TIME (s), 7	TRUE	FALSE	FALSE	2.16191E-16	0.102671306	1
Open Field	MOVEMENT EPISODE COUNT, 7	TRUE	FALSE	FALSE	0.000142323	0.942866409	1
Open Field	STEREOTYPY TIME (s), 7	TRUE	FALSE	TRUE	0.001060355	0.141184402	0.999952118
Open Field	STEREOTYPIC EPISODE COUNT, 7	TRUE	FALSE	TRUE	1	0.138816917	0.99999962
Open Field	STEREOTYPIC ACTIVITY COUNT, 7	TRUE	FALSE	TRUE	0.021532568	0.155999092	0.999971336
Open Field	STEREOTYPIC EPISODE ACTIVITY COUNT, 7	TRUE	FALSE	TRUE	0.075644921	0.0733383	0.99999962
Open Field	VERTICAL EPISODE COUNT, 7	TRUE	FALSE	FALSE	5.46027E-07	0.061736001	1
Open Field	VERTICAL ACTIVITY COUNT, 7	TRUE	FALSE	FALSE	0.005676553	0.918672525	1
Open Field	VERTICAL ACTIVITY TIME (s), 7	TRUE	FALSE	FALSE	1.91331E-05	0.347360123	1
Open Field	LEFT FRONT TIME LEGACY (s), 7	TRUE	TRUE	TRUE	1	0.892879239	1
Open Field	RIGHT FRONT TIME LEGACY (s), 7	TRUE	FALSE	TRUE	1	0.997099375	1
Open Field	LEFT REAR TIME LEGACY (s), 7	TRUE	FALSE	TRUE	1	0.85876645	0.999998797
Open Field	RIGHT REAR TIME LEGACY (s), 7	TRUE	TRUE	TRUE	0.733974238	0.876292216	1
Open Field	CLOCKWISE REVOLUTIONS, 7	TRUE	TRUE	TRUE	0.021344014	0.421655178	0.999994243
Open Field	COUNTER CLOCKWISE REVOLUTIONS, 7	FALSE	FALSE	FALSE	0.022989037	0.356551486	0.309976885
Open Field	MARGIN TIME LEGACY (s), 7	TRUE	FALSE	TRUE	0.665772509	0.407442522	0.367053779
Open Field	MARGIN DISTANCE LEGACY (cm), 7	TRUE	FALSE	FALSE	2.6259E-07	0.664684883	1
Open Field	CENTER TIME LEGACY (s), 7	TRUE	FALSE	TRUE	0.665941293	0.407630383	0.367203103
Open Field	CENTER DISTANCE LEGACY (cm), 7	TRUE	FALSE	FALSE	0.009014753	0.452740069	1
Open Field	TOTAL DISTANCE X AXIS (cm), 7	TRUE	FALSE	FALSE	2.18867E-05	0.612325233	1
Open Field	TOTAL DISTANCE Y AXIS (cm), 7	TRUE	FALSE	FALSE	0.000216841	0.732901032	1
Open Field	AMBULATORY ACTIVITY COUNT, 7	TRUE	FALSE	FALSE	1.24895E-09	0.577793724	1
Open Field	AMBULATORY TIME (s), 7	TRUE	FALSE	FALSE	1.78126E-16	0.641073897	1
Open Field	AMBULATORY EPISODE COUNT, 7	TRUE	FALSE	TRUE	1	0.938694833	1
Open Field	FRACTION TIME MOVING, 7	TRUE	FALSE	FALSE	2.16191E-16	0.102671357	0.999999534
Open Field	FRACTION TIME RESTING, 7	TRUE	FALSE	FALSE	2.16139E-16	0.102687713	0.999991448
Open Field	FRACTION TIME VERTICAL, 7	TRUE	FALSE	FALSE	1.91331E-05	0.347359857	1
Open Field	FRACTION TIME CENTER, 7	TRUE	FALSE	TRUE	0.665941325	0.407630393	0.367203131
Open Field	FRACTION TIME MARGINS, 7	TRUE	FALSE	TRUE	0.665772341	0.407442529	0.36705363
Open Field	FRACTION TIME AMBULATORY, 7	TRUE	FALSE	FALSE	1.78127E-16	0.641073851	1
Open Field	TOTAL DISTANCE (cm), 8	TRUE	FALSE	FALSE	2.68258E-09	0.999923909	0.999990181
Open Field	HORIZONTAL ACTIVITY COUNT, 8	TRUE	FALSE	FALSE	7.62024E-12	0.28503756	1
Open Field	REST TIME (s), 8	TRUE	FALSE	FALSE	1.93871E-17	0.081551256	1
Open Field	REST EPISODE COUNT, 8	FALSE	FALSE	FALSE	0.406961086	0.513047241	0.587533982
Open Field	MOVEMENT TIME (s), 8	TRUE	FALSE	FALSE	1.9368E-17	0.081552388	1
Open Field	MOVEMENT EPISODE COUNT, 8	FALSE	FALSE	FALSE	0.525288475	0.494276933	0.605298984
Open Field	STEREOTYPY TIME (s), 8	TRUE	TRUE	TRUE	0.481667332	0.375346664	0.397600501
Open Field	STEREOTYPIC EPISODE COUNT, 8	TRUE	TRUE	TRUE	1	0.244300858	1
Open Field	STEREOTYPIC ACTIVITY COUNT, 8	TRUE	TRUE	TRUE	0.624767789	0.321659348	0.365452148
Open Field	STEREOTYPIC EPISODE ACTIVITY COUNT, 8	FALSE	FALSE	TRUE	0.00308899	0.063299222	0.918103335
Open Field	VERTICAL EPISODE COUNT, 8	TRUE	FALSE	FALSE	1.07485E-09	0.016028739	1
Open Field	VERTICAL ACTIVITY COUNT, 8	TRUE	FALSE	FALSE	0.002497785	0.989784854	1
Open Field	VERTICAL ACTIVITY TIME (s), 8	TRUE	FALSE	FALSE	5.24652E-08	0.521233478	1
Open Field	LEFT FRONT TIME LEGACY (s), 8	TRUE	FALSE	TRUE	1	0.647024925	0.99999731
Open Field	RIGHT FRONT TIME LEGACY (s), 8	TRUE	TRUE	TRUE	0.95157438	0.920076644	0.783686153
Open Field	LEFT REAR TIME LEGACY (s), 8	TRUE	TRUE	TRUE	1	0.87183975	1
Open Field	RIGHT REAR TIME LEGACY (s), 8	TRUE	FALSE	FALSE	0.267175636	0.689150126	1
Open Field	CLOCKWISE REVOLUTIONS, 8	TRUE	TRUE	TRUE	0.000150162	0.99367557	0.999987143
Open Field	COUNTER CLOCKWISE REVOLUTIONS, 8	TRUE	TRUE	FALSE	0.006349601	0.448660264	1
Open Field	MARGIN TIME LEGACY (s), 8	TRUE	FALSE	TRUE	0.010498652	0.928339768	0.999970928
Open Field	MARGIN DISTANCE LEGACY (cm), 8	TRUE	FALSE	FALSE	1.08611E-08	0.960583759	0.999999462
Open Field	CENTER TIME LEGACY (s), 8	TRUE	FALSE	TRUE	0.010498817	0.928447244	0.999970346
Open Field	CENTER DISTANCE LEGACY (cm), 8	TRUE	FALSE	TRUE	0.000554385	0.579374902	1
Open Field	TOTAL DISTANCE X AXIS (cm), 8	TRUE	FALSE	FALSE	4.4284E-07	0.898697576	1
Open Field	TOTAL DISTANCE Y AXIS (cm), 8	TRUE	FALSE	FALSE	4.50081E-05	0.917755598	1
Open Field	AMBULATORY ACTIVITY COUNT, 8	TRUE	FALSE	FALSE	7.30236E-12	0.401486756	1
Open Field	AMBULATORY TIME (s), 8	TRUE	FALSE	FALSE	5.26883E-17	0.434386531	0.999982793
Open Field	AMBULATORY EPISODE COUNT, 8	TRUE	FALSE	FALSE	0.747690121	0.712765526	0.999991122
Open Field	FRACTION TIME MOVING, 8	TRUE	FALSE	FALSE	1.9368E-17	0.081552402	1
Open Field	FRACTION TIME RESTING, 8	TRUE	FALSE	FALSE	1.9387E-17	0.081551289	1
Open Field	FRACTION TIME VERTICAL, 8	TRUE	FALSE	FALSE	5.24653E-08	0.52123343	1
Open Field	FRACTION TIME CENTER, 8	TRUE	FALSE	TRUE	0.010498821	0.928447255	0.999970348
Open Field	FRACTION TIME MARGINS, 8	TRUE	FALSE	TRUE	0.01049867	0.92833981	0.999970926
Open Field	FRACTION TIME AMBULATORY, 8	TRUE	FALSE	FALSE	5.26882E-17	0.434386317	0.99998278
Open Field	TOTAL DISTANCE (cm), 9	TRUE	FALSE	FALSE	2.84035E-09	0.789488653	1
Open Field	HORIZONTAL ACTIVITY COUNT, 9	TRUE	FALSE	FALSE	1.39163E-11	0.142152584	1
Open Field	REST TIME (s), 9	TRUE	FALSE	FALSE	5.17891E-15	0.020217433	1
Open Field	REST EPISODE COUNT, 9	FALSE	FALSE	FALSE	0.663568552	0.319045774	0.47166989
Open Field	MOVEMENT TIME (s), 9	TRUE	FALSE	FALSE	5.18352E-15	0.020220039	1
Open Field	MOVEMENT EPISODE COUNT, 9	TRUE	FALSE	FALSE	0.768346877	0.298327169	0.480279653
Open Field	STEREOTYPY TIME (s), 9	TRUE	TRUE	TRUE	0.948548091	0.624870314	0.745157114
Open Field	STEREOTYPIC EPISODE COUNT, 9	TRUE	FALSE	TRUE	0.599947925	0.004710933	0.312086543
Open Field	STEREOTYPIC ACTIVITY COUNT, 9	TRUE	TRUE	TRUE	0.935761058	0.231313215	0.715556394
Open Field	STEREOTYPIC EPISODE ACTIVITY COUNT, 9	TRUE	FALSE	TRUE	0.000210292	0.047453021	0.833964773
Open Field	VERTICAL EPISODE COUNT, 9	TRUE	FALSE	FALSE	4.03432E-12	0.0025018	1
Open Field	VERTICAL ACTIVITY COUNT, 9	TRUE	FALSE	FALSE	0.011783988	0.964536678	0.999973488
Open Field	VERTICAL ACTIVITY TIME (s), 9	TRUE	FALSE	FALSE	2.60239E-06	0.877826106	0.999984052
Open Field	LEFT FRONT TIME LEGACY (s), 9	TRUE	TRUE	TRUE	1	0.689594742	1
Open Field	RIGHT FRONT TIME LEGACY (s), 9	TRUE	FALSE	TRUE	1	0.985460113	1
Open Field	LEFT REAR TIME LEGACY (s), 9	TRUE	TRUE	TRUE	1	0.920765162	1
Open Field	RIGHT REAR TIME LEGACY (s), 9	TRUE	FALSE	TRUE	0.05272201	0.600501999	0.563750059
Open Field	CLOCKWISE REVOLUTIONS, 9	TRUE	FALSE	FALSE	0.002455723	0.638560396	0.999936859
Open Field	COUNTER CLOCKWISE REVOLUTIONS, 9	TRUE	TRUE	TRUE	6.26526E-05	0.347330672	1
Open Field	MARGIN TIME LEGACY (s), 9	TRUE	TRUE	TRUE	0.077567087	0.973844026	0.999999462
Open Field	MARGIN DISTANCE LEGACY (cm), 9	TRUE	FALSE	FALSE	2.87547E-09	0.932588103	0.999924767
Open Field	CENTER TIME LEGACY (s), 9	TRUE	TRUE	TRUE	0.077586314	0.973755875	0.99999962
Open Field	CENTER DISTANCE LEGACY (cm), 9	TRUE	FALSE	TRUE	0.000961525	0.362834673	1
Open Field	TOTAL DISTANCE X AXIS (cm), 9	TRUE	FALSE	FALSE	9.66883E-07	0.91908669	0.999966554
Open Field	TOTAL DISTANCE Y AXIS (cm), 9	TRUE	FALSE	FALSE	3.71422E-06	0.995647161	1
Open Field	AMBULATORY ACTIVITY COUNT, 9	TRUE	FALSE	FALSE	1.34485E-11	0.234461269	1
Open Field	AMBULATORY TIME (s), 9	TRUE	FALSE	FALSE	3.96052E-15	0.111411011	1
Open Field	AMBULATORY EPISODE COUNT, 9	TRUE	FALSE	TRUE	1	0.105302425	0.999723168
Open Field	FRACTION TIME MOVING, 9	TRUE	FALSE	FALSE	5.18353E-15	0.020220051	1
Open Field	FRACTION TIME RESTING, 9	TRUE	FALSE	FALSE	5.17892E-15	0.02021744	1
Open Field	FRACTION TIME VERTICAL, 9	TRUE	FALSE	FALSE	2.60239E-06	0.877825998	0.999984038
Open Field	FRACTION TIME CENTER, 9	TRUE	TRUE	TRUE	0.077586331	0.973755873	0.99999981
Open Field	FRACTION TIME MARGINS, 9	TRUE	TRUE	TRUE	0.077567064	0.973844007	0.999998993
Open Field	FRACTION TIME AMBULATORY, 9	TRUE	FALSE	FALSE	3.96052E-15	0.111410985	1
Open Field	TOTAL DISTANCE (cm), 10	TRUE	FALSE	FALSE	1.06687E-10	0.999136327	0.999940517
Open Field	HORIZONTAL ACTIVITY COUNT, 10	TRUE	FALSE	FALSE	2.24083E-12	0.336646185	1
Open Field	REST TIME (s), 10	TRUE	FALSE	FALSE	1.00634E-16	0.04828346	1
Open Field	REST EPISODE COUNT, 10	FALSE	FALSE	FALSE	0.91821399	0.441436702	0.873046571
Open Field	MOVEMENT TIME (s), 10	TRUE	FALSE	FALSE	1.00691E-16	0.048276898	1
Open Field	MOVEMENT EPISODE COUNT, 10	TRUE	FALSE	FALSE	0.981446477	0.421336024	0.848974183
Open Field	STEREOTYPY TIME (s), 10	TRUE	FALSE	TRUE	0.016566423	0.727822893	0.483607402
Open Field	STEREOTYPIC EPISODE COUNT, 10	TRUE	TRUE	TRUE	0.418498351	0.161131018	0.234427418
Open Field	STEREOTYPIC ACTIVITY COUNT, 10	TRUE	TRUE	TRUE	0.159172132	0.486883394	0.376781338
Open Field	STEREOTYPIC EPISODE ACTIVITY COUNT, 10	FALSE	FALSE	FALSE	0.015086048	0.121368768	0.623284153
Open Field	VERTICAL EPISODE COUNT, 10	TRUE	FALSE	FALSE	7.93664E-13	0.005818128	1
Open Field	VERTICAL ACTIVITY COUNT, 10	TRUE	FALSE	FALSE	0.000248951	0.876303988	1
Open Field	VERTICAL ACTIVITY TIME (s), 10	TRUE	FALSE	FALSE	2.89262E-08	0.422464352	1
Open Field	LEFT FRONT TIME LEGACY (s), 10	TRUE	TRUE	TRUE	1	0.497423107	1
Open Field	RIGHT FRONT TIME LEGACY (s), 10	TRUE	FALSE	TRUE	0.855793805	0.851142328	0.57679077
Open Field	LEFT REAR TIME LEGACY (s), 10	TRUE	FALSE	FALSE	0.935356319	0.956981742	0.999999239
Open Field	RIGHT REAR TIME LEGACY (s), 10	TRUE	TRUE	TRUE	0.042368924	0.127475501	0.050991944
Open Field	CLOCKWISE REVOLUTIONS, 10	TRUE	FALSE	TRUE	0.000721852	0.95964752	0.99999962
Open Field	COUNTER CLOCKWISE REVOLUTIONS, 10	TRUE	FALSE	FALSE	0.001314252	0.364695871	0.998691596
Open Field	MARGIN TIME LEGACY (s), 10	TRUE	TRUE	TRUE	0.993273745	0.520639751	1
Open Field	MARGIN DISTANCE LEGACY (cm), 10	TRUE	FALSE	FALSE	1.50028E-10	0.983556784	1
Open Field	CENTER TIME LEGACY (s), 10	TRUE	TRUE	TRUE	0.993244312	0.520574127	0.999742027
Open Field	CENTER DISTANCE LEGACY (cm), 10	TRUE	FALSE	FALSE	0.004821459	0.580020298	1
Open Field	TOTAL DISTANCE X AXIS (cm), 10	TRUE	FALSE	FALSE	1.16258E-07	0.78573983	0.9999669
Open Field	TOTAL DISTANCE Y AXIS (cm), 10	TRUE	FALSE	FALSE	6.66157E-08	0.999823552	1
Open Field	AMBULATORY ACTIVITY COUNT, 10	TRUE	FALSE	FALSE	1.20734E-12	0.428333651	1
Open Field	AMBULATORY TIME (s), 10	TRUE	FALSE	FALSE	3.19238E-18	0.340277248	1
Open Field	AMBULATORY EPISODE COUNT, 10	TRUE	FALSE	TRUE	0.196996179	0.771909703	1
Open Field	FRACTION TIME MOVING, 10	TRUE	FALSE	FALSE	1.00691E-16	0.048276905	1
Open Field	FRACTION TIME RESTING, 10	TRUE	FALSE	FALSE	1.00634E-16	0.048283465	1
Open Field	FRACTION TIME VERTICAL, 10	TRUE	FALSE	FALSE	2.89263E-08	0.422464673	1
Open Field	FRACTION TIME CENTER, 10	TRUE	TRUE	TRUE	0.993244289	0.520574251	1
Open Field	FRACTION TIME MARGINS, 10	TRUE	TRUE	TRUE	0.993273559	0.520640035	1
Open Field	FRACTION TIME AMBULATORY, 10	TRUE	FALSE	FALSE	3.19237E-18	0.34027708	1
Open Field	TOTAL DISTANCE (cm), 11	TRUE	FALSE	FALSE	1.33788E-11	0.951042903	0.999598285
Open Field	HORIZONTAL ACTIVITY COUNT, 11	TRUE	FALSE	FALSE	4.88995E-14	0.265847792	1
Open Field	REST TIME (s), 11	TRUE	FALSE	FALSE	7.0026E-20	0.006171148	1
Open Field	REST EPISODE COUNT, 11	TRUE	FALSE	TRUE	1	0.355737123	1
Open Field	MOVEMENT TIME (s), 11	TRUE	FALSE	FALSE	7.00614E-20	0.006170265	1
Open Field	MOVEMENT EPISODE COUNT, 11	TRUE	FALSE	TRUE	1	0.362108267	1
Open Field	STEREOTYPY TIME (s), 11	TRUE	TRUE	TRUE	0.941030292	0.150885612	0.727348775
Open Field	STEREOTYPIC EPISODE COUNT, 11	TRUE	TRUE	TRUE	0.909480296	0.317483249	0.6631132
Open Field	STEREOTYPIC ACTIVITY COUNT, 11	TRUE	TRUE	TRUE	0.841375552	0.152206233	0.556709094
Open Field	STEREOTYPIC EPISODE ACTIVITY COUNT, 11	FALSE	FALSE	FALSE	0.001303761	0.112368973	0.968395403
Open Field	VERTICAL EPISODE COUNT, 11	FALSE	FALSE	FALSE	6.19332E-09	0.030787783	0.813508383
Open Field	VERTICAL ACTIVITY COUNT, 11	TRUE	FALSE	FALSE	0.000275488	0.989031431	1
Open Field	VERTICAL ACTIVITY TIME (s), 11	TRUE	FALSE	FALSE	3.99134E-07	0.877729046	0.999952228
Open Field	LEFT FRONT TIME LEGACY (s), 11	TRUE	TRUE	TRUE	1	0.7543435	1
Open Field	RIGHT FRONT TIME LEGACY (s), 11	TRUE	FALSE	TRUE	1	0.832034933	0.99999962
Open Field	LEFT REAR TIME LEGACY (s), 11	TRUE	FALSE	TRUE	1	0.955209325	0.99994352
Open Field	RIGHT REAR TIME LEGACY (s), 11	TRUE	FALSE	TRUE	0.102205272	0.999997965	1
Open Field	CLOCKWISE REVOLUTIONS, 11	TRUE	FALSE	FALSE	0.000142687	0.971084307	0.999990439
Open Field	COUNTER CLOCKWISE REVOLUTIONS, 11	TRUE	FALSE	FALSE	0.000461819	0.262409243	0.999989129
Open Field	MARGIN TIME LEGACY (s), 11	TRUE	FALSE	FALSE	0.14937014	0.977511932	0.99999962
Open Field	MARGIN DISTANCE LEGACY (cm), 11	TRUE	FALSE	FALSE	5.65125E-11	0.981911858	1
Open Field	CENTER TIME LEGACY (s), 11	TRUE	FALSE	FALSE	0.149398096	0.977541512	0.999998859
Open Field	CENTER DISTANCE LEGACY (cm), 11	TRUE	FALSE	FALSE	0.000202207	0.790845127	1
Open Field	TOTAL DISTANCE X AXIS (cm), 11	TRUE	FALSE	FALSE	5.74659E-08	0.960608961	1
Open Field	TOTAL DISTANCE Y AXIS (cm), 11	TRUE	FALSE	FALSE	3.4913E-08	0.997588114	1
Open Field	AMBULATORY ACTIVITY COUNT, 11	TRUE	FALSE	FALSE	5.42962E-14	0.439233897	1
Open Field	AMBULATORY TIME (s), 11	TRUE	FALSE	FALSE	5.66893E-20	0.118744526	1
Open Field	AMBULATORY EPISODE COUNT, 11	TRUE	TRUE	TRUE	0.829566296	0.652320132	1
Open Field	FRACTION TIME MOVING, 11	TRUE	FALSE	FALSE	7.00612E-20	0.006170255	1
Open Field	FRACTION TIME RESTING, 11	TRUE	FALSE	FALSE	7.00259E-20	0.006171141	1
Open Field	FRACTION TIME VERTICAL, 11	TRUE	FALSE	FALSE	3.99134E-07	0.877729216	0.999952226
Open Field	FRACTION TIME CENTER, 11	TRUE	FALSE	FALSE	0.149398084	0.977541516	0.999998875
Open Field	FRACTION TIME MARGINS, 11	TRUE	FALSE	FALSE	0.14937022	0.977511987	1
Open Field	FRACTION TIME AMBULATORY, 11	TRUE	FALSE	FALSE	5.66891E-20	0.118744462	1
Open Field	TOTAL DISTANCE (cm), 12	TRUE	FALSE	FALSE	1.39211E-11	0.836275486	1
Open Field	HORIZONTAL ACTIVITY COUNT, 12	TRUE	FALSE	FALSE	6.05645E-16	0.133316786	0.999873318
Open Field	REST TIME (s), 12	TRUE	FALSE	FALSE	6.01535E-19	0.162990776	1
Open Field	REST EPISODE COUNT, 12	TRUE	FALSE	FALSE	0.865629179	0.053652093	1
Open Field	MOVEMENT TIME (s), 12	TRUE	FALSE	FALSE	6.01951E-19	0.163009663	0.999992231
Open Field	MOVEMENT EPISODE COUNT, 12	TRUE	FALSE	FALSE	0.703662434	0.041633074	1
Open Field	STEREOTYPY TIME (s), 12	TRUE	TRUE	TRUE	0.76506128	0.558458596	0.464262519
Open Field	STEREOTYPIC EPISODE COUNT, 12	FALSE	FALSE	FALSE	0.082638103	0.144688832	0.319660514
Open Field	STEREOTYPIC ACTIVITY COUNT, 12	TRUE	TRUE	TRUE	0.634930025	0.344983679	0.340517785
Open Field	STEREOTYPIC EPISODE ACTIVITY COUNT, 12	FALSE	FALSE	FALSE	4.94134E-09	0.017903435	0.052716942
Open Field	VERTICAL EPISODE COUNT, 12	FALSE	FALSE	FALSE	4.47549E-13	0.008160366	0.78191213
Open Field	VERTICAL ACTIVITY COUNT, 12	TRUE	FALSE	FALSE	7.09919E-08	0.606355869	1
Open Field	VERTICAL ACTIVITY TIME (s), 12	TRUE	FALSE	FALSE	1.29158E-09	0.28113601	1
Open Field	LEFT FRONT TIME LEGACY (s), 12	TRUE	TRUE	TRUE	1	0.293406898	1
Open Field	RIGHT FRONT TIME LEGACY (s), 12	TRUE	FALSE	TRUE	0.999844834	0.471055581	0.999852575
Open Field	LEFT REAR TIME LEGACY (s), 12	TRUE	FALSE	FALSE	0.945656303	0.981569311	0.998936363
Open Field	RIGHT REAR TIME LEGACY (s), 12	FALSE	FALSE	TRUE	0.285966027	0.594823226	0.54208179
Open Field	CLOCKWISE REVOLUTIONS, 12	TRUE	TRUE	TRUE	0.001137803	0.997033772	1
Open Field	COUNTER CLOCKWISE REVOLUTIONS, 12	TRUE	FALSE	FALSE	2.3694E-05	0.868035171	0.999995629
Open Field	MARGIN TIME LEGACY (s), 12	TRUE	FALSE	FALSE	0.163595004	0.866516299	1
Open Field	MARGIN DISTANCE LEGACY (cm), 12	TRUE	FALSE	FALSE	9.59459E-12	0.892079994	0.999884578
Open Field	CENTER TIME LEGACY (s), 12	TRUE	FALSE	FALSE	0.163521835	0.866511492	0.999998098
Open Field	CENTER DISTANCE LEGACY (cm), 12	TRUE	FALSE	TRUE	0.000256325	0.630222191	0.999995763
Open Field	TOTAL DISTANCE X AXIS (cm), 12	TRUE	FALSE	FALSE	2.91928E-09	0.997316908	1
Open Field	TOTAL DISTANCE Y AXIS (cm), 12	TRUE	FALSE	FALSE	1.23577E-07	0.955221383	0.999998526
Open Field	AMBULATORY ACTIVITY COUNT, 12	TRUE	FALSE	FALSE	1.58448E-15	0.188192398	1
Open Field	AMBULATORY TIME (s), 12	TRUE	FALSE	FALSE	2.01488E-17	0.350401735	1
Open Field	AMBULATORY EPISODE COUNT, 12	TRUE	TRUE	TRUE	0.098390075	0.332186137	1
Open Field	FRACTION TIME MOVING, 12	TRUE	FALSE	FALSE	6.01951E-19	0.163009636	0.999992677
Open Field	FRACTION TIME RESTING, 12	TRUE	FALSE	FALSE	6.01535E-19	0.162990744	1
Open Field	FRACTION TIME VERTICAL, 12	TRUE	FALSE	FALSE	1.29158E-09	0.28113609	1
Open Field	FRACTION TIME CENTER, 12	TRUE	FALSE	FALSE	0.163521874	0.866511531	0.999998023
Open Field	FRACTION TIME MARGINS, 12	TRUE	FALSE	FALSE	0.163595047	0.866516378	1
Open Field	FRACTION TIME AMBULATORY, 12	TRUE	FALSE	FALSE	2.01489E-17	0.350401644	1
NMR	LEAN MASS (g), 4	TRUE	FALSE	FALSE	2.57078E-14	0.010580516	1
NMR	% Lean Mass, 4	FALSE	FALSE	FALSE	0.000452322	0.000148105	0.052718893
NMR	FAT MASS (g), 4	FALSE	FALSE	FALSE	6.82481E-05	9.2644E-06	0.02295627
NMR	% Fat Mass, 4	TRUE	FALSE	FALSE	0.063159093	4.7769E-05	0.059333571
NMR	TOTAL WATER (g), 4	TRUE	FALSE	FALSE	3.31244E-13	0.021994181	1
NMR	OTHER, 4	TRUE	FALSE	FALSE	6.87231E-11	0.638928422	1
NMR	LEAN MASS (g), 8	TRUE	FALSE	TRUE	0.133985658	0.018408076	0.044962513
NMR	% Lean Mass, 8	TRUE	FALSE	FALSE	0.001431644	4.98622E-07	0.000346204
NMR	FAT MASS (g), 8	TRUE	FALSE	FALSE	0.000204999	2.13263E-06	6.59272E-05
NMR	% Fat Mass, 8	TRUE	FALSE	FALSE	0.000808788	2.17891E-06	0.000165437
NMR	TOTAL WATER (g), 8	TRUE	FALSE	TRUE	0.09478252	0.022389921	0.029946853
NMR	OTHER, 8	FALSE	FALSE	FALSE	1.18655E-08	0.050585793	0.627347514
NMR	LEAN MASS (g), 12	TRUE	FALSE	TRUE	0.001325378	1.00308E-05	0.000272272
NMR	% Lean Mass, 12	FALSE	FALSE	FALSE	0.007719648	0.001228873	0.017719083
NMR	FAT MASS (g), 12	FALSE	FALSE	FALSE	0.001153795	0.002979097	0.001874321
NMR	% Fat Mass, 12	FALSE	FALSE	FALSE	0.013130449	0.012895386	0.013531504
NMR	TOTAL WATER (g), 12	TRUE	FALSE	TRUE	0.003627649	0.00028581	0.000801247
NMR	OTHER, 12	FALSE	FALSE	FALSE	4.99152E-11	0.000492254	0.318296497
NMR	LEAN MASS (g), 16	TRUE	FALSE	FALSE	0.164596019	7.41537E-07	0.121010942
NMR	% Lean Mass, 16	FALSE	FALSE	FALSE	0.023956316	4.42491E-05	0.836965437
NMR	FAT MASS (g), 16	FALSE	FALSE	FALSE	0.009549817	0.006197222	0.050846159
NMR	% Fat Mass, 16	FALSE	FALSE	FALSE	0.009622218	0.0231202	0.344199673
NMR	TOTAL WATER (g), 16	TRUE	FALSE	FALSE	0.261401508	1.99846E-05	0.101399319
NMR	OTHER, 16	FALSE	FALSE	FALSE	5.65959E-15	2.6794E-10	0.190035611
NMR	LEAN MASS (g), 19	TRUE	FALSE	FALSE	0.001010711	8.47017E-09	0.008131106
NMR	% Lean Mass, 19	FALSE	FALSE	FALSE	0.000776429	4.70481E-06	0.005681949
NMR	FAT MASS (g), 19	TRUE	FALSE	FALSE	0.000122975	3.21166E-05	0.000163263
NMR	% Fat Mass, 19	TRUE	FALSE	FALSE	0.000231256	4.03163E-05	0.000423481
NMR	TOTAL WATER (g), 19	FALSE	FALSE	FALSE	1.96861E-05	6.13488E-09	0.000553195
NMR	OTHER, 19	FALSE	FALSE	FALSE	4.20155E-06	0.000163217	0.000545608
GTT	GTT BODYWEIGHT	TRUE	FALSE	TRUE	1	0.119144503	1
GTT	GTT TIMEPOINT T0	FALSE	FALSE	FALSE	2.19948E-15	0.006981625	0.756286996
GTT	GTT TIMEPOINT T15	TRUE	FALSE	FALSE	1.89579E-09	6.54354E-05	1
GTT	GTT TIMEPOINT T30	TRUE	FALSE	FALSE	3.04671E-09	2.39635E-05	1
GTT	GTT TIMEPOINT T60	FALSE	FALSE	FALSE	8.14033E-11	4.20185E-06	0.8611343
GTT	GTT TIMEPOINT T90	FALSE	FALSE	FALSE	2.53197E-14	5.40971E-06	0.471236688
GTT	GTT TIMEPOINT T120	FALSE	FALSE	FALSE	3.28022E-17	0.000118167	0.373138191
GTT	GTT AREA UNDER CURVE	TRUE	FALSE	FALSE	0.220133148	0.019170883	1
IDC	Respiratory Quotient, Light	FALSE	FALSE	FALSE	0.031786035	0.890531033	0.778398252
IDC	Respiratory Quotient, Dark	TRUE	FALSE	TRUE	1	0.570340849	0.999996292
IDC	Water Consumption, Light (g)	TRUE	FALSE	FALSE	0.001155285	0.017666391	0.99999719
IDC	Water Consumption, Dark (g)	TRUE	FALSE	FALSE	0.001861702	0.040579809	1
IDC	Water Consumption, 24h (g)	TRUE	FALSE	FALSE	4.28056E-05	0.007113814	1
IDC	Food Consumption, Light (g)	TRUE	FALSE	FALSE	0.24835993	0.970475353	1
IDC	Food Consumption, Dark (g)	TRUE	FALSE	TRUE	1	0.98546654	1
IDC	Food Consumption, 24h (g)	TRUE	FALSE	TRUE	1	0.955988192	0.999993645
IDC	Food Consumption, Light (kcal)	TRUE	FALSE	FALSE	0.248359908	0.970475321	1
IDC	Food Consumption, Dark (kcal)	TRUE	FALSE	TRUE	1	0.985466627	0.999986533
IDC	Food Consumption, 24h (kcal)	TRUE	FALSE	TRUE	1	0.955988304	0.999993634
IDC	Energy Expenditure, Light (kcal)	TRUE	FALSE	FALSE	0.001806022	0.037927404	0.999956593
IDC	Energy Expenditure, Dark (kcal)	TRUE	FALSE	FALSE	2.34784E-07	0.212153401	1
IDC	Energy Expenditure, 24h (kcal)	TRUE	FALSE	FALSE	4.46762E-06	0.073275469	0.99999477
IDC	Average VO2, Light	TRUE	FALSE	FALSE	0.002404785	0.035467131	1
IDC	Average VO2, Dark	TRUE	FALSE	FALSE	1.30636E-07	0.182686105	1
IDC	Average VCO2, Light	TRUE	FALSE	FALSE	0.000853274	0.060584431	1
IDC	Average VCO2, Dark	TRUE	FALSE	FALSE	3.13886E-06	0.369408338	1
IDC	Rearing Activity, Light	TRUE	FALSE	FALSE	0.00023323	0.129070526	1
IDC	Rearing Activity, Dark	TRUE	FALSE	FALSE	0.000201358	0.941220217	0.999996431
IDC	Rearing Activity, 24H	TRUE	FALSE	FALSE	2.5528E-05	0.596676909	0.999993476
IDC	Ambulatory Activity, Light	TRUE	FALSE	FALSE	0.000198844	0.021825271	0.999995039
IDC	Ambulatory Activity, Dark	TRUE	FALSE	FALSE	2.95682E-06	0.639731326	1
IDC	Ambulatory Activity, 24H	TRUE	FALSE	FALSE	9.40736E-07	0.121816588	1
IDC	Distance Traveled, Light (m)	TRUE	FALSE	FALSE	1.3016E-06	0.019207254	1
IDC	Distance Traveled, Dark (m)	TRUE	FALSE	FALSE	2.40296E-14	0.054003338	1
IDC	Distance Traveled, 24h (m)	TRUE	FALSE	FALSE	1.92166E-14	0.014563058	1
IDC	Directed Ambulatory Locomation, Light	TRUE	FALSE	FALSE	5.41341E-06	0.046604708	0.999961944
IDC	Directed Ambulatory Locomation, Dark	TRUE	FALSE	FALSE	6.63429E-14	0.051891067	0.999998797
IDC	Directed Ambulatory Locomtion, 24h	TRUE	FALSE	FALSE	1.04189E-13	0.021066124	1
IDC	Food Consumption per unit Body Weight (g/g), Light	TRUE	FALSE	FALSE	0.166118872	0.944559173	1
IDC	Food Consumption per unit Body Weight (g/g), Dark	TRUE	FALSE	TRUE	1	0.975552864	0.999998682
IDC	Food Consumption per unit Body Weight (g/g), 24h	TRUE	FALSE	TRUE	1	0.999963734	1
IDC	Water Consumption per unit Body Weight (g/g), Light	TRUE	FALSE	FALSE	0.001098984	0.006889959	1
IDC	Water Consumption per unit Body Weight (g/g), Dark	TRUE	FALSE	FALSE	0.00066258	0.015034263	1
IDC	Water Consumption per unit Body Weight (g/g), 24h	TRUE	FALSE	FALSE	1.47853E-05	0.001611073	1
IDC	Food Consumption per unit Body Weight (kcal/g), Light	TRUE	FALSE	FALSE	0.166118923	0.944559112	1
IDC	Food Consumption per unit Body Weight (kcal/g), Dark	TRUE	FALSE	TRUE	1	0.975552919	0.999998622
IDC	Food Consumption per unit Body Weight (kcal/g), 24h	TRUE	FALSE	TRUE	1	0.999963741	1
Wheel Running	Number of Revolutions, 2020-01-01 18:00:00	TRUE	FALSE	FALSE	0.000142529	0.797081276	0.999990759
Wheel Running	Number of Revolutions, 2020-01-01 19:00:00	FALSE	FALSE	FALSE	1.25375E-11	0.044373661	0.104220038
Wheel Running	Number of Revolutions, 2020-01-01 20:00:00	FALSE	FALSE	FALSE	4.80294E-11	0.031623637	0.134851214
Wheel Running	Number of Revolutions, 2020-01-01 21:00:00	FALSE	FALSE	FALSE	6.95105E-11	0.020480861	0.25997764
Wheel Running	Number of Revolutions, 2020-01-01 22:00:00	FALSE	FALSE	FALSE	6.09769E-08	0.011145476	0.25046513
Wheel Running	Number of Revolutions, 2020-01-01 23:00:00	FALSE	FALSE	FALSE	3.70623E-06	0.02060877	0.430726665
Wheel Running	Number of Revolutions, 2020-01-02 00:00:00	FALSE	FALSE	FALSE	5.67833E-06	0.025202707	0.174787379
Wheel Running	Number of Revolutions, 2020-01-02 01:00:00	FALSE	FALSE	FALSE	1.21232E-07	0.004257041	0.091818319
Wheel Running	Number of Revolutions, 2020-01-02 02:00:00	TRUE	FALSE	FALSE	8.25606E-07	0.046453098	0.999995902
Wheel Running	Number of Revolutions, 2020-01-02 03:00:00	FALSE	FALSE	FALSE	1.75169E-06	0.005748108	0.731864911
Wheel Running	Number of Revolutions, 2020-01-02 04:00:00	FALSE	FALSE	FALSE	8.30383E-10	0.001359026	0.315818598
Wheel Running	Number of Revolutions, 2020-01-02 05:00:00	FALSE	FALSE	FALSE	1.93069E-09	0.001708365	0.176734847
Wheel Running	Number of Revolutions, 2020-01-02 06:00:00	FALSE	FALSE	FALSE	4.13314E-09	0.003580888	0.642415883
Wheel Running	Number of Revolutions, 2020-01-02 07:00:00	FALSE	FALSE	FALSE	4.34717E-09	0.093033856	0.77758656
Wheel Running	Number of Revolutions, 2020-01-02 08:00:00	FALSE	FALSE	FALSE	4.25898E-06	0.376446982	0.882293218
Wheel Running	Number of Revolutions, 2020-01-02 09:00:00	FALSE	FALSE	FALSE	0.000129049	0.249140798	0.484121214
Wheel Running	Number of Revolutions, 2020-01-02 10:00:00	TRUE	FALSE	FALSE	1.27428E-05	0.757677901	0.999993611
Wheel Running	Number of Revolutions, 2020-01-02 11:00:00	TRUE	FALSE	FALSE	0.007759319	0.55136833	0.999989749
Wheel Running	Number of Revolutions, 2020-01-02 12:00:00	TRUE	FALSE	FALSE	0.485052138	0.86619488	1
Wheel Running	Number of Revolutions, 2020-01-02 13:00:00	TRUE	FALSE	FALSE	0.39611846	0.953657515	1
Wheel Running	Number of Revolutions, 2020-01-02 14:00:00	TRUE	TRUE	TRUE	0.895591202	0.737057435	0.999999462
Wheel Running	Number of Revolutions, 2020-01-02 15:00:00	TRUE	FALSE	TRUE	1	0.991827788	1
Wheel Running	Number of Revolutions, 2020-01-02 16:00:00	TRUE	FALSE	FALSE	0.938164728	0.813652212	1
Wheel Running	Number of Revolutions, 2020-01-02 17:00:00	TRUE	FALSE	TRUE	1	0.959698786	1
Wheel Running	Number of Revolutions, 2020-01-02 18:00:00	TRUE	FALSE	FALSE	0.028325511	0.107979857	0.999976442
Wheel Running	Number of Revolutions, 2020-01-02 19:00:00	FALSE	FALSE	FALSE	7.52415E-07	0.000510399	0.410526253
Wheel Running	Number of Revolutions, 2020-01-02 20:00:00	FALSE	FALSE	FALSE	2.88867E-08	2.16682E-05	0.076540894
Wheel Running	Number of Revolutions, 2020-01-02 21:00:00	FALSE	FALSE	FALSE	1.45198E-06	8.7082E-07	0.006594721
Wheel Running	Number of Revolutions, 2020-01-02 22:00:00	TRUE	FALSE	TRUE	5.35314E-08	7.54063E-07	0.013085372
Wheel Running	Number of Revolutions, 2020-01-02 23:00:00	TRUE	FALSE	FALSE	0.000145983	0.023018289	1
Wheel Running	Number of Revolutions, 2020-01-03 00:00:00	FALSE	FALSE	FALSE	2.93485E-06	0.000459241	0.464995611
Wheel Running	Number of Revolutions, 2020-01-03 01:00:00	FALSE	FALSE	FALSE	5.74027E-05	1.54984E-05	0.750116316
Wheel Running	Number of Revolutions, 2020-01-03 02:00:00	FALSE	FALSE	FALSE	6.97823E-05	3.85802E-06	0.18055759
Wheel Running	Number of Revolutions, 2020-01-03 03:00:00	FALSE	FALSE	TRUE	3.03904E-06	0.000139112	0.650967265
Wheel Running	Number of Revolutions, 2020-01-03 04:00:00	TRUE	FALSE	FALSE	3.73283E-07	0.002340512	1
Wheel Running	Number of Revolutions, 2020-01-03 05:00:00	TRUE	FALSE	FALSE	2.2732E-05	0.085223266	1
Wheel Running	Number of Revolutions, 2020-01-03 06:00:00	TRUE	FALSE	FALSE	0.000139799	0.094485448	1
Wheel Running	Number of Revolutions, 2020-01-03 07:00:00	TRUE	FALSE	FALSE	0.000143055	0.627276662	1
Wheel Running	Number of Revolutions, 2020-01-03 08:00:00	TRUE	FALSE	FALSE	0.005842055	0.446771774	1
Wheel Running	Number of Revolutions, 2020-01-03 09:00:00	TRUE	FALSE	FALSE	0.189729276	0.427729256	0.999992842
Wheel Running	Number of Revolutions, 2020-01-03 10:00:00	TRUE	FALSE	FALSE	0.867133935	0.804688914	0.999997655
Wheel Running	Number of Revolutions, 2020-01-03 11:00:00	TRUE	FALSE	FALSE	0.44948085	0.524033124	0.999973135
Wheel Running	Number of Revolutions, 2020-01-03 12:00:00	TRUE	FALSE	TRUE	1	0.393847156	1
Wheel Running	Number of Revolutions, 2020-01-03 13:00:00	TRUE	TRUE	TRUE	1	0.996688533	1
Wheel Running	Number of Revolutions, 2020-01-03 14:00:00	TRUE	FALSE	TRUE	0.926468428	0.252245571	0.784363707
Wheel Running	Number of Revolutions, 2020-01-03 15:00:00	TRUE	FALSE	TRUE	1	0.985119391	1
Wheel Running	Number of Revolutions, 2020-01-03 16:00:00	TRUE	FALSE	TRUE	1	0.999840523	0.999994953
Wheel Running	Number of Revolutions, 2020-01-03 17:00:00	TRUE	FALSE	FALSE	0.834038736	0.994289884	1
Wheel Running	Number of Revolutions, 2020-01-03 18:00:00	TRUE	FALSE	FALSE	0.068984	0.242393397	0.99997607
Wheel Running	Number of Revolutions, 2020-01-03 19:00:00	FALSE	FALSE	FALSE	1.28819E-06	3.25851E-05	0.063963932
Wheel Running	Number of Revolutions, 2020-01-03 20:00:00	FALSE	FALSE	FALSE	9.91047E-07	1.23427E-05	0.122001477
Wheel Running	Number of Revolutions, 2020-01-03 21:00:00	FALSE	FALSE	TRUE	6.13195E-06	3.56348E-05	0.145426411
Wheel Running	Number of Revolutions, 2020-01-03 22:00:00	TRUE	FALSE	TRUE	5.13651E-05	0.000988154	1
Wheel Running	Number of Revolutions, 2020-01-03 23:00:00	TRUE	FALSE	TRUE	0.00299627	0.012764663	1
Wheel Running	Number of Revolutions, 2020-01-04 00:00:00	TRUE	FALSE	FALSE	0.000200692	0.000537357	1
Wheel Running	Number of Revolutions, 2020-01-04 01:00:00	TRUE	FALSE	TRUE	5.79638E-08	1.08432E-05	0.223210317
Wheel Running	Number of Revolutions, 2020-01-04 02:00:00	TRUE	FALSE	FALSE	3.36431E-06	9.58569E-06	1
Wheel Running	Number of Revolutions, 2020-01-04 03:00:00	TRUE	FALSE	FALSE	1.89844E-06	0.000177592	1
Wheel Running	Number of Revolutions, 2020-01-04 04:00:00	TRUE	FALSE	FALSE	1.12582E-05	0.011515101	1
Wheel Running	Number of Revolutions, 2020-01-04 05:00:00	FALSE	FALSE	FALSE	1.17309E-06	0.03596743	0.911677247
Wheel Running	Number of Revolutions, Total	FALSE	FALSE	FALSE	1.09724E-12	5.02786E-06	0.134450281
Wheel Running	Number of Revolutions, Night1	FALSE	FALSE	FALSE	1.30603E-12	0.000832267	0.089992898
Wheel Running	Number of Revolutions, Night2	FALSE	FALSE	FALSE	5.40686E-10	8.93285E-07	0.156790613
Wheel Running	Number of Revolutions, Night3	FALSE	FALSE	FALSE	9.56589E-10	1.03422E-06	0.503171096
Wheel Running	Number of Revolutions, Day1	FALSE	FALSE	FALSE	5.93743E-08	0.058378579	0.520390706
Wheel Running	Number of Revolutions, Day2	TRUE	FALSE	FALSE	0.000424785	0.132913267	1
Wheel Running	Number of Revolutions, Total Night	FALSE	FALSE	FALSE	2.05302E-12	1.43562E-06	0.127186563
Wheel Running	Number of Revolutions, Total Day	FALSE	FALSE	FALSE	6.22058E-07	0.067417195	0.845818078
Wheel Running	Number of Revolutions, # Active Hours	TRUE	FALSE	FALSE	0.249066978	0.242434343	1
Wheel Running	Number of Revolutions, # Highly Active Hours	FALSE	FALSE	FALSE	7.23513E-07	0.007631439	0.391704043
Open Field	AMBULATORY ACTIVITY COUNT, Total	FALSE	FALSE	FALSE	1.4331E-12	0.076765634	0.450365618
Open Field	AMBULATORY EPISODE COUNT, Total	FALSE	FALSE	FALSE	0.165100108	0.426749899	0.282766944
Open Field	AMBULATORY TIME (s), Total	TRUE	FALSE	FALSE	2.23977E-24	0.207593866	1
Open Field	CENTER DISTANCE LEGACY (cm), Total	TRUE	FALSE	FALSE	0.000509454	0.707263104	1
Open Field	CENTER TIME LEGACY (s), Total	FALSE	FALSE	FALSE	0.004096172	0.584048498	0.516801176
Open Field	CLOCKWISE REVOLUTIONS, Total	FALSE	FALSE	TRUE	0.000240831	0.952127117	0.820656796
Open Field	COUNTER CLOCKWISE REVOLUTIONS, Total	FALSE	FALSE	FALSE	0.000147329	0.175786231	0.896232908
Open Field	FRACTION TIME AMBULATORY, Total	TRUE	FALSE	FALSE	2.23978E-24	0.207593755	1
Open Field	FRACTION TIME CENTER, Total	FALSE	FALSE	FALSE	0.004096168	0.584048397	0.516800987
Open Field	FRACTION TIME MARGINS, Total	FALSE	FALSE	FALSE	0.004096835	0.584022008	0.516752092
Open Field	FRACTION TIME MOVING, Total	TRUE	FALSE	FALSE	4.48282E-25	0.001086489	1
Open Field	FRACTION TIME RESTING, Total	TRUE	FALSE	FALSE	4.48078E-25	0.001086523	1
Open Field	FRACTION TIME VERTICAL, Total	TRUE	FALSE	FALSE	9.83394E-08	0.442034325	1
Open Field	HORIZONTAL ACTIVITY COUNT, Total	FALSE	FALSE	FALSE	2.13987E-12	0.034649602	0.312708359
Open Field	LEFT FRONT TIME LEGACY (s), Total	TRUE	TRUE	TRUE	1	0.619856814	1
Open Field	LEFT REAR TIME LEGACY (s), Total	TRUE	FALSE	FALSE	0.926087328	0.870423053	1
Open Field	MARGIN DISTANCE LEGACY (cm), Total	FALSE	FALSE	FALSE	7.99651E-09	0.993004938	0.988489685
Open Field	MARGIN TIME LEGACY (s), Total	FALSE	FALSE	FALSE	0.004096625	0.584022736	0.516758719
Open Field	MOVEMENT EPISODE COUNT, Total	FALSE	FALSE	FALSE	0.000372721	0.955026913	0.761923324
Open Field	MOVEMENT TIME (s), Total	TRUE	FALSE	FALSE	4.48282E-25	0.001086488	1
Open Field	REST EPISODE COUNT, Total	FALSE	FALSE	FALSE	0.000131663	0.958135704	0.775054398
Open Field	REST TIME (s), Total	TRUE	FALSE	FALSE	4.48079E-25	0.001086523	1
Open Field	RIGHT FRONT TIME LEGACY (s), Total	TRUE	FALSE	TRUE	1	0.999646106	0.999970945
Open Field	RIGHT REAR TIME LEGACY (s), Total	TRUE	FALSE	TRUE	0.007332279	0.478760503	1
Open Field	STEREOTYPIC ACTIVITY COUNT, Total	FALSE	FALSE	FALSE	0.000102385	0.001239599	0.015955677
Open Field	STEREOTYPIC EPISODE ACTIVITY COUNT, Total	FALSE	FALSE	FALSE	0.066344348	0.000181993	0.185590233
Open Field	STEREOTYPIC EPISODE COUNT, Total	FALSE	FALSE	FALSE	0.2940881	0.002090822	0.248861022
Open Field	STEREOTYPY TIME (s), Total	FALSE	FALSE	FALSE	3.635E-06	0.007976503	0.012825088
Open Field	TOTAL DISTANCE (cm), Total	TRUE	FALSE	FALSE	5.99901E-09	0.997840309	1
Open Field	TOTAL DISTANCE X AXIS (cm), Total	TRUE	FALSE	FALSE	7.44258E-06	0.734227015	1
Open Field	TOTAL DISTANCE Y AXIS (cm), Total	TRUE	FALSE	FALSE	4.76785E-05	0.968817591	1
Open Field	VERTICAL ACTIVITY COUNT, Total	TRUE	FALSE	FALSE	0.000620954	0.924190441	1
Open Field	VERTICAL ACTIVITY TIME (s), Total	TRUE	FALSE	FALSE	9.83389E-08	0.442034274	1
Open Field	VERTICAL EPISODE COUNT, Total	FALSE	FALSE	FALSE	1.10195E-09	0.003522358	0.225187856
Light-Dark Zone Data	AMBULATORY ACTIVITY COUNT (centroid), Total	TRUE	FALSE	TRUE	0.811048924	0.002971123	1
Light-Dark Zone Data	AMBULATORY ACTIVITY COUNT (crossover), Total	TRUE	FALSE	TRUE	0.836377446	0.003305093	0.999950199
Light-Dark Zone Data	AMBULATORY ACTIVITY COUNT (query), Total	TRUE	FALSE	TRUE	0.812574369	0.002958075	1
Light-Dark Zone Data	AMBULATORY ACTIVITY COUNT (whole body), Total	TRUE	FALSE	TRUE	0.804671108	0.003312084	0.99996633
Light-Dark Zone Data	AMBULATORY EPISODE COUNT (centroid), Total	FALSE	FALSE	FALSE	0.596267174	0.351318102	0.79397393
Light-Dark Zone Data	AMBULATORY EPISODE COUNT (crossover), Total	FALSE	FALSE	FALSE	0.660960935	0.167515719	0.828388986
Light-Dark Zone Data	AMBULATORY EPISODE COUNT (query), Total	TRUE	FALSE	FALSE	0.133292153	0.41594448	1
Light-Dark Zone Data	AMBULATORY EPISODE COUNT (whole body), Total	FALSE	FALSE	FALSE	0.781316099	0.113045189	0.660331628
Light-Dark Zone Data	AMBULATORY TIME (centroid), Total	TRUE	FALSE	FALSE	2.93704E-06	0.329111613	1
Light-Dark Zone Data	AMBULATORY TIME (crossover), Total	TRUE	FALSE	FALSE	3.46835E-06	0.18275419	1
Light-Dark Zone Data	AMBULATORY TIME (query), Total	TRUE	FALSE	FALSE	6.5435E-07	0.245452594	1
Light-Dark Zone Data	AMBULATORY TIME (whole body), Total	TRUE	FALSE	FALSE	3.30328E-06	0.124496759	1
Light-Dark Zone Data	CLOCKWISE REVOLUTIONS (centroid), Total	TRUE	TRUE	TRUE	1	0.952069065	1
Light-Dark Zone Data	CLOCKWISE REVOLUTIONS (crossover), Total	TRUE	FALSE	TRUE	1	0.969974149	1
Light-Dark Zone Data	CLOCKWISE REVOLUTIONS (query), Total	TRUE	FALSE	TRUE	1	0.862893345	0.999975665
Light-Dark Zone Data	CLOCKWISE REVOLUTIONS (whole body), Total	TRUE	TRUE	TRUE	1	0.997780113	1
Light-Dark Zone Data	COUNTER CLOCKWISE REVOLUTIONS (centroid), Total	TRUE	FALSE	FALSE	0.115730251	0.931032946	1
Light-Dark Zone Data	COUNTER CLOCKWISE REVOLUTIONS (crossover), Total	TRUE	FALSE	FALSE	0.11270349	0.748840882	1
Light-Dark Zone Data	COUNTER CLOCKWISE REVOLUTIONS (query), Total	TRUE	FALSE	FALSE	0.152728816	0.955547054	0.999995076
Light-Dark Zone Data	COUNTER CLOCKWISE REVOLUTIONS (whole body), Total	TRUE	FALSE	FALSE	0.054736068	0.945702682	0.999983118
Light-Dark Zone Data	DURATION (centroid), Total	TRUE	TRUE	TRUE	0.667221226	0.998367659	1
Light-Dark Zone Data	DURATION (crossover), Total	TRUE	TRUE	TRUE	1	0.837019222	1
Light-Dark Zone Data	DURATION (query), Total	TRUE	FALSE	FALSE	0.022232576	0.022356834	0.012304376
Light-Dark Zone Data	DURATION (whole body), Total	TRUE	FALSE	FALSE	0.022098915	0.022261029	0.012235062
Light-Dark Zone Data	ENTRY COUNT (centroid), Total	TRUE	FALSE	FALSE	0.027610711	0.262945603	0.999993237
Light-Dark Zone Data	ENTRY COUNT (crossover), Total	TRUE	FALSE	FALSE	0.037222512	0.002045542	1
Light-Dark Zone Data	ENTRY COUNT (query), Total	FALSE	FALSE	FALSE	0.01326381	0.001560944	0.257849506
Light-Dark Zone Data	ENTRY COUNT (whole body), Total	FALSE	FALSE	FALSE	0.013587586	0.001589991	0.253520806
Light-Dark Zone Data	HORIZONTAL ACTIVITY COUNT (centroid), Total	TRUE	FALSE	TRUE	0.7663016	0.002047597	0.999918725
Light-Dark Zone Data	HORIZONTAL ACTIVITY COUNT (crossover), Total	TRUE	FALSE	TRUE	0.78757011	0.002248605	1
Light-Dark Zone Data	HORIZONTAL ACTIVITY COUNT (query), Total	TRUE	FALSE	TRUE	0.768506881	0.00203919	0.999993702
Light-Dark Zone Data	HORIZONTAL ACTIVITY COUNT (whole body), Total	TRUE	FALSE	FALSE	0.756264385	0.002362426	0.999846569
Light-Dark Zone Data	LATENCY (centroid), Total	FALSE	FALSE	FALSE	0.33518371	0.656695446	0.915687728
Light-Dark Zone Data	LATENCY (crossover), Total	FALSE	FALSE	FALSE	0.204434377	0.419535316	0.382953402
Light-Dark Zone Data	LATENCY (query), Total	FALSE	FALSE	FALSE	0.13359122	0.442170029	0.881107472
Light-Dark Zone Data	LATENCY (whole body), Total	FALSE	FALSE	FALSE	0.204434377	0.419535316	0.382953402
Light-Dark Zone Data	MOVEMENT EPISODE COUNT (centroid), Total	TRUE	FALSE	FALSE	0.0028531	0.927008557	1
Light-Dark Zone Data	MOVEMENT EPISODE COUNT (crossover), Total	FALSE	FALSE	FALSE	4.57401E-06	0.447900966	0.600975162
Light-Dark Zone Data	MOVEMENT EPISODE COUNT (query), Total	FALSE	FALSE	FALSE	0.010513673	0.190962223	0.707491222
Light-Dark Zone Data	MOVEMENT EPISODE COUNT (whole body), Total	TRUE	FALSE	FALSE	0.006038898	0.10951215	1
Light-Dark Zone Data	MOVEMENT TIME (centroid), Total	FALSE	FALSE	FALSE	6.19611E-07	0.001569014	0.935378443
Light-Dark Zone Data	MOVEMENT TIME (crossover), Total	FALSE	FALSE	FALSE	6.21355E-07	0.001579349	0.937427687
Light-Dark Zone Data	MOVEMENT TIME (query), Total	FALSE	FALSE	FALSE	1.86142E-07	0.002504671	0.467934555
Light-Dark Zone Data	MOVEMENT TIME (whole body), Total	TRUE	FALSE	FALSE	4.02225E-06	0.001026972	0.99993568
Light-Dark Zone Data	REST EPISODE COUNT (centroid), Total	FALSE	FALSE	FALSE	1.78417E-10	0.011514971	0.376496233
Light-Dark Zone Data	REST EPISODE COUNT (crossover), Total	FALSE	FALSE	FALSE	1.78417E-10	0.011514971	0.376496233
Light-Dark Zone Data	REST EPISODE COUNT (query), Total	FALSE	FALSE	FALSE	2.89813E-10	0.00848155	0.577028607
Light-Dark Zone Data	REST EPISODE COUNT (whole body), Total	FALSE	FALSE	FALSE	1.74082E-10	0.014887356	0.207450795
Light-Dark Zone Data	REST TIME (centroid), Total	FALSE	FALSE	FALSE	6.18652E-07	0.001567778	0.935234041
Light-Dark Zone Data	REST TIME (crossover), Total	FALSE	FALSE	FALSE	6.18925E-07	0.001568393	0.935245794
Light-Dark Zone Data	REST TIME (query), Total	TRUE	FALSE	FALSE	4.41417E-07	0.00099927	1
Light-Dark Zone Data	REST TIME (whole body), Total	FALSE	FALSE	FALSE	9.71836E-07	0.002427887	0.592218855
Light-Dark Zone Data	STEREOTYPIC ACTIVITY COUNT (centroid), Total	TRUE	FALSE	FALSE	0.392999641	0.434197688	1
Light-Dark Zone Data	STEREOTYPIC ACTIVITY COUNT (crossover), Total	TRUE	FALSE	FALSE	0.433542457	0.438858076	1
Light-Dark Zone Data	STEREOTYPIC ACTIVITY COUNT (query), Total	TRUE	FALSE	FALSE	0.598646288	0.474582651	0.999999462
Light-Dark Zone Data	STEREOTYPIC ACTIVITY COUNT (whole body), Total	TRUE	FALSE	FALSE	0.182572127	0.437029054	1
Light-Dark Zone Data	STEREOTYPIC EPISODE ACTIVITY COUNT (centroid), Total	TRUE	FALSE	TRUE	0.944937159	0.000336094	1
Light-Dark Zone Data	STEREOTYPIC EPISODE ACTIVITY COUNT (crossover), Total	TRUE	FALSE	TRUE	0.898386091	0.000369129	1
Light-Dark Zone Data	STEREOTYPIC EPISODE ACTIVITY COUNT (query), Total	TRUE	FALSE	TRUE	0.910723472	0.000417467	1
Light-Dark Zone Data	STEREOTYPIC EPISODE ACTIVITY COUNT (whole body), Total	TRUE	FALSE	TRUE	0.959927384	0.000411026	1
Light-Dark Zone Data	STEREOTYPIC EPISODE COUNT (centroid), Total	TRUE	FALSE	TRUE	1	0.43270083	1
Light-Dark Zone Data	STEREOTYPIC EPISODE COUNT (crossover), Total	TRUE	FALSE	TRUE	1	0.429391511	1
Light-Dark Zone Data	STEREOTYPIC EPISODE COUNT (query), Total	TRUE	FALSE	TRUE	1	0.503655663	1
Light-Dark Zone Data	STEREOTYPIC EPISODE COUNT (whole body), Total	TRUE	FALSE	TRUE	1	0.382201494	1
Light-Dark Zone Data	STEREOTYPY TIME (centroid), Total	TRUE	FALSE	TRUE	0.0007022	0.96138137	0.999998682
Light-Dark Zone Data	STEREOTYPY TIME (crossover), Total	TRUE	FALSE	TRUE	0.000544947	0.952268079	1
Light-Dark Zone Data	STEREOTYPY TIME (query), Total	TRUE	FALSE	TRUE	0.001684939	0.978957171	1
Light-Dark Zone Data	STEREOTYPY TIME (whole body), Total	TRUE	FALSE	TRUE	0.000120742	0.964331078	1
Light-Dark Zone Data	TOTAL DISTANCE (centroid), Total	TRUE	FALSE	FALSE	0.191396143	0.41610108	1
Light-Dark Zone Data	TOTAL DISTANCE (crossover), Total	TRUE	FALSE	FALSE	0.191387976	0.416094849	0.999904098
Light-Dark Zone Data	TOTAL DISTANCE (query), Total	TRUE	FALSE	FALSE	0.183036054	0.424412618	0.999990345
Light-Dark Zone Data	TOTAL DISTANCE (whole body), Total	TRUE	FALSE	FALSE	0.203392069	0.4090258	1
Light-Dark Zone Data	TOTAL DISTANCE X AXIS (centroid), Total	TRUE	FALSE	FALSE	0.008739354	0.991424179	0.999986831
Light-Dark Zone Data	TOTAL DISTANCE X AXIS (crossover), Total	TRUE	FALSE	FALSE	0.008739915	0.991424255	0.999986837
Light-Dark Zone Data	TOTAL DISTANCE X AXIS (query), Total	TRUE	FALSE	FALSE	0.007989777	0.980763791	0.999997102
Light-Dark Zone Data	TOTAL DISTANCE X AXIS (whole body), Total	TRUE	FALSE	FALSE	0.009783827	0.997994802	1
Light-Dark Zone Data	TOTAL DISTANCE Y AXIS (centroid), Total	TRUE	FALSE	FALSE	0.01286531	0.59552173	0.999965253
Light-Dark Zone Data	TOTAL DISTANCE Y AXIS (crossover), Total	TRUE	FALSE	FALSE	0.012865169	0.595510893	0.99996529
Light-Dark Zone Data	TOTAL DISTANCE Y AXIS (query), Total	TRUE	FALSE	FALSE	0.013924496	0.606528992	0.999986425
Light-Dark Zone Data	TOTAL DISTANCE Y AXIS (whole body), Total	TRUE	FALSE	FALSE	0.012079476	0.585210164	0.999999341
Light-Dark Zone Data	VERTICAL ACTIVITY COUNT (centroid), Total	FALSE	FALSE	FALSE	2.02119E-05	0.755552403	0.851995473
Light-Dark Zone Data	VERTICAL ACTIVITY COUNT (crossover), Total	FALSE	FALSE	FALSE	2.02119E-05	0.755552403	0.851995473
Light-Dark Zone Data	VERTICAL ACTIVITY COUNT (query), Total	FALSE	FALSE	FALSE	1.95264E-05	0.759350633	0.871802516
Light-Dark Zone Data	VERTICAL ACTIVITY COUNT (whole body), Total	FALSE	FALSE	FALSE	2.09372E-05	0.751331032	0.83236007
Light-Dark Zone Data	VERTICAL ACTIVITY TIME (centroid), Total	FALSE	FALSE	FALSE	8.24875E-06	0.832774944	0.71406851
Light-Dark Zone Data	VERTICAL ACTIVITY TIME (crossover), Total	FALSE	FALSE	FALSE	8.24875E-06	0.832774944	0.71406851
Light-Dark Zone Data	VERTICAL ACTIVITY TIME (query), Total	FALSE	FALSE	FALSE	8.15126E-06	0.842220088	0.735373423
Light-Dark Zone Data	VERTICAL ACTIVITY TIME (whole body), Total	FALSE	FALSE	FALSE	8.56085E-06	0.824424058	0.698379056
Light-Dark Zone Data	VERTICAL EPISODE COUNT (centroid), Total	FALSE	FALSE	FALSE	1.05121E-05	0.574577851	0.901349638
Light-Dark Zone Data	VERTICAL EPISODE COUNT (crossover), Total	FALSE	FALSE	FALSE	1.05121E-05	0.574577851	0.901349638
Light-Dark Zone Data	VERTICAL EPISODE COUNT (query), Total	FALSE	FALSE	FALSE	1.0347E-05	0.576224479	0.914972274
Light-Dark Zone Data	VERTICAL EPISODE COUNT (whole body), Total	FALSE	FALSE	FALSE	1.0381E-05	0.57357567	0.886074478
Light-Dark Zone Data	AMBULATORY ACTIVITY COUNT (centroid), % Light	FALSE	FALSE	FALSE	0.00825306	0.408520962	0.19125137
Light-Dark Zone Data	AMBULATORY ACTIVITY COUNT (crossover), % Light	FALSE	FALSE	FALSE	0.005756596	0.337206993	0.172755032
Light-Dark Zone Data	AMBULATORY ACTIVITY COUNT (query), % Light	FALSE	FALSE	FALSE	0.006675066	0.33182645	0.172563374
Light-Dark Zone Data	AMBULATORY ACTIVITY COUNT (whole body), % Light	FALSE	FALSE	FALSE	0.006360791	0.327681199	0.162402676
Light-Dark Zone Data	AMBULATORY EPISODE COUNT (centroid), % Light	TRUE	TRUE	TRUE	1	0.71741314	1
Light-Dark Zone Data	AMBULATORY EPISODE COUNT (crossover), % Light	TRUE	FALSE	TRUE	1	0.986497318	0.999999068
Light-Dark Zone Data	AMBULATORY EPISODE COUNT (query), % Light	TRUE	FALSE	FALSE	0.97799017	0.789968298	1
Light-Dark Zone Data	AMBULATORY EPISODE COUNT (whole body), % Light	TRUE	FALSE	TRUE	1	0.981317397	0.999996817
Light-Dark Zone Data	AMBULATORY TIME (centroid), % Light	FALSE	FALSE	FALSE	0.009686812	0.365930784	0.368369233
Light-Dark Zone Data	AMBULATORY TIME (crossover), % Light	FALSE	FALSE	FALSE	0.01726413	0.17732921	0.122508199
Light-Dark Zone Data	AMBULATORY TIME (query), % Light	FALSE	FALSE	FALSE	0.015129809	0.218923863	0.280366198
Light-Dark Zone Data	AMBULATORY TIME (whole body), % Light	FALSE	FALSE	FALSE	0.012392387	0.211442826	0.168147702
Light-Dark Zone Data	CLOCKWISE REVOLUTIONS (centroid), % Light	TRUE	TRUE	TRUE	1	0.890109553	1
Light-Dark Zone Data	CLOCKWISE REVOLUTIONS (crossover), % Light	TRUE	TRUE	TRUE	1	0.780231418	1
Light-Dark Zone Data	CLOCKWISE REVOLUTIONS (query), % Light	TRUE	TRUE	TRUE	1	0.848982922	1
Light-Dark Zone Data	CLOCKWISE REVOLUTIONS (whole body), % Light	TRUE	TRUE	TRUE	1	0.88308982	1
Light-Dark Zone Data	COUNTER CLOCKWISE REVOLUTIONS (centroid), % Light	TRUE	FALSE	FALSE	0.912406595	0.455853268	0.99998296
Light-Dark Zone Data	COUNTER CLOCKWISE REVOLUTIONS (crossover), % Light	TRUE	FALSE	FALSE	0.931084766	0.559874033	0.999988435
Light-Dark Zone Data	COUNTER CLOCKWISE REVOLUTIONS (query), % Light	TRUE	FALSE	TRUE	1	0.545884571	0.999998924
Light-Dark Zone Data	COUNTER CLOCKWISE REVOLUTIONS (whole body), % Light	TRUE	FALSE	FALSE	0.876114862	0.420791459	1
Light-Dark Zone Data	DURATION (centroid), % Light	FALSE	FALSE	FALSE	0.009991281	0.341319574	0.194856644
Light-Dark Zone Data	DURATION (crossover), % Light	FALSE	FALSE	FALSE	0.006116443	0.251377004	0.175125043
Light-Dark Zone Data	DURATION (query), % Light	FALSE	FALSE	FALSE	0.00595115	0.257458567	0.167618035
Light-Dark Zone Data	DURATION (whole body), % Light	FALSE	FALSE	FALSE	0.006102996	0.264193223	0.167867701
Light-Dark Zone Data	ENTRY COUNT (centroid), % Light	TRUE	FALSE	TRUE	1	0.485930653	1
Light-Dark Zone Data	ENTRY COUNT (crossover), % Light	TRUE	FALSE	TRUE	1	0.568149877	1
Light-Dark Zone Data	ENTRY COUNT (query), % Light	TRUE	FALSE	FALSE	0.974348532	0.800190365	0.999999341
Light-Dark Zone Data	ENTRY COUNT (whole body), % Light	TRUE	FALSE	FALSE	0.827876672	0.734797806	1
Light-Dark Zone Data	HORIZONTAL ACTIVITY COUNT (centroid), % Light	FALSE	FALSE	FALSE	0.008667293	0.416208977	0.207543332
Light-Dark Zone Data	HORIZONTAL ACTIVITY COUNT (crossover), % Light	FALSE	FALSE	FALSE	0.005799818	0.33164835	0.18577449
Light-Dark Zone Data	HORIZONTAL ACTIVITY COUNT (query), % Light	FALSE	FALSE	FALSE	0.006440577	0.329337014	0.190836941
Light-Dark Zone Data	HORIZONTAL ACTIVITY COUNT (whole body), % Light	FALSE	FALSE	FALSE	0.00633727	0.326503463	0.17505154
Light-Dark Zone Data	LATENCY (centroid), % Light	TRUE	FALSE	TRUE	1	0.879023583	1
Light-Dark Zone Data	LATENCY (crossover), % Light	TRUE	FALSE	TRUE	1	0.963527889	1
Light-Dark Zone Data	LATENCY (query), % Light	TRUE	FALSE	TRUE	1	0.913140297	1
Light-Dark Zone Data	LATENCY (whole body), % Light	TRUE	FALSE	TRUE	1	0.963527889	1
Light-Dark Zone Data	MOVEMENT EPISODE COUNT (centroid), % Light	FALSE	FALSE	FALSE	0.055700781	0.351357583	0.19925428
Light-Dark Zone Data	MOVEMENT EPISODE COUNT (crossover), % Light	FALSE	FALSE	FALSE	0.041445698	0.375921095	0.175846411
Light-Dark Zone Data	MOVEMENT EPISODE COUNT (query), % Light	FALSE	FALSE	FALSE	0.360195158	0.626217026	0.404849002
Light-Dark Zone Data	MOVEMENT EPISODE COUNT (whole body), % Light	FALSE	FALSE	FALSE	0.077799154	0.601997549	0.36009077
Light-Dark Zone Data	MOVEMENT TIME (centroid), % Light	FALSE	FALSE	FALSE	0.000840481	0.31631831	0.221402056
Light-Dark Zone Data	MOVEMENT TIME (crossover), % Light	FALSE	FALSE	FALSE	0.000824259	0.20318205	0.190767911
Light-Dark Zone Data	MOVEMENT TIME (query), % Light	FALSE	FALSE	FALSE	0.000443983	0.201089158	0.188891639
Light-Dark Zone Data	MOVEMENT TIME (whole body), % Light	FALSE	FALSE	FALSE	0.000751268	0.214161481	0.177202477
Light-Dark Zone Data	REST EPISODE COUNT (centroid), % Light	FALSE	FALSE	FALSE	0.173206495	0.651905573	0.356862809
Light-Dark Zone Data	REST EPISODE COUNT (crossover), % Light	FALSE	FALSE	FALSE	0.118083845	0.602021166	0.327644071
Light-Dark Zone Data	REST EPISODE COUNT (query), % Light	FALSE	FALSE	FALSE	0.147729642	0.619961216	0.32912311
Light-Dark Zone Data	REST EPISODE COUNT (whole body), % Light	FALSE	FALSE	FALSE	0.118677583	0.628795234	0.339083691
Light-Dark Zone Data	REST TIME (centroid), % Light	FALSE	FALSE	FALSE	0.346754715	0.400712571	0.190747864
Light-Dark Zone Data	REST TIME (crossover), % Light	FALSE	FALSE	FALSE	0.258028046	0.420875026	0.193261533
Light-Dark Zone Data	REST TIME (query), % Light	FALSE	FALSE	FALSE	0.322362385	0.384107089	0.181370505
Light-Dark Zone Data	REST TIME (whole body), % Light	FALSE	FALSE	FALSE	0.268282204	0.415839185	0.194021232
Light-Dark Zone Data	STEREOTYPIC ACTIVITY COUNT (centroid), % Light	TRUE	FALSE	FALSE	0.003116864	0.529376414	1
Light-Dark Zone Data	STEREOTYPIC ACTIVITY COUNT (crossover), % Light	FALSE	FALSE	FALSE	0.002721384	0.406685474	0.898200593
Light-Dark Zone Data	STEREOTYPIC ACTIVITY COUNT (query), % Light	TRUE	FALSE	FALSE	0.001854574	0.362257291	0.999991796
Light-Dark Zone Data	STEREOTYPIC ACTIVITY COUNT (whole body), % Light	FALSE	FALSE	FALSE	0.002428761	0.472626992	0.845194325
Light-Dark Zone Data	STEREOTYPIC EPISODE ACTIVITY COUNT (centroid), % Light	FALSE	FALSE	FALSE	0.034618016	0.263241483	0.265484402
Light-Dark Zone Data	STEREOTYPIC EPISODE ACTIVITY COUNT (crossover), % Light	FALSE	FALSE	FALSE	0.018979702	0.165201596	0.284845059
Light-Dark Zone Data	STEREOTYPIC EPISODE ACTIVITY COUNT (query), % Light	FALSE	FALSE	FALSE	0.018535189	0.169629913	0.304097796
Light-Dark Zone Data	STEREOTYPIC EPISODE ACTIVITY COUNT (whole body), % Light	FALSE	FALSE	FALSE	0.021918805	0.166511949	0.228136188
Light-Dark Zone Data	STEREOTYPIC EPISODE COUNT (centroid), % Light	FALSE	FALSE	FALSE	0.004731989	0.592720811	0.653642195
Light-Dark Zone Data	STEREOTYPIC EPISODE COUNT (crossover), % Light	FALSE	FALSE	FALSE	0.003106714	0.410042511	0.611939274
Light-Dark Zone Data	STEREOTYPIC EPISODE COUNT (query), % Light	FALSE	FALSE	FALSE	0.002768166	0.400707924	0.685387979
Light-Dark Zone Data	STEREOTYPIC EPISODE COUNT (whole body), % Light	FALSE	FALSE	FALSE	0.002778308	0.428647271	0.502640528
Light-Dark Zone Data	STEREOTYPY TIME (centroid), % Light	TRUE	FALSE	FALSE	0.012404993	0.863554431	1
Light-Dark Zone Data	STEREOTYPY TIME (crossover), % Light	TRUE	FALSE	FALSE	0.015857694	0.793319852	1
Light-Dark Zone Data	STEREOTYPY TIME (query), % Light	TRUE	FALSE	FALSE	0.011128871	0.758455677	0.999980943
Light-Dark Zone Data	STEREOTYPY TIME (whole body), % Light	TRUE	FALSE	FALSE	0.013830331	0.794357979	1
Light-Dark Zone Data	TOTAL DISTANCE (centroid), % Light	FALSE	FALSE	FALSE	0.012656476	0.260141143	0.101052881
Light-Dark Zone Data	TOTAL DISTANCE (crossover), % Light	FALSE	FALSE	FALSE	0.015087806	0.266730937	0.107810594
Light-Dark Zone Data	TOTAL DISTANCE (query), % Light	FALSE	FALSE	FALSE	0.014150574	0.238830839	0.095316587
Light-Dark Zone Data	TOTAL DISTANCE (whole body), % Light	FALSE	FALSE	FALSE	0.013688658	0.231796551	0.090765809
Light-Dark Zone Data	TOTAL DISTANCE X AXIS (centroid), % Light	FALSE	FALSE	FALSE	0.067105884	0.367139721	0.157803166
Light-Dark Zone Data	TOTAL DISTANCE X AXIS (crossover), % Light	FALSE	FALSE	FALSE	0.055875187	0.35109482	0.148594507
Light-Dark Zone Data	TOTAL DISTANCE X AXIS (query), % Light	FALSE	FALSE	FALSE	0.051855343	0.324113466	0.133512737
Light-Dark Zone Data	TOTAL DISTANCE X AXIS (whole body), % Light	FALSE	FALSE	FALSE	0.056323275	0.339144477	0.142216058
Light-Dark Zone Data	TOTAL DISTANCE Y AXIS (centroid), % Light	FALSE	FALSE	FALSE	0.041479119	0.2936027	0.262664883
Light-Dark Zone Data	TOTAL DISTANCE Y AXIS (crossover), % Light	FALSE	FALSE	FALSE	0.061081072	0.294601914	0.275809935
Light-Dark Zone Data	TOTAL DISTANCE Y AXIS (query), % Light	FALSE	FALSE	FALSE	0.054916262	0.255425392	0.279975001
Light-Dark Zone Data	TOTAL DISTANCE Y AXIS (whole body), % Light	FALSE	FALSE	FALSE	0.05566678	0.243925253	0.272549076
Light-Dark Zone Data	VERTICAL ACTIVITY COUNT (centroid), % Light	FALSE	FALSE	FALSE	0.02251156	0.130169796	0.043851065
Light-Dark Zone Data	VERTICAL ACTIVITY COUNT (crossover), % Light	FALSE	FALSE	FALSE	0.022799995	0.126438331	0.042275207
Light-Dark Zone Data	VERTICAL ACTIVITY COUNT (query), % Light	FALSE	FALSE	FALSE	0.022817078	0.129680037	0.043625477
Light-Dark Zone Data	VERTICAL ACTIVITY COUNT (whole body), % Light	FALSE	FALSE	FALSE	0.022839621	0.130488447	0.043963698
Light-Dark Zone Data	VERTICAL ACTIVITY TIME (centroid), % Light	FALSE	FALSE	FALSE	0.048702744	0.302331396	0.121937129
Light-Dark Zone Data	VERTICAL ACTIVITY TIME (crossover), % Light	FALSE	FALSE	FALSE	0.049514427	0.296723573	0.119040321
Light-Dark Zone Data	VERTICAL ACTIVITY TIME (query), % Light	FALSE	FALSE	FALSE	0.049253824	0.300847332	0.12116409
Light-Dark Zone Data	VERTICAL ACTIVITY TIME (whole body), % Light	FALSE	FALSE	FALSE	0.048934366	0.301367025	0.121435134
Light-Dark Zone Data	VERTICAL EPISODE COUNT (centroid), % Light	FALSE	FALSE	FALSE	0.004161711	0.078378923	0.02475892
Light-Dark Zone Data	VERTICAL EPISODE COUNT (crossover), % Light	FALSE	FALSE	FALSE	0.004205604	0.077361395	0.024348543
Light-Dark Zone Data	VERTICAL EPISODE COUNT (query), % Light	FALSE	FALSE	FALSE	0.004212935	0.07844921	0.024780415
Light-Dark Zone Data	VERTICAL EPISODE COUNT (whole body), % Light	FALSE	FALSE	FALSE	0.004224694	0.078880993	0.024947953
IDC	Respiratory Quotient, Light-Dark Ratio	FALSE	FALSE	FALSE	0.033490047	0.480390225	0.509205159
IDC	Water Consumption (g), Light-Dark Ratio	TRUE	FALSE	TRUE	1	0.991020515	0.999998026
IDC	Food Consumption (g), Light-Dark Ratio	TRUE	FALSE	FALSE	0.867703499	0.87631008	1
IDC	Food Consumption (kcal), Light-Dark Ratio	TRUE	FALSE	FALSE	0.867703653	0.876309727	1
IDC	Energy Expenditure (kcal), Light-Dark Ratio	TRUE	FALSE	FALSE	3.57668E-05	0.975641567	1
IDC	Average VO2, Light-Dark Ratio	TRUE	FALSE	FALSE	2.78557E-06	0.990848854	1
IDC	Average VCO2, Light-Dark Ratio	TRUE	FALSE	FALSE	0.062121202	0.887677865	1
IDC	Rearing Activity, Light-Dark Ratio	FALSE	FALSE	FALSE	0.753924579	0.821569127	0.992990912
IDC	Ambulatory Activity, Light-Dark Ratio	TRUE	FALSE	FALSE	0.169773746	0.12326843	1
IDC	Distance Traveled (m), Light-Dark Ratio	TRUE	FALSE	FALSE	0.122822451	0.653469123	0.998582738
IDC	Directed Ambulatory Locomation, Light-Dark Ratio	TRUE	FALSE	FALSE	0.106003927	0.834805288	0.999976727
IDC	Food Consumption per unit Body Weight (g/g), Light-Dark Ratio	TRUE	FALSE	FALSE	0.867703604	0.876309693	1
IDC	Water Consumption per unit Body Weight (g/g), Light-Dark Ratio	TRUE	FALSE	TRUE	1	0.99102042	0.999998045
IDC	Food Consumption per unit Body Weight (kcal/g), Light-Dark Ratio	TRUE	FALSE	FALSE	0.867703967	0.876309537	1
Spon Alt	Total Arm Entries	FALSE	FALSE	FALSE	0.300974432	0.065153168	0.569412029
Spon Alt	Number of Triplets	FALSE	FALSE	FALSE	0.300974432	0.065153168	0.569412029
Spon Alt	Number of Spontaneous Alternations	TRUE	FALSE	TRUE	1	0.105980177	0.999999731
Spon Alt	Alternation Ratio	FALSE	FALSE	FALSE	0.133073247	0.577893237	0.524450851
Spon Alt	Latency to Leave Start Arm	TRUE	TRUE	TRUE	1	0.704622719	1
Spon Alt	A Arm Entry	TRUE	FALSE	FALSE	0.785378155	0.089400713	1
Spon Alt	B Arm Entry	FALSE	FALSE	FALSE	0.337683672	0.166012856	0.76631047
Spon Alt	C Arm Entry	TRUE	FALSE	FALSE	0.165187476	0.287546842	1
Spon Alt	A Arm Time	TRUE	TRUE	TRUE	1	0.784197995	1
Spon Alt	B Arm Time	TRUE	FALSE	TRUE	0.00836591	0.005345591	0.013096421
Spon Alt	C Arm Time	TRUE	FALSE	TRUE	1	0.459974204	1
Organ Weights	GONADAL FAT PAD (g)	FALSE	FALSE	FALSE	9.53664E-06	0.007464537	0.002910224
Organ Weights	RIGHT GONAD (g)	FALSE	FALSE	FALSE	2.22807E-11	3.27423E-24	0.009553809
Organ Weights	LEFT GONAD (g)	FALSE	FALSE	FALSE	1.07074E-12	4.5596E-20	0.000627965
Organ Weights	FEMUR (g)	TRUE	FALSE	FALSE	0.013682135	0.001073914	1
Organ Weights	SPLEEN (g)	TRUE	FALSE	TRUE	0.329766373	0.002583771	0.136344145
Organ Weights	RIGHT KIDNEY (g)	FALSE	FALSE	FALSE	0.015291367	1.73343E-12	0.357604373
Organ Weights	LEFT KIDNEY (g)	FALSE	FALSE	FALSE	3.68094E-07	4.85289E-14	0.013245846
Organ Weights	LIVER (g)	FALSE	FALSE	FALSE	5.72111E-06	0.094429006	0.193047359
Organ Weights	BRAIN (g)	TRUE	FALSE	FALSE	3.35872E-14	8.92446E-07	1
Organ Weights	HEART (g)	TRUE	FALSE	FALSE	0.150207901	0.247000022	1
Organ Weights	LUNGS (g)	FALSE	FALSE	FALSE	0.014834255	0.019646039	0.895607686
Organ Weights	RIGHT EYE (g)	TRUE	FALSE	FALSE	1.51113E-07	0.00146993	0.000345149
Organ Weights	LEFT EYE (g)	TRUE	FALSE	FALSE	4.33292E-06	0.003987017	1
Organ Weights	STD RIGHT GONAD (g/g)	FALSE	FALSE	FALSE	3.87053E-09	1.38024E-20	0.385270335
Organ Weights	STD GONADAL FAT PAD (g/g)	FALSE	FALSE	FALSE	1.12222E-07	0.008630046	0.007855751
Organ Weights	STD LEFT GONAD (g/g)	FALSE	FALSE	FALSE	2.1287E-09	5.13909E-17	0.065140093
Organ Weights	STD FEMUR (g/g)	TRUE	FALSE	FALSE	0.046471642	3.75421E-05	0.999902068
Organ Weights	STD SPLEEN (g/g)	TRUE	FALSE	TRUE	0.746858754	0.004353998	0.444842911
Organ Weights	STD RIGHT KIDNEY (g/g)	FALSE	FALSE	FALSE	0.024004114	1.39088E-11	0.323300008
Organ Weights	STD LEFT KIDNEY (g/g)	FALSE	FALSE	FALSE	1.0488E-05	1.94979E-12	0.033919886
Organ Weights	STD LIVER (g/g)	FALSE	FALSE	FALSE	1.96661E-06	0.262125167	0.302589753
Organ Weights	STD BRAIN (g/g)	FALSE	FALSE	FALSE	1.99822E-06	8.67599E-10	0.002904431
Organ Weights	STD HEART (g/g)	TRUE	FALSE	FALSE	0.117386682	0.51974776	1
Organ Weights	STD LUNGS (g/g)	TRUE	FALSE	FALSE	0.046098578	0.000443641	0.999999068
Organ Weights	STD RIGHT EYE (g/g)	TRUE	FALSE	FALSE	1.87361E-08	8.4586E-06	4.50769E-06
Organ Weights	STD LEFT EYE (g/g)	FALSE	FALSE	FALSE	5.75776E-06	0.088388522	0.035465016
Gross Morphology	OVERALL LENGTH (cm)	TRUE	FALSE	FALSE	0.002505969	0.954184272	0.999993996
Gross Morphology	BODY LENGTH (cm)	TRUE	FALSE	FALSE	0.000403951	0.000246538	1
Gross Morphology	TAIL LENGTH (cm)	TRUE	FALSE	FALSE	0.000841272	0.16352864	1
Gross Morphology	STD OVERALL LENGTH (cm/g)	FALSE	FALSE	FALSE	9.99923E-11	1.1502E-07	3.62521E-08
Gross Morphology	STD BODY LENGTH (cm/g)	TRUE	FALSE	FALSE	1.47506E-06	9.40946E-11	3.0676E-07
Gross Morphology	STD TAIL LENGTH (cm/g)	FALSE	FALSE	FALSE	6.05951E-08	0.000554025	0.000134879
