# Supplementary material for: Into the Wild: A novel wild-derived inbred strain resource expands the genomic and phenotypic diversity of laboratory mouse models
Source: PLoS Genet. 2024 Apr 10;20(4):e1011228. doi: 10.1371/journal.pgen.1011228 (PMC11034653; doi:10.1371/journal.pgen.1011228)
Supplement: S24 Table — Table is organized in long-data format, with each row containing the value for a single animal and single phenotype. (TXT) [file pgen.1011228.s036.txt]

COHORT	UNIQUE ID	FULLSTRAIN	STRAIN	JRSTRAINCODE	LOCALE	SEX	EXTERNAL ID	BLIND ID	DATE OF BIRTH	DATE OF DEATH	EXPERIMENT DATE	TESTER NAME	ASSAY AGE	ASSAY	BIN	PHENOTYPE	VALUE	PHENOTYPExBIN
1	1_1	C57BL/6J	B6	JR000664	control	F	1	WDS0112	7/9/20	NA	11/24/20	NA	138	Clinical Chemistry	lipid	INSULIN (pg/mL)	692.0785865	INSULIN (pg/mL), lipid
1	1_1	C57BL/6J	B6	JR000664	control	F	1	WDS0112	7/9/20	NA	11/24/20	NA	138	Clinical Chemistry	lipid	LEPTIN (pg/mL)	2548.936408	LEPTIN (pg/mL), lipid
1	1_1	C57BL/6J	B6	JR000664	control	F	1	WDS0112	7/9/20	NA	11/24/20	NA	138	Clinical Chemistry	immune	WBC (x10^3 uL)	8.66	WBC (x10^3 uL), immune
1	1_1	C57BL/6J	B6	JR000664	control	F	1	WDS0112	7/9/20	NA	11/24/20	NA	138	Clinical Chemistry	rbc	RBC (x10^6 uL)	11.72	RBC (x10^6 uL), rbc
1	1_1	C57BL/6J	B6	JR000664	control	F	1	WDS0112	7/9/20	NA	11/24/20	NA	138	Clinical Chemistry	rbc	HGB (g/dL)	16.4	HGB (g/dL), rbc
1	1_1	C57BL/6J	B6	JR000664	control	F	1	WDS0112	7/9/20	NA	11/24/20	NA	138	Clinical Chemistry	rbc	HCT %	52.5	HCT %, rbc
1	1_1	C57BL/6J	B6	JR000664	control	F	1	WDS0112	7/9/20	NA	11/24/20	NA	138	Clinical Chemistry	rbc	MCV (fL)	44.8	MCV (fL), rbc
1	1_1	C57BL/6J	B6	JR000664	control	F	1	WDS0112	7/9/20	NA	11/24/20	NA	138	Clinical Chemistry	rbc	MCH (pg)	14	MCH (pg), rbc
1	1_1	C57BL/6J	B6	JR000664	control	F	1	WDS0112	7/9/20	NA	11/24/20	NA	138	Clinical Chemistry	rbc	MCHC (g/dL)	31.2	MCHC (g/dL), rbc
1	1_1	C57BL/6J	B6	JR000664	control	F	1	WDS0112	7/9/20	NA	11/24/20	NA	138	Clinical Chemistry	rbc	RDW %	18.6	RDW %, rbc
1	1_1	C57BL/6J	B6	JR000664	control	F	1	WDS0112	7/9/20	NA	11/24/20	NA	138	Clinical Chemistry	platelets	PLT (x10^3 uL)	951	PLT (x10^3 uL), platelets
1	1_1	C57BL/6J	B6	JR000664	control	F	1	WDS0112	7/9/20	NA	11/24/20	NA	138	Clinical Chemistry	platelets	MPV (fL)	6.9	MPV (fL), platelets
1	1_1	C57BL/6J	B6	JR000664	control	F	1	WDS0112	7/9/20	NA	11/24/20	NA	138	Clinical Chemistry	immune	% NEUT	6.3	% NEUT, immune
1	1_1	C57BL/6J	B6	JR000664	control	F	1	WDS0112	7/9/20	NA	11/24/20	NA	138	Clinical Chemistry	immune	% LYMPH	88.8	% LYMPH, immune
1	1_1	C57BL/6J	B6	JR000664	control	F	1	WDS0112	7/9/20	NA	11/24/20	NA	138	Clinical Chemistry	immune	% MONO	1.5	% MONO, immune
1	1_1	C57BL/6J	B6	JR000664	control	F	1	WDS0112	7/9/20	NA	11/24/20	NA	138	Clinical Chemistry	immune	% EOS	3.1	% EOS, immune
1	1_1	C57BL/6J	B6	JR000664	control	F	1	WDS0112	7/9/20	NA	11/24/20	NA	138	Clinical Chemistry	immune	% BASO	0.3	% BASO, immune
1	1_1	C57BL/6J	B6	JR000664	control	F	1	WDS0112	7/9/20	NA	11/24/20	NA	138	Clinical Chemistry	rbc	% RETIC	3.42	% RETIC, rbc
1	1_1	C57BL/6J	B6	JR000664	control	F	1	WDS0112	7/9/20	NA	11/24/20	NA	138	Clinical Chemistry	rbc	# RETIC (x10^9 cells/L)	400.8	# RETIC (x10^9 cells/L), rbc
1	1_1	C57BL/6J	B6	JR000664	control	F	1	WDS0112	7/9/20	NA	11/24/20	NA	138	Clinical Chemistry	immune	# NEUT (x10^3 cells/uL)	0.54	# NEUT (x10^3 cells/uL), immune
1	1_1	C57BL/6J	B6	JR000664	control	F	1	WDS0112	7/9/20	NA	11/24/20	NA	138	Clinical Chemistry	immune	# LYMPH (x10^3 cells/uL)	7.69	# LYMPH (x10^3 cells/uL), immune
1	1_1	C57BL/6J	B6	JR000664	control	F	1	WDS0112	7/9/20	NA	11/24/20	NA	138	Clinical Chemistry	immune	# MONO (x10^3 cells/uL)	0.13	# MONO (x10^3 cells/uL), immune
1	1_1	C57BL/6J	B6	JR000664	control	F	1	WDS0112	7/9/20	NA	11/24/20	NA	138	Clinical Chemistry	immune	# EOS (x10^3 cells/uL)	0.27	# EOS (x10^3 cells/uL), immune
1	1_1	C57BL/6J	B6	JR000664	control	F	1	WDS0112	7/9/20	NA	11/24/20	NA	138	Clinical Chemistry	immune	# BASO (x10^3 cells/uL)	0.03	# BASO (x10^3 cells/uL), immune
1	1_1	C57BL/6J	B6	JR000664	control	F	1	WDS0112	7/9/20	NA	11/24/20	NA	138	Clinical Chemistry	platelets	LCR %	4.3	LCR %, platelets
1	1_1	C57BL/6J	B6	JR000664	control	F	1	WDS0112	7/9/20	NA	11/24/20	NA	138	Clinical Chemistry	rbc	# NRBC (x10^3cells/uL)	0	# NRBC (x10^3cells/uL), rbc
1	1_1	C57BL/6J	B6	JR000664	control	F	1	WDS0112	7/9/20	NA	11/24/20	NA	138	Clinical Chemistry	rbc	NRBC %%	0	NRBC %%, rbc
1	1_1	C57BL/6J	B6	JR000664	control	F	1	WDS0112	7/9/20	NA	11/24/20	NA	138	Clinical Chemistry	rbc	RET-HE 0	17	RET-HE 0, rbc
1	1_1	C57BL/6J	B6	JR000664	control	F	1	WDS0112	7/9/20	NA	11/24/20	NA	138	Clinical Chemistry	rbc	IRF %	53.3	IRF %, rbc
1	1_1	C57BL/6J	B6	JR000664	control	F	1	WDS0112	7/9/20	NA	11/24/20	NA	138	Clinical Chemistry	rbc	RDW-SD 0	22.2	RDW-SD 0, rbc
1	1_1	C57BL/6J	B6	JR000664	control	F	1	WDS0112	7/9/20	NA	11/24/20	NA	138	Clinical Chemistry	rbc	LFR %	46.7	LFR %, rbc
1	1_1	C57BL/6J	B6	JR000664	control	F	1	WDS0112	7/9/20	NA	11/24/20	NA	138	Clinical Chemistry	rbc	MFR %	14.1	MFR %, rbc
1	1_1	C57BL/6J	B6	JR000664	control	F	1	WDS0112	7/9/20	NA	11/24/20	NA	138	Clinical Chemistry	rbc	HFR %	39.2	HFR %, rbc
1	1_1	C57BL/6J	B6	JR000664	control	F	1	WDS0112	7/9/20	NA	11/24/20	NA	138	Clinical Chemistry	platelets	PLT-I (x10^3/uL)	1230	PLT-I (x10^3/uL), platelets
1	1_1	C57BL/6J	B6	JR000664	control	F	1	WDS0112	7/9/20	NA	11/24/20	NA	138	Clinical Chemistry	platelets	PLT-0 (x10^3/uL)	951	PLT-0 (x10^3/uL), platelets
1	1_1	C57BL/6J	B6	JR000664	control	F	1	WDS0112	7/9/20	NA	11/24/20	NA	138	Clinical Chemistry	immune	PCT %	0.8	PCT %, immune
1	1_1	C57BL/6J	B6	JR000664	control	F	1	WDS0112	7/9/20	NA	11/24/20	NA	138	Clinical Chemistry	platelets	PDW (fL)	7.4	PDW (fL), platelets
1	1_1	C57BL/6J	B6	JR000664	control	F	1	WDS0112	7/9/20	NA	11/24/20	NA	138	Clinical Chemistry	liver	ALB (g/dL)	3.8	ALB (g/dL), liver
1	1_1	C57BL/6J	B6	JR000664	control	F	1	WDS0112	7/9/20	NA	11/24/20	NA	138	Clinical Chemistry	liver	ALP (IU/L)	21	ALP (IU/L), liver
1	1_1	C57BL/6J	B6	JR000664	control	F	1	WDS0112	7/9/20	NA	11/24/20	NA	138	Clinical Chemistry	liver	ALT (IU/L)	30	ALT (IU/L), liver
1	1_1	C57BL/6J	B6	JR000664	control	F	1	WDS0112	7/9/20	NA	11/24/20	NA	138	Clinical Chemistry	liver	AST (IU/L)	98	AST (IU/L), liver
1	1_1	C57BL/6J	B6	JR000664	control	F	1	WDS0112	7/9/20	NA	11/24/20	NA	138	Clinical Chemistry	liver	BUN (mg/dL)	26	BUN (mg/dL), liver
1	1_1	C57BL/6J	B6	JR000664	control	F	1	WDS0112	7/9/20	NA	11/24/20	NA	138	Clinical Chemistry	lipid	CHOL (mg/dL)	87	CHOL (mg/dL), lipid
1	1_1	C57BL/6J	B6	JR000664	control	F	1	WDS0112	7/9/20	NA	11/24/20	NA	138	Clinical Chemistry	lipid	GLU (mg/dL)	143	GLU (mg/dL), lipid
1	1_1	C57BL/6J	B6	JR000664	control	F	1	WDS0112	7/9/20	NA	11/24/20	NA	138	Clinical Chemistry	lipid	HDLX (mg/dL)	59.4	HDLX (mg/dL), lipid
1	1_1	C57BL/6J	B6	JR000664	control	F	1	WDS0112	7/9/20	NA	11/24/20	NA	138	Clinical Chemistry	liver	TBILC (mg/dL)	0.29	TBILC (mg/dL), liver
1	1_1	C57BL/6J	B6	JR000664	control	F	1	WDS0112	7/9/20	NA	11/24/20	NA	138	Clinical Chemistry	liver	TP (g/dL)	6	TP (g/dL), liver
1	1_1	C57BL/6J	B6	JR000664	control	F	1	WDS0112	7/9/20	NA	11/24/20	NA	138	Clinical Chemistry	lipid	TRIG (mg/dL)	77	TRIG (mg/dL), lipid
1	1_1	C57BL/6J	B6	JR000664	control	F	1	WDS0112	7/9/20	NA	11/24/20	NA	138	Clinical Chemistry	liver	ALB (/GL)	2	ALB (/GL), liver
1	1_1	C57BL/6J	B6	JR000664	control	F	1	WDS0112	7/9/20	NA	11/24/20	NA	138	Clinical Chemistry	liver	CREX (mg/dL)	0.07	CREX (mg/dL), liver
1	1_1	C57BL/6J	B6	JR000664	control	F	1	WDS0112	7/9/20	NA	11/24/20	NA	138	Clinical Chemistry	liver	GLOB	2	GLOB, liver
1	2_1	C57BL/6J	B6	JR000664	control	F	2	WDS0103	7/9/20	NA	11/24/20	NA	138	Clinical Chemistry	lipid	INSULIN (pg/mL)	588.8123405	INSULIN (pg/mL), lipid
1	2_1	C57BL/6J	B6	JR000664	control	F	2	WDS0103	7/9/20	NA	11/24/20	NA	138	Clinical Chemistry	lipid	LEPTIN (pg/mL)	384.0816422	LEPTIN (pg/mL), lipid
1	2_1	C57BL/6J	B6	JR000664	control	F	2	WDS0103	7/9/20	NA	11/24/20	NA	138	Clinical Chemistry	immune	WBC (x10^3 uL)	5.8	WBC (x10^3 uL), immune
1	2_1	C57BL/6J	B6	JR000664	control	F	2	WDS0103	7/9/20	NA	11/24/20	NA	138	Clinical Chemistry	rbc	RBC (x10^6 uL)	10.63	RBC (x10^6 uL), rbc
1	2_1	C57BL/6J	B6	JR000664	control	F	2	WDS0103	7/9/20	NA	11/24/20	NA	138	Clinical Chemistry	rbc	HGB (g/dL)	15.7	HGB (g/dL), rbc
1	2_1	C57BL/6J	B6	JR000664	control	F	2	WDS0103	7/9/20	NA	11/24/20	NA	138	Clinical Chemistry	rbc	HCT %	49.7	HCT %, rbc
1	2_1	C57BL/6J	B6	JR000664	control	F	2	WDS0103	7/9/20	NA	11/24/20	NA	138	Clinical Chemistry	rbc	MCV (fL)	46.8	MCV (fL), rbc
1	2_1	C57BL/6J	B6	JR000664	control	F	2	WDS0103	7/9/20	NA	11/24/20	NA	138	Clinical Chemistry	rbc	MCH (pg)	14.8	MCH (pg), rbc
1	2_1	C57BL/6J	B6	JR000664	control	F	2	WDS0103	7/9/20	NA	11/24/20	NA	138	Clinical Chemistry	rbc	MCHC (g/dL)	31.6	MCHC (g/dL), rbc
1	2_1	C57BL/6J	B6	JR000664	control	F	2	WDS0103	7/9/20	NA	11/24/20	NA	138	Clinical Chemistry	rbc	RDW %	18.6	RDW %, rbc
1	2_1	C57BL/6J	B6	JR000664	control	F	2	WDS0103	7/9/20	NA	11/24/20	NA	138	Clinical Chemistry	platelets	PLT (x10^3 uL)	1467	PLT (x10^3 uL), platelets
1	2_1	C57BL/6J	B6	JR000664	control	F	2	WDS0103	7/9/20	NA	11/24/20	NA	138	Clinical Chemistry	platelets	MPV (fL)	6.7	MPV (fL), platelets
1	2_1	C57BL/6J	B6	JR000664	control	F	2	WDS0103	7/9/20	NA	11/24/20	NA	138	Clinical Chemistry	immune	% NEUT	4.7	% NEUT, immune
1	2_1	C57BL/6J	B6	JR000664	control	F	2	WDS0103	7/9/20	NA	11/24/20	NA	138	Clinical Chemistry	immune	% LYMPH	92.2	% LYMPH, immune
1	2_1	C57BL/6J	B6	JR000664	control	F	2	WDS0103	7/9/20	NA	11/24/20	NA	138	Clinical Chemistry	immune	% MONO	1.9	% MONO, immune
1	2_1	C57BL/6J	B6	JR000664	control	F	2	WDS0103	7/9/20	NA	11/24/20	NA	138	Clinical Chemistry	immune	% EOS	1	% EOS, immune
1	2_1	C57BL/6J	B6	JR000664	control	F	2	WDS0103	7/9/20	NA	11/24/20	NA	138	Clinical Chemistry	immune	% BASO	0.2	% BASO, immune
1	2_1	C57BL/6J	B6	JR000664	control	F	2	WDS0103	7/9/20	NA	11/24/20	NA	138	Clinical Chemistry	rbc	% RETIC	3.88	% RETIC, rbc
1	2_1	C57BL/6J	B6	JR000664	control	F	2	WDS0103	7/9/20	NA	11/24/20	NA	138	Clinical Chemistry	rbc	# RETIC (x10^9 cells/L)	412.4	# RETIC (x10^9 cells/L), rbc
1	2_1	C57BL/6J	B6	JR000664	control	F	2	WDS0103	7/9/20	NA	11/24/20	NA	138	Clinical Chemistry	immune	# NEUT (x10^3 cells/uL)	0.27	# NEUT (x10^3 cells/uL), immune
1	2_1	C57BL/6J	B6	JR000664	control	F	2	WDS0103	7/9/20	NA	11/24/20	NA	138	Clinical Chemistry	immune	# LYMPH (x10^3 cells/uL)	5.35	# LYMPH (x10^3 cells/uL), immune
1	2_1	C57BL/6J	B6	JR000664	control	F	2	WDS0103	7/9/20	NA	11/24/20	NA	138	Clinical Chemistry	immune	# MONO (x10^3 cells/uL)	0.11	# MONO (x10^3 cells/uL), immune
1	2_1	C57BL/6J	B6	JR000664	control	F	2	WDS0103	7/9/20	NA	11/24/20	NA	138	Clinical Chemistry	immune	# EOS (x10^3 cells/uL)	0.06	# EOS (x10^3 cells/uL), immune
1	2_1	C57BL/6J	B6	JR000664	control	F	2	WDS0103	7/9/20	NA	11/24/20	NA	138	Clinical Chemistry	immune	# BASO (x10^3 cells/uL)	0.01	# BASO (x10^3 cells/uL), immune
1	2_1	C57BL/6J	B6	JR000664	control	F	2	WDS0103	7/9/20	NA	11/24/20	NA	138	Clinical Chemistry	platelets	LCR %	4.3	LCR %, platelets
1	2_1	C57BL/6J	B6	JR000664	control	F	2	WDS0103	7/9/20	NA	11/24/20	NA	138	Clinical Chemistry	rbc	# NRBC (x10^3cells/uL)	0	# NRBC (x10^3cells/uL), rbc
1	2_1	C57BL/6J	B6	JR000664	control	F	2	WDS0103	7/9/20	NA	11/24/20	NA	138	Clinical Chemistry	rbc	NRBC %%	0	NRBC %%, rbc
1	2_1	C57BL/6J	B6	JR000664	control	F	2	WDS0103	7/9/20	NA	11/24/20	NA	138	Clinical Chemistry	rbc	RET-HE 0	16.3	RET-HE 0, rbc
1	2_1	C57BL/6J	B6	JR000664	control	F	2	WDS0103	7/9/20	NA	11/24/20	NA	138	Clinical Chemistry	rbc	IRF %	57.8	IRF %, rbc
1	2_1	C57BL/6J	B6	JR000664	control	F	2	WDS0103	7/9/20	NA	11/24/20	NA	138	Clinical Chemistry	rbc	RDW-SD 0	25	RDW-SD 0, rbc
1	2_1	C57BL/6J	B6	JR000664	control	F	2	WDS0103	7/9/20	NA	11/24/20	NA	138	Clinical Chemistry	rbc	LFR %	42.2	LFR %, rbc
1	2_1	C57BL/6J	B6	JR000664	control	F	2	WDS0103	7/9/20	NA	11/24/20	NA	138	Clinical Chemistry	rbc	MFR %	17.1	MFR %, rbc
1	2_1	C57BL/6J	B6	JR000664	control	F	2	WDS0103	7/9/20	NA	11/24/20	NA	138	Clinical Chemistry	rbc	HFR %	40.7	HFR %, rbc
1	2_1	C57BL/6J	B6	JR000664	control	F	2	WDS0103	7/9/20	NA	11/24/20	NA	138	Clinical Chemistry	platelets	PLT-I (x10^3/uL)	1681	PLT-I (x10^3/uL), platelets
1	2_1	C57BL/6J	B6	JR000664	control	F	2	WDS0103	7/9/20	NA	11/24/20	NA	138	Clinical Chemistry	platelets	PLT-0 (x10^3/uL)	1467	PLT-0 (x10^3/uL), platelets
1	2_1	C57BL/6J	B6	JR000664	control	F	2	WDS0103	7/9/20	NA	11/24/20	NA	138	Clinical Chemistry	immune	PCT %	1.1	PCT %, immune
1	2_1	C57BL/6J	B6	JR000664	control	F	2	WDS0103	7/9/20	NA	11/24/20	NA	138	Clinical Chemistry	platelets	PDW (fL)	6.9	PDW (fL), platelets
1	2_1	C57BL/6J	B6	JR000664	control	F	2	WDS0103	7/9/20	NA	11/24/20	NA	138	Clinical Chemistry	liver	ALB (g/dL)	3.7	ALB (g/dL), liver
1	2_1	C57BL/6J	B6	JR000664	control	F	2	WDS0103	7/9/20	NA	11/24/20	NA	138	Clinical Chemistry	liver	ALP (IU/L)	27	ALP (IU/L), liver
1	2_1	C57BL/6J	B6	JR000664	control	F	2	WDS0103	7/9/20	NA	11/24/20	NA	138	Clinical Chemistry	liver	ALT (IU/L)	23	ALT (IU/L), liver
1	2_1	C57BL/6J	B6	JR000664	control	F	2	WDS0103	7/9/20	NA	11/24/20	NA	138	Clinical Chemistry	liver	AST (IU/L)	53	AST (IU/L), liver
1	2_1	C57BL/6J	B6	JR000664	control	F	2	WDS0103	7/9/20	NA	11/24/20	NA	138	Clinical Chemistry	liver	BUN (mg/dL)	23	BUN (mg/dL), liver
1	2_1	C57BL/6J	B6	JR000664	control	F	2	WDS0103	7/9/20	NA	11/24/20	NA	138	Clinical Chemistry	lipid	CHOL (mg/dL)	92	CHOL (mg/dL), lipid
1	2_1	C57BL/6J	B6	JR000664	control	F	2	WDS0103	7/9/20	NA	11/24/20	NA	138	Clinical Chemistry	lipid	GLU (mg/dL)	135	GLU (mg/dL), lipid
1	2_1	C57BL/6J	B6	JR000664	control	F	2	WDS0103	7/9/20	NA	11/24/20	NA	138	Clinical Chemistry	lipid	HDLX (mg/dL)	63.2	HDLX (mg/dL), lipid
1	2_1	C57BL/6J	B6	JR000664	control	F	2	WDS0103	7/9/20	NA	11/24/20	NA	138	Clinical Chemistry	liver	TBILC (mg/dL)	0.2	TBILC (mg/dL), liver
1	2_1	C57BL/6J	B6	JR000664	control	F	2	WDS0103	7/9/20	NA	11/24/20	NA	138	Clinical Chemistry	liver	TP (g/dL)	6.1	TP (g/dL), liver
1	2_1	C57BL/6J	B6	JR000664	control	F	2	WDS0103	7/9/20	NA	11/24/20	NA	138	Clinical Chemistry	lipid	TRIG (mg/dL)	66	TRIG (mg/dL), lipid
1	2_1	C57BL/6J	B6	JR000664	control	F	2	WDS0103	7/9/20	NA	11/24/20	NA	138	Clinical Chemistry	liver	ALB (/GL)	2	ALB (/GL), liver
1	2_1	C57BL/6J	B6	JR000664	control	F	2	WDS0103	7/9/20	NA	11/24/20	NA	138	Clinical Chemistry	liver	CREX (mg/dL)	0.1	CREX (mg/dL), liver
1	2_1	C57BL/6J	B6	JR000664	control	F	2	WDS0103	7/9/20	NA	11/24/20	NA	138	Clinical Chemistry	liver	GLOB	2	GLOB, liver
1	3_1	C57BL/6J	B6	JR000664	control	M	3	WDS0107	7/9/20	NA	11/24/20	NA	138	Clinical Chemistry	lipid	INSULIN (pg/mL)	943.8171523	INSULIN (pg/mL), lipid
1	3_1	C57BL/6J	B6	JR000664	control	M	3	WDS0107	7/9/20	NA	11/24/20	NA	138	Clinical Chemistry	lipid	LEPTIN (pg/mL)	3316.009429	LEPTIN (pg/mL), lipid
1	3_1	C57BL/6J	B6	JR000664	control	M	3	WDS0107	7/9/20	NA	11/24/20	NA	138	Clinical Chemistry	immune	WBC (x10^3 uL)	7.52	WBC (x10^3 uL), immune
1	3_1	C57BL/6J	B6	JR000664	control	M	3	WDS0107	7/9/20	NA	11/24/20	NA	138	Clinical Chemistry	rbc	RBC (x10^6 uL)	10.93	RBC (x10^6 uL), rbc
1	3_1	C57BL/6J	B6	JR000664	control	M	3	WDS0107	7/9/20	NA	11/24/20	NA	138	Clinical Chemistry	rbc	HGB (g/dL)	15.1	HGB (g/dL), rbc
1	3_1	C57BL/6J	B6	JR000664	control	M	3	WDS0107	7/9/20	NA	11/24/20	NA	138	Clinical Chemistry	rbc	HCT %	48.4	HCT %, rbc
1	3_1	C57BL/6J	B6	JR000664	control	M	3	WDS0107	7/9/20	NA	11/24/20	NA	138	Clinical Chemistry	rbc	MCV (fL)	44.3	MCV (fL), rbc
1	3_1	C57BL/6J	B6	JR000664	control	M	3	WDS0107	7/9/20	NA	11/24/20	NA	138	Clinical Chemistry	rbc	MCH (pg)	13.8	MCH (pg), rbc
1	3_1	C57BL/6J	B6	JR000664	control	M	3	WDS0107	7/9/20	NA	11/24/20	NA	138	Clinical Chemistry	rbc	MCHC (g/dL)	31.2	MCHC (g/dL), rbc
1	3_1	C57BL/6J	B6	JR000664	control	M	3	WDS0107	7/9/20	NA	11/24/20	NA	138	Clinical Chemistry	rbc	RDW %	18.1	RDW %, rbc
1	3_1	C57BL/6J	B6	JR000664	control	M	3	WDS0107	7/9/20	NA	11/24/20	NA	138	Clinical Chemistry	platelets	PLT (x10^3 uL)	1549	PLT (x10^3 uL), platelets
1	3_1	C57BL/6J	B6	JR000664	control	M	3	WDS0107	7/9/20	NA	11/24/20	NA	138	Clinical Chemistry	platelets	MPV (fL)	6.3	MPV (fL), platelets
1	3_1	C57BL/6J	B6	JR000664	control	M	3	WDS0107	7/9/20	NA	11/24/20	NA	138	Clinical Chemistry	immune	% NEUT	8.4	% NEUT, immune
1	3_1	C57BL/6J	B6	JR000664	control	M	3	WDS0107	7/9/20	NA	11/24/20	NA	138	Clinical Chemistry	immune	% LYMPH	88.2	% LYMPH, immune
1	3_1	C57BL/6J	B6	JR000664	control	M	3	WDS0107	7/9/20	NA	11/24/20	NA	138	Clinical Chemistry	immune	% MONO	1.7	% MONO, immune
1	3_1	C57BL/6J	B6	JR000664	control	M	3	WDS0107	7/9/20	NA	11/24/20	NA	138	Clinical Chemistry	immune	% EOS	1.6	% EOS, immune
1	3_1	C57BL/6J	B6	JR000664	control	M	3	WDS0107	7/9/20	NA	11/24/20	NA	138	Clinical Chemistry	immune	% BASO	0.1	% BASO, immune
1	3_1	C57BL/6J	B6	JR000664	control	M	3	WDS0107	7/9/20	NA	11/24/20	NA	138	Clinical Chemistry	rbc	% RETIC	3.97	% RETIC, rbc
1	3_1	C57BL/6J	B6	JR000664	control	M	3	WDS0107	7/9/20	NA	11/24/20	NA	138	Clinical Chemistry	rbc	# RETIC (x10^9 cells/L)	433.9	# RETIC (x10^9 cells/L), rbc
1	3_1	C57BL/6J	B6	JR000664	control	M	3	WDS0107	7/9/20	NA	11/24/20	NA	138	Clinical Chemistry	immune	# NEUT (x10^3 cells/uL)	0.63	# NEUT (x10^3 cells/uL), immune
1	3_1	C57BL/6J	B6	JR000664	control	M	3	WDS0107	7/9/20	NA	11/24/20	NA	138	Clinical Chemistry	immune	# LYMPH (x10^3 cells/uL)	6.63	# LYMPH (x10^3 cells/uL), immune
1	3_1	C57BL/6J	B6	JR000664	control	M	3	WDS0107	7/9/20	NA	11/24/20	NA	138	Clinical Chemistry	immune	# MONO (x10^3 cells/uL)	0.13	# MONO (x10^3 cells/uL), immune
1	3_1	C57BL/6J	B6	JR000664	control	M	3	WDS0107	7/9/20	NA	11/24/20	NA	138	Clinical Chemistry	immune	# EOS (x10^3 cells/uL)	0.12	# EOS (x10^3 cells/uL), immune
1	3_1	C57BL/6J	B6	JR000664	control	M	3	WDS0107	7/9/20	NA	11/24/20	NA	138	Clinical Chemistry	immune	# BASO (x10^3 cells/uL)	0.01	# BASO (x10^3 cells/uL), immune
1	3_1	C57BL/6J	B6	JR000664	control	M	3	WDS0107	7/9/20	NA	11/24/20	NA	138	Clinical Chemistry	platelets	LCR %	2.1	LCR %, platelets
1	3_1	C57BL/6J	B6	JR000664	control	M	3	WDS0107	7/9/20	NA	11/24/20	NA	138	Clinical Chemistry	rbc	# NRBC (x10^3cells/uL)	0	# NRBC (x10^3cells/uL), rbc
1	3_1	C57BL/6J	B6	JR000664	control	M	3	WDS0107	7/9/20	NA	11/24/20	NA	138	Clinical Chemistry	rbc	NRBC %%	0	NRBC %%, rbc
1	3_1	C57BL/6J	B6	JR000664	control	M	3	WDS0107	7/9/20	NA	11/24/20	NA	138	Clinical Chemistry	rbc	RET-HE 0	16.4	RET-HE 0, rbc
1	3_1	C57BL/6J	B6	JR000664	control	M	3	WDS0107	7/9/20	NA	11/24/20	NA	138	Clinical Chemistry	rbc	IRF %	59.2	IRF %, rbc
1	3_1	C57BL/6J	B6	JR000664	control	M	3	WDS0107	7/9/20	NA	11/24/20	NA	138	Clinical Chemistry	rbc	RDW-SD 0	21.6	RDW-SD 0, rbc
1	3_1	C57BL/6J	B6	JR000664	control	M	3	WDS0107	7/9/20	NA	11/24/20	NA	138	Clinical Chemistry	rbc	LFR %	40.8	LFR %, rbc
1	3_1	C57BL/6J	B6	JR000664	control	M	3	WDS0107	7/9/20	NA	11/24/20	NA	138	Clinical Chemistry	rbc	MFR %	16.8	MFR %, rbc
1	3_1	C57BL/6J	B6	JR000664	control	M	3	WDS0107	7/9/20	NA	11/24/20	NA	138	Clinical Chemistry	rbc	HFR %	42.4	HFR %, rbc
1	3_1	C57BL/6J	B6	JR000664	control	M	3	WDS0107	7/9/20	NA	11/24/20	NA	138	Clinical Chemistry	platelets	PLT-I (x10^3/uL)	1708	PLT-I (x10^3/uL), platelets
1	3_1	C57BL/6J	B6	JR000664	control	M	3	WDS0107	7/9/20	NA	11/24/20	NA	138	Clinical Chemistry	platelets	PLT-0 (x10^3/uL)	1549	PLT-0 (x10^3/uL), platelets
1	3_1	C57BL/6J	B6	JR000664	control	M	3	WDS0107	7/9/20	NA	11/24/20	NA	138	Clinical Chemistry	immune	PCT %	1.1	PCT %, immune
1	3_1	C57BL/6J	B6	JR000664	control	M	3	WDS0107	7/9/20	NA	11/24/20	NA	138	Clinical Chemistry	platelets	PDW (fL)	6.5	PDW (fL), platelets
1	3_1	C57BL/6J	B6	JR000664	control	M	3	WDS0107	7/9/20	NA	11/24/20	NA	138	Clinical Chemistry	liver	ALB (g/dL)	3.3	ALB (g/dL), liver
1	3_1	C57BL/6J	B6	JR000664	control	M	3	WDS0107	7/9/20	NA	11/24/20	NA	138	Clinical Chemistry	liver	ALP (IU/L)	25	ALP (IU/L), liver
1	3_1	C57BL/6J	B6	JR000664	control	M	3	WDS0107	7/9/20	NA	11/24/20	NA	138	Clinical Chemistry	liver	ALT (IU/L)	18	ALT (IU/L), liver
1	3_1	C57BL/6J	B6	JR000664	control	M	3	WDS0107	7/9/20	NA	11/24/20	NA	138	Clinical Chemistry	liver	AST (IU/L)	42	AST (IU/L), liver
1	3_1	C57BL/6J	B6	JR000664	control	M	3	WDS0107	7/9/20	NA	11/24/20	NA	138	Clinical Chemistry	liver	BUN (mg/dL)	25	BUN (mg/dL), liver
1	3_1	C57BL/6J	B6	JR000664	control	M	3	WDS0107	7/9/20	NA	11/24/20	NA	138	Clinical Chemistry	lipid	CHOL (mg/dL)	108	CHOL (mg/dL), lipid
1	3_1	C57BL/6J	B6	JR000664	control	M	3	WDS0107	7/9/20	NA	11/24/20	NA	138	Clinical Chemistry	lipid	GLU (mg/dL)	158	GLU (mg/dL), lipid
1	3_1	C57BL/6J	B6	JR000664	control	M	3	WDS0107	7/9/20	NA	11/24/20	NA	138	Clinical Chemistry	lipid	HDLX (mg/dL)	78.4	HDLX (mg/dL), lipid
1	3_1	C57BL/6J	B6	JR000664	control	M	3	WDS0107	7/9/20	NA	11/24/20	NA	138	Clinical Chemistry	liver	TBILC (mg/dL)	0.19	TBILC (mg/dL), liver
1	3_1	C57BL/6J	B6	JR000664	control	M	3	WDS0107	7/9/20	NA	11/24/20	NA	138	Clinical Chemistry	liver	TP (g/dL)	5.8	TP (g/dL), liver
1	3_1	C57BL/6J	B6	JR000664	control	M	3	WDS0107	7/9/20	NA	11/24/20	NA	138	Clinical Chemistry	lipid	TRIG (mg/dL)	103	TRIG (mg/dL), lipid
1	3_1	C57BL/6J	B6	JR000664	control	M	3	WDS0107	7/9/20	NA	11/24/20	NA	138	Clinical Chemistry	liver	ALB (/GL)	1	ALB (/GL), liver
1	3_1	C57BL/6J	B6	JR000664	control	M	3	WDS0107	7/9/20	NA	11/24/20	NA	138	Clinical Chemistry	liver	CREX (mg/dL)	0.08	CREX (mg/dL), liver
1	3_1	C57BL/6J	B6	JR000664	control	M	3	WDS0107	7/9/20	NA	11/24/20	NA	138	Clinical Chemistry	liver	GLOB	3	GLOB, liver
1	4_1	SARB/NachBdum	SARB	JR033288	Saratoga	F	4	WDS0113	7/15/20	NA	11/24/20	NA	132	Clinical Chemistry	lipid	INSULIN (pg/mL)	436.2333362	INSULIN (pg/mL), lipid
1	4_1	SARB/NachBdum	SARB	JR033288	Saratoga	F	4	WDS0113	7/15/20	NA	11/24/20	NA	132	Clinical Chemistry	lipid	LEPTIN (pg/mL)	870.3763231	LEPTIN (pg/mL), lipid
1	4_1	SARB/NachBdum	SARB	JR033288	Saratoga	F	4	WDS0113	7/15/20	NA	11/24/20	NA	132	Clinical Chemistry	immune	WBC (x10^3 uL)	4.85	WBC (x10^3 uL), immune
1	4_1	SARB/NachBdum	SARB	JR033288	Saratoga	F	4	WDS0113	7/15/20	NA	11/24/20	NA	132	Clinical Chemistry	rbc	RBC (x10^6 uL)	11.14	RBC (x10^6 uL), rbc
1	4_1	SARB/NachBdum	SARB	JR033288	Saratoga	F	4	WDS0113	7/15/20	NA	11/24/20	NA	132	Clinical Chemistry	rbc	HGB (g/dL)	15.8	HGB (g/dL), rbc
1	4_1	SARB/NachBdum	SARB	JR033288	Saratoga	F	4	WDS0113	7/15/20	NA	11/24/20	NA	132	Clinical Chemistry	rbc	HCT %	49.7	HCT %, rbc
1	4_1	SARB/NachBdum	SARB	JR033288	Saratoga	F	4	WDS0113	7/15/20	NA	11/24/20	NA	132	Clinical Chemistry	rbc	MCV (fL)	44.6	MCV (fL), rbc
1	4_1	SARB/NachBdum	SARB	JR033288	Saratoga	F	4	WDS0113	7/15/20	NA	11/24/20	NA	132	Clinical Chemistry	rbc	MCH (pg)	14.2	MCH (pg), rbc
1	4_1	SARB/NachBdum	SARB	JR033288	Saratoga	F	4	WDS0113	7/15/20	NA	11/24/20	NA	132	Clinical Chemistry	rbc	MCHC (g/dL)	31.8	MCHC (g/dL), rbc
1	4_1	SARB/NachBdum	SARB	JR033288	Saratoga	F	4	WDS0113	7/15/20	NA	11/24/20	NA	132	Clinical Chemistry	rbc	RDW %	17.6	RDW %, rbc
1	4_1	SARB/NachBdum	SARB	JR033288	Saratoga	F	4	WDS0113	7/15/20	NA	11/24/20	NA	132	Clinical Chemistry	platelets	PLT (x10^3 uL)	981	PLT (x10^3 uL), platelets
1	4_1	SARB/NachBdum	SARB	JR033288	Saratoga	F	4	WDS0113	7/15/20	NA	11/24/20	NA	132	Clinical Chemistry	platelets	MPV (fL)	7.5	MPV (fL), platelets
1	4_1	SARB/NachBdum	SARB	JR033288	Saratoga	F	4	WDS0113	7/15/20	NA	11/24/20	NA	132	Clinical Chemistry	immune	% NEUT	18.5	% NEUT, immune
1	4_1	SARB/NachBdum	SARB	JR033288	Saratoga	F	4	WDS0113	7/15/20	NA	11/24/20	NA	132	Clinical Chemistry	immune	% LYMPH	76.7	% LYMPH, immune
1	4_1	SARB/NachBdum	SARB	JR033288	Saratoga	F	4	WDS0113	7/15/20	NA	11/24/20	NA	132	Clinical Chemistry	immune	% MONO	2.1	% MONO, immune
1	4_1	SARB/NachBdum	SARB	JR033288	Saratoga	F	4	WDS0113	7/15/20	NA	11/24/20	NA	132	Clinical Chemistry	immune	% EOS	2.7	% EOS, immune
1	4_1	SARB/NachBdum	SARB	JR033288	Saratoga	F	4	WDS0113	7/15/20	NA	11/24/20	NA	132	Clinical Chemistry	immune	% BASO	0	% BASO, immune
1	4_1	SARB/NachBdum	SARB	JR033288	Saratoga	F	4	WDS0113	7/15/20	NA	11/24/20	NA	132	Clinical Chemistry	rbc	% RETIC	4.63	% RETIC, rbc
1	4_1	SARB/NachBdum	SARB	JR033288	Saratoga	F	4	WDS0113	7/15/20	NA	11/24/20	NA	132	Clinical Chemistry	rbc	# RETIC (x10^9 cells/L)	515.8	# RETIC (x10^9 cells/L), rbc
1	4_1	SARB/NachBdum	SARB	JR033288	Saratoga	F	4	WDS0113	7/15/20	NA	11/24/20	NA	132	Clinical Chemistry	immune	# NEUT (x10^3 cells/uL)	0.9	# NEUT (x10^3 cells/uL), immune
1	4_1	SARB/NachBdum	SARB	JR033288	Saratoga	F	4	WDS0113	7/15/20	NA	11/24/20	NA	132	Clinical Chemistry	immune	# LYMPH (x10^3 cells/uL)	3.72	# LYMPH (x10^3 cells/uL), immune
1	4_1	SARB/NachBdum	SARB	JR033288	Saratoga	F	4	WDS0113	7/15/20	NA	11/24/20	NA	132	Clinical Chemistry	immune	# MONO (x10^3 cells/uL)	0.1	# MONO (x10^3 cells/uL), immune
1	4_1	SARB/NachBdum	SARB	JR033288	Saratoga	F	4	WDS0113	7/15/20	NA	11/24/20	NA	132	Clinical Chemistry	immune	# EOS (x10^3 cells/uL)	0.13	# EOS (x10^3 cells/uL), immune
1	4_1	SARB/NachBdum	SARB	JR033288	Saratoga	F	4	WDS0113	7/15/20	NA	11/24/20	NA	132	Clinical Chemistry	immune	# BASO (x10^3 cells/uL)	0	# BASO (x10^3 cells/uL), immune
1	4_1	SARB/NachBdum	SARB	JR033288	Saratoga	F	4	WDS0113	7/15/20	NA	11/24/20	NA	132	Clinical Chemistry	platelets	LCR %	9.8	LCR %, platelets
1	4_1	SARB/NachBdum	SARB	JR033288	Saratoga	F	4	WDS0113	7/15/20	NA	11/24/20	NA	132	Clinical Chemistry	rbc	# NRBC (x10^3cells/uL)	0	# NRBC (x10^3cells/uL), rbc
1	4_1	SARB/NachBdum	SARB	JR033288	Saratoga	F	4	WDS0113	7/15/20	NA	11/24/20	NA	132	Clinical Chemistry	rbc	NRBC %%	0	NRBC %%, rbc
1	4_1	SARB/NachBdum	SARB	JR033288	Saratoga	F	4	WDS0113	7/15/20	NA	11/24/20	NA	132	Clinical Chemistry	rbc	RET-HE 0	16.8	RET-HE 0, rbc
1	4_1	SARB/NachBdum	SARB	JR033288	Saratoga	F	4	WDS0113	7/15/20	NA	11/24/20	NA	132	Clinical Chemistry	rbc	IRF %	63.6	IRF %, rbc
1	4_1	SARB/NachBdum	SARB	JR033288	Saratoga	F	4	WDS0113	7/15/20	NA	11/24/20	NA	132	Clinical Chemistry	rbc	RDW-SD 0	20.4	RDW-SD 0, rbc
1	4_1	SARB/NachBdum	SARB	JR033288	Saratoga	F	4	WDS0113	7/15/20	NA	11/24/20	NA	132	Clinical Chemistry	rbc	LFR %	36.4	LFR %, rbc
1	4_1	SARB/NachBdum	SARB	JR033288	Saratoga	F	4	WDS0113	7/15/20	NA	11/24/20	NA	132	Clinical Chemistry	rbc	MFR %	19.3	MFR %, rbc
1	4_1	SARB/NachBdum	SARB	JR033288	Saratoga	F	4	WDS0113	7/15/20	NA	11/24/20	NA	132	Clinical Chemistry	rbc	HFR %	44.3	HFR %, rbc
1	4_1	SARB/NachBdum	SARB	JR033288	Saratoga	F	4	WDS0113	7/15/20	NA	11/24/20	NA	132	Clinical Chemistry	platelets	PLT-I (x10^3/uL)	1358	PLT-I (x10^3/uL), platelets
1	4_1	SARB/NachBdum	SARB	JR033288	Saratoga	F	4	WDS0113	7/15/20	NA	11/24/20	NA	132	Clinical Chemistry	platelets	PLT-0 (x10^3/uL)	981	PLT-0 (x10^3/uL), platelets
1	4_1	SARB/NachBdum	SARB	JR033288	Saratoga	F	4	WDS0113	7/15/20	NA	11/24/20	NA	132	Clinical Chemistry	immune	PCT %	1	PCT %, immune
1	4_1	SARB/NachBdum	SARB	JR033288	Saratoga	F	4	WDS0113	7/15/20	NA	11/24/20	NA	132	Clinical Chemistry	platelets	PDW (fL)	8.8	PDW (fL), platelets
1	4_1	SARB/NachBdum	SARB	JR033288	Saratoga	F	4	WDS0113	7/15/20	NA	11/24/20	NA	132	Clinical Chemistry	liver	ALB (g/dL)	3.3	ALB (g/dL), liver
1	4_1	SARB/NachBdum	SARB	JR033288	Saratoga	F	4	WDS0113	7/15/20	NA	11/24/20	NA	132	Clinical Chemistry	liver	ALP (IU/L)	4	ALP (IU/L), liver
1	4_1	SARB/NachBdum	SARB	JR033288	Saratoga	F	4	WDS0113	7/15/20	NA	11/24/20	NA	132	Clinical Chemistry	liver	ALT (IU/L)	33	ALT (IU/L), liver
1	4_1	SARB/NachBdum	SARB	JR033288	Saratoga	F	4	WDS0113	7/15/20	NA	11/24/20	NA	132	Clinical Chemistry	liver	AST (IU/L)	77	AST (IU/L), liver
1	4_1	SARB/NachBdum	SARB	JR033288	Saratoga	F	4	WDS0113	7/15/20	NA	11/24/20	NA	132	Clinical Chemistry	liver	BUN (mg/dL)	22	BUN (mg/dL), liver
1	4_1	SARB/NachBdum	SARB	JR033288	Saratoga	F	4	WDS0113	7/15/20	NA	11/24/20	NA	132	Clinical Chemistry	lipid	CHOL (mg/dL)	132	CHOL (mg/dL), lipid
1	4_1	SARB/NachBdum	SARB	JR033288	Saratoga	F	4	WDS0113	7/15/20	NA	11/24/20	NA	132	Clinical Chemistry	lipid	GLU (mg/dL)	82	GLU (mg/dL), lipid
1	4_1	SARB/NachBdum	SARB	JR033288	Saratoga	F	4	WDS0113	7/15/20	NA	11/24/20	NA	132	Clinical Chemistry	lipid	HDLX (mg/dL)	94.3	HDLX (mg/dL), lipid
1	4_1	SARB/NachBdum	SARB	JR033288	Saratoga	F	4	WDS0113	7/15/20	NA	11/24/20	NA	132	Clinical Chemistry	liver	TBILC (mg/dL)	0.19	TBILC (mg/dL), liver
1	4_1	SARB/NachBdum	SARB	JR033288	Saratoga	F	4	WDS0113	7/15/20	NA	11/24/20	NA	132	Clinical Chemistry	liver	TP (g/dL)	5.8	TP (g/dL), liver
1	4_1	SARB/NachBdum	SARB	JR033288	Saratoga	F	4	WDS0113	7/15/20	NA	11/24/20	NA	132	Clinical Chemistry	lipid	TRIG (mg/dL)	70	TRIG (mg/dL), lipid
1	4_1	SARB/NachBdum	SARB	JR033288	Saratoga	F	4	WDS0113	7/15/20	NA	11/24/20	NA	132	Clinical Chemistry	liver	ALB (/GL)	1	ALB (/GL), liver
1	4_1	SARB/NachBdum	SARB	JR033288	Saratoga	F	4	WDS0113	7/15/20	NA	11/24/20	NA	132	Clinical Chemistry	liver	CREX (mg/dL)	0.16	CREX (mg/dL), liver
1	4_1	SARB/NachBdum	SARB	JR033288	Saratoga	F	4	WDS0113	7/15/20	NA	11/24/20	NA	132	Clinical Chemistry	liver	GLOB	3	GLOB, liver
1	5_1	SARB/NachBdum	SARB	JR033288	Saratoga	F	5	WDS0106	7/15/20	NA	11/24/20	NA	132	Clinical Chemistry	lipid	INSULIN (pg/mL)	576.3786831	INSULIN (pg/mL), lipid
1	5_1	SARB/NachBdum	SARB	JR033288	Saratoga	F	5	WDS0106	7/15/20	NA	11/24/20	NA	132	Clinical Chemistry	lipid	LEPTIN (pg/mL)	384.0816422	LEPTIN (pg/mL), lipid
1	5_1	SARB/NachBdum	SARB	JR033288	Saratoga	F	5	WDS0106	7/15/20	NA	11/24/20	NA	132	Clinical Chemistry	immune	WBC (x10^3 uL)	4.97	WBC (x10^3 uL), immune
1	5_1	SARB/NachBdum	SARB	JR033288	Saratoga	F	5	WDS0106	7/15/20	NA	11/24/20	NA	132	Clinical Chemistry	rbc	RBC (x10^6 uL)	7.25	RBC (x10^6 uL), rbc
1	5_1	SARB/NachBdum	SARB	JR033288	Saratoga	F	5	WDS0106	7/15/20	NA	11/24/20	NA	132	Clinical Chemistry	rbc	HGB (g/dL)	9.9	HGB (g/dL), rbc
1	5_1	SARB/NachBdum	SARB	JR033288	Saratoga	F	5	WDS0106	7/15/20	NA	11/24/20	NA	132	Clinical Chemistry	rbc	HCT %	32.8	HCT %, rbc
1	5_1	SARB/NachBdum	SARB	JR033288	Saratoga	F	5	WDS0106	7/15/20	NA	11/24/20	NA	132	Clinical Chemistry	rbc	MCV (fL)	45.2	MCV (fL), rbc
1	5_1	SARB/NachBdum	SARB	JR033288	Saratoga	F	5	WDS0106	7/15/20	NA	11/24/20	NA	132	Clinical Chemistry	rbc	MCH (pg)	13.7	MCH (pg), rbc
1	5_1	SARB/NachBdum	SARB	JR033288	Saratoga	F	5	WDS0106	7/15/20	NA	11/24/20	NA	132	Clinical Chemistry	rbc	MCHC (g/dL)	30.2	MCHC (g/dL), rbc
1	5_1	SARB/NachBdum	SARB	JR033288	Saratoga	F	5	WDS0106	7/15/20	NA	11/24/20	NA	132	Clinical Chemistry	rbc	RDW %	15.3	RDW %, rbc
1	5_1	SARB/NachBdum	SARB	JR033288	Saratoga	F	5	WDS0106	7/15/20	NA	11/24/20	NA	132	Clinical Chemistry	platelets	PLT (x10^3 uL)	712	PLT (x10^3 uL), platelets
1	5_1	SARB/NachBdum	SARB	JR033288	Saratoga	F	5	WDS0106	7/15/20	NA	11/24/20	NA	132	Clinical Chemistry	platelets	MPV (fL)	7.8	MPV (fL), platelets
1	5_1	SARB/NachBdum	SARB	JR033288	Saratoga	F	5	WDS0106	7/15/20	NA	11/24/20	NA	132	Clinical Chemistry	immune	% NEUT	21.6	% NEUT, immune
1	5_1	SARB/NachBdum	SARB	JR033288	Saratoga	F	5	WDS0106	7/15/20	NA	11/24/20	NA	132	Clinical Chemistry	immune	% LYMPH	72	% LYMPH, immune
1	5_1	SARB/NachBdum	SARB	JR033288	Saratoga	F	5	WDS0106	7/15/20	NA	11/24/20	NA	132	Clinical Chemistry	immune	% MONO	1.8	% MONO, immune
1	5_1	SARB/NachBdum	SARB	JR033288	Saratoga	F	5	WDS0106	7/15/20	NA	11/24/20	NA	132	Clinical Chemistry	immune	% EOS	4.4	% EOS, immune
1	5_1	SARB/NachBdum	SARB	JR033288	Saratoga	F	5	WDS0106	7/15/20	NA	11/24/20	NA	132	Clinical Chemistry	immune	% BASO	0.2	% BASO, immune
1	5_1	SARB/NachBdum	SARB	JR033288	Saratoga	F	5	WDS0106	7/15/20	NA	11/24/20	NA	132	Clinical Chemistry	rbc	% RETIC	5.92	% RETIC, rbc
1	5_1	SARB/NachBdum	SARB	JR033288	Saratoga	F	5	WDS0106	7/15/20	NA	11/24/20	NA	132	Clinical Chemistry	rbc	# RETIC (x10^9 cells/L)	429.2	# RETIC (x10^9 cells/L), rbc
1	5_1	SARB/NachBdum	SARB	JR033288	Saratoga	F	5	WDS0106	7/15/20	NA	11/24/20	NA	132	Clinical Chemistry	immune	# NEUT (x10^3 cells/uL)	1.07	# NEUT (x10^3 cells/uL), immune
1	5_1	SARB/NachBdum	SARB	JR033288	Saratoga	F	5	WDS0106	7/15/20	NA	11/24/20	NA	132	Clinical Chemistry	immune	# LYMPH (x10^3 cells/uL)	3.58	# LYMPH (x10^3 cells/uL), immune
1	5_1	SARB/NachBdum	SARB	JR033288	Saratoga	F	5	WDS0106	7/15/20	NA	11/24/20	NA	132	Clinical Chemistry	immune	# MONO (x10^3 cells/uL)	0.09	# MONO (x10^3 cells/uL), immune
1	5_1	SARB/NachBdum	SARB	JR033288	Saratoga	F	5	WDS0106	7/15/20	NA	11/24/20	NA	132	Clinical Chemistry	immune	# EOS (x10^3 cells/uL)	0.22	# EOS (x10^3 cells/uL), immune
1	5_1	SARB/NachBdum	SARB	JR033288	Saratoga	F	5	WDS0106	7/15/20	NA	11/24/20	NA	132	Clinical Chemistry	immune	# BASO (x10^3 cells/uL)	0.01	# BASO (x10^3 cells/uL), immune
1	5_1	SARB/NachBdum	SARB	JR033288	Saratoga	F	5	WDS0106	7/15/20	NA	11/24/20	NA	132	Clinical Chemistry	platelets	LCR %	11.1	LCR %, platelets
1	5_1	SARB/NachBdum	SARB	JR033288	Saratoga	F	5	WDS0106	7/15/20	NA	11/24/20	NA	132	Clinical Chemistry	rbc	# NRBC (x10^3cells/uL)	0.02	# NRBC (x10^3cells/uL), rbc
1	5_1	SARB/NachBdum	SARB	JR033288	Saratoga	F	5	WDS0106	7/15/20	NA	11/24/20	NA	132	Clinical Chemistry	rbc	NRBC %%	0.4	NRBC %%, rbc
1	5_1	SARB/NachBdum	SARB	JR033288	Saratoga	F	5	WDS0106	7/15/20	NA	11/24/20	NA	132	Clinical Chemistry	rbc	RET-HE 0	16.1	RET-HE 0, rbc
1	5_1	SARB/NachBdum	SARB	JR033288	Saratoga	F	5	WDS0106	7/15/20	NA	11/24/20	NA	132	Clinical Chemistry	rbc	IRF %	69.8	IRF %, rbc
1	5_1	SARB/NachBdum	SARB	JR033288	Saratoga	F	5	WDS0106	7/15/20	NA	11/24/20	NA	132	Clinical Chemistry	rbc	RDW-SD 0	20.7	RDW-SD 0, rbc
1	5_1	SARB/NachBdum	SARB	JR033288	Saratoga	F	5	WDS0106	7/15/20	NA	11/24/20	NA	132	Clinical Chemistry	rbc	LFR %	30.2	LFR %, rbc
1	5_1	SARB/NachBdum	SARB	JR033288	Saratoga	F	5	WDS0106	7/15/20	NA	11/24/20	NA	132	Clinical Chemistry	rbc	MFR %	16.3	MFR %, rbc
1	5_1	SARB/NachBdum	SARB	JR033288	Saratoga	F	5	WDS0106	7/15/20	NA	11/24/20	NA	132	Clinical Chemistry	rbc	HFR %	53.5	HFR %, rbc
1	5_1	SARB/NachBdum	SARB	JR033288	Saratoga	F	5	WDS0106	7/15/20	NA	11/24/20	NA	132	Clinical Chemistry	platelets	PLT-I (x10^3/uL)	1068	PLT-I (x10^3/uL), platelets
1	5_1	SARB/NachBdum	SARB	JR033288	Saratoga	F	5	WDS0106	7/15/20	NA	11/24/20	NA	132	Clinical Chemistry	platelets	PLT-0 (x10^3/uL)	712	PLT-0 (x10^3/uL), platelets
1	5_1	SARB/NachBdum	SARB	JR033288	Saratoga	F	5	WDS0106	7/15/20	NA	11/24/20	NA	132	Clinical Chemistry	immune	PCT %	0.8	PCT %, immune
1	5_1	SARB/NachBdum	SARB	JR033288	Saratoga	F	5	WDS0106	7/15/20	NA	11/24/20	NA	132	Clinical Chemistry	platelets	PDW (fL)	8.3	PDW (fL), platelets
1	5_1	SARB/NachBdum	SARB	JR033288	Saratoga	F	5	WDS0106	7/15/20	NA	11/24/20	NA	132	Clinical Chemistry	liver	ALB (g/dL)	3.2	ALB (g/dL), liver
1	5_1	SARB/NachBdum	SARB	JR033288	Saratoga	F	5	WDS0106	7/15/20	NA	11/24/20	NA	132	Clinical Chemistry	liver	ALP (IU/L)	21	ALP (IU/L), liver
1	5_1	SARB/NachBdum	SARB	JR033288	Saratoga	F	5	WDS0106	7/15/20	NA	11/24/20	NA	132	Clinical Chemistry	liver	ALT (IU/L)	90	ALT (IU/L), liver
1	5_1	SARB/NachBdum	SARB	JR033288	Saratoga	F	5	WDS0106	7/15/20	NA	11/24/20	NA	132	Clinical Chemistry	liver	AST (IU/L)	146	AST (IU/L), liver
1	5_1	SARB/NachBdum	SARB	JR033288	Saratoga	F	5	WDS0106	7/15/20	NA	11/24/20	NA	132	Clinical Chemistry	liver	BUN (mg/dL)	30	BUN (mg/dL), liver
1	5_1	SARB/NachBdum	SARB	JR033288	Saratoga	F	5	WDS0106	7/15/20	NA	11/24/20	NA	132	Clinical Chemistry	lipid	CHOL (mg/dL)	125	CHOL (mg/dL), lipid
1	5_1	SARB/NachBdum	SARB	JR033288	Saratoga	F	5	WDS0106	7/15/20	NA	11/24/20	NA	132	Clinical Chemistry	lipid	GLU (mg/dL)	93	GLU (mg/dL), lipid
1	5_1	SARB/NachBdum	SARB	JR033288	Saratoga	F	5	WDS0106	7/15/20	NA	11/24/20	NA	132	Clinical Chemistry	lipid	HDLX (mg/dL)	87.5	HDLX (mg/dL), lipid
1	5_1	SARB/NachBdum	SARB	JR033288	Saratoga	F	5	WDS0106	7/15/20	NA	11/24/20	NA	132	Clinical Chemistry	liver	TBILC (mg/dL)	0.16	TBILC (mg/dL), liver
1	5_1	SARB/NachBdum	SARB	JR033288	Saratoga	F	5	WDS0106	7/15/20	NA	11/24/20	NA	132	Clinical Chemistry	liver	TP (g/dL)	5.7	TP (g/dL), liver
1	5_1	SARB/NachBdum	SARB	JR033288	Saratoga	F	5	WDS0106	7/15/20	NA	11/24/20	NA	132	Clinical Chemistry	lipid	TRIG (mg/dL)	96	TRIG (mg/dL), lipid
1	5_1	SARB/NachBdum	SARB	JR033288	Saratoga	F	5	WDS0106	7/15/20	NA	11/24/20	NA	132	Clinical Chemistry	liver	ALB (/GL)	1	ALB (/GL), liver
1	5_1	SARB/NachBdum	SARB	JR033288	Saratoga	F	5	WDS0106	7/15/20	NA	11/24/20	NA	132	Clinical Chemistry	liver	CREX (mg/dL)	0.18	CREX (mg/dL), liver
1	5_1	SARB/NachBdum	SARB	JR033288	Saratoga	F	5	WDS0106	7/15/20	NA	11/24/20	NA	132	Clinical Chemistry	liver	GLOB	3	GLOB, liver
1	6_1	SARB/NachBdum	SARB	JR033288	Saratoga	M	6	WDS0110	7/15/20	NA	11/24/20	NA	132	Clinical Chemistry	lipid	INSULIN (pg/mL)	3761.883263	INSULIN (pg/mL), lipid
1	6_1	SARB/NachBdum	SARB	JR033288	Saratoga	M	6	WDS0110	7/15/20	NA	11/24/20	NA	132	Clinical Chemistry	lipid	LEPTIN (pg/mL)	1874.074963	LEPTIN (pg/mL), lipid
1	6_1	SARB/NachBdum	SARB	JR033288	Saratoga	M	6	WDS0110	7/15/20	NA	11/24/20	NA	132	Clinical Chemistry	immune	WBC (x10^3 uL)	5.74	WBC (x10^3 uL), immune
1	6_1	SARB/NachBdum	SARB	JR033288	Saratoga	M	6	WDS0110	7/15/20	NA	11/24/20	NA	132	Clinical Chemistry	rbc	RBC (x10^6 uL)	10.32	RBC (x10^6 uL), rbc
1	6_1	SARB/NachBdum	SARB	JR033288	Saratoga	M	6	WDS0110	7/15/20	NA	11/24/20	NA	132	Clinical Chemistry	rbc	HGB (g/dL)	14.3	HGB (g/dL), rbc
1	6_1	SARB/NachBdum	SARB	JR033288	Saratoga	M	6	WDS0110	7/15/20	NA	11/24/20	NA	132	Clinical Chemistry	rbc	HCT %	46.9	HCT %, rbc
1	6_1	SARB/NachBdum	SARB	JR033288	Saratoga	M	6	WDS0110	7/15/20	NA	11/24/20	NA	132	Clinical Chemistry	rbc	MCV (fL)	45.4	MCV (fL), rbc
1	6_1	SARB/NachBdum	SARB	JR033288	Saratoga	M	6	WDS0110	7/15/20	NA	11/24/20	NA	132	Clinical Chemistry	rbc	MCH (pg)	13.9	MCH (pg), rbc
1	6_1	SARB/NachBdum	SARB	JR033288	Saratoga	M	6	WDS0110	7/15/20	NA	11/24/20	NA	132	Clinical Chemistry	rbc	MCHC (g/dL)	30.5	MCHC (g/dL), rbc
1	6_1	SARB/NachBdum	SARB	JR033288	Saratoga	M	6	WDS0110	7/15/20	NA	11/24/20	NA	132	Clinical Chemistry	rbc	RDW %	15.9	RDW %, rbc
1	6_1	SARB/NachBdum	SARB	JR033288	Saratoga	M	6	WDS0110	7/15/20	NA	11/24/20	NA	132	Clinical Chemistry	platelets	PLT (x10^3 uL)	495	PLT (x10^3 uL), platelets
1	6_1	SARB/NachBdum	SARB	JR033288	Saratoga	M	6	WDS0110	7/15/20	NA	11/24/20	NA	132	Clinical Chemistry	platelets	MPV (fL)	7.3	MPV (fL), platelets
1	6_1	SARB/NachBdum	SARB	JR033288	Saratoga	M	6	WDS0110	7/15/20	NA	11/24/20	NA	132	Clinical Chemistry	immune	% NEUT	17	% NEUT, immune
1	6_1	SARB/NachBdum	SARB	JR033288	Saratoga	M	6	WDS0110	7/15/20	NA	11/24/20	NA	132	Clinical Chemistry	immune	% LYMPH	78.7	% LYMPH, immune
1	6_1	SARB/NachBdum	SARB	JR033288	Saratoga	M	6	WDS0110	7/15/20	NA	11/24/20	NA	132	Clinical Chemistry	immune	% MONO	1.9	% MONO, immune
1	6_1	SARB/NachBdum	SARB	JR033288	Saratoga	M	6	WDS0110	7/15/20	NA	11/24/20	NA	132	Clinical Chemistry	immune	% EOS	1.9	% EOS, immune
1	6_1	SARB/NachBdum	SARB	JR033288	Saratoga	M	6	WDS0110	7/15/20	NA	11/24/20	NA	132	Clinical Chemistry	immune	% BASO	0.5	% BASO, immune
1	6_1	SARB/NachBdum	SARB	JR033288	Saratoga	M	6	WDS0110	7/15/20	NA	11/24/20	NA	132	Clinical Chemistry	rbc	% RETIC	3.08	% RETIC, rbc
1	6_1	SARB/NachBdum	SARB	JR033288	Saratoga	M	6	WDS0110	7/15/20	NA	11/24/20	NA	132	Clinical Chemistry	rbc	# RETIC (x10^9 cells/L)	317.9	# RETIC (x10^9 cells/L), rbc
1	6_1	SARB/NachBdum	SARB	JR033288	Saratoga	M	6	WDS0110	7/15/20	NA	11/24/20	NA	132	Clinical Chemistry	immune	# NEUT (x10^3 cells/uL)	0.97	# NEUT (x10^3 cells/uL), immune
1	6_1	SARB/NachBdum	SARB	JR033288	Saratoga	M	6	WDS0110	7/15/20	NA	11/24/20	NA	132	Clinical Chemistry	immune	# LYMPH (x10^3 cells/uL)	4.52	# LYMPH (x10^3 cells/uL), immune
1	6_1	SARB/NachBdum	SARB	JR033288	Saratoga	M	6	WDS0110	7/15/20	NA	11/24/20	NA	132	Clinical Chemistry	immune	# MONO (x10^3 cells/uL)	0.11	# MONO (x10^3 cells/uL), immune
1	6_1	SARB/NachBdum	SARB	JR033288	Saratoga	M	6	WDS0110	7/15/20	NA	11/24/20	NA	132	Clinical Chemistry	immune	# EOS (x10^3 cells/uL)	0.11	# EOS (x10^3 cells/uL), immune
1	6_1	SARB/NachBdum	SARB	JR033288	Saratoga	M	6	WDS0110	7/15/20	NA	11/24/20	NA	132	Clinical Chemistry	immune	# BASO (x10^3 cells/uL)	0.03	# BASO (x10^3 cells/uL), immune
1	6_1	SARB/NachBdum	SARB	JR033288	Saratoga	M	6	WDS0110	7/15/20	NA	11/24/20	NA	132	Clinical Chemistry	platelets	LCR %	6.8	LCR %, platelets
1	6_1	SARB/NachBdum	SARB	JR033288	Saratoga	M	6	WDS0110	7/15/20	NA	11/24/20	NA	132	Clinical Chemistry	rbc	# NRBC (x10^3cells/uL)	0.03	# NRBC (x10^3cells/uL), rbc
1	6_1	SARB/NachBdum	SARB	JR033288	Saratoga	M	6	WDS0110	7/15/20	NA	11/24/20	NA	132	Clinical Chemistry	rbc	NRBC %%	0.5	NRBC %%, rbc
1	6_1	SARB/NachBdum	SARB	JR033288	Saratoga	M	6	WDS0110	7/15/20	NA	11/24/20	NA	132	Clinical Chemistry	rbc	RET-HE 0	15.8	RET-HE 0, rbc
1	6_1	SARB/NachBdum	SARB	JR033288	Saratoga	M	6	WDS0110	7/15/20	NA	11/24/20	NA	132	Clinical Chemistry	rbc	IRF %	62	IRF %, rbc
1	6_1	SARB/NachBdum	SARB	JR033288	Saratoga	M	6	WDS0110	7/15/20	NA	11/24/20	NA	132	Clinical Chemistry	rbc	RDW-SD 0	19.2	RDW-SD 0, rbc
1	6_1	SARB/NachBdum	SARB	JR033288	Saratoga	M	6	WDS0110	7/15/20	NA	11/24/20	NA	132	Clinical Chemistry	rbc	LFR %	38	LFR %, rbc
1	6_1	SARB/NachBdum	SARB	JR033288	Saratoga	M	6	WDS0110	7/15/20	NA	11/24/20	NA	132	Clinical Chemistry	rbc	MFR %	24.8	MFR %, rbc
1	6_1	SARB/NachBdum	SARB	JR033288	Saratoga	M	6	WDS0110	7/15/20	NA	11/24/20	NA	132	Clinical Chemistry	rbc	HFR %	37.2	HFR %, rbc
1	6_1	SARB/NachBdum	SARB	JR033288	Saratoga	M	6	WDS0110	7/15/20	NA	11/24/20	NA	132	Clinical Chemistry	platelets	PLT-I (x10^3/uL)	823	PLT-I (x10^3/uL), platelets
1	6_1	SARB/NachBdum	SARB	JR033288	Saratoga	M	6	WDS0110	7/15/20	NA	11/24/20	NA	132	Clinical Chemistry	platelets	PLT-0 (x10^3/uL)	495	PLT-0 (x10^3/uL), platelets
1	6_1	SARB/NachBdum	SARB	JR033288	Saratoga	M	6	WDS0110	7/15/20	NA	11/24/20	NA	132	Clinical Chemistry	immune	PCT %	0.6	PCT %, immune
1	6_1	SARB/NachBdum	SARB	JR033288	Saratoga	M	6	WDS0110	7/15/20	NA	11/24/20	NA	132	Clinical Chemistry	platelets	PDW (fL)	7.4	PDW (fL), platelets
1	6_1	SARB/NachBdum	SARB	JR033288	Saratoga	M	6	WDS0110	7/15/20	NA	11/24/20	NA	132	Clinical Chemistry	liver	ALB (g/dL)	3	ALB (g/dL), liver
1	6_1	SARB/NachBdum	SARB	JR033288	Saratoga	M	6	WDS0110	7/15/20	NA	11/24/20	NA	132	Clinical Chemistry	liver	ALP (IU/L)	44	ALP (IU/L), liver
1	6_1	SARB/NachBdum	SARB	JR033288	Saratoga	M	6	WDS0110	7/15/20	NA	11/24/20	NA	132	Clinical Chemistry	liver	ALT (IU/L)	57	ALT (IU/L), liver
1	6_1	SARB/NachBdum	SARB	JR033288	Saratoga	M	6	WDS0110	7/15/20	NA	11/24/20	NA	132	Clinical Chemistry	liver	AST (IU/L)	101	AST (IU/L), liver
1	6_1	SARB/NachBdum	SARB	JR033288	Saratoga	M	6	WDS0110	7/15/20	NA	11/24/20	NA	132	Clinical Chemistry	liver	BUN (mg/dL)	25	BUN (mg/dL), liver
1	6_1	SARB/NachBdum	SARB	JR033288	Saratoga	M	6	WDS0110	7/15/20	NA	11/24/20	NA	132	Clinical Chemistry	lipid	CHOL (mg/dL)	160	CHOL (mg/dL), lipid
1	6_1	SARB/NachBdum	SARB	JR033288	Saratoga	M	6	WDS0110	7/15/20	NA	11/24/20	NA	132	Clinical Chemistry	lipid	GLU (mg/dL)	131	GLU (mg/dL), lipid
1	6_1	SARB/NachBdum	SARB	JR033288	Saratoga	M	6	WDS0110	7/15/20	NA	11/24/20	NA	132	Clinical Chemistry	lipid	HDLX (mg/dL)	115.6	HDLX (mg/dL), lipid
1	6_1	SARB/NachBdum	SARB	JR033288	Saratoga	M	6	WDS0110	7/15/20	NA	11/24/20	NA	132	Clinical Chemistry	liver	TBILC (mg/dL)	0.22	TBILC (mg/dL), liver
1	6_1	SARB/NachBdum	SARB	JR033288	Saratoga	M	6	WDS0110	7/15/20	NA	11/24/20	NA	132	Clinical Chemistry	liver	TP (g/dL)	5.3	TP (g/dL), liver
1	6_1	SARB/NachBdum	SARB	JR033288	Saratoga	M	6	WDS0110	7/15/20	NA	11/24/20	NA	132	Clinical Chemistry	lipid	TRIG (mg/dL)	117	TRIG (mg/dL), lipid
1	6_1	SARB/NachBdum	SARB	JR033288	Saratoga	M	6	WDS0110	7/15/20	NA	11/24/20	NA	132	Clinical Chemistry	liver	ALB (/GL)	1	ALB (/GL), liver
1	6_1	SARB/NachBdum	SARB	JR033288	Saratoga	M	6	WDS0110	7/15/20	NA	11/24/20	NA	132	Clinical Chemistry	liver	CREX (mg/dL)	0.08	CREX (mg/dL), liver
1	6_1	SARB/NachBdum	SARB	JR033288	Saratoga	M	6	WDS0110	7/15/20	NA	11/24/20	NA	132	Clinical Chemistry	liver	GLOB	2	GLOB, liver
1	7_1	SARB/NachBdum	SARB	JR033288	Saratoga	M	7	WDS0114	7/15/20	NA	11/24/20	NA	132	Clinical Chemistry	lipid	INSULIN (pg/mL)	420.0791292	INSULIN (pg/mL), lipid
1	7_1	SARB/NachBdum	SARB	JR033288	Saratoga	M	7	WDS0114	7/15/20	NA	11/24/20	NA	132	Clinical Chemistry	lipid	LEPTIN (pg/mL)	915.3470553	LEPTIN (pg/mL), lipid
1	7_1	SARB/NachBdum	SARB	JR033288	Saratoga	M	7	WDS0114	7/15/20	NA	11/24/20	NA	132	Clinical Chemistry	immune	WBC (x10^3 uL)	5	WBC (x10^3 uL), immune
1	7_1	SARB/NachBdum	SARB	JR033288	Saratoga	M	7	WDS0114	7/15/20	NA	11/24/20	NA	132	Clinical Chemistry	rbc	RBC (x10^6 uL)	11.39	RBC (x10^6 uL), rbc
1	7_1	SARB/NachBdum	SARB	JR033288	Saratoga	M	7	WDS0114	7/15/20	NA	11/24/20	NA	132	Clinical Chemistry	rbc	HGB (g/dL)	15.1	HGB (g/dL), rbc
1	7_1	SARB/NachBdum	SARB	JR033288	Saratoga	M	7	WDS0114	7/15/20	NA	11/24/20	NA	132	Clinical Chemistry	rbc	HCT %	49.3	HCT %, rbc
1	7_1	SARB/NachBdum	SARB	JR033288	Saratoga	M	7	WDS0114	7/15/20	NA	11/24/20	NA	132	Clinical Chemistry	rbc	MCV (fL)	43.3	MCV (fL), rbc
1	7_1	SARB/NachBdum	SARB	JR033288	Saratoga	M	7	WDS0114	7/15/20	NA	11/24/20	NA	132	Clinical Chemistry	rbc	MCH (pg)	13.3	MCH (pg), rbc
1	7_1	SARB/NachBdum	SARB	JR033288	Saratoga	M	7	WDS0114	7/15/20	NA	11/24/20	NA	132	Clinical Chemistry	rbc	MCHC (g/dL)	30.6	MCHC (g/dL), rbc
1	7_1	SARB/NachBdum	SARB	JR033288	Saratoga	M	7	WDS0114	7/15/20	NA	11/24/20	NA	132	Clinical Chemistry	rbc	RDW %	17.5	RDW %, rbc
1	7_1	SARB/NachBdum	SARB	JR033288	Saratoga	M	7	WDS0114	7/15/20	NA	11/24/20	NA	132	Clinical Chemistry	platelets	PLT (x10^3 uL)	566	PLT (x10^3 uL), platelets
1	7_1	SARB/NachBdum	SARB	JR033288	Saratoga	M	7	WDS0114	7/15/20	NA	11/24/20	NA	132	Clinical Chemistry	platelets	MPV (fL)	7.5	MPV (fL), platelets
1	7_1	SARB/NachBdum	SARB	JR033288	Saratoga	M	7	WDS0114	7/15/20	NA	11/24/20	NA	132	Clinical Chemistry	immune	% NEUT	15.8	% NEUT, immune
1	7_1	SARB/NachBdum	SARB	JR033288	Saratoga	M	7	WDS0114	7/15/20	NA	11/24/20	NA	132	Clinical Chemistry	immune	% LYMPH	81.6	% LYMPH, immune
1	7_1	SARB/NachBdum	SARB	JR033288	Saratoga	M	7	WDS0114	7/15/20	NA	11/24/20	NA	132	Clinical Chemistry	immune	% MONO	1	% MONO, immune
1	7_1	SARB/NachBdum	SARB	JR033288	Saratoga	M	7	WDS0114	7/15/20	NA	11/24/20	NA	132	Clinical Chemistry	immune	% EOS	1.2	% EOS, immune
1	7_1	SARB/NachBdum	SARB	JR033288	Saratoga	M	7	WDS0114	7/15/20	NA	11/24/20	NA	132	Clinical Chemistry	immune	% BASO	0.4	% BASO, immune
1	7_1	SARB/NachBdum	SARB	JR033288	Saratoga	M	7	WDS0114	7/15/20	NA	11/24/20	NA	132	Clinical Chemistry	rbc	% RETIC	3.3	% RETIC, rbc
1	7_1	SARB/NachBdum	SARB	JR033288	Saratoga	M	7	WDS0114	7/15/20	NA	11/24/20	NA	132	Clinical Chemistry	rbc	# RETIC (x10^9 cells/L)	375.9	# RETIC (x10^9 cells/L), rbc
1	7_1	SARB/NachBdum	SARB	JR033288	Saratoga	M	7	WDS0114	7/15/20	NA	11/24/20	NA	132	Clinical Chemistry	immune	# NEUT (x10^3 cells/uL)	0.79	# NEUT (x10^3 cells/uL), immune
1	7_1	SARB/NachBdum	SARB	JR033288	Saratoga	M	7	WDS0114	7/15/20	NA	11/24/20	NA	132	Clinical Chemistry	immune	# LYMPH (x10^3 cells/uL)	4.08	# LYMPH (x10^3 cells/uL), immune
1	7_1	SARB/NachBdum	SARB	JR033288	Saratoga	M	7	WDS0114	7/15/20	NA	11/24/20	NA	132	Clinical Chemistry	immune	# MONO (x10^3 cells/uL)	0.05	# MONO (x10^3 cells/uL), immune
1	7_1	SARB/NachBdum	SARB	JR033288	Saratoga	M	7	WDS0114	7/15/20	NA	11/24/20	NA	132	Clinical Chemistry	immune	# EOS (x10^3 cells/uL)	0.06	# EOS (x10^3 cells/uL), immune
1	7_1	SARB/NachBdum	SARB	JR033288	Saratoga	M	7	WDS0114	7/15/20	NA	11/24/20	NA	132	Clinical Chemistry	immune	# BASO (x10^3 cells/uL)	0.02	# BASO (x10^3 cells/uL), immune
1	7_1	SARB/NachBdum	SARB	JR033288	Saratoga	M	7	WDS0114	7/15/20	NA	11/24/20	NA	132	Clinical Chemistry	platelets	LCR %	9.4	LCR %, platelets
1	7_1	SARB/NachBdum	SARB	JR033288	Saratoga	M	7	WDS0114	7/15/20	NA	11/24/20	NA	132	Clinical Chemistry	rbc	# NRBC (x10^3cells/uL)	0.02	# NRBC (x10^3cells/uL), rbc
1	7_1	SARB/NachBdum	SARB	JR033288	Saratoga	M	7	WDS0114	7/15/20	NA	11/24/20	NA	132	Clinical Chemistry	rbc	NRBC %%	0.4	NRBC %%, rbc
1	7_1	SARB/NachBdum	SARB	JR033288	Saratoga	M	7	WDS0114	7/15/20	NA	11/24/20	NA	132	Clinical Chemistry	rbc	RET-HE 0	15.7	RET-HE 0, rbc
1	7_1	SARB/NachBdum	SARB	JR033288	Saratoga	M	7	WDS0114	7/15/20	NA	11/24/20	NA	132	Clinical Chemistry	rbc	IRF %	60.1	IRF %, rbc
1	7_1	SARB/NachBdum	SARB	JR033288	Saratoga	M	7	WDS0114	7/15/20	NA	11/24/20	NA	132	Clinical Chemistry	rbc	RDW-SD 0	18.7	RDW-SD 0, rbc
1	7_1	SARB/NachBdum	SARB	JR033288	Saratoga	M	7	WDS0114	7/15/20	NA	11/24/20	NA	132	Clinical Chemistry	rbc	LFR %	39.9	LFR %, rbc
1	7_1	SARB/NachBdum	SARB	JR033288	Saratoga	M	7	WDS0114	7/15/20	NA	11/24/20	NA	132	Clinical Chemistry	rbc	MFR %	22.4	MFR %, rbc
1	7_1	SARB/NachBdum	SARB	JR033288	Saratoga	M	7	WDS0114	7/15/20	NA	11/24/20	NA	132	Clinical Chemistry	rbc	HFR %	37.7	HFR %, rbc
1	7_1	SARB/NachBdum	SARB	JR033288	Saratoga	M	7	WDS0114	7/15/20	NA	11/24/20	NA	132	Clinical Chemistry	platelets	PLT-I (x10^3/uL)	617	PLT-I (x10^3/uL), platelets
1	7_1	SARB/NachBdum	SARB	JR033288	Saratoga	M	7	WDS0114	7/15/20	NA	11/24/20	NA	132	Clinical Chemistry	platelets	PLT-0 (x10^3/uL)	566	PLT-0 (x10^3/uL), platelets
1	7_1	SARB/NachBdum	SARB	JR033288	Saratoga	M	7	WDS0114	7/15/20	NA	11/24/20	NA	132	Clinical Chemistry	immune	PCT %	0.5	PCT %, immune
1	7_1	SARB/NachBdum	SARB	JR033288	Saratoga	M	7	WDS0114	7/15/20	NA	11/24/20	NA	132	Clinical Chemistry	platelets	PDW (fL)	9.8	PDW (fL), platelets
1	7_1	SARB/NachBdum	SARB	JR033288	Saratoga	M	7	WDS0114	7/15/20	NA	11/24/20	NA	132	Clinical Chemistry	liver	ALB (g/dL)	3.2	ALB (g/dL), liver
1	7_1	SARB/NachBdum	SARB	JR033288	Saratoga	M	7	WDS0114	7/15/20	NA	11/24/20	NA	132	Clinical Chemistry	liver	ALP (IU/L)	22	ALP (IU/L), liver
1	7_1	SARB/NachBdum	SARB	JR033288	Saratoga	M	7	WDS0114	7/15/20	NA	11/24/20	NA	132	Clinical Chemistry	liver	ALT (IU/L)	57	ALT (IU/L), liver
1	7_1	SARB/NachBdum	SARB	JR033288	Saratoga	M	7	WDS0114	7/15/20	NA	11/24/20	NA	132	Clinical Chemistry	liver	AST (IU/L)	116	AST (IU/L), liver
1	7_1	SARB/NachBdum	SARB	JR033288	Saratoga	M	7	WDS0114	7/15/20	NA	11/24/20	NA	132	Clinical Chemistry	liver	BUN (mg/dL)	23	BUN (mg/dL), liver
1	7_1	SARB/NachBdum	SARB	JR033288	Saratoga	M	7	WDS0114	7/15/20	NA	11/24/20	NA	132	Clinical Chemistry	lipid	CHOL (mg/dL)	136	CHOL (mg/dL), lipid
1	7_1	SARB/NachBdum	SARB	JR033288	Saratoga	M	7	WDS0114	7/15/20	NA	11/24/20	NA	132	Clinical Chemistry	lipid	GLU (mg/dL)	96	GLU (mg/dL), lipid
1	7_1	SARB/NachBdum	SARB	JR033288	Saratoga	M	7	WDS0114	7/15/20	NA	11/24/20	NA	132	Clinical Chemistry	lipid	HDLX (mg/dL)	105.8	HDLX (mg/dL), lipid
1	7_1	SARB/NachBdum	SARB	JR033288	Saratoga	M	7	WDS0114	7/15/20	NA	11/24/20	NA	132	Clinical Chemistry	liver	TBILC (mg/dL)	0.21	TBILC (mg/dL), liver
1	7_1	SARB/NachBdum	SARB	JR033288	Saratoga	M	7	WDS0114	7/15/20	NA	11/24/20	NA	132	Clinical Chemistry	liver	TP (g/dL)	5.5	TP (g/dL), liver
1	7_1	SARB/NachBdum	SARB	JR033288	Saratoga	M	7	WDS0114	7/15/20	NA	11/24/20	NA	132	Clinical Chemistry	lipid	TRIG (mg/dL)	92	TRIG (mg/dL), lipid
1	7_1	SARB/NachBdum	SARB	JR033288	Saratoga	M	7	WDS0114	7/15/20	NA	11/24/20	NA	132	Clinical Chemistry	liver	ALB (/GL)	1	ALB (/GL), liver
1	7_1	SARB/NachBdum	SARB	JR033288	Saratoga	M	7	WDS0114	7/15/20	NA	11/24/20	NA	132	Clinical Chemistry	liver	CREX (mg/dL)	0.09	CREX (mg/dL), liver
1	7_1	SARB/NachBdum	SARB	JR033288	Saratoga	M	7	WDS0114	7/15/20	NA	11/24/20	NA	132	Clinical Chemistry	liver	GLOB	2	GLOB, liver
1	15_1	MANB/NachBdum	MANB	JR033290	Manaus	M	15	WDS0102	7/15/20	NA	11/24/20	NA	132	Clinical Chemistry	lipid	INSULIN (pg/mL)	510.4140918	INSULIN (pg/mL), lipid
1	15_1	MANB/NachBdum	MANB	JR033290	Manaus	M	15	WDS0102	7/15/20	NA	11/24/20	NA	132	Clinical Chemistry	immune	WBC (x10^3 uL)	3.05	WBC (x10^3 uL), immune
1	15_1	MANB/NachBdum	MANB	JR033290	Manaus	M	15	WDS0102	7/15/20	NA	11/24/20	NA	132	Clinical Chemistry	rbc	RBC (x10^6 uL)	9.29	RBC (x10^6 uL), rbc
1	15_1	MANB/NachBdum	MANB	JR033290	Manaus	M	15	WDS0102	7/15/20	NA	11/24/20	NA	132	Clinical Chemistry	rbc	HGB (g/dL)	13.9	HGB (g/dL), rbc
1	15_1	MANB/NachBdum	MANB	JR033290	Manaus	M	15	WDS0102	7/15/20	NA	11/24/20	NA	132	Clinical Chemistry	rbc	HCT %	47	HCT %, rbc
1	15_1	MANB/NachBdum	MANB	JR033290	Manaus	M	15	WDS0102	7/15/20	NA	11/24/20	NA	132	Clinical Chemistry	rbc	MCV (fL)	50.6	MCV (fL), rbc
1	15_1	MANB/NachBdum	MANB	JR033290	Manaus	M	15	WDS0102	7/15/20	NA	11/24/20	NA	132	Clinical Chemistry	rbc	MCH (pg)	15	MCH (pg), rbc
1	15_1	MANB/NachBdum	MANB	JR033290	Manaus	M	15	WDS0102	7/15/20	NA	11/24/20	NA	132	Clinical Chemistry	rbc	MCHC (g/dL)	29.6	MCHC (g/dL), rbc
1	15_1	MANB/NachBdum	MANB	JR033290	Manaus	M	15	WDS0102	7/15/20	NA	11/24/20	NA	132	Clinical Chemistry	platelets	PLT (x10^3 uL)	1961	PLT (x10^3 uL), platelets
1	15_1	MANB/NachBdum	MANB	JR033290	Manaus	M	15	WDS0102	7/15/20	NA	11/24/20	NA	132	Clinical Chemistry	platelets	MPV (fL)	6.4	MPV (fL), platelets
1	15_1	MANB/NachBdum	MANB	JR033290	Manaus	M	15	WDS0102	7/15/20	NA	11/24/20	NA	132	Clinical Chemistry	immune	% NEUT	48.2	% NEUT, immune
1	15_1	MANB/NachBdum	MANB	JR033290	Manaus	M	15	WDS0102	7/15/20	NA	11/24/20	NA	132	Clinical Chemistry	immune	% LYMPH	45.9	% LYMPH, immune
1	15_1	MANB/NachBdum	MANB	JR033290	Manaus	M	15	WDS0102	7/15/20	NA	11/24/20	NA	132	Clinical Chemistry	immune	% MONO	3	% MONO, immune
1	15_1	MANB/NachBdum	MANB	JR033290	Manaus	M	15	WDS0102	7/15/20	NA	11/24/20	NA	132	Clinical Chemistry	immune	% EOS	2.6	% EOS, immune
1	15_1	MANB/NachBdum	MANB	JR033290	Manaus	M	15	WDS0102	7/15/20	NA	11/24/20	NA	132	Clinical Chemistry	immune	% BASO	0.3	% BASO, immune
1	15_1	MANB/NachBdum	MANB	JR033290	Manaus	M	15	WDS0102	7/15/20	NA	11/24/20	NA	132	Clinical Chemistry	rbc	% RETIC	16.83	% RETIC, rbc
1	15_1	MANB/NachBdum	MANB	JR033290	Manaus	M	15	WDS0102	7/15/20	NA	11/24/20	NA	132	Clinical Chemistry	rbc	# RETIC (x10^9 cells/L)	1563.5	# RETIC (x10^9 cells/L), rbc
1	15_1	MANB/NachBdum	MANB	JR033290	Manaus	M	15	WDS0102	7/15/20	NA	11/24/20	NA	132	Clinical Chemistry	immune	# NEUT (x10^3 cells/uL)	1.47	# NEUT (x10^3 cells/uL), immune
1	15_1	MANB/NachBdum	MANB	JR033290	Manaus	M	15	WDS0102	7/15/20	NA	11/24/20	NA	132	Clinical Chemistry	immune	# LYMPH (x10^3 cells/uL)	1.4	# LYMPH (x10^3 cells/uL), immune
1	15_1	MANB/NachBdum	MANB	JR033290	Manaus	M	15	WDS0102	7/15/20	NA	11/24/20	NA	132	Clinical Chemistry	immune	# MONO (x10^3 cells/uL)	0.09	# MONO (x10^3 cells/uL), immune
1	15_1	MANB/NachBdum	MANB	JR033290	Manaus	M	15	WDS0102	7/15/20	NA	11/24/20	NA	132	Clinical Chemistry	immune	# EOS (x10^3 cells/uL)	0.08	# EOS (x10^3 cells/uL), immune
1	15_1	MANB/NachBdum	MANB	JR033290	Manaus	M	15	WDS0102	7/15/20	NA	11/24/20	NA	132	Clinical Chemistry	immune	# BASO (x10^3 cells/uL)	0.01	# BASO (x10^3 cells/uL), immune
1	15_1	MANB/NachBdum	MANB	JR033290	Manaus	M	15	WDS0102	7/15/20	NA	11/24/20	NA	132	Clinical Chemistry	platelets	LCR %	2.6	LCR %, platelets
1	15_1	MANB/NachBdum	MANB	JR033290	Manaus	M	15	WDS0102	7/15/20	NA	11/24/20	NA	132	Clinical Chemistry	rbc	# NRBC (x10^3cells/uL)	0.04	# NRBC (x10^3cells/uL), rbc
1	15_1	MANB/NachBdum	MANB	JR033290	Manaus	M	15	WDS0102	7/15/20	NA	11/24/20	NA	132	Clinical Chemistry	rbc	NRBC %%	1.3	NRBC %%, rbc
1	15_1	MANB/NachBdum	MANB	JR033290	Manaus	M	15	WDS0102	7/15/20	NA	11/24/20	NA	132	Clinical Chemistry	rbc	RET-HE 0	17.7	RET-HE 0, rbc
1	15_1	MANB/NachBdum	MANB	JR033290	Manaus	M	15	WDS0102	7/15/20	NA	11/24/20	NA	132	Clinical Chemistry	rbc	IRF %	73.3	IRF %, rbc
1	15_1	MANB/NachBdum	MANB	JR033290	Manaus	M	15	WDS0102	7/15/20	NA	11/24/20	NA	132	Clinical Chemistry	rbc	LFR %	26.7	LFR %, rbc
1	15_1	MANB/NachBdum	MANB	JR033290	Manaus	M	15	WDS0102	7/15/20	NA	11/24/20	NA	132	Clinical Chemistry	rbc	MFR %	12.5	MFR %, rbc
1	15_1	MANB/NachBdum	MANB	JR033290	Manaus	M	15	WDS0102	7/15/20	NA	11/24/20	NA	132	Clinical Chemistry	rbc	HFR %	60.8	HFR %, rbc
1	15_1	MANB/NachBdum	MANB	JR033290	Manaus	M	15	WDS0102	7/15/20	NA	11/24/20	NA	132	Clinical Chemistry	platelets	PLT-I (x10^3/uL)	2523	PLT-I (x10^3/uL), platelets
1	15_1	MANB/NachBdum	MANB	JR033290	Manaus	M	15	WDS0102	7/15/20	NA	11/24/20	NA	132	Clinical Chemistry	platelets	PLT-0 (x10^3/uL)	1961	PLT-0 (x10^3/uL), platelets
1	15_1	MANB/NachBdum	MANB	JR033290	Manaus	M	15	WDS0102	7/15/20	NA	11/24/20	NA	132	Clinical Chemistry	immune	PCT %	1.6	PCT %, immune
1	15_1	MANB/NachBdum	MANB	JR033290	Manaus	M	15	WDS0102	7/15/20	NA	11/24/20	NA	132	Clinical Chemistry	platelets	PDW (fL)	6.4	PDW (fL), platelets
1	15_1	MANB/NachBdum	MANB	JR033290	Manaus	M	15	WDS0102	7/15/20	NA	11/24/20	NA	132	Clinical Chemistry	liver	ALB (g/dL)	3.1	ALB (g/dL), liver
1	15_1	MANB/NachBdum	MANB	JR033290	Manaus	M	15	WDS0102	7/15/20	NA	11/24/20	NA	132	Clinical Chemistry	liver	ALP (IU/L)	6	ALP (IU/L), liver
1	15_1	MANB/NachBdum	MANB	JR033290	Manaus	M	15	WDS0102	7/15/20	NA	11/24/20	NA	132	Clinical Chemistry	liver	ALT (IU/L)	241	ALT (IU/L), liver
1	15_1	MANB/NachBdum	MANB	JR033290	Manaus	M	15	WDS0102	7/15/20	NA	11/24/20	NA	132	Clinical Chemistry	liver	AST (IU/L)	632	AST (IU/L), liver
1	15_1	MANB/NachBdum	MANB	JR033290	Manaus	M	15	WDS0102	7/15/20	NA	11/24/20	NA	132	Clinical Chemistry	liver	BUN (mg/dL)	23	BUN (mg/dL), liver
1	15_1	MANB/NachBdum	MANB	JR033290	Manaus	M	15	WDS0102	7/15/20	NA	11/24/20	NA	132	Clinical Chemistry	lipid	CHOL (mg/dL)	117	CHOL (mg/dL), lipid
1	15_1	MANB/NachBdum	MANB	JR033290	Manaus	M	15	WDS0102	7/15/20	NA	11/24/20	NA	132	Clinical Chemistry	lipid	GLU (mg/dL)	129	GLU (mg/dL), lipid
1	15_1	MANB/NachBdum	MANB	JR033290	Manaus	M	15	WDS0102	7/15/20	NA	11/24/20	NA	132	Clinical Chemistry	lipid	HDLX (mg/dL)	79	HDLX (mg/dL), lipid
1	15_1	MANB/NachBdum	MANB	JR033290	Manaus	M	15	WDS0102	7/15/20	NA	11/24/20	NA	132	Clinical Chemistry	liver	TBILC (mg/dL)	0.1	TBILC (mg/dL), liver
1	15_1	MANB/NachBdum	MANB	JR033290	Manaus	M	15	WDS0102	7/15/20	NA	11/24/20	NA	132	Clinical Chemistry	liver	TP (g/dL)	5.7	TP (g/dL), liver
1	15_1	MANB/NachBdum	MANB	JR033290	Manaus	M	15	WDS0102	7/15/20	NA	11/24/20	NA	132	Clinical Chemistry	lipid	TRIG (mg/dL)	41	TRIG (mg/dL), lipid
1	15_1	MANB/NachBdum	MANB	JR033290	Manaus	M	15	WDS0102	7/15/20	NA	11/24/20	NA	132	Clinical Chemistry	liver	ALB (/GL)	1	ALB (/GL), liver
1	15_1	MANB/NachBdum	MANB	JR033290	Manaus	M	15	WDS0102	7/15/20	NA	11/24/20	NA	132	Clinical Chemistry	liver	CREX (mg/dL)	0.12	CREX (mg/dL), liver
1	15_1	MANB/NachBdum	MANB	JR033290	Manaus	M	15	WDS0102	7/15/20	NA	11/24/20	NA	132	Clinical Chemistry	liver	GLOB	3	GLOB, liver
1	16_1	MANB/NachBdum	MANB	JR033290	Manaus	M	16	WDS0116	7/15/20	NA	11/24/20	NA	132	Clinical Chemistry	lipid	INSULIN (pg/mL)	524.1696985	INSULIN (pg/mL), lipid
1	16_1	MANB/NachBdum	MANB	JR033290	Manaus	M	16	WDS0116	7/15/20	NA	11/24/20	NA	132	Clinical Chemistry	lipid	LEPTIN (pg/mL)	619.4723052	LEPTIN (pg/mL), lipid
1	16_1	MANB/NachBdum	MANB	JR033290	Manaus	M	16	WDS0116	7/15/20	NA	11/24/20	NA	132	Clinical Chemistry	immune	WBC (x10^3 uL)	1.77	WBC (x10^3 uL), immune
1	16_1	MANB/NachBdum	MANB	JR033290	Manaus	M	16	WDS0116	7/15/20	NA	11/24/20	NA	132	Clinical Chemistry	rbc	RBC (x10^6 uL)	12.38	RBC (x10^6 uL), rbc
1	16_1	MANB/NachBdum	MANB	JR033290	Manaus	M	16	WDS0116	7/15/20	NA	11/24/20	NA	132	Clinical Chemistry	rbc	HGB (g/dL)	15.9	HGB (g/dL), rbc
1	16_1	MANB/NachBdum	MANB	JR033290	Manaus	M	16	WDS0116	7/15/20	NA	11/24/20	NA	132	Clinical Chemistry	rbc	HCT %	52.1	HCT %, rbc
1	16_1	MANB/NachBdum	MANB	JR033290	Manaus	M	16	WDS0116	7/15/20	NA	11/24/20	NA	132	Clinical Chemistry	rbc	MCV (fL)	42.1	MCV (fL), rbc
1	16_1	MANB/NachBdum	MANB	JR033290	Manaus	M	16	WDS0116	7/15/20	NA	11/24/20	NA	132	Clinical Chemistry	rbc	MCH (pg)	12.8	MCH (pg), rbc
1	16_1	MANB/NachBdum	MANB	JR033290	Manaus	M	16	WDS0116	7/15/20	NA	11/24/20	NA	132	Clinical Chemistry	rbc	MCHC (g/dL)	30.5	MCHC (g/dL), rbc
1	16_1	MANB/NachBdum	MANB	JR033290	Manaus	M	16	WDS0116	7/15/20	NA	11/24/20	NA	132	Clinical Chemistry	rbc	RDW %	21.2	RDW %, rbc
1	16_1	MANB/NachBdum	MANB	JR033290	Manaus	M	16	WDS0116	7/15/20	NA	11/24/20	NA	132	Clinical Chemistry	platelets	PLT (x10^3 uL)	1829	PLT (x10^3 uL), platelets
1	16_1	MANB/NachBdum	MANB	JR033290	Manaus	M	16	WDS0116	7/15/20	NA	11/24/20	NA	132	Clinical Chemistry	platelets	MPV (fL)	6.1	MPV (fL), platelets
1	16_1	MANB/NachBdum	MANB	JR033290	Manaus	M	16	WDS0116	7/15/20	NA	11/24/20	NA	132	Clinical Chemistry	immune	% NEUT	24.2	% NEUT, immune
1	16_1	MANB/NachBdum	MANB	JR033290	Manaus	M	16	WDS0116	7/15/20	NA	11/24/20	NA	132	Clinical Chemistry	immune	% LYMPH	61.6	% LYMPH, immune
1	16_1	MANB/NachBdum	MANB	JR033290	Manaus	M	16	WDS0116	7/15/20	NA	11/24/20	NA	132	Clinical Chemistry	immune	% MONO	3.4	% MONO, immune
1	16_1	MANB/NachBdum	MANB	JR033290	Manaus	M	16	WDS0116	7/15/20	NA	11/24/20	NA	132	Clinical Chemistry	immune	% EOS	10.2	% EOS, immune
1	16_1	MANB/NachBdum	MANB	JR033290	Manaus	M	16	WDS0116	7/15/20	NA	11/24/20	NA	132	Clinical Chemistry	immune	% BASO	0.6	% BASO, immune
1	16_1	MANB/NachBdum	MANB	JR033290	Manaus	M	16	WDS0116	7/15/20	NA	11/24/20	NA	132	Clinical Chemistry	rbc	% RETIC	2.56	% RETIC, rbc
1	16_1	MANB/NachBdum	MANB	JR033290	Manaus	M	16	WDS0116	7/15/20	NA	11/24/20	NA	132	Clinical Chemistry	rbc	# RETIC (x10^9 cells/L)	316.9	# RETIC (x10^9 cells/L), rbc
1	16_1	MANB/NachBdum	MANB	JR033290	Manaus	M	16	WDS0116	7/15/20	NA	11/24/20	NA	132	Clinical Chemistry	immune	# NEUT (x10^3 cells/uL)	0.43	# NEUT (x10^3 cells/uL), immune
1	16_1	MANB/NachBdum	MANB	JR033290	Manaus	M	16	WDS0116	7/15/20	NA	11/24/20	NA	132	Clinical Chemistry	immune	# LYMPH (x10^3 cells/uL)	1.09	# LYMPH (x10^3 cells/uL), immune
1	16_1	MANB/NachBdum	MANB	JR033290	Manaus	M	16	WDS0116	7/15/20	NA	11/24/20	NA	132	Clinical Chemistry	immune	# MONO (x10^3 cells/uL)	0.06	# MONO (x10^3 cells/uL), immune
1	16_1	MANB/NachBdum	MANB	JR033290	Manaus	M	16	WDS0116	7/15/20	NA	11/24/20	NA	132	Clinical Chemistry	immune	# EOS (x10^3 cells/uL)	0.18	# EOS (x10^3 cells/uL), immune
1	16_1	MANB/NachBdum	MANB	JR033290	Manaus	M	16	WDS0116	7/15/20	NA	11/24/20	NA	132	Clinical Chemistry	immune	# BASO (x10^3 cells/uL)	0.01	# BASO (x10^3 cells/uL), immune
1	16_1	MANB/NachBdum	MANB	JR033290	Manaus	M	16	WDS0116	7/15/20	NA	11/24/20	NA	132	Clinical Chemistry	platelets	LCR %	2.7	LCR %, platelets
1	16_1	MANB/NachBdum	MANB	JR033290	Manaus	M	16	WDS0116	7/15/20	NA	11/24/20	NA	132	Clinical Chemistry	rbc	# NRBC (x10^3cells/uL)	0	# NRBC (x10^3cells/uL), rbc
1	16_1	MANB/NachBdum	MANB	JR033290	Manaus	M	16	WDS0116	7/15/20	NA	11/24/20	NA	132	Clinical Chemistry	rbc	NRBC %%	0	NRBC %%, rbc
1	16_1	MANB/NachBdum	MANB	JR033290	Manaus	M	16	WDS0116	7/15/20	NA	11/24/20	NA	132	Clinical Chemistry	rbc	RET-HE 0	15.2	RET-HE 0, rbc
1	16_1	MANB/NachBdum	MANB	JR033290	Manaus	M	16	WDS0116	7/15/20	NA	11/24/20	NA	132	Clinical Chemistry	rbc	IRF %	55.3	IRF %, rbc
1	16_1	MANB/NachBdum	MANB	JR033290	Manaus	M	16	WDS0116	7/15/20	NA	11/24/20	NA	132	Clinical Chemistry	rbc	RDW-SD 0	24.1	RDW-SD 0, rbc
1	16_1	MANB/NachBdum	MANB	JR033290	Manaus	M	16	WDS0116	7/15/20	NA	11/24/20	NA	132	Clinical Chemistry	rbc	LFR %	44.7	LFR %, rbc
1	16_1	MANB/NachBdum	MANB	JR033290	Manaus	M	16	WDS0116	7/15/20	NA	11/24/20	NA	132	Clinical Chemistry	rbc	MFR %	20.7	MFR %, rbc
1	16_1	MANB/NachBdum	MANB	JR033290	Manaus	M	16	WDS0116	7/15/20	NA	11/24/20	NA	132	Clinical Chemistry	rbc	HFR %	34.6	HFR %, rbc
1	16_1	MANB/NachBdum	MANB	JR033290	Manaus	M	16	WDS0116	7/15/20	NA	11/24/20	NA	132	Clinical Chemistry	platelets	PLT-I (x10^3/uL)	1956	PLT-I (x10^3/uL), platelets
1	16_1	MANB/NachBdum	MANB	JR033290	Manaus	M	16	WDS0116	7/15/20	NA	11/24/20	NA	132	Clinical Chemistry	platelets	PLT-0 (x10^3/uL)	1829	PLT-0 (x10^3/uL), platelets
1	16_1	MANB/NachBdum	MANB	JR033290	Manaus	M	16	WDS0116	7/15/20	NA	11/24/20	NA	132	Clinical Chemistry	immune	PCT %	1.2	PCT %, immune
1	16_1	MANB/NachBdum	MANB	JR033290	Manaus	M	16	WDS0116	7/15/20	NA	11/24/20	NA	132	Clinical Chemistry	platelets	PDW (fL)	6.3	PDW (fL), platelets
1	16_1	MANB/NachBdum	MANB	JR033290	Manaus	M	16	WDS0116	7/15/20	NA	11/24/20	NA	132	Clinical Chemistry	liver	ALB (g/dL)	3.2	ALB (g/dL), liver
1	16_1	MANB/NachBdum	MANB	JR033290	Manaus	M	16	WDS0116	7/15/20	NA	11/24/20	NA	132	Clinical Chemistry	liver	ALP (IU/L)	23	ALP (IU/L), liver
1	16_1	MANB/NachBdum	MANB	JR033290	Manaus	M	16	WDS0116	7/15/20	NA	11/24/20	NA	132	Clinical Chemistry	liver	ALT (IU/L)	100	ALT (IU/L), liver
1	16_1	MANB/NachBdum	MANB	JR033290	Manaus	M	16	WDS0116	7/15/20	NA	11/24/20	NA	132	Clinical Chemistry	liver	AST (IU/L)	229	AST (IU/L), liver
1	16_1	MANB/NachBdum	MANB	JR033290	Manaus	M	16	WDS0116	7/15/20	NA	11/24/20	NA	132	Clinical Chemistry	liver	BUN (mg/dL)	18	BUN (mg/dL), liver
1	16_1	MANB/NachBdum	MANB	JR033290	Manaus	M	16	WDS0116	7/15/20	NA	11/24/20	NA	132	Clinical Chemistry	lipid	CHOL (mg/dL)	87	CHOL (mg/dL), lipid
1	16_1	MANB/NachBdum	MANB	JR033290	Manaus	M	16	WDS0116	7/15/20	NA	11/24/20	NA	132	Clinical Chemistry	lipid	GLU (mg/dL)	149	GLU (mg/dL), lipid
1	16_1	MANB/NachBdum	MANB	JR033290	Manaus	M	16	WDS0116	7/15/20	NA	11/24/20	NA	132	Clinical Chemistry	lipid	HDLX (mg/dL)	71.4	HDLX (mg/dL), lipid
1	16_1	MANB/NachBdum	MANB	JR033290	Manaus	M	16	WDS0116	7/15/20	NA	11/24/20	NA	132	Clinical Chemistry	liver	TBILC (mg/dL)	0.17	TBILC (mg/dL), liver
1	16_1	MANB/NachBdum	MANB	JR033290	Manaus	M	16	WDS0116	7/15/20	NA	11/24/20	NA	132	Clinical Chemistry	liver	TP (g/dL)	5.5	TP (g/dL), liver
1	16_1	MANB/NachBdum	MANB	JR033290	Manaus	M	16	WDS0116	7/15/20	NA	11/24/20	NA	132	Clinical Chemistry	lipid	TRIG (mg/dL)	46	TRIG (mg/dL), lipid
1	16_1	MANB/NachBdum	MANB	JR033290	Manaus	M	16	WDS0116	7/15/20	NA	11/24/20	NA	132	Clinical Chemistry	liver	ALB (/GL)	1	ALB (/GL), liver
1	16_1	MANB/NachBdum	MANB	JR033290	Manaus	M	16	WDS0116	7/15/20	NA	11/24/20	NA	132	Clinical Chemistry	liver	CREX (mg/dL)	0.1	CREX (mg/dL), liver
1	16_1	MANB/NachBdum	MANB	JR033290	Manaus	M	16	WDS0116	7/15/20	NA	11/24/20	NA	132	Clinical Chemistry	liver	GLOB	2	GLOB, liver
3	17_3	SARA/NachBdum	SARA	JR033287	Saratoga	F	17	WDS0307	7/24/20	NA	12/8/20	NA	137	Clinical Chemistry	lipid	INSULIN (pg/mL)	380.1265628	INSULIN (pg/mL), lipid
3	17_3	SARA/NachBdum	SARA	JR033287	Saratoga	F	17	WDS0307	7/24/20	NA	12/8/20	NA	137	Clinical Chemistry	lipid	LEPTIN (pg/mL)	3005.182299	LEPTIN (pg/mL), lipid
3	17_3	SARA/NachBdum	SARA	JR033287	Saratoga	F	17	WDS0307	7/24/20	NA	12/8/20	NA	137	Clinical Chemistry	immune	WBC (x10^3 uL)	3.06	WBC (x10^3 uL), immune
3	17_3	SARA/NachBdum	SARA	JR033287	Saratoga	F	17	WDS0307	7/24/20	NA	12/8/20	NA	137	Clinical Chemistry	rbc	RBC (x10^6 uL)	10.56	RBC (x10^6 uL), rbc
3	17_3	SARA/NachBdum	SARA	JR033287	Saratoga	F	17	WDS0307	7/24/20	NA	12/8/20	NA	137	Clinical Chemistry	rbc	HGB (g/dL)	17	HGB (g/dL), rbc
3	17_3	SARA/NachBdum	SARA	JR033287	Saratoga	F	17	WDS0307	7/24/20	NA	12/8/20	NA	137	Clinical Chemistry	rbc	HCT %	51.1	HCT %, rbc
3	17_3	SARA/NachBdum	SARA	JR033287	Saratoga	F	17	WDS0307	7/24/20	NA	12/8/20	NA	137	Clinical Chemistry	rbc	MCV (fL)	48.4	MCV (fL), rbc
3	17_3	SARA/NachBdum	SARA	JR033287	Saratoga	F	17	WDS0307	7/24/20	NA	12/8/20	NA	137	Clinical Chemistry	rbc	MCH (pg)	16.1	MCH (pg), rbc
3	17_3	SARA/NachBdum	SARA	JR033287	Saratoga	F	17	WDS0307	7/24/20	NA	12/8/20	NA	137	Clinical Chemistry	rbc	MCHC (g/dL)	33.3	MCHC (g/dL), rbc
3	17_3	SARA/NachBdum	SARA	JR033287	Saratoga	F	17	WDS0307	7/24/20	NA	12/8/20	NA	137	Clinical Chemistry	rbc	RDW %	19.1	RDW %, rbc
3	17_3	SARA/NachBdum	SARA	JR033287	Saratoga	F	17	WDS0307	7/24/20	NA	12/8/20	NA	137	Clinical Chemistry	platelets	PLT (x10^3 uL)	604	PLT (x10^3 uL), platelets
3	17_3	SARA/NachBdum	SARA	JR033287	Saratoga	F	17	WDS0307	7/24/20	NA	12/8/20	NA	137	Clinical Chemistry	platelets	MPV (fL)	9.8	MPV (fL), platelets
3	17_3	SARA/NachBdum	SARA	JR033287	Saratoga	F	17	WDS0307	7/24/20	NA	12/8/20	NA	137	Clinical Chemistry	immune	% NEUT	16.4	% NEUT, immune
3	17_3	SARA/NachBdum	SARA	JR033287	Saratoga	F	17	WDS0307	7/24/20	NA	12/8/20	NA	137	Clinical Chemistry	immune	% LYMPH	78.4	% LYMPH, immune
3	17_3	SARA/NachBdum	SARA	JR033287	Saratoga	F	17	WDS0307	7/24/20	NA	12/8/20	NA	137	Clinical Chemistry	immune	% MONO	1.3	% MONO, immune
3	17_3	SARA/NachBdum	SARA	JR033287	Saratoga	F	17	WDS0307	7/24/20	NA	12/8/20	NA	137	Clinical Chemistry	immune	% EOS	2.9	% EOS, immune
3	17_3	SARA/NachBdum	SARA	JR033287	Saratoga	F	17	WDS0307	7/24/20	NA	12/8/20	NA	137	Clinical Chemistry	immune	% BASO	1	% BASO, immune
3	17_3	SARA/NachBdum	SARA	JR033287	Saratoga	F	17	WDS0307	7/24/20	NA	12/8/20	NA	137	Clinical Chemistry	rbc	% RETIC	4.61	% RETIC, rbc
3	17_3	SARA/NachBdum	SARA	JR033287	Saratoga	F	17	WDS0307	7/24/20	NA	12/8/20	NA	137	Clinical Chemistry	rbc	# RETIC (x10^9 cells/L)	486.8	# RETIC (x10^9 cells/L), rbc
3	17_3	SARA/NachBdum	SARA	JR033287	Saratoga	F	17	WDS0307	7/24/20	NA	12/8/20	NA	137	Clinical Chemistry	immune	# NEUT (x10^3 cells/uL)	0.5	# NEUT (x10^3 cells/uL), immune
3	17_3	SARA/NachBdum	SARA	JR033287	Saratoga	F	17	WDS0307	7/24/20	NA	12/8/20	NA	137	Clinical Chemistry	immune	# LYMPH (x10^3 cells/uL)	2.4	# LYMPH (x10^3 cells/uL), immune
3	17_3	SARA/NachBdum	SARA	JR033287	Saratoga	F	17	WDS0307	7/24/20	NA	12/8/20	NA	137	Clinical Chemistry	immune	# MONO (x10^3 cells/uL)	0.04	# MONO (x10^3 cells/uL), immune
3	17_3	SARA/NachBdum	SARA	JR033287	Saratoga	F	17	WDS0307	7/24/20	NA	12/8/20	NA	137	Clinical Chemistry	immune	# EOS (x10^3 cells/uL)	0.09	# EOS (x10^3 cells/uL), immune
3	17_3	SARA/NachBdum	SARA	JR033287	Saratoga	F	17	WDS0307	7/24/20	NA	12/8/20	NA	137	Clinical Chemistry	immune	# BASO (x10^3 cells/uL)	0.03	# BASO (x10^3 cells/uL), immune
3	17_3	SARA/NachBdum	SARA	JR033287	Saratoga	F	17	WDS0307	7/24/20	NA	12/8/20	NA	137	Clinical Chemistry	platelets	LCR %	29.7	LCR %, platelets
3	17_3	SARA/NachBdum	SARA	JR033287	Saratoga	F	17	WDS0307	7/24/20	NA	12/8/20	NA	137	Clinical Chemistry	rbc	# NRBC (x10^3cells/uL)	0	# NRBC (x10^3cells/uL), rbc
3	17_3	SARA/NachBdum	SARA	JR033287	Saratoga	F	17	WDS0307	7/24/20	NA	12/8/20	NA	137	Clinical Chemistry	rbc	NRBC %%	0	NRBC %%, rbc
3	17_3	SARA/NachBdum	SARA	JR033287	Saratoga	F	17	WDS0307	7/24/20	NA	12/8/20	NA	137	Clinical Chemistry	rbc	RET-HE 0	18.5	RET-HE 0, rbc
3	17_3	SARA/NachBdum	SARA	JR033287	Saratoga	F	17	WDS0307	7/24/20	NA	12/8/20	NA	137	Clinical Chemistry	rbc	IRF %	65.4	IRF %, rbc
3	17_3	SARA/NachBdum	SARA	JR033287	Saratoga	F	17	WDS0307	7/24/20	NA	12/8/20	NA	137	Clinical Chemistry	rbc	RDW-SD 0	26.9	RDW-SD 0, rbc
3	17_3	SARA/NachBdum	SARA	JR033287	Saratoga	F	17	WDS0307	7/24/20	NA	12/8/20	NA	137	Clinical Chemistry	rbc	LFR %	34.6	LFR %, rbc
3	17_3	SARA/NachBdum	SARA	JR033287	Saratoga	F	17	WDS0307	7/24/20	NA	12/8/20	NA	137	Clinical Chemistry	rbc	MFR %	21.9	MFR %, rbc
3	17_3	SARA/NachBdum	SARA	JR033287	Saratoga	F	17	WDS0307	7/24/20	NA	12/8/20	NA	137	Clinical Chemistry	rbc	HFR %	43.5	HFR %, rbc
3	17_3	SARA/NachBdum	SARA	JR033287	Saratoga	F	17	WDS0307	7/24/20	NA	12/8/20	NA	137	Clinical Chemistry	platelets	PLT-I (x10^3/uL)	899	PLT-I (x10^3/uL), platelets
3	17_3	SARA/NachBdum	SARA	JR033287	Saratoga	F	17	WDS0307	7/24/20	NA	12/8/20	NA	137	Clinical Chemistry	platelets	PLT-0 (x10^3/uL)	604	PLT-0 (x10^3/uL), platelets
3	17_3	SARA/NachBdum	SARA	JR033287	Saratoga	F	17	WDS0307	7/24/20	NA	12/8/20	NA	137	Clinical Chemistry	immune	PCT %	0.9	PCT %, immune
3	17_3	SARA/NachBdum	SARA	JR033287	Saratoga	F	17	WDS0307	7/24/20	NA	12/8/20	NA	137	Clinical Chemistry	liver	ALB (g/dL)	3.3	ALB (g/dL), liver
3	17_3	SARA/NachBdum	SARA	JR033287	Saratoga	F	17	WDS0307	7/24/20	NA	12/8/20	NA	137	Clinical Chemistry	liver	ALP (IU/L)	91	ALP (IU/L), liver
3	17_3	SARA/NachBdum	SARA	JR033287	Saratoga	F	17	WDS0307	7/24/20	NA	12/8/20	NA	137	Clinical Chemistry	liver	ALT (IU/L)	53	ALT (IU/L), liver
3	17_3	SARA/NachBdum	SARA	JR033287	Saratoga	F	17	WDS0307	7/24/20	NA	12/8/20	NA	137	Clinical Chemistry	liver	AST (IU/L)	142	AST (IU/L), liver
3	17_3	SARA/NachBdum	SARA	JR033287	Saratoga	F	17	WDS0307	7/24/20	NA	12/8/20	NA	137	Clinical Chemistry	liver	BUN (mg/dL)	24	BUN (mg/dL), liver
3	17_3	SARA/NachBdum	SARA	JR033287	Saratoga	F	17	WDS0307	7/24/20	NA	12/8/20	NA	137	Clinical Chemistry	lipid	CHOL (mg/dL)	116	CHOL (mg/dL), lipid
3	17_3	SARA/NachBdum	SARA	JR033287	Saratoga	F	17	WDS0307	7/24/20	NA	12/8/20	NA	137	Clinical Chemistry	rbc	Iron (ug/dL)	247	Iron (ug/dL), rbc
3	17_3	SARA/NachBdum	SARA	JR033287	Saratoga	F	17	WDS0307	7/24/20	NA	12/8/20	NA	137	Clinical Chemistry	lipid	GLU (mg/dL)	128	GLU (mg/dL), lipid
3	17_3	SARA/NachBdum	SARA	JR033287	Saratoga	F	17	WDS0307	7/24/20	NA	12/8/20	NA	137	Clinical Chemistry	lipid	HDLX (mg/dL)	82.8	HDLX (mg/dL), lipid
3	17_3	SARA/NachBdum	SARA	JR033287	Saratoga	F	17	WDS0307	7/24/20	NA	12/8/20	NA	137	Clinical Chemistry	liver	TBILC (mg/dL)	0.25	TBILC (mg/dL), liver
3	17_3	SARA/NachBdum	SARA	JR033287	Saratoga	F	17	WDS0307	7/24/20	NA	12/8/20	NA	137	Clinical Chemistry	liver	TP (g/dL)	5.8	TP (g/dL), liver
3	17_3	SARA/NachBdum	SARA	JR033287	Saratoga	F	17	WDS0307	7/24/20	NA	12/8/20	NA	137	Clinical Chemistry	lipid	TRIG (mg/dL)	74	TRIG (mg/dL), lipid
3	17_3	SARA/NachBdum	SARA	JR033287	Saratoga	F	17	WDS0307	7/24/20	NA	12/8/20	NA	137	Clinical Chemistry	liver	ALB (/GL)	1	ALB (/GL), liver
3	17_3	SARA/NachBdum	SARA	JR033287	Saratoga	F	17	WDS0307	7/24/20	NA	12/8/20	NA	137	Clinical Chemistry	liver	CREX (mg/dL)	0.11	CREX (mg/dL), liver
3	17_3	SARA/NachBdum	SARA	JR033287	Saratoga	F	17	WDS0307	7/24/20	NA	12/8/20	NA	137	Clinical Chemistry	liver	GLOB	3	GLOB, liver
3	18_3	SARA/NachBdum	SARA	JR033287	Saratoga	F	18	WDS0310	7/24/20	NA	12/8/20	NA	137	Clinical Chemistry	lipid	INSULIN (pg/mL)	414.1112422	INSULIN (pg/mL), lipid
3	18_3	SARA/NachBdum	SARA	JR033287	Saratoga	F	18	WDS0310	7/24/20	NA	12/8/20	NA	137	Clinical Chemistry	lipid	LEPTIN (pg/mL)	2220.968734	LEPTIN (pg/mL), lipid
3	18_3	SARA/NachBdum	SARA	JR033287	Saratoga	F	18	WDS0310	7/24/20	NA	12/8/20	NA	137	Clinical Chemistry	immune	WBC (x10^3 uL)	5.78	WBC (x10^3 uL), immune
3	18_3	SARA/NachBdum	SARA	JR033287	Saratoga	F	18	WDS0310	7/24/20	NA	12/8/20	NA	137	Clinical Chemistry	rbc	RBC (x10^6 uL)	10.86	RBC (x10^6 uL), rbc
3	18_3	SARA/NachBdum	SARA	JR033287	Saratoga	F	18	WDS0310	7/24/20	NA	12/8/20	NA	137	Clinical Chemistry	rbc	HGB (g/dL)	17.2	HGB (g/dL), rbc
3	18_3	SARA/NachBdum	SARA	JR033287	Saratoga	F	18	WDS0310	7/24/20	NA	12/8/20	NA	137	Clinical Chemistry	rbc	HCT %	52.7	HCT %, rbc
3	18_3	SARA/NachBdum	SARA	JR033287	Saratoga	F	18	WDS0310	7/24/20	NA	12/8/20	NA	137	Clinical Chemistry	rbc	MCV (fL)	48.5	MCV (fL), rbc
3	18_3	SARA/NachBdum	SARA	JR033287	Saratoga	F	18	WDS0310	7/24/20	NA	12/8/20	NA	137	Clinical Chemistry	rbc	MCH (pg)	15.8	MCH (pg), rbc
3	18_3	SARA/NachBdum	SARA	JR033287	Saratoga	F	18	WDS0310	7/24/20	NA	12/8/20	NA	137	Clinical Chemistry	rbc	MCHC (g/dL)	32.6	MCHC (g/dL), rbc
3	18_3	SARA/NachBdum	SARA	JR033287	Saratoga	F	18	WDS0310	7/24/20	NA	12/8/20	NA	137	Clinical Chemistry	rbc	RDW %	18.5	RDW %, rbc
3	18_3	SARA/NachBdum	SARA	JR033287	Saratoga	F	18	WDS0310	7/24/20	NA	12/8/20	NA	137	Clinical Chemistry	platelets	PLT (x10^3 uL)	593	PLT (x10^3 uL), platelets
3	18_3	SARA/NachBdum	SARA	JR033287	Saratoga	F	18	WDS0310	7/24/20	NA	12/8/20	NA	137	Clinical Chemistry	platelets	MPV (fL)	9.8	MPV (fL), platelets
3	18_3	SARA/NachBdum	SARA	JR033287	Saratoga	F	18	WDS0310	7/24/20	NA	12/8/20	NA	137	Clinical Chemistry	immune	% NEUT	13.6	% NEUT, immune
3	18_3	SARA/NachBdum	SARA	JR033287	Saratoga	F	18	WDS0310	7/24/20	NA	12/8/20	NA	137	Clinical Chemistry	immune	% LYMPH	81	% LYMPH, immune
3	18_3	SARA/NachBdum	SARA	JR033287	Saratoga	F	18	WDS0310	7/24/20	NA	12/8/20	NA	137	Clinical Chemistry	immune	% MONO	1.9	% MONO, immune
3	18_3	SARA/NachBdum	SARA	JR033287	Saratoga	F	18	WDS0310	7/24/20	NA	12/8/20	NA	137	Clinical Chemistry	immune	% EOS	2.8	% EOS, immune
3	18_3	SARA/NachBdum	SARA	JR033287	Saratoga	F	18	WDS0310	7/24/20	NA	12/8/20	NA	137	Clinical Chemistry	immune	% BASO	0.7	% BASO, immune
3	18_3	SARA/NachBdum	SARA	JR033287	Saratoga	F	18	WDS0310	7/24/20	NA	12/8/20	NA	137	Clinical Chemistry	rbc	% RETIC	2.75	% RETIC, rbc
3	18_3	SARA/NachBdum	SARA	JR033287	Saratoga	F	18	WDS0310	7/24/20	NA	12/8/20	NA	137	Clinical Chemistry	rbc	# RETIC (x10^9 cells/L)	298.7	# RETIC (x10^9 cells/L), rbc
3	18_3	SARA/NachBdum	SARA	JR033287	Saratoga	F	18	WDS0310	7/24/20	NA	12/8/20	NA	137	Clinical Chemistry	immune	# NEUT (x10^3 cells/uL)	0.79	# NEUT (x10^3 cells/uL), immune
3	18_3	SARA/NachBdum	SARA	JR033287	Saratoga	F	18	WDS0310	7/24/20	NA	12/8/20	NA	137	Clinical Chemistry	immune	# LYMPH (x10^3 cells/uL)	4.68	# LYMPH (x10^3 cells/uL), immune
3	18_3	SARA/NachBdum	SARA	JR033287	Saratoga	F	18	WDS0310	7/24/20	NA	12/8/20	NA	137	Clinical Chemistry	immune	# MONO (x10^3 cells/uL)	0.11	# MONO (x10^3 cells/uL), immune
3	18_3	SARA/NachBdum	SARA	JR033287	Saratoga	F	18	WDS0310	7/24/20	NA	12/8/20	NA	137	Clinical Chemistry	immune	# EOS (x10^3 cells/uL)	0.16	# EOS (x10^3 cells/uL), immune
3	18_3	SARA/NachBdum	SARA	JR033287	Saratoga	F	18	WDS0310	7/24/20	NA	12/8/20	NA	137	Clinical Chemistry	immune	# BASO (x10^3 cells/uL)	0.04	# BASO (x10^3 cells/uL), immune
3	18_3	SARA/NachBdum	SARA	JR033287	Saratoga	F	18	WDS0310	7/24/20	NA	12/8/20	NA	137	Clinical Chemistry	platelets	LCR %	30.2	LCR %, platelets
3	18_3	SARA/NachBdum	SARA	JR033287	Saratoga	F	18	WDS0310	7/24/20	NA	12/8/20	NA	137	Clinical Chemistry	rbc	# NRBC (x10^3cells/uL)	0.02	# NRBC (x10^3cells/uL), rbc
3	18_3	SARA/NachBdum	SARA	JR033287	Saratoga	F	18	WDS0310	7/24/20	NA	12/8/20	NA	137	Clinical Chemistry	rbc	NRBC %%	0.3	NRBC %%, rbc
3	18_3	SARA/NachBdum	SARA	JR033287	Saratoga	F	18	WDS0310	7/24/20	NA	12/8/20	NA	137	Clinical Chemistry	rbc	RET-HE 0	18.1	RET-HE 0, rbc
3	18_3	SARA/NachBdum	SARA	JR033287	Saratoga	F	18	WDS0310	7/24/20	NA	12/8/20	NA	137	Clinical Chemistry	rbc	IRF %	56.8	IRF %, rbc
3	18_3	SARA/NachBdum	SARA	JR033287	Saratoga	F	18	WDS0310	7/24/20	NA	12/8/20	NA	137	Clinical Chemistry	rbc	RDW-SD 0	25.5	RDW-SD 0, rbc
3	18_3	SARA/NachBdum	SARA	JR033287	Saratoga	F	18	WDS0310	7/24/20	NA	12/8/20	NA	137	Clinical Chemistry	rbc	LFR %	43.2	LFR %, rbc
3	18_3	SARA/NachBdum	SARA	JR033287	Saratoga	F	18	WDS0310	7/24/20	NA	12/8/20	NA	137	Clinical Chemistry	rbc	MFR %	22.6	MFR %, rbc
3	18_3	SARA/NachBdum	SARA	JR033287	Saratoga	F	18	WDS0310	7/24/20	NA	12/8/20	NA	137	Clinical Chemistry	rbc	HFR %	34.2	HFR %, rbc
3	18_3	SARA/NachBdum	SARA	JR033287	Saratoga	F	18	WDS0310	7/24/20	NA	12/8/20	NA	137	Clinical Chemistry	platelets	PLT-I (x10^3/uL)	747	PLT-I (x10^3/uL), platelets
3	18_3	SARA/NachBdum	SARA	JR033287	Saratoga	F	18	WDS0310	7/24/20	NA	12/8/20	NA	137	Clinical Chemistry	platelets	PLT-0 (x10^3/uL)	593	PLT-0 (x10^3/uL), platelets
3	18_3	SARA/NachBdum	SARA	JR033287	Saratoga	F	18	WDS0310	7/24/20	NA	12/8/20	NA	137	Clinical Chemistry	immune	PCT %	0.7	PCT %, immune
3	18_3	SARA/NachBdum	SARA	JR033287	Saratoga	F	18	WDS0310	7/24/20	NA	12/8/20	NA	137	Clinical Chemistry	liver	ALB (g/dL)	3.1	ALB (g/dL), liver
3	18_3	SARA/NachBdum	SARA	JR033287	Saratoga	F	18	WDS0310	7/24/20	NA	12/8/20	NA	137	Clinical Chemistry	liver	ALP (IU/L)	82	ALP (IU/L), liver
3	18_3	SARA/NachBdum	SARA	JR033287	Saratoga	F	18	WDS0310	7/24/20	NA	12/8/20	NA	137	Clinical Chemistry	liver	ALT (IU/L)	82	ALT (IU/L), liver
3	18_3	SARA/NachBdum	SARA	JR033287	Saratoga	F	18	WDS0310	7/24/20	NA	12/8/20	NA	137	Clinical Chemistry	liver	AST (IU/L)	200	AST (IU/L), liver
3	18_3	SARA/NachBdum	SARA	JR033287	Saratoga	F	18	WDS0310	7/24/20	NA	12/8/20	NA	137	Clinical Chemistry	liver	BUN (mg/dL)	27	BUN (mg/dL), liver
3	18_3	SARA/NachBdum	SARA	JR033287	Saratoga	F	18	WDS0310	7/24/20	NA	12/8/20	NA	137	Clinical Chemistry	lipid	CHOL (mg/dL)	107	CHOL (mg/dL), lipid
3	18_3	SARA/NachBdum	SARA	JR033287	Saratoga	F	18	WDS0310	7/24/20	NA	12/8/20	NA	137	Clinical Chemistry	rbc	Iron (ug/dL)	308	Iron (ug/dL), rbc
3	18_3	SARA/NachBdum	SARA	JR033287	Saratoga	F	18	WDS0310	7/24/20	NA	12/8/20	NA	137	Clinical Chemistry	lipid	GLU (mg/dL)	134	GLU (mg/dL), lipid
3	18_3	SARA/NachBdum	SARA	JR033287	Saratoga	F	18	WDS0310	7/24/20	NA	12/8/20	NA	137	Clinical Chemistry	lipid	HDLX (mg/dL)	79.9	HDLX (mg/dL), lipid
3	18_3	SARA/NachBdum	SARA	JR033287	Saratoga	F	18	WDS0310	7/24/20	NA	12/8/20	NA	137	Clinical Chemistry	liver	TBILC (mg/dL)	0.16	TBILC (mg/dL), liver
3	18_3	SARA/NachBdum	SARA	JR033287	Saratoga	F	18	WDS0310	7/24/20	NA	12/8/20	NA	137	Clinical Chemistry	liver	TP (g/dL)	5.6	TP (g/dL), liver
3	18_3	SARA/NachBdum	SARA	JR033287	Saratoga	F	18	WDS0310	7/24/20	NA	12/8/20	NA	137	Clinical Chemistry	lipid	TRIG (mg/dL)	132	TRIG (mg/dL), lipid
3	18_3	SARA/NachBdum	SARA	JR033287	Saratoga	F	18	WDS0310	7/24/20	NA	12/8/20	NA	137	Clinical Chemistry	liver	ALB (/GL)	1	ALB (/GL), liver
3	18_3	SARA/NachBdum	SARA	JR033287	Saratoga	F	18	WDS0310	7/24/20	NA	12/8/20	NA	137	Clinical Chemistry	liver	CREX (mg/dL)	0.1	CREX (mg/dL), liver
3	18_3	SARA/NachBdum	SARA	JR033287	Saratoga	F	18	WDS0310	7/24/20	NA	12/8/20	NA	137	Clinical Chemistry	liver	GLOB	3	GLOB, liver
3	19_3	SARA/NachBdum	SARA	JR033287	Saratoga	F	19	WDS0304	7/24/20	NA	12/8/20	NA	137	Clinical Chemistry	lipid	INSULIN (pg/mL)	830.5555246	INSULIN (pg/mL), lipid
3	19_3	SARA/NachBdum	SARA	JR033287	Saratoga	F	19	WDS0304	7/24/20	NA	12/8/20	NA	137	Clinical Chemistry	lipid	LEPTIN (pg/mL)	2220.968734	LEPTIN (pg/mL), lipid
3	19_3	SARA/NachBdum	SARA	JR033287	Saratoga	F	19	WDS0304	7/24/20	NA	12/8/20	NA	137	Clinical Chemistry	immune	WBC (x10^3 uL)	6.16	WBC (x10^3 uL), immune
3	19_3	SARA/NachBdum	SARA	JR033287	Saratoga	F	19	WDS0304	7/24/20	NA	12/8/20	NA	137	Clinical Chemistry	rbc	RBC (x10^6 uL)	11.04	RBC (x10^6 uL), rbc
3	19_3	SARA/NachBdum	SARA	JR033287	Saratoga	F	19	WDS0304	7/24/20	NA	12/8/20	NA	137	Clinical Chemistry	rbc	HGB (g/dL)	17.1	HGB (g/dL), rbc
3	19_3	SARA/NachBdum	SARA	JR033287	Saratoga	F	19	WDS0304	7/24/20	NA	12/8/20	NA	137	Clinical Chemistry	rbc	HCT %	53	HCT %, rbc
3	19_3	SARA/NachBdum	SARA	JR033287	Saratoga	F	19	WDS0304	7/24/20	NA	12/8/20	NA	137	Clinical Chemistry	rbc	MCV (fL)	48	MCV (fL), rbc
3	19_3	SARA/NachBdum	SARA	JR033287	Saratoga	F	19	WDS0304	7/24/20	NA	12/8/20	NA	137	Clinical Chemistry	rbc	MCH (pg)	15.5	MCH (pg), rbc
3	19_3	SARA/NachBdum	SARA	JR033287	Saratoga	F	19	WDS0304	7/24/20	NA	12/8/20	NA	137	Clinical Chemistry	rbc	MCHC (g/dL)	32.3	MCHC (g/dL), rbc
3	19_3	SARA/NachBdum	SARA	JR033287	Saratoga	F	19	WDS0304	7/24/20	NA	12/8/20	NA	137	Clinical Chemistry	rbc	RDW %	18.6	RDW %, rbc
3	19_3	SARA/NachBdum	SARA	JR033287	Saratoga	F	19	WDS0304	7/24/20	NA	12/8/20	NA	137	Clinical Chemistry	platelets	PLT (x10^3 uL)	762	PLT (x10^3 uL), platelets
3	19_3	SARA/NachBdum	SARA	JR033287	Saratoga	F	19	WDS0304	7/24/20	NA	12/8/20	NA	137	Clinical Chemistry	platelets	MPV (fL)	9.3	MPV (fL), platelets
3	19_3	SARA/NachBdum	SARA	JR033287	Saratoga	F	19	WDS0304	7/24/20	NA	12/8/20	NA	137	Clinical Chemistry	immune	% NEUT	16.9	% NEUT, immune
3	19_3	SARA/NachBdum	SARA	JR033287	Saratoga	F	19	WDS0304	7/24/20	NA	12/8/20	NA	137	Clinical Chemistry	immune	% LYMPH	76.3	% LYMPH, immune
3	19_3	SARA/NachBdum	SARA	JR033287	Saratoga	F	19	WDS0304	7/24/20	NA	12/8/20	NA	137	Clinical Chemistry	immune	% MONO	2.3	% MONO, immune
3	19_3	SARA/NachBdum	SARA	JR033287	Saratoga	F	19	WDS0304	7/24/20	NA	12/8/20	NA	137	Clinical Chemistry	immune	% EOS	3.9	% EOS, immune
3	19_3	SARA/NachBdum	SARA	JR033287	Saratoga	F	19	WDS0304	7/24/20	NA	12/8/20	NA	137	Clinical Chemistry	immune	% BASO	0.6	% BASO, immune
3	19_3	SARA/NachBdum	SARA	JR033287	Saratoga	F	19	WDS0304	7/24/20	NA	12/8/20	NA	137	Clinical Chemistry	rbc	% RETIC	3.27	% RETIC, rbc
3	19_3	SARA/NachBdum	SARA	JR033287	Saratoga	F	19	WDS0304	7/24/20	NA	12/8/20	NA	137	Clinical Chemistry	rbc	# RETIC (x10^9 cells/L)	361	# RETIC (x10^9 cells/L), rbc
3	19_3	SARA/NachBdum	SARA	JR033287	Saratoga	F	19	WDS0304	7/24/20	NA	12/8/20	NA	137	Clinical Chemistry	immune	# NEUT (x10^3 cells/uL)	1.04	# NEUT (x10^3 cells/uL), immune
3	19_3	SARA/NachBdum	SARA	JR033287	Saratoga	F	19	WDS0304	7/24/20	NA	12/8/20	NA	137	Clinical Chemistry	immune	# LYMPH (x10^3 cells/uL)	4.7	# LYMPH (x10^3 cells/uL), immune
3	19_3	SARA/NachBdum	SARA	JR033287	Saratoga	F	19	WDS0304	7/24/20	NA	12/8/20	NA	137	Clinical Chemistry	immune	# MONO (x10^3 cells/uL)	0.14	# MONO (x10^3 cells/uL), immune
3	19_3	SARA/NachBdum	SARA	JR033287	Saratoga	F	19	WDS0304	7/24/20	NA	12/8/20	NA	137	Clinical Chemistry	immune	# EOS (x10^3 cells/uL)	0.24	# EOS (x10^3 cells/uL), immune
3	19_3	SARA/NachBdum	SARA	JR033287	Saratoga	F	19	WDS0304	7/24/20	NA	12/8/20	NA	137	Clinical Chemistry	immune	# BASO (x10^3 cells/uL)	0.04	# BASO (x10^3 cells/uL), immune
3	19_3	SARA/NachBdum	SARA	JR033287	Saratoga	F	19	WDS0304	7/24/20	NA	12/8/20	NA	137	Clinical Chemistry	platelets	LCR %	24.6	LCR %, platelets
3	19_3	SARA/NachBdum	SARA	JR033287	Saratoga	F	19	WDS0304	7/24/20	NA	12/8/20	NA	137	Clinical Chemistry	rbc	# NRBC (x10^3cells/uL)	0.04	# NRBC (x10^3cells/uL), rbc
3	19_3	SARA/NachBdum	SARA	JR033287	Saratoga	F	19	WDS0304	7/24/20	NA	12/8/20	NA	137	Clinical Chemistry	rbc	NRBC %%	0.6	NRBC %%, rbc
3	19_3	SARA/NachBdum	SARA	JR033287	Saratoga	F	19	WDS0304	7/24/20	NA	12/8/20	NA	137	Clinical Chemistry	rbc	RET-HE 0	18.1	RET-HE 0, rbc
3	19_3	SARA/NachBdum	SARA	JR033287	Saratoga	F	19	WDS0304	7/24/20	NA	12/8/20	NA	137	Clinical Chemistry	rbc	IRF %	57.9	IRF %, rbc
3	19_3	SARA/NachBdum	SARA	JR033287	Saratoga	F	19	WDS0304	7/24/20	NA	12/8/20	NA	137	Clinical Chemistry	rbc	RDW-SD 0	25.2	RDW-SD 0, rbc
3	19_3	SARA/NachBdum	SARA	JR033287	Saratoga	F	19	WDS0304	7/24/20	NA	12/8/20	NA	137	Clinical Chemistry	rbc	LFR %	42.1	LFR %, rbc
3	19_3	SARA/NachBdum	SARA	JR033287	Saratoga	F	19	WDS0304	7/24/20	NA	12/8/20	NA	137	Clinical Chemistry	rbc	MFR %	25.9	MFR %, rbc
3	19_3	SARA/NachBdum	SARA	JR033287	Saratoga	F	19	WDS0304	7/24/20	NA	12/8/20	NA	137	Clinical Chemistry	rbc	HFR %	32	HFR %, rbc
3	19_3	SARA/NachBdum	SARA	JR033287	Saratoga	F	19	WDS0304	7/24/20	NA	12/8/20	NA	137	Clinical Chemistry	platelets	PLT-I (x10^3/uL)	1175	PLT-I (x10^3/uL), platelets
3	19_3	SARA/NachBdum	SARA	JR033287	Saratoga	F	19	WDS0304	7/24/20	NA	12/8/20	NA	137	Clinical Chemistry	platelets	PLT-0 (x10^3/uL)	762	PLT-0 (x10^3/uL), platelets
3	19_3	SARA/NachBdum	SARA	JR033287	Saratoga	F	19	WDS0304	7/24/20	NA	12/8/20	NA	137	Clinical Chemistry	immune	PCT %	1.1	PCT %, immune
3	19_3	SARA/NachBdum	SARA	JR033287	Saratoga	F	19	WDS0304	7/24/20	NA	12/8/20	NA	137	Clinical Chemistry	platelets	PDW (fL)	14.7	PDW (fL), platelets
3	19_3	SARA/NachBdum	SARA	JR033287	Saratoga	F	19	WDS0304	7/24/20	NA	12/8/20	NA	137	Clinical Chemistry	liver	ALB (g/dL)	3.2	ALB (g/dL), liver
3	19_3	SARA/NachBdum	SARA	JR033287	Saratoga	F	19	WDS0304	7/24/20	NA	12/8/20	NA	137	Clinical Chemistry	liver	ALP (IU/L)	75	ALP (IU/L), liver
3	19_3	SARA/NachBdum	SARA	JR033287	Saratoga	F	19	WDS0304	7/24/20	NA	12/8/20	NA	137	Clinical Chemistry	liver	ALT (IU/L)	58	ALT (IU/L), liver
3	19_3	SARA/NachBdum	SARA	JR033287	Saratoga	F	19	WDS0304	7/24/20	NA	12/8/20	NA	137	Clinical Chemistry	liver	AST (IU/L)	96	AST (IU/L), liver
3	19_3	SARA/NachBdum	SARA	JR033287	Saratoga	F	19	WDS0304	7/24/20	NA	12/8/20	NA	137	Clinical Chemistry	liver	BUN (mg/dL)	37	BUN (mg/dL), liver
3	19_3	SARA/NachBdum	SARA	JR033287	Saratoga	F	19	WDS0304	7/24/20	NA	12/8/20	NA	137	Clinical Chemistry	lipid	CHOL (mg/dL)	100	CHOL (mg/dL), lipid
3	19_3	SARA/NachBdum	SARA	JR033287	Saratoga	F	19	WDS0304	7/24/20	NA	12/8/20	NA	137	Clinical Chemistry	rbc	Iron (ug/dL)	252	Iron (ug/dL), rbc
3	19_3	SARA/NachBdum	SARA	JR033287	Saratoga	F	19	WDS0304	7/24/20	NA	12/8/20	NA	137	Clinical Chemistry	lipid	GLU (mg/dL)	154	GLU (mg/dL), lipid
3	19_3	SARA/NachBdum	SARA	JR033287	Saratoga	F	19	WDS0304	7/24/20	NA	12/8/20	NA	137	Clinical Chemistry	lipid	HDLX (mg/dL)	74.8	HDLX (mg/dL), lipid
3	19_3	SARA/NachBdum	SARA	JR033287	Saratoga	F	19	WDS0304	7/24/20	NA	12/8/20	NA	137	Clinical Chemistry	liver	TBILC (mg/dL)	0.24	TBILC (mg/dL), liver
3	19_3	SARA/NachBdum	SARA	JR033287	Saratoga	F	19	WDS0304	7/24/20	NA	12/8/20	NA	137	Clinical Chemistry	liver	TP (g/dL)	5.7	TP (g/dL), liver
3	19_3	SARA/NachBdum	SARA	JR033287	Saratoga	F	19	WDS0304	7/24/20	NA	12/8/20	NA	137	Clinical Chemistry	lipid	TRIG (mg/dL)	115	TRIG (mg/dL), lipid
3	19_3	SARA/NachBdum	SARA	JR033287	Saratoga	F	19	WDS0304	7/24/20	NA	12/8/20	NA	137	Clinical Chemistry	liver	ALB (/GL)	1	ALB (/GL), liver
3	19_3	SARA/NachBdum	SARA	JR033287	Saratoga	F	19	WDS0304	7/24/20	NA	12/8/20	NA	137	Clinical Chemistry	liver	CREX (mg/dL)	0.22	CREX (mg/dL), liver
3	19_3	SARA/NachBdum	SARA	JR033287	Saratoga	F	19	WDS0304	7/24/20	NA	12/8/20	NA	137	Clinical Chemistry	liver	GLOB	3	GLOB, liver
3	26_3	C57BL/6J	B6	JR000664	control	M	26	WDS0312	7/29/20	NA	12/8/20	NA	132	Clinical Chemistry	lipid	INSULIN (pg/mL)	3086.936305	INSULIN (pg/mL), lipid
3	26_3	C57BL/6J	B6	JR000664	control	M	26	WDS0312	7/29/20	NA	12/8/20	NA	132	Clinical Chemistry	lipid	LEPTIN (pg/mL)	14387.04021	LEPTIN (pg/mL), lipid
3	26_3	C57BL/6J	B6	JR000664	control	M	26	WDS0312	7/29/20	NA	12/8/20	NA	132	Clinical Chemistry	immune	WBC (x10^3 uL)	8.92	WBC (x10^3 uL), immune
3	26_3	C57BL/6J	B6	JR000664	control	M	26	WDS0312	7/29/20	NA	12/8/20	NA	132	Clinical Chemistry	rbc	RBC (x10^6 uL)	10.78	RBC (x10^6 uL), rbc
3	26_3	C57BL/6J	B6	JR000664	control	M	26	WDS0312	7/29/20	NA	12/8/20	NA	132	Clinical Chemistry	rbc	HGB (g/dL)	15.7	HGB (g/dL), rbc
3	26_3	C57BL/6J	B6	JR000664	control	M	26	WDS0312	7/29/20	NA	12/8/20	NA	132	Clinical Chemistry	rbc	HCT %	52.4	HCT %, rbc
3	26_3	C57BL/6J	B6	JR000664	control	M	26	WDS0312	7/29/20	NA	12/8/20	NA	132	Clinical Chemistry	rbc	MCV (fL)	48.6	MCV (fL), rbc
3	26_3	C57BL/6J	B6	JR000664	control	M	26	WDS0312	7/29/20	NA	12/8/20	NA	132	Clinical Chemistry	rbc	MCH (pg)	14.6	MCH (pg), rbc
3	26_3	C57BL/6J	B6	JR000664	control	M	26	WDS0312	7/29/20	NA	12/8/20	NA	132	Clinical Chemistry	rbc	MCHC (g/dL)	30	MCHC (g/dL), rbc
3	26_3	C57BL/6J	B6	JR000664	control	M	26	WDS0312	7/29/20	NA	12/8/20	NA	132	Clinical Chemistry	rbc	RDW %	19.2	RDW %, rbc
3	26_3	C57BL/6J	B6	JR000664	control	M	26	WDS0312	7/29/20	NA	12/8/20	NA	132	Clinical Chemistry	platelets	PLT (x10^3 uL)	1468	PLT (x10^3 uL), platelets
3	26_3	C57BL/6J	B6	JR000664	control	M	26	WDS0312	7/29/20	NA	12/8/20	NA	132	Clinical Chemistry	platelets	MPV (fL)	6.7	MPV (fL), platelets
3	26_3	C57BL/6J	B6	JR000664	control	M	26	WDS0312	7/29/20	NA	12/8/20	NA	132	Clinical Chemistry	immune	% NEUT	7.2	% NEUT, immune
3	26_3	C57BL/6J	B6	JR000664	control	M	26	WDS0312	7/29/20	NA	12/8/20	NA	132	Clinical Chemistry	immune	% LYMPH	90	% LYMPH, immune
3	26_3	C57BL/6J	B6	JR000664	control	M	26	WDS0312	7/29/20	NA	12/8/20	NA	132	Clinical Chemistry	immune	% MONO	1.2	% MONO, immune
3	26_3	C57BL/6J	B6	JR000664	control	M	26	WDS0312	7/29/20	NA	12/8/20	NA	132	Clinical Chemistry	immune	% EOS	1.3	% EOS, immune
3	26_3	C57BL/6J	B6	JR000664	control	M	26	WDS0312	7/29/20	NA	12/8/20	NA	132	Clinical Chemistry	immune	% BASO	0.3	% BASO, immune
3	26_3	C57BL/6J	B6	JR000664	control	M	26	WDS0312	7/29/20	NA	12/8/20	NA	132	Clinical Chemistry	rbc	% RETIC	4.6	% RETIC, rbc
3	26_3	C57BL/6J	B6	JR000664	control	M	26	WDS0312	7/29/20	NA	12/8/20	NA	132	Clinical Chemistry	rbc	# RETIC (x10^9 cells/L)	495.9	# RETIC (x10^9 cells/L), rbc
3	26_3	C57BL/6J	B6	JR000664	control	M	26	WDS0312	7/29/20	NA	12/8/20	NA	132	Clinical Chemistry	immune	# NEUT (x10^3 cells/uL)	0.63	# NEUT (x10^3 cells/uL), immune
3	26_3	C57BL/6J	B6	JR000664	control	M	26	WDS0312	7/29/20	NA	12/8/20	NA	132	Clinical Chemistry	immune	# LYMPH (x10^3 cells/uL)	8.03	# LYMPH (x10^3 cells/uL), immune
3	26_3	C57BL/6J	B6	JR000664	control	M	26	WDS0312	7/29/20	NA	12/8/20	NA	132	Clinical Chemistry	immune	# MONO (x10^3 cells/uL)	0.11	# MONO (x10^3 cells/uL), immune
3	26_3	C57BL/6J	B6	JR000664	control	M	26	WDS0312	7/29/20	NA	12/8/20	NA	132	Clinical Chemistry	immune	# EOS (x10^3 cells/uL)	0.12	# EOS (x10^3 cells/uL), immune
3	26_3	C57BL/6J	B6	JR000664	control	M	26	WDS0312	7/29/20	NA	12/8/20	NA	132	Clinical Chemistry	immune	# BASO (x10^3 cells/uL)	0.03	# BASO (x10^3 cells/uL), immune
3	26_3	C57BL/6J	B6	JR000664	control	M	26	WDS0312	7/29/20	NA	12/8/20	NA	132	Clinical Chemistry	platelets	LCR %	4	LCR %, platelets
3	26_3	C57BL/6J	B6	JR000664	control	M	26	WDS0312	7/29/20	NA	12/8/20	NA	132	Clinical Chemistry	rbc	# NRBC (x10^3cells/uL)	0.02	# NRBC (x10^3cells/uL), rbc
3	26_3	C57BL/6J	B6	JR000664	control	M	26	WDS0312	7/29/20	NA	12/8/20	NA	132	Clinical Chemistry	rbc	NRBC %%	0.2	NRBC %%, rbc
3	26_3	C57BL/6J	B6	JR000664	control	M	26	WDS0312	7/29/20	NA	12/8/20	NA	132	Clinical Chemistry	rbc	RET-HE 0	16.6	RET-HE 0, rbc
3	26_3	C57BL/6J	B6	JR000664	control	M	26	WDS0312	7/29/20	NA	12/8/20	NA	132	Clinical Chemistry	rbc	IRF %	61	IRF %, rbc
3	26_3	C57BL/6J	B6	JR000664	control	M	26	WDS0312	7/29/20	NA	12/8/20	NA	132	Clinical Chemistry	rbc	RDW-SD 0	28	RDW-SD 0, rbc
3	26_3	C57BL/6J	B6	JR000664	control	M	26	WDS0312	7/29/20	NA	12/8/20	NA	132	Clinical Chemistry	rbc	LFR %	39	LFR %, rbc
3	26_3	C57BL/6J	B6	JR000664	control	M	26	WDS0312	7/29/20	NA	12/8/20	NA	132	Clinical Chemistry	rbc	MFR %	15.5	MFR %, rbc
3	26_3	C57BL/6J	B6	JR000664	control	M	26	WDS0312	7/29/20	NA	12/8/20	NA	132	Clinical Chemistry	rbc	HFR %	45.5	HFR %, rbc
3	26_3	C57BL/6J	B6	JR000664	control	M	26	WDS0312	7/29/20	NA	12/8/20	NA	132	Clinical Chemistry	platelets	PLT-I (x10^3/uL)	1830	PLT-I (x10^3/uL), platelets
3	26_3	C57BL/6J	B6	JR000664	control	M	26	WDS0312	7/29/20	NA	12/8/20	NA	132	Clinical Chemistry	platelets	PLT-0 (x10^3/uL)	1468	PLT-0 (x10^3/uL), platelets
3	26_3	C57BL/6J	B6	JR000664	control	M	26	WDS0312	7/29/20	NA	12/8/20	NA	132	Clinical Chemistry	immune	PCT %	1.2	PCT %, immune
3	26_3	C57BL/6J	B6	JR000664	control	M	26	WDS0312	7/29/20	NA	12/8/20	NA	132	Clinical Chemistry	platelets	PDW (fL)	7.2	PDW (fL), platelets
3	26_3	C57BL/6J	B6	JR000664	control	M	26	WDS0312	7/29/20	NA	12/8/20	NA	132	Clinical Chemistry	liver	ALB (g/dL)	3.5	ALB (g/dL), liver
3	26_3	C57BL/6J	B6	JR000664	control	M	26	WDS0312	7/29/20	NA	12/8/20	NA	132	Clinical Chemistry	liver	ALP (IU/L)	82	ALP (IU/L), liver
3	26_3	C57BL/6J	B6	JR000664	control	M	26	WDS0312	7/29/20	NA	12/8/20	NA	132	Clinical Chemistry	liver	ALT (IU/L)	21	ALT (IU/L), liver
3	26_3	C57BL/6J	B6	JR000664	control	M	26	WDS0312	7/29/20	NA	12/8/20	NA	132	Clinical Chemistry	liver	AST (IU/L)	32	AST (IU/L), liver
3	26_3	C57BL/6J	B6	JR000664	control	M	26	WDS0312	7/29/20	NA	12/8/20	NA	132	Clinical Chemistry	liver	BUN (mg/dL)	24	BUN (mg/dL), liver
3	26_3	C57BL/6J	B6	JR000664	control	M	26	WDS0312	7/29/20	NA	12/8/20	NA	132	Clinical Chemistry	lipid	CHOL (mg/dL)	148	CHOL (mg/dL), lipid
3	26_3	C57BL/6J	B6	JR000664	control	M	26	WDS0312	7/29/20	NA	12/8/20	NA	132	Clinical Chemistry	rbc	Iron (ug/dL)	176	Iron (ug/dL), rbc
3	26_3	C57BL/6J	B6	JR000664	control	M	26	WDS0312	7/29/20	NA	12/8/20	NA	132	Clinical Chemistry	lipid	GLU (mg/dL)	161	GLU (mg/dL), lipid
3	26_3	C57BL/6J	B6	JR000664	control	M	26	WDS0312	7/29/20	NA	12/8/20	NA	132	Clinical Chemistry	lipid	HDLX (mg/dL)	104.9	HDLX (mg/dL), lipid
3	26_3	C57BL/6J	B6	JR000664	control	M	26	WDS0312	7/29/20	NA	12/8/20	NA	132	Clinical Chemistry	liver	TBILC (mg/dL)	0.13	TBILC (mg/dL), liver
3	26_3	C57BL/6J	B6	JR000664	control	M	26	WDS0312	7/29/20	NA	12/8/20	NA	132	Clinical Chemistry	liver	TP (g/dL)	5.9	TP (g/dL), liver
3	26_3	C57BL/6J	B6	JR000664	control	M	26	WDS0312	7/29/20	NA	12/8/20	NA	132	Clinical Chemistry	lipid	TRIG (mg/dL)	145	TRIG (mg/dL), lipid
3	26_3	C57BL/6J	B6	JR000664	control	M	26	WDS0312	7/29/20	NA	12/8/20	NA	132	Clinical Chemistry	liver	ALB (/GL)	1	ALB (/GL), liver
3	26_3	C57BL/6J	B6	JR000664	control	M	26	WDS0312	7/29/20	NA	12/8/20	NA	132	Clinical Chemistry	liver	CREX (mg/dL)	0.09	CREX (mg/dL), liver
3	26_3	C57BL/6J	B6	JR000664	control	M	26	WDS0312	7/29/20	NA	12/8/20	NA	132	Clinical Chemistry	liver	GLOB	2	GLOB, liver
3	27_3	C57BL/6J	B6	JR000664	control	M	27	WDS0306	7/29/20	NA	12/8/20	NA	132	Clinical Chemistry	lipid	INSULIN (pg/mL)	1192.843893	INSULIN (pg/mL), lipid
3	27_3	C57BL/6J	B6	JR000664	control	M	27	WDS0306	7/29/20	NA	12/8/20	NA	132	Clinical Chemistry	lipid	LEPTIN (pg/mL)	14404.73498	LEPTIN (pg/mL), lipid
3	27_3	C57BL/6J	B6	JR000664	control	M	27	WDS0306	7/29/20	NA	12/8/20	NA	132	Clinical Chemistry	immune	WBC (x10^3 uL)	8.78	WBC (x10^3 uL), immune
3	27_3	C57BL/6J	B6	JR000664	control	M	27	WDS0306	7/29/20	NA	12/8/20	NA	132	Clinical Chemistry	rbc	RBC (x10^6 uL)	11.62	RBC (x10^6 uL), rbc
3	27_3	C57BL/6J	B6	JR000664	control	M	27	WDS0306	7/29/20	NA	12/8/20	NA	132	Clinical Chemistry	rbc	HGB (g/dL)	16.3	HGB (g/dL), rbc
3	27_3	C57BL/6J	B6	JR000664	control	M	27	WDS0306	7/29/20	NA	12/8/20	NA	132	Clinical Chemistry	rbc	HCT %	52.8	HCT %, rbc
3	27_3	C57BL/6J	B6	JR000664	control	M	27	WDS0306	7/29/20	NA	12/8/20	NA	132	Clinical Chemistry	rbc	MCV (fL)	45.4	MCV (fL), rbc
3	27_3	C57BL/6J	B6	JR000664	control	M	27	WDS0306	7/29/20	NA	12/8/20	NA	132	Clinical Chemistry	rbc	MCH (pg)	14	MCH (pg), rbc
3	27_3	C57BL/6J	B6	JR000664	control	M	27	WDS0306	7/29/20	NA	12/8/20	NA	132	Clinical Chemistry	rbc	MCHC (g/dL)	30.9	MCHC (g/dL), rbc
3	27_3	C57BL/6J	B6	JR000664	control	M	27	WDS0306	7/29/20	NA	12/8/20	NA	132	Clinical Chemistry	rbc	RDW %	19	RDW %, rbc
3	27_3	C57BL/6J	B6	JR000664	control	M	27	WDS0306	7/29/20	NA	12/8/20	NA	132	Clinical Chemistry	platelets	PLT (x10^3 uL)	1232	PLT (x10^3 uL), platelets
3	27_3	C57BL/6J	B6	JR000664	control	M	27	WDS0306	7/29/20	NA	12/8/20	NA	132	Clinical Chemistry	platelets	MPV (fL)	6.7	MPV (fL), platelets
3	27_3	C57BL/6J	B6	JR000664	control	M	27	WDS0306	7/29/20	NA	12/8/20	NA	132	Clinical Chemistry	immune	% NEUT	7.4	% NEUT, immune
3	27_3	C57BL/6J	B6	JR000664	control	M	27	WDS0306	7/29/20	NA	12/8/20	NA	132	Clinical Chemistry	immune	% LYMPH	88.7	% LYMPH, immune
3	27_3	C57BL/6J	B6	JR000664	control	M	27	WDS0306	7/29/20	NA	12/8/20	NA	132	Clinical Chemistry	immune	% MONO	1.1	% MONO, immune
3	27_3	C57BL/6J	B6	JR000664	control	M	27	WDS0306	7/29/20	NA	12/8/20	NA	132	Clinical Chemistry	immune	% EOS	2.2	% EOS, immune
3	27_3	C57BL/6J	B6	JR000664	control	M	27	WDS0306	7/29/20	NA	12/8/20	NA	132	Clinical Chemistry	immune	% BASO	0.6	% BASO, immune
3	27_3	C57BL/6J	B6	JR000664	control	M	27	WDS0306	7/29/20	NA	12/8/20	NA	132	Clinical Chemistry	rbc	% RETIC	3.64	% RETIC, rbc
3	27_3	C57BL/6J	B6	JR000664	control	M	27	WDS0306	7/29/20	NA	12/8/20	NA	132	Clinical Chemistry	rbc	# RETIC (x10^9 cells/L)	423	# RETIC (x10^9 cells/L), rbc
3	27_3	C57BL/6J	B6	JR000664	control	M	27	WDS0306	7/29/20	NA	12/8/20	NA	132	Clinical Chemistry	immune	# NEUT (x10^3 cells/uL)	0.65	# NEUT (x10^3 cells/uL), immune
3	27_3	C57BL/6J	B6	JR000664	control	M	27	WDS0306	7/29/20	NA	12/8/20	NA	132	Clinical Chemistry	immune	# LYMPH (x10^3 cells/uL)	7.79	# LYMPH (x10^3 cells/uL), immune
3	27_3	C57BL/6J	B6	JR000664	control	M	27	WDS0306	7/29/20	NA	12/8/20	NA	132	Clinical Chemistry	immune	# MONO (x10^3 cells/uL)	0.1	# MONO (x10^3 cells/uL), immune
3	27_3	C57BL/6J	B6	JR000664	control	M	27	WDS0306	7/29/20	NA	12/8/20	NA	132	Clinical Chemistry	immune	# EOS (x10^3 cells/uL)	0.19	# EOS (x10^3 cells/uL), immune
3	27_3	C57BL/6J	B6	JR000664	control	M	27	WDS0306	7/29/20	NA	12/8/20	NA	132	Clinical Chemistry	immune	# BASO (x10^3 cells/uL)	0.05	# BASO (x10^3 cells/uL), immune
3	27_3	C57BL/6J	B6	JR000664	control	M	27	WDS0306	7/29/20	NA	12/8/20	NA	132	Clinical Chemistry	platelets	LCR %	4.5	LCR %, platelets
3	27_3	C57BL/6J	B6	JR000664	control	M	27	WDS0306	7/29/20	NA	12/8/20	NA	132	Clinical Chemistry	rbc	# NRBC (x10^3cells/uL)	0	# NRBC (x10^3cells/uL), rbc
3	27_3	C57BL/6J	B6	JR000664	control	M	27	WDS0306	7/29/20	NA	12/8/20	NA	132	Clinical Chemistry	rbc	NRBC %%	0	NRBC %%, rbc
3	27_3	C57BL/6J	B6	JR000664	control	M	27	WDS0306	7/29/20	NA	12/8/20	NA	132	Clinical Chemistry	rbc	RET-HE 0	16.6	RET-HE 0, rbc
3	27_3	C57BL/6J	B6	JR000664	control	M	27	WDS0306	7/29/20	NA	12/8/20	NA	132	Clinical Chemistry	rbc	IRF %	60.4	IRF %, rbc
3	27_3	C57BL/6J	B6	JR000664	control	M	27	WDS0306	7/29/20	NA	12/8/20	NA	132	Clinical Chemistry	rbc	RDW-SD 0	22.9	RDW-SD 0, rbc
3	27_3	C57BL/6J	B6	JR000664	control	M	27	WDS0306	7/29/20	NA	12/8/20	NA	132	Clinical Chemistry	rbc	LFR %	39.6	LFR %, rbc
3	27_3	C57BL/6J	B6	JR000664	control	M	27	WDS0306	7/29/20	NA	12/8/20	NA	132	Clinical Chemistry	rbc	MFR %	16.1	MFR %, rbc
3	27_3	C57BL/6J	B6	JR000664	control	M	27	WDS0306	7/29/20	NA	12/8/20	NA	132	Clinical Chemistry	rbc	HFR %	44.3	HFR %, rbc
3	27_3	C57BL/6J	B6	JR000664	control	M	27	WDS0306	7/29/20	NA	12/8/20	NA	132	Clinical Chemistry	platelets	PLT-I (x10^3/uL)	1574	PLT-I (x10^3/uL), platelets
3	27_3	C57BL/6J	B6	JR000664	control	M	27	WDS0306	7/29/20	NA	12/8/20	NA	132	Clinical Chemistry	platelets	PLT-0 (x10^3/uL)	1232	PLT-0 (x10^3/uL), platelets
3	27_3	C57BL/6J	B6	JR000664	control	M	27	WDS0306	7/29/20	NA	12/8/20	NA	132	Clinical Chemistry	immune	PCT %	1.1	PCT %, immune
3	27_3	C57BL/6J	B6	JR000664	control	M	27	WDS0306	7/29/20	NA	12/8/20	NA	132	Clinical Chemistry	platelets	PDW (fL)	6.8	PDW (fL), platelets
3	27_3	C57BL/6J	B6	JR000664	control	M	27	WDS0306	7/29/20	NA	12/8/20	NA	132	Clinical Chemistry	liver	ALB (g/dL)	3.5	ALB (g/dL), liver
3	27_3	C57BL/6J	B6	JR000664	control	M	27	WDS0306	7/29/20	NA	12/8/20	NA	132	Clinical Chemistry	liver	ALP (IU/L)	73	ALP (IU/L), liver
3	27_3	C57BL/6J	B6	JR000664	control	M	27	WDS0306	7/29/20	NA	12/8/20	NA	132	Clinical Chemistry	liver	ALT (IU/L)	20	ALT (IU/L), liver
3	27_3	C57BL/6J	B6	JR000664	control	M	27	WDS0306	7/29/20	NA	12/8/20	NA	132	Clinical Chemistry	liver	AST (IU/L)	85	AST (IU/L), liver
3	27_3	C57BL/6J	B6	JR000664	control	M	27	WDS0306	7/29/20	NA	12/8/20	NA	132	Clinical Chemistry	liver	BUN (mg/dL)	24	BUN (mg/dL), liver
3	27_3	C57BL/6J	B6	JR000664	control	M	27	WDS0306	7/29/20	NA	12/8/20	NA	132	Clinical Chemistry	lipid	CHOL (mg/dL)	133	CHOL (mg/dL), lipid
3	27_3	C57BL/6J	B6	JR000664	control	M	27	WDS0306	7/29/20	NA	12/8/20	NA	132	Clinical Chemistry	rbc	Iron (ug/dL)	156	Iron (ug/dL), rbc
3	27_3	C57BL/6J	B6	JR000664	control	M	27	WDS0306	7/29/20	NA	12/8/20	NA	132	Clinical Chemistry	lipid	GLU (mg/dL)	135	GLU (mg/dL), lipid
3	27_3	C57BL/6J	B6	JR000664	control	M	27	WDS0306	7/29/20	NA	12/8/20	NA	132	Clinical Chemistry	lipid	HDLX (mg/dL)	89.5	HDLX (mg/dL), lipid
3	27_3	C57BL/6J	B6	JR000664	control	M	27	WDS0306	7/29/20	NA	12/8/20	NA	132	Clinical Chemistry	liver	TBILC (mg/dL)	0.17	TBILC (mg/dL), liver
3	27_3	C57BL/6J	B6	JR000664	control	M	27	WDS0306	7/29/20	NA	12/8/20	NA	132	Clinical Chemistry	liver	TP (g/dL)	5.9	TP (g/dL), liver
3	27_3	C57BL/6J	B6	JR000664	control	M	27	WDS0306	7/29/20	NA	12/8/20	NA	132	Clinical Chemistry	lipid	TRIG (mg/dL)	120	TRIG (mg/dL), lipid
3	27_3	C57BL/6J	B6	JR000664	control	M	27	WDS0306	7/29/20	NA	12/8/20	NA	132	Clinical Chemistry	liver	ALB (/GL)	1	ALB (/GL), liver
3	27_3	C57BL/6J	B6	JR000664	control	M	27	WDS0306	7/29/20	NA	12/8/20	NA	132	Clinical Chemistry	liver	CREX (mg/dL)	0.08	CREX (mg/dL), liver
3	27_3	C57BL/6J	B6	JR000664	control	M	27	WDS0306	7/29/20	NA	12/8/20	NA	132	Clinical Chemistry	liver	GLOB	2	GLOB, liver
3	28_3	C57BL/6J	B6	JR000664	control	M	28	WDS0309	7/29/20	NA	12/8/20	NA	132	Clinical Chemistry	lipid	INSULIN (pg/mL)	1298.50152	INSULIN (pg/mL), lipid
3	28_3	C57BL/6J	B6	JR000664	control	M	28	WDS0309	7/29/20	NA	12/8/20	NA	132	Clinical Chemistry	lipid	LEPTIN (pg/mL)	13279.38464	LEPTIN (pg/mL), lipid
3	28_3	C57BL/6J	B6	JR000664	control	M	28	WDS0309	7/29/20	NA	12/8/20	NA	132	Clinical Chemistry	immune	WBC (x10^3 uL)	6.52	WBC (x10^3 uL), immune
3	28_3	C57BL/6J	B6	JR000664	control	M	28	WDS0309	7/29/20	NA	12/8/20	NA	132	Clinical Chemistry	rbc	RBC (x10^6 uL)	11.97	RBC (x10^6 uL), rbc
3	28_3	C57BL/6J	B6	JR000664	control	M	28	WDS0309	7/29/20	NA	12/8/20	NA	132	Clinical Chemistry	rbc	HGB (g/dL)	17	HGB (g/dL), rbc
3	28_3	C57BL/6J	B6	JR000664	control	M	28	WDS0309	7/29/20	NA	12/8/20	NA	132	Clinical Chemistry	rbc	HCT %	55.6	HCT %, rbc
3	28_3	C57BL/6J	B6	JR000664	control	M	28	WDS0309	7/29/20	NA	12/8/20	NA	132	Clinical Chemistry	rbc	MCV (fL)	46.4	MCV (fL), rbc
3	28_3	C57BL/6J	B6	JR000664	control	M	28	WDS0309	7/29/20	NA	12/8/20	NA	132	Clinical Chemistry	rbc	MCH (pg)	14.2	MCH (pg), rbc
3	28_3	C57BL/6J	B6	JR000664	control	M	28	WDS0309	7/29/20	NA	12/8/20	NA	132	Clinical Chemistry	rbc	MCHC (g/dL)	30.6	MCHC (g/dL), rbc
3	28_3	C57BL/6J	B6	JR000664	control	M	28	WDS0309	7/29/20	NA	12/8/20	NA	132	Clinical Chemistry	rbc	RDW %	19.9	RDW %, rbc
3	28_3	C57BL/6J	B6	JR000664	control	M	28	WDS0309	7/29/20	NA	12/8/20	NA	132	Clinical Chemistry	platelets	PLT (x10^3 uL)	833	PLT (x10^3 uL), platelets
3	28_3	C57BL/6J	B6	JR000664	control	M	28	WDS0309	7/29/20	NA	12/8/20	NA	132	Clinical Chemistry	platelets	MPV (fL)	6.8	MPV (fL), platelets
3	28_3	C57BL/6J	B6	JR000664	control	M	28	WDS0309	7/29/20	NA	12/8/20	NA	132	Clinical Chemistry	immune	% NEUT	18.5	% NEUT, immune
3	28_3	C57BL/6J	B6	JR000664	control	M	28	WDS0309	7/29/20	NA	12/8/20	NA	132	Clinical Chemistry	immune	% LYMPH	75.9	% LYMPH, immune
3	28_3	C57BL/6J	B6	JR000664	control	M	28	WDS0309	7/29/20	NA	12/8/20	NA	132	Clinical Chemistry	immune	% MONO	2.5	% MONO, immune
3	28_3	C57BL/6J	B6	JR000664	control	M	28	WDS0309	7/29/20	NA	12/8/20	NA	132	Clinical Chemistry	immune	% EOS	1.7	% EOS, immune
3	28_3	C57BL/6J	B6	JR000664	control	M	28	WDS0309	7/29/20	NA	12/8/20	NA	132	Clinical Chemistry	immune	% BASO	1.4	% BASO, immune
3	28_3	C57BL/6J	B6	JR000664	control	M	28	WDS0309	7/29/20	NA	12/8/20	NA	132	Clinical Chemistry	rbc	% RETIC	4.65	% RETIC, rbc
3	28_3	C57BL/6J	B6	JR000664	control	M	28	WDS0309	7/29/20	NA	12/8/20	NA	132	Clinical Chemistry	rbc	# RETIC (x10^9 cells/L)	556.6	# RETIC (x10^9 cells/L), rbc
3	28_3	C57BL/6J	B6	JR000664	control	M	28	WDS0309	7/29/20	NA	12/8/20	NA	132	Clinical Chemistry	immune	# NEUT (x10^3 cells/uL)	1.21	# NEUT (x10^3 cells/uL), immune
3	28_3	C57BL/6J	B6	JR000664	control	M	28	WDS0309	7/29/20	NA	12/8/20	NA	132	Clinical Chemistry	immune	# LYMPH (x10^3 cells/uL)	4.95	# LYMPH (x10^3 cells/uL), immune
3	28_3	C57BL/6J	B6	JR000664	control	M	28	WDS0309	7/29/20	NA	12/8/20	NA	132	Clinical Chemistry	immune	# MONO (x10^3 cells/uL)	0.16	# MONO (x10^3 cells/uL), immune
3	28_3	C57BL/6J	B6	JR000664	control	M	28	WDS0309	7/29/20	NA	12/8/20	NA	132	Clinical Chemistry	immune	# EOS (x10^3 cells/uL)	0.11	# EOS (x10^3 cells/uL), immune
3	28_3	C57BL/6J	B6	JR000664	control	M	28	WDS0309	7/29/20	NA	12/8/20	NA	132	Clinical Chemistry	immune	# BASO (x10^3 cells/uL)	0.09	# BASO (x10^3 cells/uL), immune
3	28_3	C57BL/6J	B6	JR000664	control	M	28	WDS0309	7/29/20	NA	12/8/20	NA	132	Clinical Chemistry	platelets	LCR %	3.5	LCR %, platelets
3	28_3	C57BL/6J	B6	JR000664	control	M	28	WDS0309	7/29/20	NA	12/8/20	NA	132	Clinical Chemistry	rbc	# NRBC (x10^3cells/uL)	0.05	# NRBC (x10^3cells/uL), rbc
3	28_3	C57BL/6J	B6	JR000664	control	M	28	WDS0309	7/29/20	NA	12/8/20	NA	132	Clinical Chemistry	rbc	NRBC %%	0.8	NRBC %%, rbc
3	28_3	C57BL/6J	B6	JR000664	control	M	28	WDS0309	7/29/20	NA	12/8/20	NA	132	Clinical Chemistry	rbc	RET-HE 0	16.8	RET-HE 0, rbc
3	28_3	C57BL/6J	B6	JR000664	control	M	28	WDS0309	7/29/20	NA	12/8/20	NA	132	Clinical Chemistry	rbc	IRF %	65	IRF %, rbc
3	28_3	C57BL/6J	B6	JR000664	control	M	28	WDS0309	7/29/20	NA	12/8/20	NA	132	Clinical Chemistry	rbc	RDW-SD 0	24.7	RDW-SD 0, rbc
3	28_3	C57BL/6J	B6	JR000664	control	M	28	WDS0309	7/29/20	NA	12/8/20	NA	132	Clinical Chemistry	rbc	LFR %	35	LFR %, rbc
3	28_3	C57BL/6J	B6	JR000664	control	M	28	WDS0309	7/29/20	NA	12/8/20	NA	132	Clinical Chemistry	rbc	MFR %	16.9	MFR %, rbc
3	28_3	C57BL/6J	B6	JR000664	control	M	28	WDS0309	7/29/20	NA	12/8/20	NA	132	Clinical Chemistry	rbc	HFR %	48.1	HFR %, rbc
3	28_3	C57BL/6J	B6	JR000664	control	M	28	WDS0309	7/29/20	NA	12/8/20	NA	132	Clinical Chemistry	platelets	PLT-I (x10^3/uL)	1069	PLT-I (x10^3/uL), platelets
3	28_3	C57BL/6J	B6	JR000664	control	M	28	WDS0309	7/29/20	NA	12/8/20	NA	132	Clinical Chemistry	platelets	PLT-0 (x10^3/uL)	833	PLT-0 (x10^3/uL), platelets
3	28_3	C57BL/6J	B6	JR000664	control	M	28	WDS0309	7/29/20	NA	12/8/20	NA	132	Clinical Chemistry	immune	PCT %	0.7	PCT %, immune
3	28_3	C57BL/6J	B6	JR000664	control	M	28	WDS0309	7/29/20	NA	12/8/20	NA	132	Clinical Chemistry	platelets	PDW (fL)	7.4	PDW (fL), platelets
3	28_3	C57BL/6J	B6	JR000664	control	M	28	WDS0309	7/29/20	NA	12/8/20	NA	132	Clinical Chemistry	liver	ALB (g/dL)	3.6	ALB (g/dL), liver
3	28_3	C57BL/6J	B6	JR000664	control	M	28	WDS0309	7/29/20	NA	12/8/20	NA	132	Clinical Chemistry	liver	ALP (IU/L)	98	ALP (IU/L), liver
3	28_3	C57BL/6J	B6	JR000664	control	M	28	WDS0309	7/29/20	NA	12/8/20	NA	132	Clinical Chemistry	liver	ALT (IU/L)	23	ALT (IU/L), liver
3	28_3	C57BL/6J	B6	JR000664	control	M	28	WDS0309	7/29/20	NA	12/8/20	NA	132	Clinical Chemistry	liver	AST (IU/L)	60	AST (IU/L), liver
3	28_3	C57BL/6J	B6	JR000664	control	M	28	WDS0309	7/29/20	NA	12/8/20	NA	132	Clinical Chemistry	liver	BUN (mg/dL)	25	BUN (mg/dL), liver
3	28_3	C57BL/6J	B6	JR000664	control	M	28	WDS0309	7/29/20	NA	12/8/20	NA	132	Clinical Chemistry	lipid	CHOL (mg/dL)	151	CHOL (mg/dL), lipid
3	28_3	C57BL/6J	B6	JR000664	control	M	28	WDS0309	7/29/20	NA	12/8/20	NA	132	Clinical Chemistry	rbc	Iron (ug/dL)	157	Iron (ug/dL), rbc
3	28_3	C57BL/6J	B6	JR000664	control	M	28	WDS0309	7/29/20	NA	12/8/20	NA	132	Clinical Chemistry	lipid	GLU (mg/dL)	139	GLU (mg/dL), lipid
3	28_3	C57BL/6J	B6	JR000664	control	M	28	WDS0309	7/29/20	NA	12/8/20	NA	132	Clinical Chemistry	lipid	HDLX (mg/dL)	99.5	HDLX (mg/dL), lipid
3	28_3	C57BL/6J	B6	JR000664	control	M	28	WDS0309	7/29/20	NA	12/8/20	NA	132	Clinical Chemistry	liver	TBILC (mg/dL)	0.18	TBILC (mg/dL), liver
3	28_3	C57BL/6J	B6	JR000664	control	M	28	WDS0309	7/29/20	NA	12/8/20	NA	132	Clinical Chemistry	liver	TP (g/dL)	6	TP (g/dL), liver
3	28_3	C57BL/6J	B6	JR000664	control	M	28	WDS0309	7/29/20	NA	12/8/20	NA	132	Clinical Chemistry	lipid	TRIG (mg/dL)	96	TRIG (mg/dL), lipid
3	28_3	C57BL/6J	B6	JR000664	control	M	28	WDS0309	7/29/20	NA	12/8/20	NA	132	Clinical Chemistry	liver	ALB (/GL)	2	ALB (/GL), liver
3	28_3	C57BL/6J	B6	JR000664	control	M	28	WDS0309	7/29/20	NA	12/8/20	NA	132	Clinical Chemistry	liver	CREX (mg/dL)	0.08	CREX (mg/dL), liver
3	28_3	C57BL/6J	B6	JR000664	control	M	28	WDS0309	7/29/20	NA	12/8/20	NA	132	Clinical Chemistry	liver	GLOB	2	GLOB, liver
3	29_3	C57BL/6J	B6	JR000664	control	M	29	WDS0305	7/29/20	NA	12/8/20	NA	132	Clinical Chemistry	lipid	INSULIN (pg/mL)	1045.710208	INSULIN (pg/mL), lipid
3	29_3	C57BL/6J	B6	JR000664	control	M	29	WDS0305	7/29/20	NA	12/8/20	NA	132	Clinical Chemistry	lipid	LEPTIN (pg/mL)	13805.0983	LEPTIN (pg/mL), lipid
3	29_3	C57BL/6J	B6	JR000664	control	M	29	WDS0305	7/29/20	NA	12/8/20	NA	132	Clinical Chemistry	immune	WBC (x10^3 uL)	7.72	WBC (x10^3 uL), immune
3	29_3	C57BL/6J	B6	JR000664	control	M	29	WDS0305	7/29/20	NA	12/8/20	NA	132	Clinical Chemistry	rbc	RBC (x10^6 uL)	11.56	RBC (x10^6 uL), rbc
3	29_3	C57BL/6J	B6	JR000664	control	M	29	WDS0305	7/29/20	NA	12/8/20	NA	132	Clinical Chemistry	rbc	HGB (g/dL)	16.2	HGB (g/dL), rbc
3	29_3	C57BL/6J	B6	JR000664	control	M	29	WDS0305	7/29/20	NA	12/8/20	NA	132	Clinical Chemistry	rbc	HCT %	52	HCT %, rbc
3	29_3	C57BL/6J	B6	JR000664	control	M	29	WDS0305	7/29/20	NA	12/8/20	NA	132	Clinical Chemistry	rbc	MCV (fL)	45	MCV (fL), rbc
3	29_3	C57BL/6J	B6	JR000664	control	M	29	WDS0305	7/29/20	NA	12/8/20	NA	132	Clinical Chemistry	rbc	MCH (pg)	14	MCH (pg), rbc
3	29_3	C57BL/6J	B6	JR000664	control	M	29	WDS0305	7/29/20	NA	12/8/20	NA	132	Clinical Chemistry	rbc	MCHC (g/dL)	31.2	MCHC (g/dL), rbc
3	29_3	C57BL/6J	B6	JR000664	control	M	29	WDS0305	7/29/20	NA	12/8/20	NA	132	Clinical Chemistry	rbc	RDW %	18.8	RDW %, rbc
3	29_3	C57BL/6J	B6	JR000664	control	M	29	WDS0305	7/29/20	NA	12/8/20	NA	132	Clinical Chemistry	platelets	PLT (x10^3 uL)	1590	PLT (x10^3 uL), platelets
3	29_3	C57BL/6J	B6	JR000664	control	M	29	WDS0305	7/29/20	NA	12/8/20	NA	132	Clinical Chemistry	platelets	MPV (fL)	6.2	MPV (fL), platelets
3	29_3	C57BL/6J	B6	JR000664	control	M	29	WDS0305	7/29/20	NA	12/8/20	NA	132	Clinical Chemistry	immune	% NEUT	10.1	% NEUT, immune
3	29_3	C57BL/6J	B6	JR000664	control	M	29	WDS0305	7/29/20	NA	12/8/20	NA	132	Clinical Chemistry	immune	% LYMPH	84.1	% LYMPH, immune
3	29_3	C57BL/6J	B6	JR000664	control	M	29	WDS0305	7/29/20	NA	12/8/20	NA	132	Clinical Chemistry	immune	% MONO	2.5	% MONO, immune
3	29_3	C57BL/6J	B6	JR000664	control	M	29	WDS0305	7/29/20	NA	12/8/20	NA	132	Clinical Chemistry	immune	% EOS	2.3	% EOS, immune
3	29_3	C57BL/6J	B6	JR000664	control	M	29	WDS0305	7/29/20	NA	12/8/20	NA	132	Clinical Chemistry	immune	% BASO	1	% BASO, immune
3	29_3	C57BL/6J	B6	JR000664	control	M	29	WDS0305	7/29/20	NA	12/8/20	NA	132	Clinical Chemistry	rbc	% RETIC	3.68	% RETIC, rbc
3	29_3	C57BL/6J	B6	JR000664	control	M	29	WDS0305	7/29/20	NA	12/8/20	NA	132	Clinical Chemistry	rbc	# RETIC (x10^9 cells/L)	425.4	# RETIC (x10^9 cells/L), rbc
3	29_3	C57BL/6J	B6	JR000664	control	M	29	WDS0305	7/29/20	NA	12/8/20	NA	132	Clinical Chemistry	immune	# NEUT (x10^3 cells/uL)	0.78	# NEUT (x10^3 cells/uL), immune
3	29_3	C57BL/6J	B6	JR000664	control	M	29	WDS0305	7/29/20	NA	12/8/20	NA	132	Clinical Chemistry	immune	# LYMPH (x10^3 cells/uL)	6.49	# LYMPH (x10^3 cells/uL), immune
3	29_3	C57BL/6J	B6	JR000664	control	M	29	WDS0305	7/29/20	NA	12/8/20	NA	132	Clinical Chemistry	immune	# MONO (x10^3 cells/uL)	0.19	# MONO (x10^3 cells/uL), immune
3	29_3	C57BL/6J	B6	JR000664	control	M	29	WDS0305	7/29/20	NA	12/8/20	NA	132	Clinical Chemistry	immune	# EOS (x10^3 cells/uL)	0.18	# EOS (x10^3 cells/uL), immune
3	29_3	C57BL/6J	B6	JR000664	control	M	29	WDS0305	7/29/20	NA	12/8/20	NA	132	Clinical Chemistry	immune	# BASO (x10^3 cells/uL)	0.08	# BASO (x10^3 cells/uL), immune
3	29_3	C57BL/6J	B6	JR000664	control	M	29	WDS0305	7/29/20	NA	12/8/20	NA	132	Clinical Chemistry	platelets	LCR %	2	LCR %, platelets
3	29_3	C57BL/6J	B6	JR000664	control	M	29	WDS0305	7/29/20	NA	12/8/20	NA	132	Clinical Chemistry	rbc	# NRBC (x10^3cells/uL)	0.02	# NRBC (x10^3cells/uL), rbc
3	29_3	C57BL/6J	B6	JR000664	control	M	29	WDS0305	7/29/20	NA	12/8/20	NA	132	Clinical Chemistry	rbc	NRBC %%	0.3	NRBC %%, rbc
3	29_3	C57BL/6J	B6	JR000664	control	M	29	WDS0305	7/29/20	NA	12/8/20	NA	132	Clinical Chemistry	rbc	RET-HE 0	16.6	RET-HE 0, rbc
3	29_3	C57BL/6J	B6	JR000664	control	M	29	WDS0305	7/29/20	NA	12/8/20	NA	132	Clinical Chemistry	rbc	IRF %	60.1	IRF %, rbc
3	29_3	C57BL/6J	B6	JR000664	control	M	29	WDS0305	7/29/20	NA	12/8/20	NA	132	Clinical Chemistry	rbc	RDW-SD 0	22.4	RDW-SD 0, rbc
3	29_3	C57BL/6J	B6	JR000664	control	M	29	WDS0305	7/29/20	NA	12/8/20	NA	132	Clinical Chemistry	rbc	LFR %	39.9	LFR %, rbc
3	29_3	C57BL/6J	B6	JR000664	control	M	29	WDS0305	7/29/20	NA	12/8/20	NA	132	Clinical Chemistry	rbc	MFR %	16.6	MFR %, rbc
3	29_3	C57BL/6J	B6	JR000664	control	M	29	WDS0305	7/29/20	NA	12/8/20	NA	132	Clinical Chemistry	rbc	HFR %	43.5	HFR %, rbc
3	29_3	C57BL/6J	B6	JR000664	control	M	29	WDS0305	7/29/20	NA	12/8/20	NA	132	Clinical Chemistry	platelets	PLT-I (x10^3/uL)	1758	PLT-I (x10^3/uL), platelets
3	29_3	C57BL/6J	B6	JR000664	control	M	29	WDS0305	7/29/20	NA	12/8/20	NA	132	Clinical Chemistry	platelets	PLT-0 (x10^3/uL)	1590	PLT-0 (x10^3/uL), platelets
3	29_3	C57BL/6J	B6	JR000664	control	M	29	WDS0305	7/29/20	NA	12/8/20	NA	132	Clinical Chemistry	immune	PCT %	1.1	PCT %, immune
3	29_3	C57BL/6J	B6	JR000664	control	M	29	WDS0305	7/29/20	NA	12/8/20	NA	132	Clinical Chemistry	platelets	PDW (fL)	6.5	PDW (fL), platelets
3	29_3	C57BL/6J	B6	JR000664	control	M	29	WDS0305	7/29/20	NA	12/8/20	NA	132	Clinical Chemistry	liver	ALB (g/dL)	3.6	ALB (g/dL), liver
3	29_3	C57BL/6J	B6	JR000664	control	M	29	WDS0305	7/29/20	NA	12/8/20	NA	132	Clinical Chemistry	liver	ALP (IU/L)	78	ALP (IU/L), liver
3	29_3	C57BL/6J	B6	JR000664	control	M	29	WDS0305	7/29/20	NA	12/8/20	NA	132	Clinical Chemistry	liver	ALT (IU/L)	21	ALT (IU/L), liver
3	29_3	C57BL/6J	B6	JR000664	control	M	29	WDS0305	7/29/20	NA	12/8/20	NA	132	Clinical Chemistry	liver	AST (IU/L)	31	AST (IU/L), liver
3	29_3	C57BL/6J	B6	JR000664	control	M	29	WDS0305	7/29/20	NA	12/8/20	NA	132	Clinical Chemistry	liver	BUN (mg/dL)	23	BUN (mg/dL), liver
3	29_3	C57BL/6J	B6	JR000664	control	M	29	WDS0305	7/29/20	NA	12/8/20	NA	132	Clinical Chemistry	lipid	CHOL (mg/dL)	158	CHOL (mg/dL), lipid
3	29_3	C57BL/6J	B6	JR000664	control	M	29	WDS0305	7/29/20	NA	12/8/20	NA	132	Clinical Chemistry	rbc	Iron (ug/dL)	178	Iron (ug/dL), rbc
3	29_3	C57BL/6J	B6	JR000664	control	M	29	WDS0305	7/29/20	NA	12/8/20	NA	132	Clinical Chemistry	lipid	GLU (mg/dL)	182	GLU (mg/dL), lipid
3	29_3	C57BL/6J	B6	JR000664	control	M	29	WDS0305	7/29/20	NA	12/8/20	NA	132	Clinical Chemistry	lipid	HDLX (mg/dL)	107.6	HDLX (mg/dL), lipid
3	29_3	C57BL/6J	B6	JR000664	control	M	29	WDS0305	7/29/20	NA	12/8/20	NA	132	Clinical Chemistry	liver	TBILC (mg/dL)	0.15	TBILC (mg/dL), liver
3	29_3	C57BL/6J	B6	JR000664	control	M	29	WDS0305	7/29/20	NA	12/8/20	NA	132	Clinical Chemistry	liver	TP (g/dL)	6	TP (g/dL), liver
3	29_3	C57BL/6J	B6	JR000664	control	M	29	WDS0305	7/29/20	NA	12/8/20	NA	132	Clinical Chemistry	lipid	TRIG (mg/dL)	103	TRIG (mg/dL), lipid
3	29_3	C57BL/6J	B6	JR000664	control	M	29	WDS0305	7/29/20	NA	12/8/20	NA	132	Clinical Chemistry	liver	ALB (/GL)	2	ALB (/GL), liver
3	29_3	C57BL/6J	B6	JR000664	control	M	29	WDS0305	7/29/20	NA	12/8/20	NA	132	Clinical Chemistry	liver	CREX (mg/dL)	0.09	CREX (mg/dL), liver
3	29_3	C57BL/6J	B6	JR000664	control	M	29	WDS0305	7/29/20	NA	12/8/20	NA	132	Clinical Chemistry	liver	GLOB	2	GLOB, liver
3	30_3	C57BL/6J	B6	JR000664	control	M	30	WDS0303	7/29/20	NA	12/8/20	NA	132	Clinical Chemistry	lipid	INSULIN (pg/mL)	886.6789268	INSULIN (pg/mL), lipid
3	30_3	C57BL/6J	B6	JR000664	control	M	30	WDS0303	7/29/20	NA	12/8/20	NA	132	Clinical Chemistry	lipid	LEPTIN (pg/mL)	12410.15721	LEPTIN (pg/mL), lipid
3	30_3	C57BL/6J	B6	JR000664	control	M	30	WDS0303	7/29/20	NA	12/8/20	NA	132	Clinical Chemistry	immune	WBC (x10^3 uL)	6.86	WBC (x10^3 uL), immune
3	30_3	C57BL/6J	B6	JR000664	control	M	30	WDS0303	7/29/20	NA	12/8/20	NA	132	Clinical Chemistry	rbc	RBC (x10^6 uL)	11.42	RBC (x10^6 uL), rbc
3	30_3	C57BL/6J	B6	JR000664	control	M	30	WDS0303	7/29/20	NA	12/8/20	NA	132	Clinical Chemistry	rbc	HGB (g/dL)	16.1	HGB (g/dL), rbc
3	30_3	C57BL/6J	B6	JR000664	control	M	30	WDS0303	7/29/20	NA	12/8/20	NA	132	Clinical Chemistry	rbc	HCT %	51.9	HCT %, rbc
3	30_3	C57BL/6J	B6	JR000664	control	M	30	WDS0303	7/29/20	NA	12/8/20	NA	132	Clinical Chemistry	rbc	MCV (fL)	45.4	MCV (fL), rbc
3	30_3	C57BL/6J	B6	JR000664	control	M	30	WDS0303	7/29/20	NA	12/8/20	NA	132	Clinical Chemistry	rbc	MCH (pg)	14.1	MCH (pg), rbc
3	30_3	C57BL/6J	B6	JR000664	control	M	30	WDS0303	7/29/20	NA	12/8/20	NA	132	Clinical Chemistry	rbc	MCHC (g/dL)	31	MCHC (g/dL), rbc
3	30_3	C57BL/6J	B6	JR000664	control	M	30	WDS0303	7/29/20	NA	12/8/20	NA	132	Clinical Chemistry	rbc	RDW %	19	RDW %, rbc
3	30_3	C57BL/6J	B6	JR000664	control	M	30	WDS0303	7/29/20	NA	12/8/20	NA	132	Clinical Chemistry	platelets	PLT (x10^3 uL)	1010	PLT (x10^3 uL), platelets
3	30_3	C57BL/6J	B6	JR000664	control	M	30	WDS0303	7/29/20	NA	12/8/20	NA	132	Clinical Chemistry	platelets	MPV (fL)	6.9	MPV (fL), platelets
3	30_3	C57BL/6J	B6	JR000664	control	M	30	WDS0303	7/29/20	NA	12/8/20	NA	132	Clinical Chemistry	immune	% NEUT	10.5	% NEUT, immune
3	30_3	C57BL/6J	B6	JR000664	control	M	30	WDS0303	7/29/20	NA	12/8/20	NA	132	Clinical Chemistry	immune	% LYMPH	83.8	% LYMPH, immune
3	30_3	C57BL/6J	B6	JR000664	control	M	30	WDS0303	7/29/20	NA	12/8/20	NA	132	Clinical Chemistry	immune	% MONO	3.1	% MONO, immune
3	30_3	C57BL/6J	B6	JR000664	control	M	30	WDS0303	7/29/20	NA	12/8/20	NA	132	Clinical Chemistry	immune	% EOS	1.6	% EOS, immune
3	30_3	C57BL/6J	B6	JR000664	control	M	30	WDS0303	7/29/20	NA	12/8/20	NA	132	Clinical Chemistry	immune	% BASO	1	% BASO, immune
3	30_3	C57BL/6J	B6	JR000664	control	M	30	WDS0303	7/29/20	NA	12/8/20	NA	132	Clinical Chemistry	rbc	% RETIC	3.87	% RETIC, rbc
3	30_3	C57BL/6J	B6	JR000664	control	M	30	WDS0303	7/29/20	NA	12/8/20	NA	132	Clinical Chemistry	rbc	# RETIC (x10^9 cells/L)	442	# RETIC (x10^9 cells/L), rbc
3	30_3	C57BL/6J	B6	JR000664	control	M	30	WDS0303	7/29/20	NA	12/8/20	NA	132	Clinical Chemistry	immune	# NEUT (x10^3 cells/uL)	0.72	# NEUT (x10^3 cells/uL), immune
3	30_3	C57BL/6J	B6	JR000664	control	M	30	WDS0303	7/29/20	NA	12/8/20	NA	132	Clinical Chemistry	immune	# LYMPH (x10^3 cells/uL)	5.75	# LYMPH (x10^3 cells/uL), immune
3	30_3	C57BL/6J	B6	JR000664	control	M	30	WDS0303	7/29/20	NA	12/8/20	NA	132	Clinical Chemistry	immune	# MONO (x10^3 cells/uL)	0.21	# MONO (x10^3 cells/uL), immune
3	30_3	C57BL/6J	B6	JR000664	control	M	30	WDS0303	7/29/20	NA	12/8/20	NA	132	Clinical Chemistry	immune	# EOS (x10^3 cells/uL)	0.11	# EOS (x10^3 cells/uL), immune
3	30_3	C57BL/6J	B6	JR000664	control	M	30	WDS0303	7/29/20	NA	12/8/20	NA	132	Clinical Chemistry	immune	# BASO (x10^3 cells/uL)	0.07	# BASO (x10^3 cells/uL), immune
3	30_3	C57BL/6J	B6	JR000664	control	M	30	WDS0303	7/29/20	NA	12/8/20	NA	132	Clinical Chemistry	platelets	LCR %	4.4	LCR %, platelets
3	30_3	C57BL/6J	B6	JR000664	control	M	30	WDS0303	7/29/20	NA	12/8/20	NA	132	Clinical Chemistry	rbc	# NRBC (x10^3cells/uL)	0.03	# NRBC (x10^3cells/uL), rbc
3	30_3	C57BL/6J	B6	JR000664	control	M	30	WDS0303	7/29/20	NA	12/8/20	NA	132	Clinical Chemistry	rbc	NRBC %%	0.4	NRBC %%, rbc
3	30_3	C57BL/6J	B6	JR000664	control	M	30	WDS0303	7/29/20	NA	12/8/20	NA	132	Clinical Chemistry	rbc	RET-HE 0	16.7	RET-HE 0, rbc
3	30_3	C57BL/6J	B6	JR000664	control	M	30	WDS0303	7/29/20	NA	12/8/20	NA	132	Clinical Chemistry	rbc	IRF %	61	IRF %, rbc
3	30_3	C57BL/6J	B6	JR000664	control	M	30	WDS0303	7/29/20	NA	12/8/20	NA	132	Clinical Chemistry	rbc	RDW-SD 0	23.5	RDW-SD 0, rbc
3	30_3	C57BL/6J	B6	JR000664	control	M	30	WDS0303	7/29/20	NA	12/8/20	NA	132	Clinical Chemistry	rbc	LFR %	39	LFR %, rbc
3	30_3	C57BL/6J	B6	JR000664	control	M	30	WDS0303	7/29/20	NA	12/8/20	NA	132	Clinical Chemistry	rbc	MFR %	17.4	MFR %, rbc
3	30_3	C57BL/6J	B6	JR000664	control	M	30	WDS0303	7/29/20	NA	12/8/20	NA	132	Clinical Chemistry	rbc	HFR %	43.6	HFR %, rbc
3	30_3	C57BL/6J	B6	JR000664	control	M	30	WDS0303	7/29/20	NA	12/8/20	NA	132	Clinical Chemistry	platelets	PLT-I (x10^3/uL)	1290	PLT-I (x10^3/uL), platelets
3	30_3	C57BL/6J	B6	JR000664	control	M	30	WDS0303	7/29/20	NA	12/8/20	NA	132	Clinical Chemistry	platelets	PLT-0 (x10^3/uL)	946	PLT-0 (x10^3/uL), platelets
3	30_3	C57BL/6J	B6	JR000664	control	M	30	WDS0303	7/29/20	NA	12/8/20	NA	132	Clinical Chemistry	immune	PCT %	0.9	PCT %, immune
3	30_3	C57BL/6J	B6	JR000664	control	M	30	WDS0303	7/29/20	NA	12/8/20	NA	132	Clinical Chemistry	platelets	PDW (fL)	7.2	PDW (fL), platelets
3	30_3	C57BL/6J	B6	JR000664	control	M	30	WDS0303	7/29/20	NA	12/8/20	NA	132	Clinical Chemistry	liver	ALB (g/dL)	3.7	ALB (g/dL), liver
3	30_3	C57BL/6J	B6	JR000664	control	M	30	WDS0303	7/29/20	NA	12/8/20	NA	132	Clinical Chemistry	liver	ALP (IU/L)	70	ALP (IU/L), liver
3	30_3	C57BL/6J	B6	JR000664	control	M	30	WDS0303	7/29/20	NA	12/8/20	NA	132	Clinical Chemistry	liver	ALT (IU/L)	22	ALT (IU/L), liver
3	30_3	C57BL/6J	B6	JR000664	control	M	30	WDS0303	7/29/20	NA	12/8/20	NA	132	Clinical Chemistry	liver	AST (IU/L)	44	AST (IU/L), liver
3	30_3	C57BL/6J	B6	JR000664	control	M	30	WDS0303	7/29/20	NA	12/8/20	NA	132	Clinical Chemistry	liver	BUN (mg/dL)	23	BUN (mg/dL), liver
3	30_3	C57BL/6J	B6	JR000664	control	M	30	WDS0303	7/29/20	NA	12/8/20	NA	132	Clinical Chemistry	lipid	CHOL (mg/dL)	144	CHOL (mg/dL), lipid
3	30_3	C57BL/6J	B6	JR000664	control	M	30	WDS0303	7/29/20	NA	12/8/20	NA	132	Clinical Chemistry	rbc	Iron (ug/dL)	193	Iron (ug/dL), rbc
3	30_3	C57BL/6J	B6	JR000664	control	M	30	WDS0303	7/29/20	NA	12/8/20	NA	132	Clinical Chemistry	lipid	GLU (mg/dL)	164	GLU (mg/dL), lipid
3	30_3	C57BL/6J	B6	JR000664	control	M	30	WDS0303	7/29/20	NA	12/8/20	NA	132	Clinical Chemistry	lipid	HDLX (mg/dL)	100.8	HDLX (mg/dL), lipid
3	30_3	C57BL/6J	B6	JR000664	control	M	30	WDS0303	7/29/20	NA	12/8/20	NA	132	Clinical Chemistry	liver	TBILC (mg/dL)	0.16	TBILC (mg/dL), liver
3	30_3	C57BL/6J	B6	JR000664	control	M	30	WDS0303	7/29/20	NA	12/8/20	NA	132	Clinical Chemistry	liver	TP (g/dL)	6.1	TP (g/dL), liver
3	30_3	C57BL/6J	B6	JR000664	control	M	30	WDS0303	7/29/20	NA	12/8/20	NA	132	Clinical Chemistry	lipid	TRIG (mg/dL)	89	TRIG (mg/dL), lipid
3	30_3	C57BL/6J	B6	JR000664	control	M	30	WDS0303	7/29/20	NA	12/8/20	NA	132	Clinical Chemistry	liver	ALB (/GL)	2	ALB (/GL), liver
3	30_3	C57BL/6J	B6	JR000664	control	M	30	WDS0303	7/29/20	NA	12/8/20	NA	132	Clinical Chemistry	liver	CREX (mg/dL)	0.09	CREX (mg/dL), liver
3	30_3	C57BL/6J	B6	JR000664	control	M	30	WDS0303	7/29/20	NA	12/8/20	NA	132	Clinical Chemistry	liver	GLOB	2	GLOB, liver
3	22_3	C57BL/6J	B6	JR000664	control	F	22	WDS0308	7/29/20	NA	12/9/20	NA	133	Clinical Chemistry	lipid	INSULIN (pg/mL)	623.7913735	INSULIN (pg/mL), lipid
3	22_3	C57BL/6J	B6	JR000664	control	F	22	WDS0308	7/29/20	NA	12/9/20	NA	133	Clinical Chemistry	lipid	LEPTIN (pg/mL)	2573.651227	LEPTIN (pg/mL), lipid
3	22_3	C57BL/6J	B6	JR000664	control	F	22	WDS0308	7/29/20	NA	12/9/20	NA	133	Clinical Chemistry	immune	WBC (x10^3 uL)	10.7	WBC (x10^3 uL), immune
3	22_3	C57BL/6J	B6	JR000664	control	F	22	WDS0308	7/29/20	NA	12/9/20	NA	133	Clinical Chemistry	rbc	RBC (x10^6 uL)	11.07	RBC (x10^6 uL), rbc
3	22_3	C57BL/6J	B6	JR000664	control	F	22	WDS0308	7/29/20	NA	12/9/20	NA	133	Clinical Chemistry	rbc	HGB (g/dL)	16.4	HGB (g/dL), rbc
3	22_3	C57BL/6J	B6	JR000664	control	F	22	WDS0308	7/29/20	NA	12/9/20	NA	133	Clinical Chemistry	rbc	HCT %	52.3	HCT %, rbc
3	22_3	C57BL/6J	B6	JR000664	control	F	22	WDS0308	7/29/20	NA	12/9/20	NA	133	Clinical Chemistry	rbc	MCV (fL)	47.2	MCV (fL), rbc
3	22_3	C57BL/6J	B6	JR000664	control	F	22	WDS0308	7/29/20	NA	12/9/20	NA	133	Clinical Chemistry	rbc	MCH (pg)	14.8	MCH (pg), rbc
3	22_3	C57BL/6J	B6	JR000664	control	F	22	WDS0308	7/29/20	NA	12/9/20	NA	133	Clinical Chemistry	rbc	MCHC (g/dL)	31.4	MCHC (g/dL), rbc
3	22_3	C57BL/6J	B6	JR000664	control	F	22	WDS0308	7/29/20	NA	12/9/20	NA	133	Clinical Chemistry	rbc	RDW %	19.2	RDW %, rbc
3	22_3	C57BL/6J	B6	JR000664	control	F	22	WDS0308	7/29/20	NA	12/9/20	NA	133	Clinical Chemistry	platelets	PLT (x10^3 uL)	1430	PLT (x10^3 uL), platelets
3	22_3	C57BL/6J	B6	JR000664	control	F	22	WDS0308	7/29/20	NA	12/9/20	NA	133	Clinical Chemistry	platelets	MPV (fL)	6.4	MPV (fL), platelets
3	22_3	C57BL/6J	B6	JR000664	control	F	22	WDS0308	7/29/20	NA	12/9/20	NA	133	Clinical Chemistry	immune	% NEUT	11.1	% NEUT, immune
3	22_3	C57BL/6J	B6	JR000664	control	F	22	WDS0308	7/29/20	NA	12/9/20	NA	133	Clinical Chemistry	immune	% LYMPH	84.3	% LYMPH, immune
3	22_3	C57BL/6J	B6	JR000664	control	F	22	WDS0308	7/29/20	NA	12/9/20	NA	133	Clinical Chemistry	immune	% MONO	2.3	% MONO, immune
3	22_3	C57BL/6J	B6	JR000664	control	F	22	WDS0308	7/29/20	NA	12/9/20	NA	133	Clinical Chemistry	immune	% EOS	1.3	% EOS, immune
3	22_3	C57BL/6J	B6	JR000664	control	F	22	WDS0308	7/29/20	NA	12/9/20	NA	133	Clinical Chemistry	immune	% BASO	1	% BASO, immune
3	22_3	C57BL/6J	B6	JR000664	control	F	22	WDS0308	7/29/20	NA	12/9/20	NA	133	Clinical Chemistry	rbc	% RETIC	3.08	% RETIC, rbc
3	22_3	C57BL/6J	B6	JR000664	control	F	22	WDS0308	7/29/20	NA	12/9/20	NA	133	Clinical Chemistry	rbc	# RETIC (x10^9 cells/L)	341	# RETIC (x10^9 cells/L), rbc
3	22_3	C57BL/6J	B6	JR000664	control	F	22	WDS0308	7/29/20	NA	12/9/20	NA	133	Clinical Chemistry	immune	# NEUT (x10^3 cells/uL)	1.18	# NEUT (x10^3 cells/uL), immune
3	22_3	C57BL/6J	B6	JR000664	control	F	22	WDS0308	7/29/20	NA	12/9/20	NA	133	Clinical Chemistry	immune	# LYMPH (x10^3 cells/uL)	9.02	# LYMPH (x10^3 cells/uL), immune
3	22_3	C57BL/6J	B6	JR000664	control	F	22	WDS0308	7/29/20	NA	12/9/20	NA	133	Clinical Chemistry	immune	# MONO (x10^3 cells/uL)	0.25	# MONO (x10^3 cells/uL), immune
3	22_3	C57BL/6J	B6	JR000664	control	F	22	WDS0308	7/29/20	NA	12/9/20	NA	133	Clinical Chemistry	immune	# EOS (x10^3 cells/uL)	0.14	# EOS (x10^3 cells/uL), immune
3	22_3	C57BL/6J	B6	JR000664	control	F	22	WDS0308	7/29/20	NA	12/9/20	NA	133	Clinical Chemistry	immune	# BASO (x10^3 cells/uL)	0.11	# BASO (x10^3 cells/uL), immune
3	22_3	C57BL/6J	B6	JR000664	control	F	22	WDS0308	7/29/20	NA	12/9/20	NA	133	Clinical Chemistry	platelets	LCR %	2.7	LCR %, platelets
3	22_3	C57BL/6J	B6	JR000664	control	F	22	WDS0308	7/29/20	NA	12/9/20	NA	133	Clinical Chemistry	rbc	# NRBC (x10^3cells/uL)	0.03	# NRBC (x10^3cells/uL), rbc
3	22_3	C57BL/6J	B6	JR000664	control	F	22	WDS0308	7/29/20	NA	12/9/20	NA	133	Clinical Chemistry	rbc	NRBC %%	0.3	NRBC %%, rbc
3	22_3	C57BL/6J	B6	JR000664	control	F	22	WDS0308	7/29/20	NA	12/9/20	NA	133	Clinical Chemistry	rbc	RET-HE 0	17	RET-HE 0, rbc
3	22_3	C57BL/6J	B6	JR000664	control	F	22	WDS0308	7/29/20	NA	12/9/20	NA	133	Clinical Chemistry	rbc	IRF %	57.1	IRF %, rbc
3	22_3	C57BL/6J	B6	JR000664	control	F	22	WDS0308	7/29/20	NA	12/9/20	NA	133	Clinical Chemistry	rbc	RDW-SD 0	25.3	RDW-SD 0, rbc
3	22_3	C57BL/6J	B6	JR000664	control	F	22	WDS0308	7/29/20	NA	12/9/20	NA	133	Clinical Chemistry	rbc	LFR %	42.9	LFR %, rbc
3	22_3	C57BL/6J	B6	JR000664	control	F	22	WDS0308	7/29/20	NA	12/9/20	NA	133	Clinical Chemistry	rbc	MFR %	16.8	MFR %, rbc
3	22_3	C57BL/6J	B6	JR000664	control	F	22	WDS0308	7/29/20	NA	12/9/20	NA	133	Clinical Chemistry	rbc	HFR %	40.3	HFR %, rbc
3	22_3	C57BL/6J	B6	JR000664	control	F	22	WDS0308	7/29/20	NA	12/9/20	NA	133	Clinical Chemistry	platelets	PLT-I (x10^3/uL)	1639	PLT-I (x10^3/uL), platelets
3	22_3	C57BL/6J	B6	JR000664	control	F	22	WDS0308	7/29/20	NA	12/9/20	NA	133	Clinical Chemistry	platelets	PLT-0 (x10^3/uL)	1430	PLT-0 (x10^3/uL), platelets
3	22_3	C57BL/6J	B6	JR000664	control	F	22	WDS0308	7/29/20	NA	12/9/20	NA	133	Clinical Chemistry	immune	PCT %	1	PCT %, immune
3	22_3	C57BL/6J	B6	JR000664	control	F	22	WDS0308	7/29/20	NA	12/9/20	NA	133	Clinical Chemistry	platelets	PDW (fL)	6.5	PDW (fL), platelets
3	22_3	C57BL/6J	B6	JR000664	control	F	22	WDS0308	7/29/20	NA	12/9/20	NA	133	Clinical Chemistry	liver	ALB (g/dL)	3.3	ALB (g/dL), liver
3	22_3	C57BL/6J	B6	JR000664	control	F	22	WDS0308	7/29/20	NA	12/9/20	NA	133	Clinical Chemistry	liver	ALP (IU/L)	110	ALP (IU/L), liver
3	22_3	C57BL/6J	B6	JR000664	control	F	22	WDS0308	7/29/20	NA	12/9/20	NA	133	Clinical Chemistry	liver	ALT (IU/L)	23	ALT (IU/L), liver
3	22_3	C57BL/6J	B6	JR000664	control	F	22	WDS0308	7/29/20	NA	12/9/20	NA	133	Clinical Chemistry	liver	AST (IU/L)	61	AST (IU/L), liver
3	22_3	C57BL/6J	B6	JR000664	control	F	22	WDS0308	7/29/20	NA	12/9/20	NA	133	Clinical Chemistry	liver	BUN (mg/dL)	25	BUN (mg/dL), liver
3	22_3	C57BL/6J	B6	JR000664	control	F	22	WDS0308	7/29/20	NA	12/9/20	NA	133	Clinical Chemistry	lipid	CHOL (mg/dL)	83	CHOL (mg/dL), lipid
3	22_3	C57BL/6J	B6	JR000664	control	F	22	WDS0308	7/29/20	NA	12/9/20	NA	133	Clinical Chemistry	rbc	Iron (ug/dL)	165	Iron (ug/dL), rbc
3	22_3	C57BL/6J	B6	JR000664	control	F	22	WDS0308	7/29/20	NA	12/9/20	NA	133	Clinical Chemistry	lipid	GLU (mg/dL)	101	GLU (mg/dL), lipid
3	22_3	C57BL/6J	B6	JR000664	control	F	22	WDS0308	7/29/20	NA	12/9/20	NA	133	Clinical Chemistry	lipid	HDLX (mg/dL)	54.1	HDLX (mg/dL), lipid
3	22_3	C57BL/6J	B6	JR000664	control	F	22	WDS0308	7/29/20	NA	12/9/20	NA	133	Clinical Chemistry	liver	TBILC (mg/dL)	0.14	TBILC (mg/dL), liver
3	22_3	C57BL/6J	B6	JR000664	control	F	22	WDS0308	7/29/20	NA	12/9/20	NA	133	Clinical Chemistry	liver	TP (g/dL)	5.4	TP (g/dL), liver
3	22_3	C57BL/6J	B6	JR000664	control	F	22	WDS0308	7/29/20	NA	12/9/20	NA	133	Clinical Chemistry	lipid	TRIG (mg/dL)	84	TRIG (mg/dL), lipid
3	22_3	C57BL/6J	B6	JR000664	control	F	22	WDS0308	7/29/20	NA	12/9/20	NA	133	Clinical Chemistry	liver	ALB (/GL)	2	ALB (/GL), liver
3	22_3	C57BL/6J	B6	JR000664	control	F	22	WDS0308	7/29/20	NA	12/9/20	NA	133	Clinical Chemistry	liver	CREX (mg/dL)	0.12	CREX (mg/dL), liver
3	22_3	C57BL/6J	B6	JR000664	control	F	22	WDS0308	7/29/20	NA	12/9/20	NA	133	Clinical Chemistry	liver	GLOB	2	GLOB, liver
3	23_3	C57BL/6J	B6	JR000664	control	F	23	WDS0301	7/29/20	NA	12/9/20	NA	133	Clinical Chemistry	lipid	INSULIN (pg/mL)	763.046605	INSULIN (pg/mL), lipid
3	23_3	C57BL/6J	B6	JR000664	control	F	23	WDS0301	7/29/20	NA	12/9/20	NA	133	Clinical Chemistry	lipid	LEPTIN (pg/mL)	2665.921007	LEPTIN (pg/mL), lipid
3	23_3	C57BL/6J	B6	JR000664	control	F	23	WDS0301	7/29/20	NA	12/9/20	NA	133	Clinical Chemistry	immune	WBC (x10^3 uL)	6.9	WBC (x10^3 uL), immune
3	23_3	C57BL/6J	B6	JR000664	control	F	23	WDS0301	7/29/20	NA	12/9/20	NA	133	Clinical Chemistry	rbc	RBC (x10^6 uL)	11.27	RBC (x10^6 uL), rbc
3	23_3	C57BL/6J	B6	JR000664	control	F	23	WDS0301	7/29/20	NA	12/9/20	NA	133	Clinical Chemistry	rbc	HGB (g/dL)	16.3	HGB (g/dL), rbc
3	23_3	C57BL/6J	B6	JR000664	control	F	23	WDS0301	7/29/20	NA	12/9/20	NA	133	Clinical Chemistry	rbc	HCT %	52.1	HCT %, rbc
3	23_3	C57BL/6J	B6	JR000664	control	F	23	WDS0301	7/29/20	NA	12/9/20	NA	133	Clinical Chemistry	rbc	MCV (fL)	46.2	MCV (fL), rbc
3	23_3	C57BL/6J	B6	JR000664	control	F	23	WDS0301	7/29/20	NA	12/9/20	NA	133	Clinical Chemistry	rbc	MCH (pg)	14.5	MCH (pg), rbc
3	23_3	C57BL/6J	B6	JR000664	control	F	23	WDS0301	7/29/20	NA	12/9/20	NA	133	Clinical Chemistry	rbc	MCHC (g/dL)	31.3	MCHC (g/dL), rbc
3	23_3	C57BL/6J	B6	JR000664	control	F	23	WDS0301	7/29/20	NA	12/9/20	NA	133	Clinical Chemistry	rbc	RDW %	18.8	RDW %, rbc
3	23_3	C57BL/6J	B6	JR000664	control	F	23	WDS0301	7/29/20	NA	12/9/20	NA	133	Clinical Chemistry	platelets	PLT (x10^3 uL)	995	PLT (x10^3 uL), platelets
3	23_3	C57BL/6J	B6	JR000664	control	F	23	WDS0301	7/29/20	NA	12/9/20	NA	133	Clinical Chemistry	platelets	MPV (fL)	6.7	MPV (fL), platelets
3	23_3	C57BL/6J	B6	JR000664	control	F	23	WDS0301	7/29/20	NA	12/9/20	NA	133	Clinical Chemistry	immune	% NEUT	12.7	% NEUT, immune
3	23_3	C57BL/6J	B6	JR000664	control	F	23	WDS0301	7/29/20	NA	12/9/20	NA	133	Clinical Chemistry	immune	% LYMPH	81	% LYMPH, immune
3	23_3	C57BL/6J	B6	JR000664	control	F	23	WDS0301	7/29/20	NA	12/9/20	NA	133	Clinical Chemistry	immune	% MONO	2.6	% MONO, immune
3	23_3	C57BL/6J	B6	JR000664	control	F	23	WDS0301	7/29/20	NA	12/9/20	NA	133	Clinical Chemistry	immune	% EOS	2.3	% EOS, immune
3	23_3	C57BL/6J	B6	JR000664	control	F	23	WDS0301	7/29/20	NA	12/9/20	NA	133	Clinical Chemistry	immune	% BASO	1.4	% BASO, immune
3	23_3	C57BL/6J	B6	JR000664	control	F	23	WDS0301	7/29/20	NA	12/9/20	NA	133	Clinical Chemistry	rbc	% RETIC	3.57	% RETIC, rbc
3	23_3	C57BL/6J	B6	JR000664	control	F	23	WDS0301	7/29/20	NA	12/9/20	NA	133	Clinical Chemistry	rbc	# RETIC (x10^9 cells/L)	402.3	# RETIC (x10^9 cells/L), rbc
3	23_3	C57BL/6J	B6	JR000664	control	F	23	WDS0301	7/29/20	NA	12/9/20	NA	133	Clinical Chemistry	immune	# NEUT (x10^3 cells/uL)	0.87	# NEUT (x10^3 cells/uL), immune
3	23_3	C57BL/6J	B6	JR000664	control	F	23	WDS0301	7/29/20	NA	12/9/20	NA	133	Clinical Chemistry	immune	# LYMPH (x10^3 cells/uL)	5.59	# LYMPH (x10^3 cells/uL), immune
3	23_3	C57BL/6J	B6	JR000664	control	F	23	WDS0301	7/29/20	NA	12/9/20	NA	133	Clinical Chemistry	immune	# MONO (x10^3 cells/uL)	0.18	# MONO (x10^3 cells/uL), immune
3	23_3	C57BL/6J	B6	JR000664	control	F	23	WDS0301	7/29/20	NA	12/9/20	NA	133	Clinical Chemistry	immune	# EOS (x10^3 cells/uL)	0.16	# EOS (x10^3 cells/uL), immune
3	23_3	C57BL/6J	B6	JR000664	control	F	23	WDS0301	7/29/20	NA	12/9/20	NA	133	Clinical Chemistry	immune	# BASO (x10^3 cells/uL)	0.1	# BASO (x10^3 cells/uL), immune
3	23_3	C57BL/6J	B6	JR000664	control	F	23	WDS0301	7/29/20	NA	12/9/20	NA	133	Clinical Chemistry	platelets	LCR %	3.8	LCR %, platelets
3	23_3	C57BL/6J	B6	JR000664	control	F	23	WDS0301	7/29/20	NA	12/9/20	NA	133	Clinical Chemistry	rbc	# NRBC (x10^3cells/uL)	0.03	# NRBC (x10^3cells/uL), rbc
3	23_3	C57BL/6J	B6	JR000664	control	F	23	WDS0301	7/29/20	NA	12/9/20	NA	133	Clinical Chemistry	rbc	NRBC %%	0.4	NRBC %%, rbc
3	23_3	C57BL/6J	B6	JR000664	control	F	23	WDS0301	7/29/20	NA	12/9/20	NA	133	Clinical Chemistry	rbc	RET-HE 0	17	RET-HE 0, rbc
3	23_3	C57BL/6J	B6	JR000664	control	F	23	WDS0301	7/29/20	NA	12/9/20	NA	133	Clinical Chemistry	rbc	IRF %	61.8	IRF %, rbc
3	23_3	C57BL/6J	B6	JR000664	control	F	23	WDS0301	7/29/20	NA	12/9/20	NA	133	Clinical Chemistry	rbc	RDW-SD 0	24.1	RDW-SD 0, rbc
3	23_3	C57BL/6J	B6	JR000664	control	F	23	WDS0301	7/29/20	NA	12/9/20	NA	133	Clinical Chemistry	rbc	LFR %	38.2	LFR %, rbc
3	23_3	C57BL/6J	B6	JR000664	control	F	23	WDS0301	7/29/20	NA	12/9/20	NA	133	Clinical Chemistry	rbc	MFR %	15	MFR %, rbc
3	23_3	C57BL/6J	B6	JR000664	control	F	23	WDS0301	7/29/20	NA	12/9/20	NA	133	Clinical Chemistry	rbc	HFR %	46.8	HFR %, rbc
3	23_3	C57BL/6J	B6	JR000664	control	F	23	WDS0301	7/29/20	NA	12/9/20	NA	133	Clinical Chemistry	platelets	PLT-I (x10^3/uL)	1187	PLT-I (x10^3/uL), platelets
3	23_3	C57BL/6J	B6	JR000664	control	F	23	WDS0301	7/29/20	NA	12/9/20	NA	133	Clinical Chemistry	platelets	PLT-0 (x10^3/uL)	995	PLT-0 (x10^3/uL), platelets
3	23_3	C57BL/6J	B6	JR000664	control	F	23	WDS0301	7/29/20	NA	12/9/20	NA	133	Clinical Chemistry	immune	PCT %	0.8	PCT %, immune
3	23_3	C57BL/6J	B6	JR000664	control	F	23	WDS0301	7/29/20	NA	12/9/20	NA	133	Clinical Chemistry	platelets	PDW (fL)	7.2	PDW (fL), platelets
3	23_3	C57BL/6J	B6	JR000664	control	F	23	WDS0301	7/29/20	NA	12/9/20	NA	133	Clinical Chemistry	liver	ALB (g/dL)	3.5	ALB (g/dL), liver
3	23_3	C57BL/6J	B6	JR000664	control	F	23	WDS0301	7/29/20	NA	12/9/20	NA	133	Clinical Chemistry	liver	ALP (IU/L)	104	ALP (IU/L), liver
3	23_3	C57BL/6J	B6	JR000664	control	F	23	WDS0301	7/29/20	NA	12/9/20	NA	133	Clinical Chemistry	liver	ALT (IU/L)	25	ALT (IU/L), liver
3	23_3	C57BL/6J	B6	JR000664	control	F	23	WDS0301	7/29/20	NA	12/9/20	NA	133	Clinical Chemistry	liver	AST (IU/L)	82	AST (IU/L), liver
3	23_3	C57BL/6J	B6	JR000664	control	F	23	WDS0301	7/29/20	NA	12/9/20	NA	133	Clinical Chemistry	liver	BUN (mg/dL)	24	BUN (mg/dL), liver
3	23_3	C57BL/6J	B6	JR000664	control	F	23	WDS0301	7/29/20	NA	12/9/20	NA	133	Clinical Chemistry	lipid	CHOL (mg/dL)	79	CHOL (mg/dL), lipid
3	23_3	C57BL/6J	B6	JR000664	control	F	23	WDS0301	7/29/20	NA	12/9/20	NA	133	Clinical Chemistry	rbc	Iron (ug/dL)	172	Iron (ug/dL), rbc
3	23_3	C57BL/6J	B6	JR000664	control	F	23	WDS0301	7/29/20	NA	12/9/20	NA	133	Clinical Chemistry	lipid	GLU (mg/dL)	107	GLU (mg/dL), lipid
3	23_3	C57BL/6J	B6	JR000664	control	F	23	WDS0301	7/29/20	NA	12/9/20	NA	133	Clinical Chemistry	lipid	HDLX (mg/dL)	52.5	HDLX (mg/dL), lipid
3	23_3	C57BL/6J	B6	JR000664	control	F	23	WDS0301	7/29/20	NA	12/9/20	NA	133	Clinical Chemistry	liver	TBILC (mg/dL)	0.28	TBILC (mg/dL), liver
3	23_3	C57BL/6J	B6	JR000664	control	F	23	WDS0301	7/29/20	NA	12/9/20	NA	133	Clinical Chemistry	liver	TP (g/dL)	5.9	TP (g/dL), liver
3	23_3	C57BL/6J	B6	JR000664	control	F	23	WDS0301	7/29/20	NA	12/9/20	NA	133	Clinical Chemistry	lipid	TRIG (mg/dL)	68	TRIG (mg/dL), lipid
3	23_3	C57BL/6J	B6	JR000664	control	F	23	WDS0301	7/29/20	NA	12/9/20	NA	133	Clinical Chemistry	liver	ALB (/GL)	1	ALB (/GL), liver
3	23_3	C57BL/6J	B6	JR000664	control	F	23	WDS0301	7/29/20	NA	12/9/20	NA	133	Clinical Chemistry	liver	CREX (mg/dL)	0.1	CREX (mg/dL), liver
3	23_3	C57BL/6J	B6	JR000664	control	F	23	WDS0301	7/29/20	NA	12/9/20	NA	133	Clinical Chemistry	liver	GLOB	2	GLOB, liver
3	24_3	C57BL/6J	B6	JR000664	control	F	24	WDS0302	7/29/20	NA	12/9/20	NA	133	Clinical Chemistry	lipid	INSULIN (pg/mL)	714.161988	INSULIN (pg/mL), lipid
3	24_3	C57BL/6J	B6	JR000664	control	F	24	WDS0302	7/29/20	NA	12/9/20	NA	133	Clinical Chemistry	lipid	LEPTIN (pg/mL)	3408.028185	LEPTIN (pg/mL), lipid
3	24_3	C57BL/6J	B6	JR000664	control	F	24	WDS0302	7/29/20	NA	12/9/20	NA	133	Clinical Chemistry	immune	WBC (x10^3 uL)	9.66	WBC (x10^3 uL), immune
3	24_3	C57BL/6J	B6	JR000664	control	F	24	WDS0302	7/29/20	NA	12/9/20	NA	133	Clinical Chemistry	rbc	RBC (x10^6 uL)	11.4	RBC (x10^6 uL), rbc
3	24_3	C57BL/6J	B6	JR000664	control	F	24	WDS0302	7/29/20	NA	12/9/20	NA	133	Clinical Chemistry	rbc	HGB (g/dL)	16.5	HGB (g/dL), rbc
3	24_3	C57BL/6J	B6	JR000664	control	F	24	WDS0302	7/29/20	NA	12/9/20	NA	133	Clinical Chemistry	rbc	HCT %	53	HCT %, rbc
3	24_3	C57BL/6J	B6	JR000664	control	F	24	WDS0302	7/29/20	NA	12/9/20	NA	133	Clinical Chemistry	rbc	MCV (fL)	46.5	MCV (fL), rbc
3	24_3	C57BL/6J	B6	JR000664	control	F	24	WDS0302	7/29/20	NA	12/9/20	NA	133	Clinical Chemistry	rbc	MCH (pg)	14.5	MCH (pg), rbc
3	24_3	C57BL/6J	B6	JR000664	control	F	24	WDS0302	7/29/20	NA	12/9/20	NA	133	Clinical Chemistry	rbc	MCHC (g/dL)	31.1	MCHC (g/dL), rbc
3	24_3	C57BL/6J	B6	JR000664	control	F	24	WDS0302	7/29/20	NA	12/9/20	NA	133	Clinical Chemistry	rbc	RDW %	19.3	RDW %, rbc
3	24_3	C57BL/6J	B6	JR000664	control	F	24	WDS0302	7/29/20	NA	12/9/20	NA	133	Clinical Chemistry	platelets	PLT (x10^3 uL)	1377	PLT (x10^3 uL), platelets
3	24_3	C57BL/6J	B6	JR000664	control	F	24	WDS0302	7/29/20	NA	12/9/20	NA	133	Clinical Chemistry	platelets	MPV (fL)	6.9	MPV (fL), platelets
3	24_3	C57BL/6J	B6	JR000664	control	F	24	WDS0302	7/29/20	NA	12/9/20	NA	133	Clinical Chemistry	immune	% NEUT	8.2	% NEUT, immune
3	24_3	C57BL/6J	B6	JR000664	control	F	24	WDS0302	7/29/20	NA	12/9/20	NA	133	Clinical Chemistry	immune	% LYMPH	87.3	% LYMPH, immune
3	24_3	C57BL/6J	B6	JR000664	control	F	24	WDS0302	7/29/20	NA	12/9/20	NA	133	Clinical Chemistry	immune	% MONO	2	% MONO, immune
3	24_3	C57BL/6J	B6	JR000664	control	F	24	WDS0302	7/29/20	NA	12/9/20	NA	133	Clinical Chemistry	immune	% EOS	1.9	% EOS, immune
3	24_3	C57BL/6J	B6	JR000664	control	F	24	WDS0302	7/29/20	NA	12/9/20	NA	133	Clinical Chemistry	immune	% BASO	0.6	% BASO, immune
3	24_3	C57BL/6J	B6	JR000664	control	F	24	WDS0302	7/29/20	NA	12/9/20	NA	133	Clinical Chemistry	rbc	% RETIC	3.24	% RETIC, rbc
3	24_3	C57BL/6J	B6	JR000664	control	F	24	WDS0302	7/29/20	NA	12/9/20	NA	133	Clinical Chemistry	rbc	# RETIC (x10^9 cells/L)	369.4	# RETIC (x10^9 cells/L), rbc
3	24_3	C57BL/6J	B6	JR000664	control	F	24	WDS0302	7/29/20	NA	12/9/20	NA	133	Clinical Chemistry	immune	# NEUT (x10^3 cells/uL)	0.8	# NEUT (x10^3 cells/uL), immune
3	24_3	C57BL/6J	B6	JR000664	control	F	24	WDS0302	7/29/20	NA	12/9/20	NA	133	Clinical Chemistry	immune	# LYMPH (x10^3 cells/uL)	8.43	# LYMPH (x10^3 cells/uL), immune
3	24_3	C57BL/6J	B6	JR000664	control	F	24	WDS0302	7/29/20	NA	12/9/20	NA	133	Clinical Chemistry	immune	# MONO (x10^3 cells/uL)	0.19	# MONO (x10^3 cells/uL), immune
3	24_3	C57BL/6J	B6	JR000664	control	F	24	WDS0302	7/29/20	NA	12/9/20	NA	133	Clinical Chemistry	immune	# EOS (x10^3 cells/uL)	0.18	# EOS (x10^3 cells/uL), immune
3	24_3	C57BL/6J	B6	JR000664	control	F	24	WDS0302	7/29/20	NA	12/9/20	NA	133	Clinical Chemistry	immune	# BASO (x10^3 cells/uL)	0.06	# BASO (x10^3 cells/uL), immune
3	24_3	C57BL/6J	B6	JR000664	control	F	24	WDS0302	7/29/20	NA	12/9/20	NA	133	Clinical Chemistry	platelets	LCR %	6.3	LCR %, platelets
3	24_3	C57BL/6J	B6	JR000664	control	F	24	WDS0302	7/29/20	NA	12/9/20	NA	133	Clinical Chemistry	rbc	# NRBC (x10^3cells/uL)	0	# NRBC (x10^3cells/uL), rbc
3	24_3	C57BL/6J	B6	JR000664	control	F	24	WDS0302	7/29/20	NA	12/9/20	NA	133	Clinical Chemistry	rbc	NRBC %%	0	NRBC %%, rbc
3	24_3	C57BL/6J	B6	JR000664	control	F	24	WDS0302	7/29/20	NA	12/9/20	NA	133	Clinical Chemistry	rbc	RET-HE 0	16.9	RET-HE 0, rbc
3	24_3	C57BL/6J	B6	JR000664	control	F	24	WDS0302	7/29/20	NA	12/9/20	NA	133	Clinical Chemistry	rbc	IRF %	60.1	IRF %, rbc
3	24_3	C57BL/6J	B6	JR000664	control	F	24	WDS0302	7/29/20	NA	12/9/20	NA	133	Clinical Chemistry	rbc	RDW-SD 0	24.8	RDW-SD 0, rbc
3	24_3	C57BL/6J	B6	JR000664	control	F	24	WDS0302	7/29/20	NA	12/9/20	NA	133	Clinical Chemistry	rbc	LFR %	39.9	LFR %, rbc
3	24_3	C57BL/6J	B6	JR000664	control	F	24	WDS0302	7/29/20	NA	12/9/20	NA	133	Clinical Chemistry	rbc	MFR %	16.4	MFR %, rbc
3	24_3	C57BL/6J	B6	JR000664	control	F	24	WDS0302	7/29/20	NA	12/9/20	NA	133	Clinical Chemistry	rbc	HFR %	43.7	HFR %, rbc
3	24_3	C57BL/6J	B6	JR000664	control	F	24	WDS0302	7/29/20	NA	12/9/20	NA	133	Clinical Chemistry	platelets	PLT-I (x10^3/uL)	1651	PLT-I (x10^3/uL), platelets
3	24_3	C57BL/6J	B6	JR000664	control	F	24	WDS0302	7/29/20	NA	12/9/20	NA	133	Clinical Chemistry	platelets	PLT-0 (x10^3/uL)	1377	PLT-0 (x10^3/uL), platelets
3	24_3	C57BL/6J	B6	JR000664	control	F	24	WDS0302	7/29/20	NA	12/9/20	NA	133	Clinical Chemistry	immune	PCT %	1.1	PCT %, immune
3	24_3	C57BL/6J	B6	JR000664	control	F	24	WDS0302	7/29/20	NA	12/9/20	NA	133	Clinical Chemistry	platelets	PDW (fL)	6.9	PDW (fL), platelets
3	24_3	C57BL/6J	B6	JR000664	control	F	24	WDS0302	7/29/20	NA	12/9/20	NA	133	Clinical Chemistry	liver	ALB (g/dL)	3.9	ALB (g/dL), liver
3	24_3	C57BL/6J	B6	JR000664	control	F	24	WDS0302	7/29/20	NA	12/9/20	NA	133	Clinical Chemistry	liver	ALP (IU/L)	108	ALP (IU/L), liver
3	24_3	C57BL/6J	B6	JR000664	control	F	24	WDS0302	7/29/20	NA	12/9/20	NA	133	Clinical Chemistry	liver	ALT (IU/L)	27	ALT (IU/L), liver
3	24_3	C57BL/6J	B6	JR000664	control	F	24	WDS0302	7/29/20	NA	12/9/20	NA	133	Clinical Chemistry	liver	AST (IU/L)	70	AST (IU/L), liver
3	24_3	C57BL/6J	B6	JR000664	control	F	24	WDS0302	7/29/20	NA	12/9/20	NA	133	Clinical Chemistry	liver	BUN (mg/dL)	30	BUN (mg/dL), liver
3	24_3	C57BL/6J	B6	JR000664	control	F	24	WDS0302	7/29/20	NA	12/9/20	NA	133	Clinical Chemistry	lipid	CHOL (mg/dL)	95	CHOL (mg/dL), lipid
3	24_3	C57BL/6J	B6	JR000664	control	F	24	WDS0302	7/29/20	NA	12/9/20	NA	133	Clinical Chemistry	rbc	Iron (ug/dL)	188	Iron (ug/dL), rbc
3	24_3	C57BL/6J	B6	JR000664	control	F	24	WDS0302	7/29/20	NA	12/9/20	NA	133	Clinical Chemistry	lipid	GLU (mg/dL)	108	GLU (mg/dL), lipid
3	24_3	C57BL/6J	B6	JR000664	control	F	24	WDS0302	7/29/20	NA	12/9/20	NA	133	Clinical Chemistry	lipid	HDLX (mg/dL)	61.9	HDLX (mg/dL), lipid
3	24_3	C57BL/6J	B6	JR000664	control	F	24	WDS0302	7/29/20	NA	12/9/20	NA	133	Clinical Chemistry	liver	TBILC (mg/dL)	0.23	TBILC (mg/dL), liver
3	24_3	C57BL/6J	B6	JR000664	control	F	24	WDS0302	7/29/20	NA	12/9/20	NA	133	Clinical Chemistry	liver	TP (g/dL)	6	TP (g/dL), liver
3	24_3	C57BL/6J	B6	JR000664	control	F	24	WDS0302	7/29/20	NA	12/9/20	NA	133	Clinical Chemistry	lipid	TRIG (mg/dL)	87	TRIG (mg/dL), lipid
3	24_3	C57BL/6J	B6	JR000664	control	F	24	WDS0302	7/29/20	NA	12/9/20	NA	133	Clinical Chemistry	liver	ALB (/GL)	2	ALB (/GL), liver
3	24_3	C57BL/6J	B6	JR000664	control	F	24	WDS0302	7/29/20	NA	12/9/20	NA	133	Clinical Chemistry	liver	CREX (mg/dL)	0.11	CREX (mg/dL), liver
3	24_3	C57BL/6J	B6	JR000664	control	F	24	WDS0302	7/29/20	NA	12/9/20	NA	133	Clinical Chemistry	liver	GLOB	2	GLOB, liver
3	25_3	C57BL/6J	B6	JR000664	control	F	25	WDS0311	7/29/20	NA	12/9/20	NA	133	Clinical Chemistry	lipid	INSULIN (pg/mL)	727.7164578	INSULIN (pg/mL), lipid
3	25_3	C57BL/6J	B6	JR000664	control	F	25	WDS0311	7/29/20	NA	12/9/20	NA	133	Clinical Chemistry	lipid	LEPTIN (pg/mL)	1202.884458	LEPTIN (pg/mL), lipid
3	25_3	C57BL/6J	B6	JR000664	control	F	25	WDS0311	7/29/20	NA	12/9/20	NA	133	Clinical Chemistry	immune	WBC (x10^3 uL)	6	WBC (x10^3 uL), immune
3	25_3	C57BL/6J	B6	JR000664	control	F	25	WDS0311	7/29/20	NA	12/9/20	NA	133	Clinical Chemistry	rbc	RBC (x10^6 uL)	10.92	RBC (x10^6 uL), rbc
3	25_3	C57BL/6J	B6	JR000664	control	F	25	WDS0311	7/29/20	NA	12/9/20	NA	133	Clinical Chemistry	rbc	HGB (g/dL)	15.7	HGB (g/dL), rbc
3	25_3	C57BL/6J	B6	JR000664	control	F	25	WDS0311	7/29/20	NA	12/9/20	NA	133	Clinical Chemistry	rbc	HCT %	49.5	HCT %, rbc
3	25_3	C57BL/6J	B6	JR000664	control	F	25	WDS0311	7/29/20	NA	12/9/20	NA	133	Clinical Chemistry	rbc	MCV (fL)	45.3	MCV (fL), rbc
3	25_3	C57BL/6J	B6	JR000664	control	F	25	WDS0311	7/29/20	NA	12/9/20	NA	133	Clinical Chemistry	rbc	MCH (pg)	14.4	MCH (pg), rbc
3	25_3	C57BL/6J	B6	JR000664	control	F	25	WDS0311	7/29/20	NA	12/9/20	NA	133	Clinical Chemistry	rbc	MCHC (g/dL)	31.7	MCHC (g/dL), rbc
3	25_3	C57BL/6J	B6	JR000664	control	F	25	WDS0311	7/29/20	NA	12/9/20	NA	133	Clinical Chemistry	rbc	RDW %	18.1	RDW %, rbc
3	25_3	C57BL/6J	B6	JR000664	control	F	25	WDS0311	7/29/20	NA	12/9/20	NA	133	Clinical Chemistry	platelets	PLT (x10^3 uL)	593	PLT (x10^3 uL), platelets
3	25_3	C57BL/6J	B6	JR000664	control	F	25	WDS0311	7/29/20	NA	12/9/20	NA	133	Clinical Chemistry	platelets	MPV (fL)	6.9	MPV (fL), platelets
3	25_3	C57BL/6J	B6	JR000664	control	F	25	WDS0311	7/29/20	NA	12/9/20	NA	133	Clinical Chemistry	immune	% NEUT	9.8	% NEUT, immune
3	25_3	C57BL/6J	B6	JR000664	control	F	25	WDS0311	7/29/20	NA	12/9/20	NA	133	Clinical Chemistry	immune	% LYMPH	74.2	% LYMPH, immune
3	25_3	C57BL/6J	B6	JR000664	control	F	25	WDS0311	7/29/20	NA	12/9/20	NA	133	Clinical Chemistry	immune	% MONO	2	% MONO, immune
3	25_3	C57BL/6J	B6	JR000664	control	F	25	WDS0311	7/29/20	NA	12/9/20	NA	133	Clinical Chemistry	immune	% EOS	12	% EOS, immune
3	25_3	C57BL/6J	B6	JR000664	control	F	25	WDS0311	7/29/20	NA	12/9/20	NA	133	Clinical Chemistry	immune	% BASO	2	% BASO, immune
3	25_3	C57BL/6J	B6	JR000664	control	F	25	WDS0311	7/29/20	NA	12/9/20	NA	133	Clinical Chemistry	rbc	% RETIC	4.18	% RETIC, rbc
3	25_3	C57BL/6J	B6	JR000664	control	F	25	WDS0311	7/29/20	NA	12/9/20	NA	133	Clinical Chemistry	rbc	# RETIC (x10^9 cells/L)	456.5	# RETIC (x10^9 cells/L), rbc
3	25_3	C57BL/6J	B6	JR000664	control	F	25	WDS0311	7/29/20	NA	12/9/20	NA	133	Clinical Chemistry	immune	# NEUT (x10^3 cells/uL)	0.59	# NEUT (x10^3 cells/uL), immune
3	25_3	C57BL/6J	B6	JR000664	control	F	25	WDS0311	7/29/20	NA	12/9/20	NA	133	Clinical Chemistry	immune	# LYMPH (x10^3 cells/uL)	4.45	# LYMPH (x10^3 cells/uL), immune
3	25_3	C57BL/6J	B6	JR000664	control	F	25	WDS0311	7/29/20	NA	12/9/20	NA	133	Clinical Chemistry	immune	# MONO (x10^3 cells/uL)	0.12	# MONO (x10^3 cells/uL), immune
3	25_3	C57BL/6J	B6	JR000664	control	F	25	WDS0311	7/29/20	NA	12/9/20	NA	133	Clinical Chemistry	immune	# EOS (x10^3 cells/uL)	0.72	# EOS (x10^3 cells/uL), immune
3	25_3	C57BL/6J	B6	JR000664	control	F	25	WDS0311	7/29/20	NA	12/9/20	NA	133	Clinical Chemistry	immune	# BASO (x10^3 cells/uL)	0.12	# BASO (x10^3 cells/uL), immune
3	25_3	C57BL/6J	B6	JR000664	control	F	25	WDS0311	7/29/20	NA	12/9/20	NA	133	Clinical Chemistry	platelets	LCR %	5.5	LCR %, platelets
3	25_3	C57BL/6J	B6	JR000664	control	F	25	WDS0311	7/29/20	NA	12/9/20	NA	133	Clinical Chemistry	rbc	# NRBC (x10^3cells/uL)	0.02	# NRBC (x10^3cells/uL), rbc
3	25_3	C57BL/6J	B6	JR000664	control	F	25	WDS0311	7/29/20	NA	12/9/20	NA	133	Clinical Chemistry	rbc	NRBC %%	0.3	NRBC %%, rbc
3	25_3	C57BL/6J	B6	JR000664	control	F	25	WDS0311	7/29/20	NA	12/9/20	NA	133	Clinical Chemistry	rbc	RET-HE 0	16.4	RET-HE 0, rbc
3	25_3	C57BL/6J	B6	JR000664	control	F	25	WDS0311	7/29/20	NA	12/9/20	NA	133	Clinical Chemistry	rbc	IRF %	53.9	IRF %, rbc
3	25_3	C57BL/6J	B6	JR000664	control	F	25	WDS0311	7/29/20	NA	12/9/20	NA	133	Clinical Chemistry	rbc	RDW-SD 0	22.6	RDW-SD 0, rbc
3	25_3	C57BL/6J	B6	JR000664	control	F	25	WDS0311	7/29/20	NA	12/9/20	NA	133	Clinical Chemistry	rbc	LFR %	46.1	LFR %, rbc
3	25_3	C57BL/6J	B6	JR000664	control	F	25	WDS0311	7/29/20	NA	12/9/20	NA	133	Clinical Chemistry	rbc	MFR %	17.7	MFR %, rbc
3	25_3	C57BL/6J	B6	JR000664	control	F	25	WDS0311	7/29/20	NA	12/9/20	NA	133	Clinical Chemistry	rbc	HFR %	36.2	HFR %, rbc
3	25_3	C57BL/6J	B6	JR000664	control	F	25	WDS0311	7/29/20	NA	12/9/20	NA	133	Clinical Chemistry	platelets	PLT-I (x10^3/uL)	815	PLT-I (x10^3/uL), platelets
3	25_3	C57BL/6J	B6	JR000664	control	F	25	WDS0311	7/29/20	NA	12/9/20	NA	133	Clinical Chemistry	platelets	PLT-0 (x10^3/uL)	593	PLT-0 (x10^3/uL), platelets
3	25_3	C57BL/6J	B6	JR000664	control	F	25	WDS0311	7/29/20	NA	12/9/20	NA	133	Clinical Chemistry	immune	PCT %	0.6	PCT %, immune
3	25_3	C57BL/6J	B6	JR000664	control	F	25	WDS0311	7/29/20	NA	12/9/20	NA	133	Clinical Chemistry	platelets	PDW (fL)	7	PDW (fL), platelets
3	25_3	C57BL/6J	B6	JR000664	control	F	25	WDS0311	7/29/20	NA	12/9/20	NA	133	Clinical Chemistry	liver	ALB (g/dL)	3.7	ALB (g/dL), liver
3	25_3	C57BL/6J	B6	JR000664	control	F	25	WDS0311	7/29/20	NA	12/9/20	NA	133	Clinical Chemistry	liver	ALP (IU/L)	101	ALP (IU/L), liver
3	25_3	C57BL/6J	B6	JR000664	control	F	25	WDS0311	7/29/20	NA	12/9/20	NA	133	Clinical Chemistry	liver	ALT (IU/L)	25	ALT (IU/L), liver
3	25_3	C57BL/6J	B6	JR000664	control	F	25	WDS0311	7/29/20	NA	12/9/20	NA	133	Clinical Chemistry	liver	AST (IU/L)	53	AST (IU/L), liver
3	25_3	C57BL/6J	B6	JR000664	control	F	25	WDS0311	7/29/20	NA	12/9/20	NA	133	Clinical Chemistry	liver	BUN (mg/dL)	28	BUN (mg/dL), liver
3	25_3	C57BL/6J	B6	JR000664	control	F	25	WDS0311	7/29/20	NA	12/9/20	NA	133	Clinical Chemistry	lipid	CHOL (mg/dL)	89	CHOL (mg/dL), lipid
3	25_3	C57BL/6J	B6	JR000664	control	F	25	WDS0311	7/29/20	NA	12/9/20	NA	133	Clinical Chemistry	rbc	Iron (ug/dL)	186	Iron (ug/dL), rbc
3	25_3	C57BL/6J	B6	JR000664	control	F	25	WDS0311	7/29/20	NA	12/9/20	NA	133	Clinical Chemistry	lipid	GLU (mg/dL)	131	GLU (mg/dL), lipid
3	25_3	C57BL/6J	B6	JR000664	control	F	25	WDS0311	7/29/20	NA	12/9/20	NA	133	Clinical Chemistry	lipid	HDLX (mg/dL)	60.3	HDLX (mg/dL), lipid
3	25_3	C57BL/6J	B6	JR000664	control	F	25	WDS0311	7/29/20	NA	12/9/20	NA	133	Clinical Chemistry	liver	TBILC (mg/dL)	0.16	TBILC (mg/dL), liver
3	25_3	C57BL/6J	B6	JR000664	control	F	25	WDS0311	7/29/20	NA	12/9/20	NA	133	Clinical Chemistry	liver	TP (g/dL)	5.8	TP (g/dL), liver
3	25_3	C57BL/6J	B6	JR000664	control	F	25	WDS0311	7/29/20	NA	12/9/20	NA	133	Clinical Chemistry	lipid	TRIG (mg/dL)	57	TRIG (mg/dL), lipid
3	25_3	C57BL/6J	B6	JR000664	control	F	25	WDS0311	7/29/20	NA	12/9/20	NA	133	Clinical Chemistry	liver	ALB (/GL)	2	ALB (/GL), liver
3	25_3	C57BL/6J	B6	JR000664	control	F	25	WDS0311	7/29/20	NA	12/9/20	NA	133	Clinical Chemistry	liver	CREX (mg/dL)	0.11	CREX (mg/dL), liver
3	25_3	C57BL/6J	B6	JR000664	control	F	25	WDS0311	7/29/20	NA	12/9/20	NA	133	Clinical Chemistry	liver	GLOB	2	GLOB, liver
3	L1749-1_3	C57BL/6J	B6	JR000664	control	F	L1749-1	WDS0313	7/29/20	NA	12/9/20	NA	133	Clinical Chemistry	lipid	INSULIN (pg/mL)	951.7216322	INSULIN (pg/mL), lipid
3	L1749-1_3	C57BL/6J	B6	JR000664	control	F	L1749-1	WDS0313	7/29/20	NA	12/9/20	NA	133	Clinical Chemistry	lipid	LEPTIN (pg/mL)	3175.365812	LEPTIN (pg/mL), lipid
3	L1749-1_3	C57BL/6J	B6	JR000664	control	F	L1749-1	WDS0313	7/29/20	NA	12/9/20	NA	133	Clinical Chemistry	immune	WBC (x10^3 uL)	6.21	WBC (x10^3 uL), immune
3	L1749-1_3	C57BL/6J	B6	JR000664	control	F	L1749-1	WDS0313	7/29/20	NA	12/9/20	NA	133	Clinical Chemistry	rbc	RBC (x10^6 uL)	11.59	RBC (x10^6 uL), rbc
3	L1749-1_3	C57BL/6J	B6	JR000664	control	F	L1749-1	WDS0313	7/29/20	NA	12/9/20	NA	133	Clinical Chemistry	rbc	HGB (g/dL)	16.6	HGB (g/dL), rbc
3	L1749-1_3	C57BL/6J	B6	JR000664	control	F	L1749-1	WDS0313	7/29/20	NA	12/9/20	NA	133	Clinical Chemistry	rbc	HCT %	53.6	HCT %, rbc
3	L1749-1_3	C57BL/6J	B6	JR000664	control	F	L1749-1	WDS0313	7/29/20	NA	12/9/20	NA	133	Clinical Chemistry	rbc	MCV (fL)	46.2	MCV (fL), rbc
3	L1749-1_3	C57BL/6J	B6	JR000664	control	F	L1749-1	WDS0313	7/29/20	NA	12/9/20	NA	133	Clinical Chemistry	rbc	MCH (pg)	14.3	MCH (pg), rbc
3	L1749-1_3	C57BL/6J	B6	JR000664	control	F	L1749-1	WDS0313	7/29/20	NA	12/9/20	NA	133	Clinical Chemistry	rbc	MCHC (g/dL)	31	MCHC (g/dL), rbc
3	L1749-1_3	C57BL/6J	B6	JR000664	control	F	L1749-1	WDS0313	7/29/20	NA	12/9/20	NA	133	Clinical Chemistry	rbc	RDW %	19.6	RDW %, rbc
3	L1749-1_3	C57BL/6J	B6	JR000664	control	F	L1749-1	WDS0313	7/29/20	NA	12/9/20	NA	133	Clinical Chemistry	platelets	PLT (x10^3 uL)	1527	PLT (x10^3 uL), platelets
3	L1749-1_3	C57BL/6J	B6	JR000664	control	F	L1749-1	WDS0313	7/29/20	NA	12/9/20	NA	133	Clinical Chemistry	platelets	MPV (fL)	6.7	MPV (fL), platelets
3	L1749-1_3	C57BL/6J	B6	JR000664	control	F	L1749-1	WDS0313	7/29/20	NA	12/9/20	NA	133	Clinical Chemistry	immune	% NEUT	16.6	% NEUT, immune
3	L1749-1_3	C57BL/6J	B6	JR000664	control	F	L1749-1	WDS0313	7/29/20	NA	12/9/20	NA	133	Clinical Chemistry	immune	% LYMPH	75.2	% LYMPH, immune
3	L1749-1_3	C57BL/6J	B6	JR000664	control	F	L1749-1	WDS0313	7/29/20	NA	12/9/20	NA	133	Clinical Chemistry	immune	% MONO	3.5	% MONO, immune
3	L1749-1_3	C57BL/6J	B6	JR000664	control	F	L1749-1	WDS0313	7/29/20	NA	12/9/20	NA	133	Clinical Chemistry	immune	% EOS	3.1	% EOS, immune
3	L1749-1_3	C57BL/6J	B6	JR000664	control	F	L1749-1	WDS0313	7/29/20	NA	12/9/20	NA	133	Clinical Chemistry	immune	% BASO	1.6	% BASO, immune
3	L1749-1_3	C57BL/6J	B6	JR000664	control	F	L1749-1	WDS0313	7/29/20	NA	12/9/20	NA	133	Clinical Chemistry	rbc	% RETIC	3.77	% RETIC, rbc
3	L1749-1_3	C57BL/6J	B6	JR000664	control	F	L1749-1	WDS0313	7/29/20	NA	12/9/20	NA	133	Clinical Chemistry	rbc	# RETIC (x10^9 cells/L)	436.9	# RETIC (x10^9 cells/L), rbc
3	L1749-1_3	C57BL/6J	B6	JR000664	control	F	L1749-1	WDS0313	7/29/20	NA	12/9/20	NA	133	Clinical Chemistry	immune	# NEUT (x10^3 cells/uL)	1.03	# NEUT (x10^3 cells/uL), immune
3	L1749-1_3	C57BL/6J	B6	JR000664	control	F	L1749-1	WDS0313	7/29/20	NA	12/9/20	NA	133	Clinical Chemistry	immune	# LYMPH (x10^3 cells/uL)	4.67	# LYMPH (x10^3 cells/uL), immune
3	L1749-1_3	C57BL/6J	B6	JR000664	control	F	L1749-1	WDS0313	7/29/20	NA	12/9/20	NA	133	Clinical Chemistry	immune	# MONO (x10^3 cells/uL)	0.22	# MONO (x10^3 cells/uL), immune
3	L1749-1_3	C57BL/6J	B6	JR000664	control	F	L1749-1	WDS0313	7/29/20	NA	12/9/20	NA	133	Clinical Chemistry	immune	# EOS (x10^3 cells/uL)	0.19	# EOS (x10^3 cells/uL), immune
3	L1749-1_3	C57BL/6J	B6	JR000664	control	F	L1749-1	WDS0313	7/29/20	NA	12/9/20	NA	133	Clinical Chemistry	immune	# BASO (x10^3 cells/uL)	0.1	# BASO (x10^3 cells/uL), immune
3	L1749-1_3	C57BL/6J	B6	JR000664	control	F	L1749-1	WDS0313	7/29/20	NA	12/9/20	NA	133	Clinical Chemistry	platelets	LCR %	5.6	LCR %, platelets
3	L1749-1_3	C57BL/6J	B6	JR000664	control	F	L1749-1	WDS0313	7/29/20	NA	12/9/20	NA	133	Clinical Chemistry	rbc	# NRBC (x10^3cells/uL)	0.02	# NRBC (x10^3cells/uL), rbc
3	L1749-1_3	C57BL/6J	B6	JR000664	control	F	L1749-1	WDS0313	7/29/20	NA	12/9/20	NA	133	Clinical Chemistry	rbc	NRBC %%	0.3	NRBC %%, rbc
3	L1749-1_3	C57BL/6J	B6	JR000664	control	F	L1749-1	WDS0313	7/29/20	NA	12/9/20	NA	133	Clinical Chemistry	rbc	RET-HE 0	16.7	RET-HE 0, rbc
3	L1749-1_3	C57BL/6J	B6	JR000664	control	F	L1749-1	WDS0313	7/29/20	NA	12/9/20	NA	133	Clinical Chemistry	rbc	IRF %	63.7	IRF %, rbc
3	L1749-1_3	C57BL/6J	B6	JR000664	control	F	L1749-1	WDS0313	7/29/20	NA	12/9/20	NA	133	Clinical Chemistry	rbc	RDW-SD 0	25.1	RDW-SD 0, rbc
3	L1749-1_3	C57BL/6J	B6	JR000664	control	F	L1749-1	WDS0313	7/29/20	NA	12/9/20	NA	133	Clinical Chemistry	rbc	LFR %	36.3	LFR %, rbc
3	L1749-1_3	C57BL/6J	B6	JR000664	control	F	L1749-1	WDS0313	7/29/20	NA	12/9/20	NA	133	Clinical Chemistry	rbc	MFR %	15.1	MFR %, rbc
3	L1749-1_3	C57BL/6J	B6	JR000664	control	F	L1749-1	WDS0313	7/29/20	NA	12/9/20	NA	133	Clinical Chemistry	rbc	HFR %	48.6	HFR %, rbc
3	L1749-1_3	C57BL/6J	B6	JR000664	control	F	L1749-1	WDS0313	7/29/20	NA	12/9/20	NA	133	Clinical Chemistry	platelets	PLT-I (x10^3/uL)	1934	PLT-I (x10^3/uL), platelets
3	L1749-1_3	C57BL/6J	B6	JR000664	control	F	L1749-1	WDS0313	7/29/20	NA	12/9/20	NA	133	Clinical Chemistry	platelets	PLT-0 (x10^3/uL)	1527	PLT-0 (x10^3/uL), platelets
3	L1749-1_3	C57BL/6J	B6	JR000664	control	F	L1749-1	WDS0313	7/29/20	NA	12/9/20	NA	133	Clinical Chemistry	immune	PCT %	1.3	PCT %, immune
3	L1749-1_3	C57BL/6J	B6	JR000664	control	F	L1749-1	WDS0313	7/29/20	NA	12/9/20	NA	133	Clinical Chemistry	platelets	PDW (fL)	6.9	PDW (fL), platelets
3	L1749-1_3	C57BL/6J	B6	JR000664	control	F	L1749-1	WDS0313	7/29/20	NA	12/9/20	NA	133	Clinical Chemistry	liver	ALB (g/dL)	3.5	ALB (g/dL), liver
3	L1749-1_3	C57BL/6J	B6	JR000664	control	F	L1749-1	WDS0313	7/29/20	NA	12/9/20	NA	133	Clinical Chemistry	liver	ALP (IU/L)	125	ALP (IU/L), liver
3	L1749-1_3	C57BL/6J	B6	JR000664	control	F	L1749-1	WDS0313	7/29/20	NA	12/9/20	NA	133	Clinical Chemistry	liver	ALT (IU/L)	20	ALT (IU/L), liver
3	L1749-1_3	C57BL/6J	B6	JR000664	control	F	L1749-1	WDS0313	7/29/20	NA	12/9/20	NA	133	Clinical Chemistry	liver	AST (IU/L)	55	AST (IU/L), liver
3	L1749-1_3	C57BL/6J	B6	JR000664	control	F	L1749-1	WDS0313	7/29/20	NA	12/9/20	NA	133	Clinical Chemistry	liver	BUN (mg/dL)	23	BUN (mg/dL), liver
3	L1749-1_3	C57BL/6J	B6	JR000664	control	F	L1749-1	WDS0313	7/29/20	NA	12/9/20	NA	133	Clinical Chemistry	lipid	CHOL (mg/dL)	103	CHOL (mg/dL), lipid
3	L1749-1_3	C57BL/6J	B6	JR000664	control	F	L1749-1	WDS0313	7/29/20	NA	12/9/20	NA	133	Clinical Chemistry	rbc	Iron (ug/dL)	171	Iron (ug/dL), rbc
3	L1749-1_3	C57BL/6J	B6	JR000664	control	F	L1749-1	WDS0313	7/29/20	NA	12/9/20	NA	133	Clinical Chemistry	lipid	GLU (mg/dL)	128	GLU (mg/dL), lipid
3	L1749-1_3	C57BL/6J	B6	JR000664	control	F	L1749-1	WDS0313	7/29/20	NA	12/9/20	NA	133	Clinical Chemistry	lipid	HDLX (mg/dL)	69.4	HDLX (mg/dL), lipid
3	L1749-1_3	C57BL/6J	B6	JR000664	control	F	L1749-1	WDS0313	7/29/20	NA	12/9/20	NA	133	Clinical Chemistry	liver	TBILC (mg/dL)	0.16	TBILC (mg/dL), liver
3	L1749-1_3	C57BL/6J	B6	JR000664	control	F	L1749-1	WDS0313	7/29/20	NA	12/9/20	NA	133	Clinical Chemistry	liver	TP (g/dL)	5.9	TP (g/dL), liver
3	L1749-1_3	C57BL/6J	B6	JR000664	control	F	L1749-1	WDS0313	7/29/20	NA	12/9/20	NA	133	Clinical Chemistry	lipid	TRIG (mg/dL)	77	TRIG (mg/dL), lipid
3	L1749-1_3	C57BL/6J	B6	JR000664	control	F	L1749-1	WDS0313	7/29/20	NA	12/9/20	NA	133	Clinical Chemistry	liver	ALB (/GL)	1	ALB (/GL), liver
3	L1749-1_3	C57BL/6J	B6	JR000664	control	F	L1749-1	WDS0313	7/29/20	NA	12/9/20	NA	133	Clinical Chemistry	liver	CREX (mg/dL)	0.14	CREX (mg/dL), liver
3	L1749-1_3	C57BL/6J	B6	JR000664	control	F	L1749-1	WDS0313	7/29/20	NA	12/9/20	NA	133	Clinical Chemistry	liver	GLOB	2	GLOB, liver
3	L2060-1_3	SARA/NachBdum	SARA	JR033287	Saratoga	F	L2060-1	WDS0314	7/28/20	NA	12/9/20	NA	134	Clinical Chemistry	lipid	INSULIN (pg/mL)	1017.4263	INSULIN (pg/mL), lipid
3	L2060-1_3	SARA/NachBdum	SARA	JR033287	Saratoga	F	L2060-1	WDS0314	7/28/20	NA	12/9/20	NA	134	Clinical Chemistry	lipid	LEPTIN (pg/mL)	3781.714402	LEPTIN (pg/mL), lipid
3	L2060-1_3	SARA/NachBdum	SARA	JR033287	Saratoga	F	L2060-1	WDS0314	7/28/20	NA	12/9/20	NA	134	Clinical Chemistry	immune	WBC (x10^3 uL)	8.44	WBC (x10^3 uL), immune
3	L2060-1_3	SARA/NachBdum	SARA	JR033287	Saratoga	F	L2060-1	WDS0314	7/28/20	NA	12/9/20	NA	134	Clinical Chemistry	rbc	RBC (x10^6 uL)	11.64	RBC (x10^6 uL), rbc
3	L2060-1_3	SARA/NachBdum	SARA	JR033287	Saratoga	F	L2060-1	WDS0314	7/28/20	NA	12/9/20	NA	134	Clinical Chemistry	rbc	HGB (g/dL)	18.6	HGB (g/dL), rbc
3	L2060-1_3	SARA/NachBdum	SARA	JR033287	Saratoga	F	L2060-1	WDS0314	7/28/20	NA	12/9/20	NA	134	Clinical Chemistry	rbc	HCT %	56.4	HCT %, rbc
3	L2060-1_3	SARA/NachBdum	SARA	JR033287	Saratoga	F	L2060-1	WDS0314	7/28/20	NA	12/9/20	NA	134	Clinical Chemistry	rbc	MCV (fL)	48.5	MCV (fL), rbc
3	L2060-1_3	SARA/NachBdum	SARA	JR033287	Saratoga	F	L2060-1	WDS0314	7/28/20	NA	12/9/20	NA	134	Clinical Chemistry	rbc	MCH (pg)	16	MCH (pg), rbc
3	L2060-1_3	SARA/NachBdum	SARA	JR033287	Saratoga	F	L2060-1	WDS0314	7/28/20	NA	12/9/20	NA	134	Clinical Chemistry	rbc	MCHC (g/dL)	33	MCHC (g/dL), rbc
3	L2060-1_3	SARA/NachBdum	SARA	JR033287	Saratoga	F	L2060-1	WDS0314	7/28/20	NA	12/9/20	NA	134	Clinical Chemistry	rbc	RDW %	19.5	RDW %, rbc
3	L2060-1_3	SARA/NachBdum	SARA	JR033287	Saratoga	F	L2060-1	WDS0314	7/28/20	NA	12/9/20	NA	134	Clinical Chemistry	platelets	PLT (x10^3 uL)	667	PLT (x10^3 uL), platelets
3	L2060-1_3	SARA/NachBdum	SARA	JR033287	Saratoga	F	L2060-1	WDS0314	7/28/20	NA	12/9/20	NA	134	Clinical Chemistry	platelets	MPV (fL)	9.4	MPV (fL), platelets
3	L2060-1_3	SARA/NachBdum	SARA	JR033287	Saratoga	F	L2060-1	WDS0314	7/28/20	NA	12/9/20	NA	134	Clinical Chemistry	immune	% NEUT	7.8	% NEUT, immune
3	L2060-1_3	SARA/NachBdum	SARA	JR033287	Saratoga	F	L2060-1	WDS0314	7/28/20	NA	12/9/20	NA	134	Clinical Chemistry	immune	% LYMPH	84.6	% LYMPH, immune
3	L2060-1_3	SARA/NachBdum	SARA	JR033287	Saratoga	F	L2060-1	WDS0314	7/28/20	NA	12/9/20	NA	134	Clinical Chemistry	immune	% MONO	2.5	% MONO, immune
3	L2060-1_3	SARA/NachBdum	SARA	JR033287	Saratoga	F	L2060-1	WDS0314	7/28/20	NA	12/9/20	NA	134	Clinical Chemistry	immune	% EOS	4.4	% EOS, immune
3	L2060-1_3	SARA/NachBdum	SARA	JR033287	Saratoga	F	L2060-1	WDS0314	7/28/20	NA	12/9/20	NA	134	Clinical Chemistry	immune	% BASO	0.7	% BASO, immune
3	L2060-1_3	SARA/NachBdum	SARA	JR033287	Saratoga	F	L2060-1	WDS0314	7/28/20	NA	12/9/20	NA	134	Clinical Chemistry	rbc	% RETIC	3.57	% RETIC, rbc
3	L2060-1_3	SARA/NachBdum	SARA	JR033287	Saratoga	F	L2060-1	WDS0314	7/28/20	NA	12/9/20	NA	134	Clinical Chemistry	rbc	# RETIC (x10^9 cells/L)	415.5	# RETIC (x10^9 cells/L), rbc
3	L2060-1_3	SARA/NachBdum	SARA	JR033287	Saratoga	F	L2060-1	WDS0314	7/28/20	NA	12/9/20	NA	134	Clinical Chemistry	immune	# NEUT (x10^3 cells/uL)	0.66	# NEUT (x10^3 cells/uL), immune
3	L2060-1_3	SARA/NachBdum	SARA	JR033287	Saratoga	F	L2060-1	WDS0314	7/28/20	NA	12/9/20	NA	134	Clinical Chemistry	immune	# LYMPH (x10^3 cells/uL)	7.14	# LYMPH (x10^3 cells/uL), immune
3	L2060-1_3	SARA/NachBdum	SARA	JR033287	Saratoga	F	L2060-1	WDS0314	7/28/20	NA	12/9/20	NA	134	Clinical Chemistry	immune	# MONO (x10^3 cells/uL)	0.21	# MONO (x10^3 cells/uL), immune
3	L2060-1_3	SARA/NachBdum	SARA	JR033287	Saratoga	F	L2060-1	WDS0314	7/28/20	NA	12/9/20	NA	134	Clinical Chemistry	immune	# EOS (x10^3 cells/uL)	0.37	# EOS (x10^3 cells/uL), immune
3	L2060-1_3	SARA/NachBdum	SARA	JR033287	Saratoga	F	L2060-1	WDS0314	7/28/20	NA	12/9/20	NA	134	Clinical Chemistry	immune	# BASO (x10^3 cells/uL)	0.06	# BASO (x10^3 cells/uL), immune
3	L2060-1_3	SARA/NachBdum	SARA	JR033287	Saratoga	F	L2060-1	WDS0314	7/28/20	NA	12/9/20	NA	134	Clinical Chemistry	platelets	LCR %	26	LCR %, platelets
3	L2060-1_3	SARA/NachBdum	SARA	JR033287	Saratoga	F	L2060-1	WDS0314	7/28/20	NA	12/9/20	NA	134	Clinical Chemistry	rbc	# NRBC (x10^3cells/uL)	0.05	# NRBC (x10^3cells/uL), rbc
3	L2060-1_3	SARA/NachBdum	SARA	JR033287	Saratoga	F	L2060-1	WDS0314	7/28/20	NA	12/9/20	NA	134	Clinical Chemistry	rbc	NRBC %%	0.6	NRBC %%, rbc
3	L2060-1_3	SARA/NachBdum	SARA	JR033287	Saratoga	F	L2060-1	WDS0314	7/28/20	NA	12/9/20	NA	134	Clinical Chemistry	rbc	RET-HE 0	18.7	RET-HE 0, rbc
3	L2060-1_3	SARA/NachBdum	SARA	JR033287	Saratoga	F	L2060-1	WDS0314	7/28/20	NA	12/9/20	NA	134	Clinical Chemistry	rbc	IRF %	55.7	IRF %, rbc
3	L2060-1_3	SARA/NachBdum	SARA	JR033287	Saratoga	F	L2060-1	WDS0314	7/28/20	NA	12/9/20	NA	134	Clinical Chemistry	rbc	RDW-SD 0	26.1	RDW-SD 0, rbc
3	L2060-1_3	SARA/NachBdum	SARA	JR033287	Saratoga	F	L2060-1	WDS0314	7/28/20	NA	12/9/20	NA	134	Clinical Chemistry	rbc	LFR %	44.3	LFR %, rbc
3	L2060-1_3	SARA/NachBdum	SARA	JR033287	Saratoga	F	L2060-1	WDS0314	7/28/20	NA	12/9/20	NA	134	Clinical Chemistry	rbc	MFR %	21.8	MFR %, rbc
3	L2060-1_3	SARA/NachBdum	SARA	JR033287	Saratoga	F	L2060-1	WDS0314	7/28/20	NA	12/9/20	NA	134	Clinical Chemistry	rbc	HFR %	33.9	HFR %, rbc
3	L2060-1_3	SARA/NachBdum	SARA	JR033287	Saratoga	F	L2060-1	WDS0314	7/28/20	NA	12/9/20	NA	134	Clinical Chemistry	platelets	PLT-I (x10^3/uL)	934	PLT-I (x10^3/uL), platelets
3	L2060-1_3	SARA/NachBdum	SARA	JR033287	Saratoga	F	L2060-1	WDS0314	7/28/20	NA	12/9/20	NA	134	Clinical Chemistry	platelets	PLT-0 (x10^3/uL)	667	PLT-0 (x10^3/uL), platelets
3	L2060-1_3	SARA/NachBdum	SARA	JR033287	Saratoga	F	L2060-1	WDS0314	7/28/20	NA	12/9/20	NA	134	Clinical Chemistry	immune	PCT %	0.9	PCT %, immune
3	L2060-1_3	SARA/NachBdum	SARA	JR033287	Saratoga	F	L2060-1	WDS0314	7/28/20	NA	12/9/20	NA	134	Clinical Chemistry	liver	ALB (g/dL)	3.3	ALB (g/dL), liver
3	L2060-1_3	SARA/NachBdum	SARA	JR033287	Saratoga	F	L2060-1	WDS0314	7/28/20	NA	12/9/20	NA	134	Clinical Chemistry	liver	ALP (IU/L)	112	ALP (IU/L), liver
3	L2060-1_3	SARA/NachBdum	SARA	JR033287	Saratoga	F	L2060-1	WDS0314	7/28/20	NA	12/9/20	NA	134	Clinical Chemistry	liver	ALT (IU/L)	60	ALT (IU/L), liver
3	L2060-1_3	SARA/NachBdum	SARA	JR033287	Saratoga	F	L2060-1	WDS0314	7/28/20	NA	12/9/20	NA	134	Clinical Chemistry	liver	AST (IU/L)	220	AST (IU/L), liver
3	L2060-1_3	SARA/NachBdum	SARA	JR033287	Saratoga	F	L2060-1	WDS0314	7/28/20	NA	12/9/20	NA	134	Clinical Chemistry	liver	BUN (mg/dL)	24	BUN (mg/dL), liver
3	L2060-1_3	SARA/NachBdum	SARA	JR033287	Saratoga	F	L2060-1	WDS0314	7/28/20	NA	12/9/20	NA	134	Clinical Chemistry	lipid	CHOL (mg/dL)	130	CHOL (mg/dL), lipid
3	L2060-1_3	SARA/NachBdum	SARA	JR033287	Saratoga	F	L2060-1	WDS0314	7/28/20	NA	12/9/20	NA	134	Clinical Chemistry	rbc	Iron (ug/dL)	287	Iron (ug/dL), rbc
3	L2060-1_3	SARA/NachBdum	SARA	JR033287	Saratoga	F	L2060-1	WDS0314	7/28/20	NA	12/9/20	NA	134	Clinical Chemistry	lipid	GLU (mg/dL)	135	GLU (mg/dL), lipid
3	L2060-1_3	SARA/NachBdum	SARA	JR033287	Saratoga	F	L2060-1	WDS0314	7/28/20	NA	12/9/20	NA	134	Clinical Chemistry	lipid	HDLX (mg/dL)	94.6	HDLX (mg/dL), lipid
3	L2060-1_3	SARA/NachBdum	SARA	JR033287	Saratoga	F	L2060-1	WDS0314	7/28/20	NA	12/9/20	NA	134	Clinical Chemistry	liver	TBILC (mg/dL)	0.21	TBILC (mg/dL), liver
3	L2060-1_3	SARA/NachBdum	SARA	JR033287	Saratoga	F	L2060-1	WDS0314	7/28/20	NA	12/9/20	NA	134	Clinical Chemistry	liver	TP (g/dL)	6.1	TP (g/dL), liver
3	L2060-1_3	SARA/NachBdum	SARA	JR033287	Saratoga	F	L2060-1	WDS0314	7/28/20	NA	12/9/20	NA	134	Clinical Chemistry	lipid	TRIG (mg/dL)	84	TRIG (mg/dL), lipid
3	L2060-1_3	SARA/NachBdum	SARA	JR033287	Saratoga	F	L2060-1	WDS0314	7/28/20	NA	12/9/20	NA	134	Clinical Chemistry	liver	ALB (/GL)	1	ALB (/GL), liver
3	L2060-1_3	SARA/NachBdum	SARA	JR033287	Saratoga	F	L2060-1	WDS0314	7/28/20	NA	12/9/20	NA	134	Clinical Chemistry	liver	CREX (mg/dL)	0.08	CREX (mg/dL), liver
3	L2060-1_3	SARA/NachBdum	SARA	JR033287	Saratoga	F	L2060-1	WDS0314	7/28/20	NA	12/9/20	NA	134	Clinical Chemistry	liver	GLOB	3	GLOB, liver
5	L1912-2_5	MANB/NachBdum	MANB	JR033290	Manaus	F	L1912-2	WDS0507	8/7/20	NA	12/22/20	NA	137	Clinical Chemistry	lipid	INSULIN (pg/mL)	171.9997575	INSULIN (pg/mL), lipid
5	L1912-2_5	MANB/NachBdum	MANB	JR033290	Manaus	F	L1912-2	WDS0507	8/7/20	NA	12/22/20	NA	137	Clinical Chemistry	lipid	LEPTIN (pg/mL)	578.8025979	LEPTIN (pg/mL), lipid
5	L1912-2_5	MANB/NachBdum	MANB	JR033290	Manaus	F	L1912-2	WDS0507	8/7/20	NA	12/22/20	NA	137	Clinical Chemistry	immune	WBC (x10^3 uL)	8.21	WBC (x10^3 uL), immune
5	L1912-2_5	MANB/NachBdum	MANB	JR033290	Manaus	F	L1912-2	WDS0507	8/7/20	NA	12/22/20	NA	137	Clinical Chemistry	rbc	RBC (x10^6 uL)	12.28	RBC (x10^6 uL), rbc
5	L1912-2_5	MANB/NachBdum	MANB	JR033290	Manaus	F	L1912-2	WDS0507	8/7/20	NA	12/22/20	NA	137	Clinical Chemistry	rbc	HGB (g/dL)	16.5	HGB (g/dL), rbc
5	L1912-2_5	MANB/NachBdum	MANB	JR033290	Manaus	F	L1912-2	WDS0507	8/7/20	NA	12/22/20	NA	137	Clinical Chemistry	rbc	HCT %	52.9	HCT %, rbc
5	L1912-2_5	MANB/NachBdum	MANB	JR033290	Manaus	F	L1912-2	WDS0507	8/7/20	NA	12/22/20	NA	137	Clinical Chemistry	rbc	MCV (fL)	43.1	MCV (fL), rbc
5	L1912-2_5	MANB/NachBdum	MANB	JR033290	Manaus	F	L1912-2	WDS0507	8/7/20	NA	12/22/20	NA	137	Clinical Chemistry	rbc	MCH (pg)	13.4	MCH (pg), rbc
5	L1912-2_5	MANB/NachBdum	MANB	JR033290	Manaus	F	L1912-2	WDS0507	8/7/20	NA	12/22/20	NA	137	Clinical Chemistry	rbc	MCHC (g/dL)	31.2	MCHC (g/dL), rbc
5	L1912-2_5	MANB/NachBdum	MANB	JR033290	Manaus	F	L1912-2	WDS0507	8/7/20	NA	12/22/20	NA	137	Clinical Chemistry	rbc	RDW %	20.6	RDW %, rbc
5	L1912-2_5	MANB/NachBdum	MANB	JR033290	Manaus	F	L1912-2	WDS0507	8/7/20	NA	12/22/20	NA	137	Clinical Chemistry	platelets	PLT (x10^3 uL)	1874	PLT (x10^3 uL), platelets
5	L1912-2_5	MANB/NachBdum	MANB	JR033290	Manaus	F	L1912-2	WDS0507	8/7/20	NA	12/22/20	NA	137	Clinical Chemistry	platelets	MPV (fL)	6.5	MPV (fL), platelets
5	L1912-2_5	MANB/NachBdum	MANB	JR033290	Manaus	F	L1912-2	WDS0507	8/7/20	NA	12/22/20	NA	137	Clinical Chemistry	immune	% NEUT	26.2	% NEUT, immune
5	L1912-2_5	MANB/NachBdum	MANB	JR033290	Manaus	F	L1912-2	WDS0507	8/7/20	NA	12/22/20	NA	137	Clinical Chemistry	immune	% LYMPH	65	% LYMPH, immune
5	L1912-2_5	MANB/NachBdum	MANB	JR033290	Manaus	F	L1912-2	WDS0507	8/7/20	NA	12/22/20	NA	137	Clinical Chemistry	immune	% MONO	2.6	% MONO, immune
5	L1912-2_5	MANB/NachBdum	MANB	JR033290	Manaus	F	L1912-2	WDS0507	8/7/20	NA	12/22/20	NA	137	Clinical Chemistry	immune	% EOS	4.6	% EOS, immune
5	L1912-2_5	MANB/NachBdum	MANB	JR033290	Manaus	F	L1912-2	WDS0507	8/7/20	NA	12/22/20	NA	137	Clinical Chemistry	immune	% BASO	1.6	% BASO, immune
5	L1912-2_5	MANB/NachBdum	MANB	JR033290	Manaus	F	L1912-2	WDS0507	8/7/20	NA	12/22/20	NA	137	Clinical Chemistry	rbc	% RETIC	1.82	% RETIC, rbc
5	L1912-2_5	MANB/NachBdum	MANB	JR033290	Manaus	F	L1912-2	WDS0507	8/7/20	NA	12/22/20	NA	137	Clinical Chemistry	rbc	# RETIC (x10^9 cells/L)	223.5	# RETIC (x10^9 cells/L), rbc
5	L1912-2_5	MANB/NachBdum	MANB	JR033290	Manaus	F	L1912-2	WDS0507	8/7/20	NA	12/22/20	NA	137	Clinical Chemistry	immune	# NEUT (x10^3 cells/uL)	2.15	# NEUT (x10^3 cells/uL), immune
5	L1912-2_5	MANB/NachBdum	MANB	JR033290	Manaus	F	L1912-2	WDS0507	8/7/20	NA	12/22/20	NA	137	Clinical Chemistry	immune	# LYMPH (x10^3 cells/uL)	5.34	# LYMPH (x10^3 cells/uL), immune
5	L1912-2_5	MANB/NachBdum	MANB	JR033290	Manaus	F	L1912-2	WDS0507	8/7/20	NA	12/22/20	NA	137	Clinical Chemistry	immune	# MONO (x10^3 cells/uL)	0.21	# MONO (x10^3 cells/uL), immune
5	L1912-2_5	MANB/NachBdum	MANB	JR033290	Manaus	F	L1912-2	WDS0507	8/7/20	NA	12/22/20	NA	137	Clinical Chemistry	immune	# EOS (x10^3 cells/uL)	0.38	# EOS (x10^3 cells/uL), immune
5	L1912-2_5	MANB/NachBdum	MANB	JR033290	Manaus	F	L1912-2	WDS0507	8/7/20	NA	12/22/20	NA	137	Clinical Chemistry	immune	# BASO (x10^3 cells/uL)	0.13	# BASO (x10^3 cells/uL), immune
5	L1912-2_5	MANB/NachBdum	MANB	JR033290	Manaus	F	L1912-2	WDS0507	8/7/20	NA	12/22/20	NA	137	Clinical Chemistry	platelets	LCR %	3.9	LCR %, platelets
5	L1912-2_5	MANB/NachBdum	MANB	JR033290	Manaus	F	L1912-2	WDS0507	8/7/20	NA	12/22/20	NA	137	Clinical Chemistry	rbc	# NRBC (x10^3cells/uL)	0.03	# NRBC (x10^3cells/uL), rbc
5	L1912-2_5	MANB/NachBdum	MANB	JR033290	Manaus	F	L1912-2	WDS0507	8/7/20	NA	12/22/20	NA	137	Clinical Chemistry	rbc	NRBC %%	0.4	NRBC %%, rbc
5	L1912-2_5	MANB/NachBdum	MANB	JR033290	Manaus	F	L1912-2	WDS0507	8/7/20	NA	12/22/20	NA	137	Clinical Chemistry	rbc	RET-HE 0	16	RET-HE 0, rbc
5	L1912-2_5	MANB/NachBdum	MANB	JR033290	Manaus	F	L1912-2	WDS0507	8/7/20	NA	12/22/20	NA	137	Clinical Chemistry	rbc	IRF %	52.9	IRF %, rbc
5	L1912-2_5	MANB/NachBdum	MANB	JR033290	Manaus	F	L1912-2	WDS0507	8/7/20	NA	12/22/20	NA	137	Clinical Chemistry	rbc	RDW-SD 0	23.5	RDW-SD 0, rbc
5	L1912-2_5	MANB/NachBdum	MANB	JR033290	Manaus	F	L1912-2	WDS0507	8/7/20	NA	12/22/20	NA	137	Clinical Chemistry	rbc	LFR %	47.1	LFR %, rbc
5	L1912-2_5	MANB/NachBdum	MANB	JR033290	Manaus	F	L1912-2	WDS0507	8/7/20	NA	12/22/20	NA	137	Clinical Chemistry	rbc	MFR %	18.5	MFR %, rbc
5	L1912-2_5	MANB/NachBdum	MANB	JR033290	Manaus	F	L1912-2	WDS0507	8/7/20	NA	12/22/20	NA	137	Clinical Chemistry	rbc	HFR %	34.4	HFR %, rbc
5	L1912-2_5	MANB/NachBdum	MANB	JR033290	Manaus	F	L1912-2	WDS0507	8/7/20	NA	12/22/20	NA	137	Clinical Chemistry	platelets	PLT-I (x10^3/uL)	2051	PLT-I (x10^3/uL), platelets
5	L1912-2_5	MANB/NachBdum	MANB	JR033290	Manaus	F	L1912-2	WDS0507	8/7/20	NA	12/22/20	NA	137	Clinical Chemistry	platelets	PLT-0 (x10^3/uL)	1874	PLT-0 (x10^3/uL), platelets
5	L1912-2_5	MANB/NachBdum	MANB	JR033290	Manaus	F	L1912-2	WDS0507	8/7/20	NA	12/22/20	NA	137	Clinical Chemistry	immune	PCT %	1.34	PCT %, immune
5	L1912-2_5	MANB/NachBdum	MANB	JR033290	Manaus	F	L1912-2	WDS0507	8/7/20	NA	12/22/20	NA	137	Clinical Chemistry	platelets	PDW (fL)	7.4	PDW (fL), platelets
5	L1912-2_5	MANB/NachBdum	MANB	JR033290	Manaus	F	L1912-2	WDS0507	8/7/20	NA	12/22/20	NA	137	Clinical Chemistry	liver	ALB (g/dL)	3.9	ALB (g/dL), liver
5	L1912-2_5	MANB/NachBdum	MANB	JR033290	Manaus	F	L1912-2	WDS0507	8/7/20	NA	12/22/20	NA	137	Clinical Chemistry	liver	ALP (IU/L)	118	ALP (IU/L), liver
5	L1912-2_5	MANB/NachBdum	MANB	JR033290	Manaus	F	L1912-2	WDS0507	8/7/20	NA	12/22/20	NA	137	Clinical Chemistry	liver	ALT (IU/L)	76	ALT (IU/L), liver
5	L1912-2_5	MANB/NachBdum	MANB	JR033290	Manaus	F	L1912-2	WDS0507	8/7/20	NA	12/22/20	NA	137	Clinical Chemistry	liver	AST (IU/L)	171	AST (IU/L), liver
5	L1912-2_5	MANB/NachBdum	MANB	JR033290	Manaus	F	L1912-2	WDS0507	8/7/20	NA	12/22/20	NA	137	Clinical Chemistry	liver	BUN (mg/dL)	16	BUN (mg/dL), liver
5	L1912-2_5	MANB/NachBdum	MANB	JR033290	Manaus	F	L1912-2	WDS0507	8/7/20	NA	12/22/20	NA	137	Clinical Chemistry	lipid	CHOL (mg/dL)	73	CHOL (mg/dL), lipid
5	L1912-2_5	MANB/NachBdum	MANB	JR033290	Manaus	F	L1912-2	WDS0507	8/7/20	NA	12/22/20	NA	137	Clinical Chemistry	rbc	Iron (ug/dL)	262	Iron (ug/dL), rbc
5	L1912-2_5	MANB/NachBdum	MANB	JR033290	Manaus	F	L1912-2	WDS0507	8/7/20	NA	12/22/20	NA	137	Clinical Chemistry	lipid	GLU (mg/dL)	106	GLU (mg/dL), lipid
5	L1912-2_5	MANB/NachBdum	MANB	JR033290	Manaus	F	L1912-2	WDS0507	8/7/20	NA	12/22/20	NA	137	Clinical Chemistry	lipid	HDLX (mg/dL)	51.2	HDLX (mg/dL), lipid
5	L1912-2_5	MANB/NachBdum	MANB	JR033290	Manaus	F	L1912-2	WDS0507	8/7/20	NA	12/22/20	NA	137	Clinical Chemistry	liver	TBILC (mg/dL)	0.13	TBILC (mg/dL), liver
5	L1912-2_5	MANB/NachBdum	MANB	JR033290	Manaus	F	L1912-2	WDS0507	8/7/20	NA	12/22/20	NA	137	Clinical Chemistry	liver	TP (g/dL)	6.2	TP (g/dL), liver
5	L1912-2_5	MANB/NachBdum	MANB	JR033290	Manaus	F	L1912-2	WDS0507	8/7/20	NA	12/22/20	NA	137	Clinical Chemistry	lipid	TRIG (mg/dL)	112	TRIG (mg/dL), lipid
5	L1912-2_5	MANB/NachBdum	MANB	JR033290	Manaus	F	L1912-2	WDS0507	8/7/20	NA	12/22/20	NA	137	Clinical Chemistry	liver	ALB (/GL)	2	ALB (/GL), liver
5	L1912-2_5	MANB/NachBdum	MANB	JR033290	Manaus	F	L1912-2	WDS0507	8/7/20	NA	12/22/20	NA	137	Clinical Chemistry	liver	CREX (mg/dL)	0.13	CREX (mg/dL), liver
5	L1912-2_5	MANB/NachBdum	MANB	JR033290	Manaus	F	L1912-2	WDS0507	8/7/20	NA	12/22/20	NA	137	Clinical Chemistry	liver	GLOB	2	GLOB, liver
5	L1912-3_5	MANB/NachBdum	MANB	JR033290	Manaus	F	L1912-3	WDS0511	8/7/20	NA	12/22/20	NA	137	Clinical Chemistry	lipid	INSULIN (pg/mL)	15.56624586	INSULIN (pg/mL), lipid
5	L1912-3_5	MANB/NachBdum	MANB	JR033290	Manaus	F	L1912-3	WDS0511	8/7/20	NA	12/22/20	NA	137	Clinical Chemistry	lipid	LEPTIN (pg/mL)	107.2596649	LEPTIN (pg/mL), lipid
5	L1912-3_5	MANB/NachBdum	MANB	JR033290	Manaus	F	L1912-3	WDS0511	8/7/20	NA	12/22/20	NA	137	Clinical Chemistry	immune	WBC (x10^3 uL)	7.37	WBC (x10^3 uL), immune
5	L1912-3_5	MANB/NachBdum	MANB	JR033290	Manaus	F	L1912-3	WDS0511	8/7/20	NA	12/22/20	NA	137	Clinical Chemistry	rbc	RBC (x10^6 uL)	11.73	RBC (x10^6 uL), rbc
5	L1912-3_5	MANB/NachBdum	MANB	JR033290	Manaus	F	L1912-3	WDS0511	8/7/20	NA	12/22/20	NA	137	Clinical Chemistry	rbc	HGB (g/dL)	16	HGB (g/dL), rbc
5	L1912-3_5	MANB/NachBdum	MANB	JR033290	Manaus	F	L1912-3	WDS0511	8/7/20	NA	12/22/20	NA	137	Clinical Chemistry	rbc	HCT %	51.1	HCT %, rbc
5	L1912-3_5	MANB/NachBdum	MANB	JR033290	Manaus	F	L1912-3	WDS0511	8/7/20	NA	12/22/20	NA	137	Clinical Chemistry	rbc	MCV (fL)	43.6	MCV (fL), rbc
5	L1912-3_5	MANB/NachBdum	MANB	JR033290	Manaus	F	L1912-3	WDS0511	8/7/20	NA	12/22/20	NA	137	Clinical Chemistry	rbc	MCH (pg)	13.6	MCH (pg), rbc
5	L1912-3_5	MANB/NachBdum	MANB	JR033290	Manaus	F	L1912-3	WDS0511	8/7/20	NA	12/22/20	NA	137	Clinical Chemistry	rbc	MCHC (g/dL)	31.3	MCHC (g/dL), rbc
5	L1912-3_5	MANB/NachBdum	MANB	JR033290	Manaus	F	L1912-3	WDS0511	8/7/20	NA	12/22/20	NA	137	Clinical Chemistry	rbc	RDW %	20.7	RDW %, rbc
5	L1912-3_5	MANB/NachBdum	MANB	JR033290	Manaus	F	L1912-3	WDS0511	8/7/20	NA	12/22/20	NA	137	Clinical Chemistry	platelets	PLT (x10^3 uL)	1435	PLT (x10^3 uL), platelets
5	L1912-3_5	MANB/NachBdum	MANB	JR033290	Manaus	F	L1912-3	WDS0511	8/7/20	NA	12/22/20	NA	137	Clinical Chemistry	platelets	MPV (fL)	6.7	MPV (fL), platelets
5	L1912-3_5	MANB/NachBdum	MANB	JR033290	Manaus	F	L1912-3	WDS0511	8/7/20	NA	12/22/20	NA	137	Clinical Chemistry	immune	% NEUT	25.7	% NEUT, immune
5	L1912-3_5	MANB/NachBdum	MANB	JR033290	Manaus	F	L1912-3	WDS0511	8/7/20	NA	12/22/20	NA	137	Clinical Chemistry	immune	% LYMPH	65.3	% LYMPH, immune
5	L1912-3_5	MANB/NachBdum	MANB	JR033290	Manaus	F	L1912-3	WDS0511	8/7/20	NA	12/22/20	NA	137	Clinical Chemistry	immune	% MONO	2.6	% MONO, immune
5	L1912-3_5	MANB/NachBdum	MANB	JR033290	Manaus	F	L1912-3	WDS0511	8/7/20	NA	12/22/20	NA	137	Clinical Chemistry	immune	% EOS	4.9	% EOS, immune
5	L1912-3_5	MANB/NachBdum	MANB	JR033290	Manaus	F	L1912-3	WDS0511	8/7/20	NA	12/22/20	NA	137	Clinical Chemistry	immune	% BASO	1.5	% BASO, immune
5	L1912-3_5	MANB/NachBdum	MANB	JR033290	Manaus	F	L1912-3	WDS0511	8/7/20	NA	12/22/20	NA	137	Clinical Chemistry	rbc	% RETIC	2.39	% RETIC, rbc
5	L1912-3_5	MANB/NachBdum	MANB	JR033290	Manaus	F	L1912-3	WDS0511	8/7/20	NA	12/22/20	NA	137	Clinical Chemistry	rbc	# RETIC (x10^9 cells/L)	280.3	# RETIC (x10^9 cells/L), rbc
5	L1912-3_5	MANB/NachBdum	MANB	JR033290	Manaus	F	L1912-3	WDS0511	8/7/20	NA	12/22/20	NA	137	Clinical Chemistry	immune	# NEUT (x10^3 cells/uL)	1.9	# NEUT (x10^3 cells/uL), immune
5	L1912-3_5	MANB/NachBdum	MANB	JR033290	Manaus	F	L1912-3	WDS0511	8/7/20	NA	12/22/20	NA	137	Clinical Chemistry	immune	# LYMPH (x10^3 cells/uL)	4.81	# LYMPH (x10^3 cells/uL), immune
5	L1912-3_5	MANB/NachBdum	MANB	JR033290	Manaus	F	L1912-3	WDS0511	8/7/20	NA	12/22/20	NA	137	Clinical Chemistry	immune	# MONO (x10^3 cells/uL)	0.19	# MONO (x10^3 cells/uL), immune
5	L1912-3_5	MANB/NachBdum	MANB	JR033290	Manaus	F	L1912-3	WDS0511	8/7/20	NA	12/22/20	NA	137	Clinical Chemistry	immune	# EOS (x10^3 cells/uL)	0.36	# EOS (x10^3 cells/uL), immune
5	L1912-3_5	MANB/NachBdum	MANB	JR033290	Manaus	F	L1912-3	WDS0511	8/7/20	NA	12/22/20	NA	137	Clinical Chemistry	immune	# BASO (x10^3 cells/uL)	0.11	# BASO (x10^3 cells/uL), immune
5	L1912-3_5	MANB/NachBdum	MANB	JR033290	Manaus	F	L1912-3	WDS0511	8/7/20	NA	12/22/20	NA	137	Clinical Chemistry	platelets	LCR %	5.8	LCR %, platelets
5	L1912-3_5	MANB/NachBdum	MANB	JR033290	Manaus	F	L1912-3	WDS0511	8/7/20	NA	12/22/20	NA	137	Clinical Chemistry	rbc	# NRBC (x10^3cells/uL)	0.03	# NRBC (x10^3cells/uL), rbc
5	L1912-3_5	MANB/NachBdum	MANB	JR033290	Manaus	F	L1912-3	WDS0511	8/7/20	NA	12/22/20	NA	137	Clinical Chemistry	rbc	NRBC %%	0.4	NRBC %%, rbc
5	L1912-3_5	MANB/NachBdum	MANB	JR033290	Manaus	F	L1912-3	WDS0511	8/7/20	NA	12/22/20	NA	137	Clinical Chemistry	rbc	RET-HE 0	16.7	RET-HE 0, rbc
5	L1912-3_5	MANB/NachBdum	MANB	JR033290	Manaus	F	L1912-3	WDS0511	8/7/20	NA	12/22/20	NA	137	Clinical Chemistry	rbc	IRF %	62	IRF %, rbc
5	L1912-3_5	MANB/NachBdum	MANB	JR033290	Manaus	F	L1912-3	WDS0511	8/7/20	NA	12/22/20	NA	137	Clinical Chemistry	rbc	RDW-SD 0	25.2	RDW-SD 0, rbc
5	L1912-3_5	MANB/NachBdum	MANB	JR033290	Manaus	F	L1912-3	WDS0511	8/7/20	NA	12/22/20	NA	137	Clinical Chemistry	rbc	LFR %	38	LFR %, rbc
5	L1912-3_5	MANB/NachBdum	MANB	JR033290	Manaus	F	L1912-3	WDS0511	8/7/20	NA	12/22/20	NA	137	Clinical Chemistry	rbc	MFR %	18.5	MFR %, rbc
5	L1912-3_5	MANB/NachBdum	MANB	JR033290	Manaus	F	L1912-3	WDS0511	8/7/20	NA	12/22/20	NA	137	Clinical Chemistry	rbc	HFR %	43.5	HFR %, rbc
5	L1912-3_5	MANB/NachBdum	MANB	JR033290	Manaus	F	L1912-3	WDS0511	8/7/20	NA	12/22/20	NA	137	Clinical Chemistry	platelets	PLT-I (x10^3/uL)	1590	PLT-I (x10^3/uL), platelets
5	L1912-3_5	MANB/NachBdum	MANB	JR033290	Manaus	F	L1912-3	WDS0511	8/7/20	NA	12/22/20	NA	137	Clinical Chemistry	platelets	PLT-0 (x10^3/uL)	1435	PLT-0 (x10^3/uL), platelets
5	L1912-3_5	MANB/NachBdum	MANB	JR033290	Manaus	F	L1912-3	WDS0511	8/7/20	NA	12/22/20	NA	137	Clinical Chemistry	immune	PCT %	1.06	PCT %, immune
5	L1912-3_5	MANB/NachBdum	MANB	JR033290	Manaus	F	L1912-3	WDS0511	8/7/20	NA	12/22/20	NA	137	Clinical Chemistry	platelets	PDW (fL)	7	PDW (fL), platelets
5	L1912-3_5	MANB/NachBdum	MANB	JR033290	Manaus	F	L1912-3	WDS0511	8/7/20	NA	12/22/20	NA	137	Clinical Chemistry	liver	ALB (g/dL)	4.1	ALB (g/dL), liver
5	L1912-3_5	MANB/NachBdum	MANB	JR033290	Manaus	F	L1912-3	WDS0511	8/7/20	NA	12/22/20	NA	137	Clinical Chemistry	liver	ALP (IU/L)	108	ALP (IU/L), liver
5	L1912-3_5	MANB/NachBdum	MANB	JR033290	Manaus	F	L1912-3	WDS0511	8/7/20	NA	12/22/20	NA	137	Clinical Chemistry	liver	ALT (IU/L)	82	ALT (IU/L), liver
5	L1912-3_5	MANB/NachBdum	MANB	JR033290	Manaus	F	L1912-3	WDS0511	8/7/20	NA	12/22/20	NA	137	Clinical Chemistry	liver	AST (IU/L)	244	AST (IU/L), liver
5	L1912-3_5	MANB/NachBdum	MANB	JR033290	Manaus	F	L1912-3	WDS0511	8/7/20	NA	12/22/20	NA	137	Clinical Chemistry	liver	BUN (mg/dL)	19	BUN (mg/dL), liver
5	L1912-3_5	MANB/NachBdum	MANB	JR033290	Manaus	F	L1912-3	WDS0511	8/7/20	NA	12/22/20	NA	137	Clinical Chemistry	lipid	CHOL (mg/dL)	65	CHOL (mg/dL), lipid
5	L1912-3_5	MANB/NachBdum	MANB	JR033290	Manaus	F	L1912-3	WDS0511	8/7/20	NA	12/22/20	NA	137	Clinical Chemistry	rbc	Iron (ug/dL)	285	Iron (ug/dL), rbc
5	L1912-3_5	MANB/NachBdum	MANB	JR033290	Manaus	F	L1912-3	WDS0511	8/7/20	NA	12/22/20	NA	137	Clinical Chemistry	lipid	GLU (mg/dL)	109	GLU (mg/dL), lipid
5	L1912-3_5	MANB/NachBdum	MANB	JR033290	Manaus	F	L1912-3	WDS0511	8/7/20	NA	12/22/20	NA	137	Clinical Chemistry	lipid	HDLX (mg/dL)	43.6	HDLX (mg/dL), lipid
5	L1912-3_5	MANB/NachBdum	MANB	JR033290	Manaus	F	L1912-3	WDS0511	8/7/20	NA	12/22/20	NA	137	Clinical Chemistry	liver	TBILC (mg/dL)	0.16	TBILC (mg/dL), liver
5	L1912-3_5	MANB/NachBdum	MANB	JR033290	Manaus	F	L1912-3	WDS0511	8/7/20	NA	12/22/20	NA	137	Clinical Chemistry	liver	TP (g/dL)	6.4	TP (g/dL), liver
5	L1912-3_5	MANB/NachBdum	MANB	JR033290	Manaus	F	L1912-3	WDS0511	8/7/20	NA	12/22/20	NA	137	Clinical Chemistry	lipid	TRIG (mg/dL)	111	TRIG (mg/dL), lipid
5	L1912-3_5	MANB/NachBdum	MANB	JR033290	Manaus	F	L1912-3	WDS0511	8/7/20	NA	12/22/20	NA	137	Clinical Chemistry	liver	ALB (/GL)	2	ALB (/GL), liver
5	L1912-3_5	MANB/NachBdum	MANB	JR033290	Manaus	F	L1912-3	WDS0511	8/7/20	NA	12/22/20	NA	137	Clinical Chemistry	liver	CREX (mg/dL)	0.14	CREX (mg/dL), liver
5	L1912-3_5	MANB/NachBdum	MANB	JR033290	Manaus	F	L1912-3	WDS0511	8/7/20	NA	12/22/20	NA	137	Clinical Chemistry	liver	GLOB	2	GLOB, liver
5	L1912-4_5	MANB/NachBdum	MANB	JR033290	Manaus	F	L1912-4	WDS0514	8/7/20	NA	12/22/20	NA	137	Clinical Chemistry	lipid	INSULIN (pg/mL)	108.4238073	INSULIN (pg/mL), lipid
5	L1912-4_5	MANB/NachBdum	MANB	JR033290	Manaus	F	L1912-4	WDS0514	8/7/20	NA	12/22/20	NA	137	Clinical Chemistry	lipid	LEPTIN (pg/mL)	477.219067	LEPTIN (pg/mL), lipid
5	L1912-4_5	MANB/NachBdum	MANB	JR033290	Manaus	F	L1912-4	WDS0514	8/7/20	NA	12/22/20	NA	137	Clinical Chemistry	immune	WBC (x10^3 uL)	4.54	WBC (x10^3 uL), immune
5	L1912-4_5	MANB/NachBdum	MANB	JR033290	Manaus	F	L1912-4	WDS0514	8/7/20	NA	12/22/20	NA	137	Clinical Chemistry	rbc	RBC (x10^6 uL)	11.52	RBC (x10^6 uL), rbc
5	L1912-4_5	MANB/NachBdum	MANB	JR033290	Manaus	F	L1912-4	WDS0514	8/7/20	NA	12/22/20	NA	137	Clinical Chemistry	rbc	HGB (g/dL)	15.7	HGB (g/dL), rbc
5	L1912-4_5	MANB/NachBdum	MANB	JR033290	Manaus	F	L1912-4	WDS0514	8/7/20	NA	12/22/20	NA	137	Clinical Chemistry	rbc	HCT %	50.4	HCT %, rbc
5	L1912-4_5	MANB/NachBdum	MANB	JR033290	Manaus	F	L1912-4	WDS0514	8/7/20	NA	12/22/20	NA	137	Clinical Chemistry	rbc	MCV (fL)	43.8	MCV (fL), rbc
5	L1912-4_5	MANB/NachBdum	MANB	JR033290	Manaus	F	L1912-4	WDS0514	8/7/20	NA	12/22/20	NA	137	Clinical Chemistry	rbc	MCH (pg)	13.6	MCH (pg), rbc
5	L1912-4_5	MANB/NachBdum	MANB	JR033290	Manaus	F	L1912-4	WDS0514	8/7/20	NA	12/22/20	NA	137	Clinical Chemistry	rbc	MCHC (g/dL)	31.2	MCHC (g/dL), rbc
5	L1912-4_5	MANB/NachBdum	MANB	JR033290	Manaus	F	L1912-4	WDS0514	8/7/20	NA	12/22/20	NA	137	Clinical Chemistry	rbc	RDW %	20.5	RDW %, rbc
5	L1912-4_5	MANB/NachBdum	MANB	JR033290	Manaus	F	L1912-4	WDS0514	8/7/20	NA	12/22/20	NA	137	Clinical Chemistry	platelets	PLT (x10^3 uL)	1666	PLT (x10^3 uL), platelets
5	L1912-4_5	MANB/NachBdum	MANB	JR033290	Manaus	F	L1912-4	WDS0514	8/7/20	NA	12/22/20	NA	137	Clinical Chemistry	platelets	MPV (fL)	6.3	MPV (fL), platelets
5	L1912-4_5	MANB/NachBdum	MANB	JR033290	Manaus	F	L1912-4	WDS0514	8/7/20	NA	12/22/20	NA	137	Clinical Chemistry	immune	% NEUT	26.2	% NEUT, immune
5	L1912-4_5	MANB/NachBdum	MANB	JR033290	Manaus	F	L1912-4	WDS0514	8/7/20	NA	12/22/20	NA	137	Clinical Chemistry	immune	% LYMPH	57.9	% LYMPH, immune
5	L1912-4_5	MANB/NachBdum	MANB	JR033290	Manaus	F	L1912-4	WDS0514	8/7/20	NA	12/22/20	NA	137	Clinical Chemistry	immune	% MONO	4	% MONO, immune
5	L1912-4_5	MANB/NachBdum	MANB	JR033290	Manaus	F	L1912-4	WDS0514	8/7/20	NA	12/22/20	NA	137	Clinical Chemistry	immune	% EOS	9.9	% EOS, immune
5	L1912-4_5	MANB/NachBdum	MANB	JR033290	Manaus	F	L1912-4	WDS0514	8/7/20	NA	12/22/20	NA	137	Clinical Chemistry	immune	% BASO	2	% BASO, immune
5	L1912-4_5	MANB/NachBdum	MANB	JR033290	Manaus	F	L1912-4	WDS0514	8/7/20	NA	12/22/20	NA	137	Clinical Chemistry	rbc	% RETIC	2.32	% RETIC, rbc
5	L1912-4_5	MANB/NachBdum	MANB	JR033290	Manaus	F	L1912-4	WDS0514	8/7/20	NA	12/22/20	NA	137	Clinical Chemistry	rbc	# RETIC (x10^9 cells/L)	267.3	# RETIC (x10^9 cells/L), rbc
5	L1912-4_5	MANB/NachBdum	MANB	JR033290	Manaus	F	L1912-4	WDS0514	8/7/20	NA	12/22/20	NA	137	Clinical Chemistry	immune	# NEUT (x10^3 cells/uL)	1.19	# NEUT (x10^3 cells/uL), immune
5	L1912-4_5	MANB/NachBdum	MANB	JR033290	Manaus	F	L1912-4	WDS0514	8/7/20	NA	12/22/20	NA	137	Clinical Chemistry	immune	# LYMPH (x10^3 cells/uL)	2.63	# LYMPH (x10^3 cells/uL), immune
5	L1912-4_5	MANB/NachBdum	MANB	JR033290	Manaus	F	L1912-4	WDS0514	8/7/20	NA	12/22/20	NA	137	Clinical Chemistry	immune	# MONO (x10^3 cells/uL)	0.18	# MONO (x10^3 cells/uL), immune
5	L1912-4_5	MANB/NachBdum	MANB	JR033290	Manaus	F	L1912-4	WDS0514	8/7/20	NA	12/22/20	NA	137	Clinical Chemistry	immune	# EOS (x10^3 cells/uL)	0.45	# EOS (x10^3 cells/uL), immune
5	L1912-4_5	MANB/NachBdum	MANB	JR033290	Manaus	F	L1912-4	WDS0514	8/7/20	NA	12/22/20	NA	137	Clinical Chemistry	immune	# BASO (x10^3 cells/uL)	0.09	# BASO (x10^3 cells/uL), immune
5	L1912-4_5	MANB/NachBdum	MANB	JR033290	Manaus	F	L1912-4	WDS0514	8/7/20	NA	12/22/20	NA	137	Clinical Chemistry	platelets	LCR %	2.9	LCR %, platelets
5	L1912-4_5	MANB/NachBdum	MANB	JR033290	Manaus	F	L1912-4	WDS0514	8/7/20	NA	12/22/20	NA	137	Clinical Chemistry	rbc	# NRBC (x10^3cells/uL)	0	# NRBC (x10^3cells/uL), rbc
5	L1912-4_5	MANB/NachBdum	MANB	JR033290	Manaus	F	L1912-4	WDS0514	8/7/20	NA	12/22/20	NA	137	Clinical Chemistry	rbc	NRBC %%	0	NRBC %%, rbc
5	L1912-4_5	MANB/NachBdum	MANB	JR033290	Manaus	F	L1912-4	WDS0514	8/7/20	NA	12/22/20	NA	137	Clinical Chemistry	rbc	RET-HE 0	16.4	RET-HE 0, rbc
5	L1912-4_5	MANB/NachBdum	MANB	JR033290	Manaus	F	L1912-4	WDS0514	8/7/20	NA	12/22/20	NA	137	Clinical Chemistry	rbc	IRF %	63.6	IRF %, rbc
5	L1912-4_5	MANB/NachBdum	MANB	JR033290	Manaus	F	L1912-4	WDS0514	8/7/20	NA	12/22/20	NA	137	Clinical Chemistry	rbc	RDW-SD 0	25.6	RDW-SD 0, rbc
5	L1912-4_5	MANB/NachBdum	MANB	JR033290	Manaus	F	L1912-4	WDS0514	8/7/20	NA	12/22/20	NA	137	Clinical Chemistry	rbc	LFR %	36.4	LFR %, rbc
5	L1912-4_5	MANB/NachBdum	MANB	JR033290	Manaus	F	L1912-4	WDS0514	8/7/20	NA	12/22/20	NA	137	Clinical Chemistry	rbc	MFR %	18.1	MFR %, rbc
5	L1912-4_5	MANB/NachBdum	MANB	JR033290	Manaus	F	L1912-4	WDS0514	8/7/20	NA	12/22/20	NA	137	Clinical Chemistry	rbc	HFR %	45.5	HFR %, rbc
5	L1912-4_5	MANB/NachBdum	MANB	JR033290	Manaus	F	L1912-4	WDS0514	8/7/20	NA	12/22/20	NA	137	Clinical Chemistry	platelets	PLT-I (x10^3/uL)	1793	PLT-I (x10^3/uL), platelets
5	L1912-4_5	MANB/NachBdum	MANB	JR033290	Manaus	F	L1912-4	WDS0514	8/7/20	NA	12/22/20	NA	137	Clinical Chemistry	platelets	PLT-0 (x10^3/uL)	1666	PLT-0 (x10^3/uL), platelets
5	L1912-4_5	MANB/NachBdum	MANB	JR033290	Manaus	F	L1912-4	WDS0514	8/7/20	NA	12/22/20	NA	137	Clinical Chemistry	immune	PCT %	1.13	PCT %, immune
5	L1912-4_5	MANB/NachBdum	MANB	JR033290	Manaus	F	L1912-4	WDS0514	8/7/20	NA	12/22/20	NA	137	Clinical Chemistry	platelets	PDW (fL)	6.8	PDW (fL), platelets
5	L1912-4_5	MANB/NachBdum	MANB	JR033290	Manaus	F	L1912-4	WDS0514	8/7/20	NA	12/22/20	NA	137	Clinical Chemistry	liver	ALB (g/dL)	3.9	ALB (g/dL), liver
5	L1912-4_5	MANB/NachBdum	MANB	JR033290	Manaus	F	L1912-4	WDS0514	8/7/20	NA	12/22/20	NA	137	Clinical Chemistry	liver	ALP (IU/L)	115	ALP (IU/L), liver
5	L1912-4_5	MANB/NachBdum	MANB	JR033290	Manaus	F	L1912-4	WDS0514	8/7/20	NA	12/22/20	NA	137	Clinical Chemistry	liver	ALT (IU/L)	78	ALT (IU/L), liver
5	L1912-4_5	MANB/NachBdum	MANB	JR033290	Manaus	F	L1912-4	WDS0514	8/7/20	NA	12/22/20	NA	137	Clinical Chemistry	liver	AST (IU/L)	196	AST (IU/L), liver
5	L1912-4_5	MANB/NachBdum	MANB	JR033290	Manaus	F	L1912-4	WDS0514	8/7/20	NA	12/22/20	NA	137	Clinical Chemistry	liver	BUN (mg/dL)	17	BUN (mg/dL), liver
5	L1912-4_5	MANB/NachBdum	MANB	JR033290	Manaus	F	L1912-4	WDS0514	8/7/20	NA	12/22/20	NA	137	Clinical Chemistry	lipid	CHOL (mg/dL)	55	CHOL (mg/dL), lipid
5	L1912-4_5	MANB/NachBdum	MANB	JR033290	Manaus	F	L1912-4	WDS0514	8/7/20	NA	12/22/20	NA	137	Clinical Chemistry	rbc	Iron (ug/dL)	246	Iron (ug/dL), rbc
5	L1912-4_5	MANB/NachBdum	MANB	JR033290	Manaus	F	L1912-4	WDS0514	8/7/20	NA	12/22/20	NA	137	Clinical Chemistry	lipid	GLU (mg/dL)	117	GLU (mg/dL), lipid
5	L1912-4_5	MANB/NachBdum	MANB	JR033290	Manaus	F	L1912-4	WDS0514	8/7/20	NA	12/22/20	NA	137	Clinical Chemistry	lipid	HDLX (mg/dL)	38.1	HDLX (mg/dL), lipid
5	L1912-4_5	MANB/NachBdum	MANB	JR033290	Manaus	F	L1912-4	WDS0514	8/7/20	NA	12/22/20	NA	137	Clinical Chemistry	liver	TBILC (mg/dL)	0.16	TBILC (mg/dL), liver
5	L1912-4_5	MANB/NachBdum	MANB	JR033290	Manaus	F	L1912-4	WDS0514	8/7/20	NA	12/22/20	NA	137	Clinical Chemistry	liver	TP (g/dL)	6	TP (g/dL), liver
5	L1912-4_5	MANB/NachBdum	MANB	JR033290	Manaus	F	L1912-4	WDS0514	8/7/20	NA	12/22/20	NA	137	Clinical Chemistry	lipid	TRIG (mg/dL)	84	TRIG (mg/dL), lipid
5	L1912-4_5	MANB/NachBdum	MANB	JR033290	Manaus	F	L1912-4	WDS0514	8/7/20	NA	12/22/20	NA	137	Clinical Chemistry	liver	ALB (/GL)	2	ALB (/GL), liver
5	L1912-4_5	MANB/NachBdum	MANB	JR033290	Manaus	F	L1912-4	WDS0514	8/7/20	NA	12/22/20	NA	137	Clinical Chemistry	liver	CREX (mg/dL)	0.12	CREX (mg/dL), liver
5	L1912-4_5	MANB/NachBdum	MANB	JR033290	Manaus	F	L1912-4	WDS0514	8/7/20	NA	12/22/20	NA	137	Clinical Chemistry	liver	GLOB	2	GLOB, liver
5	L1912-6_5	MANB/NachBdum	MANB	JR033290	Manaus	M	L1912-6	WDS0508	8/7/20	NA	12/22/20	NA	137	Clinical Chemistry	lipid	INSULIN (pg/mL)	75.54618388	INSULIN (pg/mL), lipid
5	L1912-6_5	MANB/NachBdum	MANB	JR033290	Manaus	M	L1912-6	WDS0508	8/7/20	NA	12/22/20	NA	137	Clinical Chemistry	lipid	LEPTIN (pg/mL)	234.3289369	LEPTIN (pg/mL), lipid
5	L1912-6_5	MANB/NachBdum	MANB	JR033290	Manaus	M	L1912-6	WDS0508	8/7/20	NA	12/22/20	NA	137	Clinical Chemistry	immune	WBC (x10^3 uL)	6.71	WBC (x10^3 uL), immune
5	L1912-6_5	MANB/NachBdum	MANB	JR033290	Manaus	M	L1912-6	WDS0508	8/7/20	NA	12/22/20	NA	137	Clinical Chemistry	rbc	RBC (x10^6 uL)	11.51	RBC (x10^6 uL), rbc
5	L1912-6_5	MANB/NachBdum	MANB	JR033290	Manaus	M	L1912-6	WDS0508	8/7/20	NA	12/22/20	NA	137	Clinical Chemistry	rbc	HGB (g/dL)	15.5	HGB (g/dL), rbc
5	L1912-6_5	MANB/NachBdum	MANB	JR033290	Manaus	M	L1912-6	WDS0508	8/7/20	NA	12/22/20	NA	137	Clinical Chemistry	rbc	HCT %	49.9	HCT %, rbc
5	L1912-6_5	MANB/NachBdum	MANB	JR033290	Manaus	M	L1912-6	WDS0508	8/7/20	NA	12/22/20	NA	137	Clinical Chemistry	rbc	MCV (fL)	43.4	MCV (fL), rbc
5	L1912-6_5	MANB/NachBdum	MANB	JR033290	Manaus	M	L1912-6	WDS0508	8/7/20	NA	12/22/20	NA	137	Clinical Chemistry	rbc	MCH (pg)	13.5	MCH (pg), rbc
5	L1912-6_5	MANB/NachBdum	MANB	JR033290	Manaus	M	L1912-6	WDS0508	8/7/20	NA	12/22/20	NA	137	Clinical Chemistry	rbc	MCHC (g/dL)	31.1	MCHC (g/dL), rbc
5	L1912-6_5	MANB/NachBdum	MANB	JR033290	Manaus	M	L1912-6	WDS0508	8/7/20	NA	12/22/20	NA	137	Clinical Chemistry	rbc	RDW %	21.2	RDW %, rbc
5	L1912-6_5	MANB/NachBdum	MANB	JR033290	Manaus	M	L1912-6	WDS0508	8/7/20	NA	12/22/20	NA	137	Clinical Chemistry	platelets	PLT (x10^3 uL)	2013	PLT (x10^3 uL), platelets
5	L1912-6_5	MANB/NachBdum	MANB	JR033290	Manaus	M	L1912-6	WDS0508	8/7/20	NA	12/22/20	NA	137	Clinical Chemistry	platelets	MPV (fL)	6.6	MPV (fL), platelets
5	L1912-6_5	MANB/NachBdum	MANB	JR033290	Manaus	M	L1912-6	WDS0508	8/7/20	NA	12/22/20	NA	137	Clinical Chemistry	immune	% NEUT	25.5	% NEUT, immune
5	L1912-6_5	MANB/NachBdum	MANB	JR033290	Manaus	M	L1912-6	WDS0508	8/7/20	NA	12/22/20	NA	137	Clinical Chemistry	immune	% LYMPH	64.2	% LYMPH, immune
5	L1912-6_5	MANB/NachBdum	MANB	JR033290	Manaus	M	L1912-6	WDS0508	8/7/20	NA	12/22/20	NA	137	Clinical Chemistry	immune	% MONO	5.7	% MONO, immune
5	L1912-6_5	MANB/NachBdum	MANB	JR033290	Manaus	M	L1912-6	WDS0508	8/7/20	NA	12/22/20	NA	137	Clinical Chemistry	immune	% EOS	2.5	% EOS, immune
5	L1912-6_5	MANB/NachBdum	MANB	JR033290	Manaus	M	L1912-6	WDS0508	8/7/20	NA	12/22/20	NA	137	Clinical Chemistry	immune	% BASO	2.1	% BASO, immune
5	L1912-6_5	MANB/NachBdum	MANB	JR033290	Manaus	M	L1912-6	WDS0508	8/7/20	NA	12/22/20	NA	137	Clinical Chemistry	rbc	% RETIC	3.61	% RETIC, rbc
5	L1912-6_5	MANB/NachBdum	MANB	JR033290	Manaus	M	L1912-6	WDS0508	8/7/20	NA	12/22/20	NA	137	Clinical Chemistry	rbc	# RETIC (x10^9 cells/L)	415.5	# RETIC (x10^9 cells/L), rbc
5	L1912-6_5	MANB/NachBdum	MANB	JR033290	Manaus	M	L1912-6	WDS0508	8/7/20	NA	12/22/20	NA	137	Clinical Chemistry	immune	# NEUT (x10^3 cells/uL)	1.71	# NEUT (x10^3 cells/uL), immune
5	L1912-6_5	MANB/NachBdum	MANB	JR033290	Manaus	M	L1912-6	WDS0508	8/7/20	NA	12/22/20	NA	137	Clinical Chemistry	immune	# LYMPH (x10^3 cells/uL)	4.31	# LYMPH (x10^3 cells/uL), immune
5	L1912-6_5	MANB/NachBdum	MANB	JR033290	Manaus	M	L1912-6	WDS0508	8/7/20	NA	12/22/20	NA	137	Clinical Chemistry	immune	# MONO (x10^3 cells/uL)	0.38	# MONO (x10^3 cells/uL), immune
5	L1912-6_5	MANB/NachBdum	MANB	JR033290	Manaus	M	L1912-6	WDS0508	8/7/20	NA	12/22/20	NA	137	Clinical Chemistry	immune	# EOS (x10^3 cells/uL)	0.17	# EOS (x10^3 cells/uL), immune
5	L1912-6_5	MANB/NachBdum	MANB	JR033290	Manaus	M	L1912-6	WDS0508	8/7/20	NA	12/22/20	NA	137	Clinical Chemistry	immune	# BASO (x10^3 cells/uL)	0.14	# BASO (x10^3 cells/uL), immune
5	L1912-6_5	MANB/NachBdum	MANB	JR033290	Manaus	M	L1912-6	WDS0508	8/7/20	NA	12/22/20	NA	137	Clinical Chemistry	platelets	LCR %	5	LCR %, platelets
5	L1912-6_5	MANB/NachBdum	MANB	JR033290	Manaus	M	L1912-6	WDS0508	8/7/20	NA	12/22/20	NA	137	Clinical Chemistry	rbc	# NRBC (x10^3cells/uL)	0.04	# NRBC (x10^3cells/uL), rbc
5	L1912-6_5	MANB/NachBdum	MANB	JR033290	Manaus	M	L1912-6	WDS0508	8/7/20	NA	12/22/20	NA	137	Clinical Chemistry	rbc	NRBC %%	0.6	NRBC %%, rbc
5	L1912-6_5	MANB/NachBdum	MANB	JR033290	Manaus	M	L1912-6	WDS0508	8/7/20	NA	12/22/20	NA	137	Clinical Chemistry	rbc	RET-HE 0	16.2	RET-HE 0, rbc
5	L1912-6_5	MANB/NachBdum	MANB	JR033290	Manaus	M	L1912-6	WDS0508	8/7/20	NA	12/22/20	NA	137	Clinical Chemistry	rbc	IRF %	60	IRF %, rbc
5	L1912-6_5	MANB/NachBdum	MANB	JR033290	Manaus	M	L1912-6	WDS0508	8/7/20	NA	12/22/20	NA	137	Clinical Chemistry	rbc	RDW-SD 0	26.8	RDW-SD 0, rbc
5	L1912-6_5	MANB/NachBdum	MANB	JR033290	Manaus	M	L1912-6	WDS0508	8/7/20	NA	12/22/20	NA	137	Clinical Chemistry	rbc	LFR %	40	LFR %, rbc
5	L1912-6_5	MANB/NachBdum	MANB	JR033290	Manaus	M	L1912-6	WDS0508	8/7/20	NA	12/22/20	NA	137	Clinical Chemistry	rbc	MFR %	19.6	MFR %, rbc
5	L1912-6_5	MANB/NachBdum	MANB	JR033290	Manaus	M	L1912-6	WDS0508	8/7/20	NA	12/22/20	NA	137	Clinical Chemistry	rbc	HFR %	40.4	HFR %, rbc
5	L1912-6_5	MANB/NachBdum	MANB	JR033290	Manaus	M	L1912-6	WDS0508	8/7/20	NA	12/22/20	NA	137	Clinical Chemistry	platelets	PLT-I (x10^3/uL)	2365	PLT-I (x10^3/uL), platelets
5	L1912-6_5	MANB/NachBdum	MANB	JR033290	Manaus	M	L1912-6	WDS0508	8/7/20	NA	12/22/20	NA	137	Clinical Chemistry	platelets	PLT-0 (x10^3/uL)	1782	PLT-0 (x10^3/uL), platelets
5	L1912-6_5	MANB/NachBdum	MANB	JR033290	Manaus	M	L1912-6	WDS0508	8/7/20	NA	12/22/20	NA	137	Clinical Chemistry	immune	PCT %	1.56	PCT %, immune
5	L1912-6_5	MANB/NachBdum	MANB	JR033290	Manaus	M	L1912-6	WDS0508	8/7/20	NA	12/22/20	NA	137	Clinical Chemistry	platelets	PDW (fL)	7	PDW (fL), platelets
5	L1912-6_5	MANB/NachBdum	MANB	JR033290	Manaus	M	L1912-6	WDS0508	8/7/20	NA	12/22/20	NA	137	Clinical Chemistry	liver	ALB (g/dL)	3	ALB (g/dL), liver
5	L1912-6_5	MANB/NachBdum	MANB	JR033290	Manaus	M	L1912-6	WDS0508	8/7/20	NA	12/22/20	NA	137	Clinical Chemistry	liver	ALP (IU/L)	65	ALP (IU/L), liver
5	L1912-6_5	MANB/NachBdum	MANB	JR033290	Manaus	M	L1912-6	WDS0508	8/7/20	NA	12/22/20	NA	137	Clinical Chemistry	liver	ALT (IU/L)	311	ALT (IU/L), liver
5	L1912-6_5	MANB/NachBdum	MANB	JR033290	Manaus	M	L1912-6	WDS0508	8/7/20	NA	12/22/20	NA	137	Clinical Chemistry	liver	AST (IU/L)	513	AST (IU/L), liver
5	L1912-6_5	MANB/NachBdum	MANB	JR033290	Manaus	M	L1912-6	WDS0508	8/7/20	NA	12/22/20	NA	137	Clinical Chemistry	liver	BUN (mg/dL)	50	BUN (mg/dL), liver
5	L1912-6_5	MANB/NachBdum	MANB	JR033290	Manaus	M	L1912-6	WDS0508	8/7/20	NA	12/22/20	NA	137	Clinical Chemistry	lipid	CHOL (mg/dL)	102	CHOL (mg/dL), lipid
5	L1912-6_5	MANB/NachBdum	MANB	JR033290	Manaus	M	L1912-6	WDS0508	8/7/20	NA	12/22/20	NA	137	Clinical Chemistry	rbc	Iron (ug/dL)	190	Iron (ug/dL), rbc
5	L1912-6_5	MANB/NachBdum	MANB	JR033290	Manaus	M	L1912-6	WDS0508	8/7/20	NA	12/22/20	NA	137	Clinical Chemistry	lipid	GLU (mg/dL)	113	GLU (mg/dL), lipid
5	L1912-6_5	MANB/NachBdum	MANB	JR033290	Manaus	M	L1912-6	WDS0508	8/7/20	NA	12/22/20	NA	137	Clinical Chemistry	lipid	HDLX (mg/dL)	75.3	HDLX (mg/dL), lipid
5	L1912-6_5	MANB/NachBdum	MANB	JR033290	Manaus	M	L1912-6	WDS0508	8/7/20	NA	12/22/20	NA	137	Clinical Chemistry	liver	TBILC (mg/dL)	0.16	TBILC (mg/dL), liver
5	L1912-6_5	MANB/NachBdum	MANB	JR033290	Manaus	M	L1912-6	WDS0508	8/7/20	NA	12/22/20	NA	137	Clinical Chemistry	liver	TP (g/dL)	5.2	TP (g/dL), liver
5	L1912-6_5	MANB/NachBdum	MANB	JR033290	Manaus	M	L1912-6	WDS0508	8/7/20	NA	12/22/20	NA	137	Clinical Chemistry	lipid	TRIG (mg/dL)	106	TRIG (mg/dL), lipid
5	L1912-6_5	MANB/NachBdum	MANB	JR033290	Manaus	M	L1912-6	WDS0508	8/7/20	NA	12/22/20	NA	137	Clinical Chemistry	liver	ALB (/GL)	1	ALB (/GL), liver
5	L1912-6_5	MANB/NachBdum	MANB	JR033290	Manaus	M	L1912-6	WDS0508	8/7/20	NA	12/22/20	NA	137	Clinical Chemistry	liver	CREX (mg/dL)	0.74	CREX (mg/dL), liver
5	L1912-6_5	MANB/NachBdum	MANB	JR033290	Manaus	M	L1912-6	WDS0508	8/7/20	NA	12/22/20	NA	137	Clinical Chemistry	liver	GLOB	2	GLOB, liver
5	L1912-7_5	MANB/NachBdum	MANB	JR033290	Manaus	M	L1912-7	WDS0512	8/7/20	NA	12/22/20	NA	137	Clinical Chemistry	lipid	INSULIN (pg/mL)	343.1809211	INSULIN (pg/mL), lipid
5	L1912-7_5	MANB/NachBdum	MANB	JR033290	Manaus	M	L1912-7	WDS0512	8/7/20	NA	12/22/20	NA	137	Clinical Chemistry	lipid	LEPTIN (pg/mL)	162.4725174	LEPTIN (pg/mL), lipid
5	L1912-7_5	MANB/NachBdum	MANB	JR033290	Manaus	M	L1912-7	WDS0512	8/7/20	NA	12/22/20	NA	137	Clinical Chemistry	immune	WBC (x10^3 uL)	7.82	WBC (x10^3 uL), immune
5	L1912-7_5	MANB/NachBdum	MANB	JR033290	Manaus	M	L1912-7	WDS0512	8/7/20	NA	12/22/20	NA	137	Clinical Chemistry	rbc	RBC (x10^6 uL)	11.68	RBC (x10^6 uL), rbc
5	L1912-7_5	MANB/NachBdum	MANB	JR033290	Manaus	M	L1912-7	WDS0512	8/7/20	NA	12/22/20	NA	137	Clinical Chemistry	rbc	HGB (g/dL)	15.9	HGB (g/dL), rbc
5	L1912-7_5	MANB/NachBdum	MANB	JR033290	Manaus	M	L1912-7	WDS0512	8/7/20	NA	12/22/20	NA	137	Clinical Chemistry	rbc	HCT %	51.2	HCT %, rbc
5	L1912-7_5	MANB/NachBdum	MANB	JR033290	Manaus	M	L1912-7	WDS0512	8/7/20	NA	12/22/20	NA	137	Clinical Chemistry	rbc	MCV (fL)	43.8	MCV (fL), rbc
5	L1912-7_5	MANB/NachBdum	MANB	JR033290	Manaus	M	L1912-7	WDS0512	8/7/20	NA	12/22/20	NA	137	Clinical Chemistry	rbc	MCH (pg)	13.6	MCH (pg), rbc
5	L1912-7_5	MANB/NachBdum	MANB	JR033290	Manaus	M	L1912-7	WDS0512	8/7/20	NA	12/22/20	NA	137	Clinical Chemistry	rbc	MCHC (g/dL)	31.1	MCHC (g/dL), rbc
5	L1912-7_5	MANB/NachBdum	MANB	JR033290	Manaus	M	L1912-7	WDS0512	8/7/20	NA	12/22/20	NA	137	Clinical Chemistry	rbc	RDW %	24.2	RDW %, rbc
5	L1912-7_5	MANB/NachBdum	MANB	JR033290	Manaus	M	L1912-7	WDS0512	8/7/20	NA	12/22/20	NA	137	Clinical Chemistry	platelets	PLT (x10^3 uL)	668	PLT (x10^3 uL), platelets
5	L1912-7_5	MANB/NachBdum	MANB	JR033290	Manaus	M	L1912-7	WDS0512	8/7/20	NA	12/22/20	NA	137	Clinical Chemistry	platelets	MPV (fL)	6.3	MPV (fL), platelets
5	L1912-7_5	MANB/NachBdum	MANB	JR033290	Manaus	M	L1912-7	WDS0512	8/7/20	NA	12/22/20	NA	137	Clinical Chemistry	immune	% NEUT	32.1	% NEUT, immune
5	L1912-7_5	MANB/NachBdum	MANB	JR033290	Manaus	M	L1912-7	WDS0512	8/7/20	NA	12/22/20	NA	137	Clinical Chemistry	immune	% LYMPH	59.3	% LYMPH, immune
5	L1912-7_5	MANB/NachBdum	MANB	JR033290	Manaus	M	L1912-7	WDS0512	8/7/20	NA	12/22/20	NA	137	Clinical Chemistry	immune	% MONO	4.6	% MONO, immune
5	L1912-7_5	MANB/NachBdum	MANB	JR033290	Manaus	M	L1912-7	WDS0512	8/7/20	NA	12/22/20	NA	137	Clinical Chemistry	immune	% EOS	3.2	% EOS, immune
5	L1912-7_5	MANB/NachBdum	MANB	JR033290	Manaus	M	L1912-7	WDS0512	8/7/20	NA	12/22/20	NA	137	Clinical Chemistry	immune	% BASO	0.8	% BASO, immune
5	L1912-7_5	MANB/NachBdum	MANB	JR033290	Manaus	M	L1912-7	WDS0512	8/7/20	NA	12/22/20	NA	137	Clinical Chemistry	rbc	% RETIC	6.21	% RETIC, rbc
5	L1912-7_5	MANB/NachBdum	MANB	JR033290	Manaus	M	L1912-7	WDS0512	8/7/20	NA	12/22/20	NA	137	Clinical Chemistry	rbc	# RETIC (x10^9 cells/L)	725.3	# RETIC (x10^9 cells/L), rbc
5	L1912-7_5	MANB/NachBdum	MANB	JR033290	Manaus	M	L1912-7	WDS0512	8/7/20	NA	12/22/20	NA	137	Clinical Chemistry	immune	# NEUT (x10^3 cells/uL)	2.51	# NEUT (x10^3 cells/uL), immune
5	L1912-7_5	MANB/NachBdum	MANB	JR033290	Manaus	M	L1912-7	WDS0512	8/7/20	NA	12/22/20	NA	137	Clinical Chemistry	immune	# LYMPH (x10^3 cells/uL)	4.64	# LYMPH (x10^3 cells/uL), immune
5	L1912-7_5	MANB/NachBdum	MANB	JR033290	Manaus	M	L1912-7	WDS0512	8/7/20	NA	12/22/20	NA	137	Clinical Chemistry	immune	# MONO (x10^3 cells/uL)	0.36	# MONO (x10^3 cells/uL), immune
5	L1912-7_5	MANB/NachBdum	MANB	JR033290	Manaus	M	L1912-7	WDS0512	8/7/20	NA	12/22/20	NA	137	Clinical Chemistry	immune	# EOS (x10^3 cells/uL)	0.25	# EOS (x10^3 cells/uL), immune
5	L1912-7_5	MANB/NachBdum	MANB	JR033290	Manaus	M	L1912-7	WDS0512	8/7/20	NA	12/22/20	NA	137	Clinical Chemistry	immune	# BASO (x10^3 cells/uL)	0.06	# BASO (x10^3 cells/uL), immune
5	L1912-7_5	MANB/NachBdum	MANB	JR033290	Manaus	M	L1912-7	WDS0512	8/7/20	NA	12/22/20	NA	137	Clinical Chemistry	platelets	LCR %	2.7	LCR %, platelets
5	L1912-7_5	MANB/NachBdum	MANB	JR033290	Manaus	M	L1912-7	WDS0512	8/7/20	NA	12/22/20	NA	137	Clinical Chemistry	rbc	# NRBC (x10^3cells/uL)	0.04	# NRBC (x10^3cells/uL), rbc
5	L1912-7_5	MANB/NachBdum	MANB	JR033290	Manaus	M	L1912-7	WDS0512	8/7/20	NA	12/22/20	NA	137	Clinical Chemistry	rbc	NRBC %%	0.5	NRBC %%, rbc
5	L1912-7_5	MANB/NachBdum	MANB	JR033290	Manaus	M	L1912-7	WDS0512	8/7/20	NA	12/22/20	NA	137	Clinical Chemistry	rbc	RET-HE 0	17.3	RET-HE 0, rbc
5	L1912-7_5	MANB/NachBdum	MANB	JR033290	Manaus	M	L1912-7	WDS0512	8/7/20	NA	12/22/20	NA	137	Clinical Chemistry	rbc	IRF %	65.3	IRF %, rbc
5	L1912-7_5	MANB/NachBdum	MANB	JR033290	Manaus	M	L1912-7	WDS0512	8/7/20	NA	12/22/20	NA	137	Clinical Chemistry	rbc	RDW-SD 0	34	RDW-SD 0, rbc
5	L1912-7_5	MANB/NachBdum	MANB	JR033290	Manaus	M	L1912-7	WDS0512	8/7/20	NA	12/22/20	NA	137	Clinical Chemistry	rbc	LFR %	34.7	LFR %, rbc
5	L1912-7_5	MANB/NachBdum	MANB	JR033290	Manaus	M	L1912-7	WDS0512	8/7/20	NA	12/22/20	NA	137	Clinical Chemistry	rbc	MFR %	16.9	MFR %, rbc
5	L1912-7_5	MANB/NachBdum	MANB	JR033290	Manaus	M	L1912-7	WDS0512	8/7/20	NA	12/22/20	NA	137	Clinical Chemistry	rbc	HFR %	48.4	HFR %, rbc
5	L1912-7_5	MANB/NachBdum	MANB	JR033290	Manaus	M	L1912-7	WDS0512	8/7/20	NA	12/22/20	NA	137	Clinical Chemistry	platelets	PLT-I (x10^3/uL)	803	PLT-I (x10^3/uL), platelets
5	L1912-7_5	MANB/NachBdum	MANB	JR033290	Manaus	M	L1912-7	WDS0512	8/7/20	NA	12/22/20	NA	137	Clinical Chemistry	platelets	PLT-0 (x10^3/uL)	668	PLT-0 (x10^3/uL), platelets
5	L1912-7_5	MANB/NachBdum	MANB	JR033290	Manaus	M	L1912-7	WDS0512	8/7/20	NA	12/22/20	NA	137	Clinical Chemistry	immune	PCT %	0.51	PCT %, immune
5	L1912-7_5	MANB/NachBdum	MANB	JR033290	Manaus	M	L1912-7	WDS0512	8/7/20	NA	12/22/20	NA	137	Clinical Chemistry	platelets	PDW (fL)	7.1	PDW (fL), platelets
5	L1912-7_5	MANB/NachBdum	MANB	JR033290	Manaus	M	L1912-7	WDS0512	8/7/20	NA	12/22/20	NA	137	Clinical Chemistry	liver	ALB (g/dL)	2.7	ALB (g/dL), liver
5	L1912-7_5	MANB/NachBdum	MANB	JR033290	Manaus	M	L1912-7	WDS0512	8/7/20	NA	12/22/20	NA	137	Clinical Chemistry	liver	ALP (IU/L)	50	ALP (IU/L), liver
5	L1912-7_5	MANB/NachBdum	MANB	JR033290	Manaus	M	L1912-7	WDS0512	8/7/20	NA	12/22/20	NA	137	Clinical Chemistry	liver	ALT (IU/L)	153	ALT (IU/L), liver
5	L1912-7_5	MANB/NachBdum	MANB	JR033290	Manaus	M	L1912-7	WDS0512	8/7/20	NA	12/22/20	NA	137	Clinical Chemistry	liver	AST (IU/L)	328	AST (IU/L), liver
5	L1912-7_5	MANB/NachBdum	MANB	JR033290	Manaus	M	L1912-7	WDS0512	8/7/20	NA	12/22/20	NA	137	Clinical Chemistry	liver	BUN (mg/dL)	20	BUN (mg/dL), liver
5	L1912-7_5	MANB/NachBdum	MANB	JR033290	Manaus	M	L1912-7	WDS0512	8/7/20	NA	12/22/20	NA	137	Clinical Chemistry	lipid	CHOL (mg/dL)	125	CHOL (mg/dL), lipid
5	L1912-7_5	MANB/NachBdum	MANB	JR033290	Manaus	M	L1912-7	WDS0512	8/7/20	NA	12/22/20	NA	137	Clinical Chemistry	rbc	Iron (ug/dL)	231	Iron (ug/dL), rbc
5	L1912-7_5	MANB/NachBdum	MANB	JR033290	Manaus	M	L1912-7	WDS0512	8/7/20	NA	12/22/20	NA	137	Clinical Chemistry	lipid	GLU (mg/dL)	130	GLU (mg/dL), lipid
5	L1912-7_5	MANB/NachBdum	MANB	JR033290	Manaus	M	L1912-7	WDS0512	8/7/20	NA	12/22/20	NA	137	Clinical Chemistry	lipid	HDLX (mg/dL)	84.6	HDLX (mg/dL), lipid
5	L1912-7_5	MANB/NachBdum	MANB	JR033290	Manaus	M	L1912-7	WDS0512	8/7/20	NA	12/22/20	NA	137	Clinical Chemistry	liver	TBILC (mg/dL)	0.36	TBILC (mg/dL), liver
5	L1912-7_5	MANB/NachBdum	MANB	JR033290	Manaus	M	L1912-7	WDS0512	8/7/20	NA	12/22/20	NA	137	Clinical Chemistry	liver	TP (g/dL)	5.7	TP (g/dL), liver
5	L1912-7_5	MANB/NachBdum	MANB	JR033290	Manaus	M	L1912-7	WDS0512	8/7/20	NA	12/22/20	NA	137	Clinical Chemistry	lipid	TRIG (mg/dL)	111	TRIG (mg/dL), lipid
5	L1912-7_5	MANB/NachBdum	MANB	JR033290	Manaus	M	L1912-7	WDS0512	8/7/20	NA	12/22/20	NA	137	Clinical Chemistry	liver	ALB (/GL)	1	ALB (/GL), liver
5	L1912-7_5	MANB/NachBdum	MANB	JR033290	Manaus	M	L1912-7	WDS0512	8/7/20	NA	12/22/20	NA	137	Clinical Chemistry	liver	CREX (mg/dL)	0.11	CREX (mg/dL), liver
5	L1912-7_5	MANB/NachBdum	MANB	JR033290	Manaus	M	L1912-7	WDS0512	8/7/20	NA	12/22/20	NA	137	Clinical Chemistry	liver	GLOB	3	GLOB, liver
9	L2192-2_9	SARB/NachBdum	SARB	JR033288	Saratoga	M	L2192-2	WDS0901	10/24/20	NA	3/9/21	NA	136	Clinical Chemistry	lipid	INSULIN (pg/mL)	1202.850685	INSULIN (pg/mL), lipid
9	L2192-2_9	SARB/NachBdum	SARB	JR033288	Saratoga	M	L2192-2	WDS0901	10/24/20	NA	3/9/21	NA	136	Clinical Chemistry	lipid	LEPTIN (pg/mL)	876.6756972	LEPTIN (pg/mL), lipid
9	L2192-2_9	SARB/NachBdum	SARB	JR033288	Saratoga	M	L2192-2	WDS0901	10/24/20	NA	3/9/21	NA	136	Clinical Chemistry	immune	WBC (x10^3 uL)	11.44	WBC (x10^3 uL), immune
9	L2192-2_9	SARB/NachBdum	SARB	JR033288	Saratoga	M	L2192-2	WDS0901	10/24/20	NA	3/9/21	NA	136	Clinical Chemistry	rbc	RBC (x10^6 uL)	10.63	RBC (x10^6 uL), rbc
9	L2192-2_9	SARB/NachBdum	SARB	JR033288	Saratoga	M	L2192-2	WDS0901	10/24/20	NA	3/9/21	NA	136	Clinical Chemistry	rbc	HGB (g/dL)	15.4	HGB (g/dL), rbc
9	L2192-2_9	SARB/NachBdum	SARB	JR033288	Saratoga	M	L2192-2	WDS0901	10/24/20	NA	3/9/21	NA	136	Clinical Chemistry	rbc	HCT %	51.5	HCT %, rbc
9	L2192-2_9	SARB/NachBdum	SARB	JR033288	Saratoga	M	L2192-2	WDS0901	10/24/20	NA	3/9/21	NA	136	Clinical Chemistry	rbc	MCV (fL)	48.4	MCV (fL), rbc
9	L2192-2_9	SARB/NachBdum	SARB	JR033288	Saratoga	M	L2192-2	WDS0901	10/24/20	NA	3/9/21	NA	136	Clinical Chemistry	rbc	MCH (pg)	14.5	MCH (pg), rbc
9	L2192-2_9	SARB/NachBdum	SARB	JR033288	Saratoga	M	L2192-2	WDS0901	10/24/20	NA	3/9/21	NA	136	Clinical Chemistry	rbc	MCHC (g/dL)	29.9	MCHC (g/dL), rbc
9	L2192-2_9	SARB/NachBdum	SARB	JR033288	Saratoga	M	L2192-2	WDS0901	10/24/20	NA	3/9/21	NA	136	Clinical Chemistry	rbc	RDW %	19.6	RDW %, rbc
9	L2192-2_9	SARB/NachBdum	SARB	JR033288	Saratoga	M	L2192-2	WDS0901	10/24/20	NA	3/9/21	NA	136	Clinical Chemistry	platelets	PLT (x10^3 uL)	1371	PLT (x10^3 uL), platelets
9	L2192-2_9	SARB/NachBdum	SARB	JR033288	Saratoga	M	L2192-2	WDS0901	10/24/20	NA	3/9/21	NA	136	Clinical Chemistry	platelets	MPV (fL)	8.6	MPV (fL), platelets
9	L2192-2_9	SARB/NachBdum	SARB	JR033288	Saratoga	M	L2192-2	WDS0901	10/24/20	NA	3/9/21	NA	136	Clinical Chemistry	immune	% NEUT	16.9	% NEUT, immune
9	L2192-2_9	SARB/NachBdum	SARB	JR033288	Saratoga	M	L2192-2	WDS0901	10/24/20	NA	3/9/21	NA	136	Clinical Chemistry	immune	% LYMPH	78.2	% LYMPH, immune
9	L2192-2_9	SARB/NachBdum	SARB	JR033288	Saratoga	M	L2192-2	WDS0901	10/24/20	NA	3/9/21	NA	136	Clinical Chemistry	immune	% MONO	2.1	% MONO, immune
9	L2192-2_9	SARB/NachBdum	SARB	JR033288	Saratoga	M	L2192-2	WDS0901	10/24/20	NA	3/9/21	NA	136	Clinical Chemistry	immune	% EOS	1.8	% EOS, immune
9	L2192-2_9	SARB/NachBdum	SARB	JR033288	Saratoga	M	L2192-2	WDS0901	10/24/20	NA	3/9/21	NA	136	Clinical Chemistry	immune	% BASO	1	% BASO, immune
9	L2192-2_9	SARB/NachBdum	SARB	JR033288	Saratoga	M	L2192-2	WDS0901	10/24/20	NA	3/9/21	NA	136	Clinical Chemistry	rbc	% RETIC	5.09	% RETIC, rbc
9	L2192-2_9	SARB/NachBdum	SARB	JR033288	Saratoga	M	L2192-2	WDS0901	10/24/20	NA	3/9/21	NA	136	Clinical Chemistry	rbc	# RETIC (x10^9 cells/L)	541.1	# RETIC (x10^9 cells/L), rbc
9	L2192-2_9	SARB/NachBdum	SARB	JR033288	Saratoga	M	L2192-2	WDS0901	10/24/20	NA	3/9/21	NA	136	Clinical Chemistry	immune	# NEUT (x10^3 cells/uL)	1.93	# NEUT (x10^3 cells/uL), immune
9	L2192-2_9	SARB/NachBdum	SARB	JR033288	Saratoga	M	L2192-2	WDS0901	10/24/20	NA	3/9/21	NA	136	Clinical Chemistry	immune	# LYMPH (x10^3 cells/uL)	8.95	# LYMPH (x10^3 cells/uL), immune
9	L2192-2_9	SARB/NachBdum	SARB	JR033288	Saratoga	M	L2192-2	WDS0901	10/24/20	NA	3/9/21	NA	136	Clinical Chemistry	immune	# MONO (x10^3 cells/uL)	0.24	# MONO (x10^3 cells/uL), immune
9	L2192-2_9	SARB/NachBdum	SARB	JR033288	Saratoga	M	L2192-2	WDS0901	10/24/20	NA	3/9/21	NA	136	Clinical Chemistry	immune	# EOS (x10^3 cells/uL)	0.21	# EOS (x10^3 cells/uL), immune
9	L2192-2_9	SARB/NachBdum	SARB	JR033288	Saratoga	M	L2192-2	WDS0901	10/24/20	NA	3/9/21	NA	136	Clinical Chemistry	immune	# BASO (x10^3 cells/uL)	0.11	# BASO (x10^3 cells/uL), immune
9	L2192-2_9	SARB/NachBdum	SARB	JR033288	Saratoga	M	L2192-2	WDS0901	10/24/20	NA	3/9/21	NA	136	Clinical Chemistry	platelets	LCR %	20.1	LCR %, platelets
9	L2192-2_9	SARB/NachBdum	SARB	JR033288	Saratoga	M	L2192-2	WDS0901	10/24/20	NA	3/9/21	NA	136	Clinical Chemistry	rbc	# NRBC (x10^3cells/uL)	0.03	# NRBC (x10^3cells/uL), rbc
9	L2192-2_9	SARB/NachBdum	SARB	JR033288	Saratoga	M	L2192-2	WDS0901	10/24/20	NA	3/9/21	NA	136	Clinical Chemistry	rbc	NRBC %%	0.3	NRBC %%, rbc
9	L2192-2_9	SARB/NachBdum	SARB	JR033288	Saratoga	M	L2192-2	WDS0901	10/24/20	NA	3/9/21	NA	136	Clinical Chemistry	rbc	RET-HE 0	16.4	RET-HE 0, rbc
9	L2192-2_9	SARB/NachBdum	SARB	JR033288	Saratoga	M	L2192-2	WDS0901	10/24/20	NA	3/9/21	NA	136	Clinical Chemistry	rbc	IRF %	61.3	IRF %, rbc
9	L2192-2_9	SARB/NachBdum	SARB	JR033288	Saratoga	M	L2192-2	WDS0901	10/24/20	NA	3/9/21	NA	136	Clinical Chemistry	rbc	RDW-SD 0	28.4	RDW-SD 0, rbc
9	L2192-2_9	SARB/NachBdum	SARB	JR033288	Saratoga	M	L2192-2	WDS0901	10/24/20	NA	3/9/21	NA	136	Clinical Chemistry	rbc	LFR %	38.7	LFR %, rbc
9	L2192-2_9	SARB/NachBdum	SARB	JR033288	Saratoga	M	L2192-2	WDS0901	10/24/20	NA	3/9/21	NA	136	Clinical Chemistry	rbc	MFR %	21.9	MFR %, rbc
9	L2192-2_9	SARB/NachBdum	SARB	JR033288	Saratoga	M	L2192-2	WDS0901	10/24/20	NA	3/9/21	NA	136	Clinical Chemistry	rbc	HFR %	39.4	HFR %, rbc
9	L2192-2_9	SARB/NachBdum	SARB	JR033288	Saratoga	M	L2192-2	WDS0901	10/24/20	NA	3/9/21	NA	136	Clinical Chemistry	platelets	PLT-I (x10^3/uL)	1785	PLT-I (x10^3/uL), platelets
9	L2192-2_9	SARB/NachBdum	SARB	JR033288	Saratoga	M	L2192-2	WDS0901	10/24/20	NA	3/9/21	NA	136	Clinical Chemistry	platelets	PLT-0 (x10^3/uL)	1371	PLT-0 (x10^3/uL), platelets
9	L2192-2_9	SARB/NachBdum	SARB	JR033288	Saratoga	M	L2192-2	WDS0901	10/24/20	NA	3/9/21	NA	136	Clinical Chemistry	immune	PCT %	1.54	PCT %, immune
9	L2192-2_9	SARB/NachBdum	SARB	JR033288	Saratoga	M	L2192-2	WDS0901	10/24/20	NA	3/9/21	NA	136	Clinical Chemistry	platelets	PDW (fL)	11.4	PDW (fL), platelets
9	L2192-2_9	SARB/NachBdum	SARB	JR033288	Saratoga	M	L2192-2	WDS0901	10/24/20	NA	3/9/21	NA	136	Clinical Chemistry	liver	ALB (g/dL)	2.7	ALB (g/dL), liver
9	L2192-2_9	SARB/NachBdum	SARB	JR033288	Saratoga	M	L2192-2	WDS0901	10/24/20	NA	3/9/21	NA	136	Clinical Chemistry	liver	ALP (IU/L)	118	ALP (IU/L), liver
9	L2192-2_9	SARB/NachBdum	SARB	JR033288	Saratoga	M	L2192-2	WDS0901	10/24/20	NA	3/9/21	NA	136	Clinical Chemistry	liver	ALT (IU/L)	42	ALT (IU/L), liver
9	L2192-2_9	SARB/NachBdum	SARB	JR033288	Saratoga	M	L2192-2	WDS0901	10/24/20	NA	3/9/21	NA	136	Clinical Chemistry	liver	AST (IU/L)	57	AST (IU/L), liver
9	L2192-2_9	SARB/NachBdum	SARB	JR033288	Saratoga	M	L2192-2	WDS0901	10/24/20	NA	3/9/21	NA	136	Clinical Chemistry	liver	BUN (mg/dL)	18	BUN (mg/dL), liver
9	L2192-2_9	SARB/NachBdum	SARB	JR033288	Saratoga	M	L2192-2	WDS0901	10/24/20	NA	3/9/21	NA	136	Clinical Chemistry	lipid	CHOL (mg/dL)	180	CHOL (mg/dL), lipid
9	L2192-2_9	SARB/NachBdum	SARB	JR033288	Saratoga	M	L2192-2	WDS0901	10/24/20	NA	3/9/21	NA	136	Clinical Chemistry	rbc	Iron (ug/dL)	218	Iron (ug/dL), rbc
9	L2192-2_9	SARB/NachBdum	SARB	JR033288	Saratoga	M	L2192-2	WDS0901	10/24/20	NA	3/9/21	NA	136	Clinical Chemistry	lipid	GLU (mg/dL)	130	GLU (mg/dL), lipid
9	L2192-2_9	SARB/NachBdum	SARB	JR033288	Saratoga	M	L2192-2	WDS0901	10/24/20	NA	3/9/21	NA	136	Clinical Chemistry	lipid	HDLX (mg/dL)	133.9	HDLX (mg/dL), lipid
9	L2192-2_9	SARB/NachBdum	SARB	JR033288	Saratoga	M	L2192-2	WDS0901	10/24/20	NA	3/9/21	NA	136	Clinical Chemistry	liver	TBILC (mg/dL)	0.15	TBILC (mg/dL), liver
9	L2192-2_9	SARB/NachBdum	SARB	JR033288	Saratoga	M	L2192-2	WDS0901	10/24/20	NA	3/9/21	NA	136	Clinical Chemistry	liver	TP (g/dL)	5.3	TP (g/dL), liver
9	L2192-2_9	SARB/NachBdum	SARB	JR033288	Saratoga	M	L2192-2	WDS0901	10/24/20	NA	3/9/21	NA	136	Clinical Chemistry	lipid	TRIG (mg/dL)	147	TRIG (mg/dL), lipid
9	L2192-2_9	SARB/NachBdum	SARB	JR033288	Saratoga	M	L2192-2	WDS0901	10/24/20	NA	3/9/21	NA	136	Clinical Chemistry	liver	ALB (/GL)	1	ALB (/GL), liver
9	L2192-2_9	SARB/NachBdum	SARB	JR033288	Saratoga	M	L2192-2	WDS0901	10/24/20	NA	3/9/21	NA	136	Clinical Chemistry	liver	CREX (mg/dL)	0.21	CREX (mg/dL), liver
9	L2192-2_9	SARB/NachBdum	SARB	JR033288	Saratoga	M	L2192-2	WDS0901	10/24/20	NA	3/9/21	NA	136	Clinical Chemistry	liver	GLOB	3	GLOB, liver
9	L2160-2_9	MANB/NachBdum	MANB	JR033290	Manaus	M	L2160-2	WDS0915	10/28/20	NA	3/9/21	NA	132	Clinical Chemistry	lipid	INSULIN (pg/mL)	121.8874267	INSULIN (pg/mL), lipid
9	L2160-2_9	MANB/NachBdum	MANB	JR033290	Manaus	M	L2160-2	WDS0915	10/28/20	NA	3/9/21	NA	132	Clinical Chemistry	lipid	LEPTIN (pg/mL)	224.2038164	LEPTIN (pg/mL), lipid
9	L2160-2_9	MANB/NachBdum	MANB	JR033290	Manaus	M	L2160-2	WDS0915	10/28/20	NA	3/9/21	NA	132	Clinical Chemistry	immune	WBC (x10^3 uL)	9.77	WBC (x10^3 uL), immune
9	L2160-2_9	MANB/NachBdum	MANB	JR033290	Manaus	M	L2160-2	WDS0915	10/28/20	NA	3/9/21	NA	132	Clinical Chemistry	rbc	RBC (x10^6 uL)	12.55	RBC (x10^6 uL), rbc
9	L2160-2_9	MANB/NachBdum	MANB	JR033290	Manaus	M	L2160-2	WDS0915	10/28/20	NA	3/9/21	NA	132	Clinical Chemistry	rbc	HGB (g/dL)	16.9	HGB (g/dL), rbc
9	L2160-2_9	MANB/NachBdum	MANB	JR033290	Manaus	M	L2160-2	WDS0915	10/28/20	NA	3/9/21	NA	132	Clinical Chemistry	rbc	HCT %	54.4	HCT %, rbc
9	L2160-2_9	MANB/NachBdum	MANB	JR033290	Manaus	M	L2160-2	WDS0915	10/28/20	NA	3/9/21	NA	132	Clinical Chemistry	rbc	MCV (fL)	43.3	MCV (fL), rbc
9	L2160-2_9	MANB/NachBdum	MANB	JR033290	Manaus	M	L2160-2	WDS0915	10/28/20	NA	3/9/21	NA	132	Clinical Chemistry	rbc	MCH (pg)	13.5	MCH (pg), rbc
9	L2160-2_9	MANB/NachBdum	MANB	JR033290	Manaus	M	L2160-2	WDS0915	10/28/20	NA	3/9/21	NA	132	Clinical Chemistry	rbc	MCHC (g/dL)	31.1	MCHC (g/dL), rbc
9	L2160-2_9	MANB/NachBdum	MANB	JR033290	Manaus	M	L2160-2	WDS0915	10/28/20	NA	3/9/21	NA	132	Clinical Chemistry	rbc	RDW %	21.8	RDW %, rbc
9	L2160-2_9	MANB/NachBdum	MANB	JR033290	Manaus	M	L2160-2	WDS0915	10/28/20	NA	3/9/21	NA	132	Clinical Chemistry	platelets	PLT (x10^3 uL)	2316	PLT (x10^3 uL), platelets
9	L2160-2_9	MANB/NachBdum	MANB	JR033290	Manaus	M	L2160-2	WDS0915	10/28/20	NA	3/9/21	NA	132	Clinical Chemistry	platelets	MPV (fL)	6.2	MPV (fL), platelets
9	L2160-2_9	MANB/NachBdum	MANB	JR033290	Manaus	M	L2160-2	WDS0915	10/28/20	NA	3/9/21	NA	132	Clinical Chemistry	immune	% NEUT	15.4	% NEUT, immune
9	L2160-2_9	MANB/NachBdum	MANB	JR033290	Manaus	M	L2160-2	WDS0915	10/28/20	NA	3/9/21	NA	132	Clinical Chemistry	immune	% LYMPH	78	% LYMPH, immune
9	L2160-2_9	MANB/NachBdum	MANB	JR033290	Manaus	M	L2160-2	WDS0915	10/28/20	NA	3/9/21	NA	132	Clinical Chemistry	immune	% MONO	1.5	% MONO, immune
9	L2160-2_9	MANB/NachBdum	MANB	JR033290	Manaus	M	L2160-2	WDS0915	10/28/20	NA	3/9/21	NA	132	Clinical Chemistry	immune	% EOS	4	% EOS, immune
9	L2160-2_9	MANB/NachBdum	MANB	JR033290	Manaus	M	L2160-2	WDS0915	10/28/20	NA	3/9/21	NA	132	Clinical Chemistry	immune	% BASO	1.1	% BASO, immune
9	L2160-2_9	MANB/NachBdum	MANB	JR033290	Manaus	M	L2160-2	WDS0915	10/28/20	NA	3/9/21	NA	132	Clinical Chemistry	rbc	% RETIC	1.69	% RETIC, rbc
9	L2160-2_9	MANB/NachBdum	MANB	JR033290	Manaus	M	L2160-2	WDS0915	10/28/20	NA	3/9/21	NA	132	Clinical Chemistry	rbc	# RETIC (x10^9 cells/L)	212.1	# RETIC (x10^9 cells/L), rbc
9	L2160-2_9	MANB/NachBdum	MANB	JR033290	Manaus	M	L2160-2	WDS0915	10/28/20	NA	3/9/21	NA	132	Clinical Chemistry	immune	# NEUT (x10^3 cells/uL)	1.5	# NEUT (x10^3 cells/uL), immune
9	L2160-2_9	MANB/NachBdum	MANB	JR033290	Manaus	M	L2160-2	WDS0915	10/28/20	NA	3/9/21	NA	132	Clinical Chemistry	immune	# LYMPH (x10^3 cells/uL)	7.62	# LYMPH (x10^3 cells/uL), immune
9	L2160-2_9	MANB/NachBdum	MANB	JR033290	Manaus	M	L2160-2	WDS0915	10/28/20	NA	3/9/21	NA	132	Clinical Chemistry	immune	# MONO (x10^3 cells/uL)	0.15	# MONO (x10^3 cells/uL), immune
9	L2160-2_9	MANB/NachBdum	MANB	JR033290	Manaus	M	L2160-2	WDS0915	10/28/20	NA	3/9/21	NA	132	Clinical Chemistry	immune	# EOS (x10^3 cells/uL)	0.39	# EOS (x10^3 cells/uL), immune
9	L2160-2_9	MANB/NachBdum	MANB	JR033290	Manaus	M	L2160-2	WDS0915	10/28/20	NA	3/9/21	NA	132	Clinical Chemistry	immune	# BASO (x10^3 cells/uL)	0.11	# BASO (x10^3 cells/uL), immune
9	L2160-2_9	MANB/NachBdum	MANB	JR033290	Manaus	M	L2160-2	WDS0915	10/28/20	NA	3/9/21	NA	132	Clinical Chemistry	platelets	LCR %	2.8	LCR %, platelets
9	L2160-2_9	MANB/NachBdum	MANB	JR033290	Manaus	M	L2160-2	WDS0915	10/28/20	NA	3/9/21	NA	132	Clinical Chemistry	rbc	# NRBC (x10^3cells/uL)	0.04	# NRBC (x10^3cells/uL), rbc
9	L2160-2_9	MANB/NachBdum	MANB	JR033290	Manaus	M	L2160-2	WDS0915	10/28/20	NA	3/9/21	NA	132	Clinical Chemistry	rbc	NRBC %%	0.4	NRBC %%, rbc
9	L2160-2_9	MANB/NachBdum	MANB	JR033290	Manaus	M	L2160-2	WDS0915	10/28/20	NA	3/9/21	NA	132	Clinical Chemistry	rbc	RET-HE 0	15.3	RET-HE 0, rbc
9	L2160-2_9	MANB/NachBdum	MANB	JR033290	Manaus	M	L2160-2	WDS0915	10/28/20	NA	3/9/21	NA	132	Clinical Chemistry	rbc	IRF %	49.2	IRF %, rbc
9	L2160-2_9	MANB/NachBdum	MANB	JR033290	Manaus	M	L2160-2	WDS0915	10/28/20	NA	3/9/21	NA	132	Clinical Chemistry	rbc	RDW-SD 0	25.7	RDW-SD 0, rbc
9	L2160-2_9	MANB/NachBdum	MANB	JR033290	Manaus	M	L2160-2	WDS0915	10/28/20	NA	3/9/21	NA	132	Clinical Chemistry	rbc	LFR %	50.8	LFR %, rbc
9	L2160-2_9	MANB/NachBdum	MANB	JR033290	Manaus	M	L2160-2	WDS0915	10/28/20	NA	3/9/21	NA	132	Clinical Chemistry	rbc	MFR %	17.6	MFR %, rbc
9	L2160-2_9	MANB/NachBdum	MANB	JR033290	Manaus	M	L2160-2	WDS0915	10/28/20	NA	3/9/21	NA	132	Clinical Chemistry	rbc	HFR %	31.6	HFR %, rbc
9	L2160-2_9	MANB/NachBdum	MANB	JR033290	Manaus	M	L2160-2	WDS0915	10/28/20	NA	3/9/21	NA	132	Clinical Chemistry	platelets	PLT-I (x10^3/uL)	2285	PLT-I (x10^3/uL), platelets
9	L2160-2_9	MANB/NachBdum	MANB	JR033290	Manaus	M	L2160-2	WDS0915	10/28/20	NA	3/9/21	NA	132	Clinical Chemistry	platelets	PLT-0 (x10^3/uL)	2316	PLT-0 (x10^3/uL), platelets
9	L2160-2_9	MANB/NachBdum	MANB	JR033290	Manaus	M	L2160-2	WDS0915	10/28/20	NA	3/9/21	NA	132	Clinical Chemistry	immune	PCT %	1.41	PCT %, immune
9	L2160-2_9	MANB/NachBdum	MANB	JR033290	Manaus	M	L2160-2	WDS0915	10/28/20	NA	3/9/21	NA	132	Clinical Chemistry	platelets	PDW (fL)	6.7	PDW (fL), platelets
9	L2160-2_9	MANB/NachBdum	MANB	JR033290	Manaus	M	L2160-2	WDS0915	10/28/20	NA	3/9/21	NA	132	Clinical Chemistry	liver	ALB (g/dL)	3.4	ALB (g/dL), liver
9	L2160-2_9	MANB/NachBdum	MANB	JR033290	Manaus	M	L2160-2	WDS0915	10/28/20	NA	3/9/21	NA	132	Clinical Chemistry	liver	ALP (IU/L)	96	ALP (IU/L), liver
9	L2160-2_9	MANB/NachBdum	MANB	JR033290	Manaus	M	L2160-2	WDS0915	10/28/20	NA	3/9/21	NA	132	Clinical Chemistry	liver	ALT (IU/L)	337	ALT (IU/L), liver
9	L2160-2_9	MANB/NachBdum	MANB	JR033290	Manaus	M	L2160-2	WDS0915	10/28/20	NA	3/9/21	NA	132	Clinical Chemistry	liver	AST (IU/L)	711	AST (IU/L), liver
9	L2160-2_9	MANB/NachBdum	MANB	JR033290	Manaus	M	L2160-2	WDS0915	10/28/20	NA	3/9/21	NA	132	Clinical Chemistry	liver	BUN (mg/dL)	21	BUN (mg/dL), liver
9	L2160-2_9	MANB/NachBdum	MANB	JR033290	Manaus	M	L2160-2	WDS0915	10/28/20	NA	3/9/21	NA	132	Clinical Chemistry	lipid	CHOL (mg/dL)	116	CHOL (mg/dL), lipid
9	L2160-2_9	MANB/NachBdum	MANB	JR033290	Manaus	M	L2160-2	WDS0915	10/28/20	NA	3/9/21	NA	132	Clinical Chemistry	rbc	Iron (ug/dL)	234	Iron (ug/dL), rbc
9	L2160-2_9	MANB/NachBdum	MANB	JR033290	Manaus	M	L2160-2	WDS0915	10/28/20	NA	3/9/21	NA	132	Clinical Chemistry	lipid	GLU (mg/dL)	99	GLU (mg/dL), lipid
9	L2160-2_9	MANB/NachBdum	MANB	JR033290	Manaus	M	L2160-2	WDS0915	10/28/20	NA	3/9/21	NA	132	Clinical Chemistry	lipid	HDLX (mg/dL)	81.6	HDLX (mg/dL), lipid
9	L2160-2_9	MANB/NachBdum	MANB	JR033290	Manaus	M	L2160-2	WDS0915	10/28/20	NA	3/9/21	NA	132	Clinical Chemistry	liver	TBILC (mg/dL)	0.16	TBILC (mg/dL), liver
9	L2160-2_9	MANB/NachBdum	MANB	JR033290	Manaus	M	L2160-2	WDS0915	10/28/20	NA	3/9/21	NA	132	Clinical Chemistry	liver	TP (g/dL)	6.2	TP (g/dL), liver
9	L2160-2_9	MANB/NachBdum	MANB	JR033290	Manaus	M	L2160-2	WDS0915	10/28/20	NA	3/9/21	NA	132	Clinical Chemistry	lipid	TRIG (mg/dL)	116	TRIG (mg/dL), lipid
9	L2160-2_9	MANB/NachBdum	MANB	JR033290	Manaus	M	L2160-2	WDS0915	10/28/20	NA	3/9/21	NA	132	Clinical Chemistry	liver	ALB (/GL)	1	ALB (/GL), liver
9	L2160-2_9	MANB/NachBdum	MANB	JR033290	Manaus	M	L2160-2	WDS0915	10/28/20	NA	3/9/21	NA	132	Clinical Chemistry	liver	CREX (mg/dL)	0.22	CREX (mg/dL), liver
9	L2160-2_9	MANB/NachBdum	MANB	JR033290	Manaus	M	L2160-2	WDS0915	10/28/20	NA	3/9/21	NA	132	Clinical Chemistry	liver	GLOB	3	GLOB, liver
9	L2160-4_9	MANB/NachBdum	MANB	JR033290	Manaus	M	L2160-4	WDS0902	10/28/20	NA	3/9/21	NA	132	Clinical Chemistry	lipid	INSULIN (pg/mL)	247.0746542	INSULIN (pg/mL), lipid
9	L2160-4_9	MANB/NachBdum	MANB	JR033290	Manaus	M	L2160-4	WDS0902	10/28/20	NA	3/9/21	NA	132	Clinical Chemistry	lipid	LEPTIN (pg/mL)	521.5031064	LEPTIN (pg/mL), lipid
9	L2160-4_9	MANB/NachBdum	MANB	JR033290	Manaus	M	L2160-4	WDS0902	10/28/20	NA	3/9/21	NA	132	Clinical Chemistry	immune	WBC (x10^3 uL)	7.16	WBC (x10^3 uL), immune
9	L2160-4_9	MANB/NachBdum	MANB	JR033290	Manaus	M	L2160-4	WDS0902	10/28/20	NA	3/9/21	NA	132	Clinical Chemistry	rbc	RBC (x10^6 uL)	12.86	RBC (x10^6 uL), rbc
9	L2160-4_9	MANB/NachBdum	MANB	JR033290	Manaus	M	L2160-4	WDS0902	10/28/20	NA	3/9/21	NA	132	Clinical Chemistry	rbc	HGB (g/dL)	16.6	HGB (g/dL), rbc
9	L2160-4_9	MANB/NachBdum	MANB	JR033290	Manaus	M	L2160-4	WDS0902	10/28/20	NA	3/9/21	NA	132	Clinical Chemistry	rbc	HCT %	54.5	HCT %, rbc
9	L2160-4_9	MANB/NachBdum	MANB	JR033290	Manaus	M	L2160-4	WDS0902	10/28/20	NA	3/9/21	NA	132	Clinical Chemistry	rbc	MCV (fL)	42.4	MCV (fL), rbc
9	L2160-4_9	MANB/NachBdum	MANB	JR033290	Manaus	M	L2160-4	WDS0902	10/28/20	NA	3/9/21	NA	132	Clinical Chemistry	rbc	MCH (pg)	12.9	MCH (pg), rbc
9	L2160-4_9	MANB/NachBdum	MANB	JR033290	Manaus	M	L2160-4	WDS0902	10/28/20	NA	3/9/21	NA	132	Clinical Chemistry	rbc	MCHC (g/dL)	30.5	MCHC (g/dL), rbc
9	L2160-4_9	MANB/NachBdum	MANB	JR033290	Manaus	M	L2160-4	WDS0902	10/28/20	NA	3/9/21	NA	132	Clinical Chemistry	rbc	RDW %	21	RDW %, rbc
9	L2160-4_9	MANB/NachBdum	MANB	JR033290	Manaus	M	L2160-4	WDS0902	10/28/20	NA	3/9/21	NA	132	Clinical Chemistry	platelets	PLT (x10^3 uL)	1761	PLT (x10^3 uL), platelets
9	L2160-4_9	MANB/NachBdum	MANB	JR033290	Manaus	M	L2160-4	WDS0902	10/28/20	NA	3/9/21	NA	132	Clinical Chemistry	platelets	MPV (fL)	6.4	MPV (fL), platelets
9	L2160-4_9	MANB/NachBdum	MANB	JR033290	Manaus	M	L2160-4	WDS0902	10/28/20	NA	3/9/21	NA	132	Clinical Chemistry	immune	% NEUT	17.8	% NEUT, immune
9	L2160-4_9	MANB/NachBdum	MANB	JR033290	Manaus	M	L2160-4	WDS0902	10/28/20	NA	3/9/21	NA	132	Clinical Chemistry	immune	% LYMPH	70.8	% LYMPH, immune
9	L2160-4_9	MANB/NachBdum	MANB	JR033290	Manaus	M	L2160-4	WDS0902	10/28/20	NA	3/9/21	NA	132	Clinical Chemistry	immune	% MONO	2	% MONO, immune
9	L2160-4_9	MANB/NachBdum	MANB	JR033290	Manaus	M	L2160-4	WDS0902	10/28/20	NA	3/9/21	NA	132	Clinical Chemistry	immune	% EOS	7.4	% EOS, immune
9	L2160-4_9	MANB/NachBdum	MANB	JR033290	Manaus	M	L2160-4	WDS0902	10/28/20	NA	3/9/21	NA	132	Clinical Chemistry	immune	% BASO	2	% BASO, immune
9	L2160-4_9	MANB/NachBdum	MANB	JR033290	Manaus	M	L2160-4	WDS0902	10/28/20	NA	3/9/21	NA	132	Clinical Chemistry	rbc	% RETIC	1.8	% RETIC, rbc
9	L2160-4_9	MANB/NachBdum	MANB	JR033290	Manaus	M	L2160-4	WDS0902	10/28/20	NA	3/9/21	NA	132	Clinical Chemistry	rbc	# RETIC (x10^9 cells/L)	231.5	# RETIC (x10^9 cells/L), rbc
9	L2160-4_9	MANB/NachBdum	MANB	JR033290	Manaus	M	L2160-4	WDS0902	10/28/20	NA	3/9/21	NA	132	Clinical Chemistry	immune	# NEUT (x10^3 cells/uL)	1.28	# NEUT (x10^3 cells/uL), immune
9	L2160-4_9	MANB/NachBdum	MANB	JR033290	Manaus	M	L2160-4	WDS0902	10/28/20	NA	3/9/21	NA	132	Clinical Chemistry	immune	# LYMPH (x10^3 cells/uL)	5.07	# LYMPH (x10^3 cells/uL), immune
9	L2160-4_9	MANB/NachBdum	MANB	JR033290	Manaus	M	L2160-4	WDS0902	10/28/20	NA	3/9/21	NA	132	Clinical Chemistry	immune	# MONO (x10^3 cells/uL)	0.14	# MONO (x10^3 cells/uL), immune
9	L2160-4_9	MANB/NachBdum	MANB	JR033290	Manaus	M	L2160-4	WDS0902	10/28/20	NA	3/9/21	NA	132	Clinical Chemistry	immune	# EOS (x10^3 cells/uL)	0.53	# EOS (x10^3 cells/uL), immune
9	L2160-4_9	MANB/NachBdum	MANB	JR033290	Manaus	M	L2160-4	WDS0902	10/28/20	NA	3/9/21	NA	132	Clinical Chemistry	immune	# BASO (x10^3 cells/uL)	0.14	# BASO (x10^3 cells/uL), immune
9	L2160-4_9	MANB/NachBdum	MANB	JR033290	Manaus	M	L2160-4	WDS0902	10/28/20	NA	3/9/21	NA	132	Clinical Chemistry	platelets	LCR %	3.3	LCR %, platelets
9	L2160-4_9	MANB/NachBdum	MANB	JR033290	Manaus	M	L2160-4	WDS0902	10/28/20	NA	3/9/21	NA	132	Clinical Chemistry	rbc	# NRBC (x10^3cells/uL)	0.03	# NRBC (x10^3cells/uL), rbc
9	L2160-4_9	MANB/NachBdum	MANB	JR033290	Manaus	M	L2160-4	WDS0902	10/28/20	NA	3/9/21	NA	132	Clinical Chemistry	rbc	NRBC %%	0.4	NRBC %%, rbc
9	L2160-4_9	MANB/NachBdum	MANB	JR033290	Manaus	M	L2160-4	WDS0902	10/28/20	NA	3/9/21	NA	132	Clinical Chemistry	rbc	RET-HE 0	15.5	RET-HE 0, rbc
9	L2160-4_9	MANB/NachBdum	MANB	JR033290	Manaus	M	L2160-4	WDS0902	10/28/20	NA	3/9/21	NA	132	Clinical Chemistry	rbc	IRF %	49.7	IRF %, rbc
9	L2160-4_9	MANB/NachBdum	MANB	JR033290	Manaus	M	L2160-4	WDS0902	10/28/20	NA	3/9/21	NA	132	Clinical Chemistry	rbc	RDW-SD 0	22	RDW-SD 0, rbc
9	L2160-4_9	MANB/NachBdum	MANB	JR033290	Manaus	M	L2160-4	WDS0902	10/28/20	NA	3/9/21	NA	132	Clinical Chemistry	rbc	LFR %	50.3	LFR %, rbc
9	L2160-4_9	MANB/NachBdum	MANB	JR033290	Manaus	M	L2160-4	WDS0902	10/28/20	NA	3/9/21	NA	132	Clinical Chemistry	rbc	MFR %	19	MFR %, rbc
9	L2160-4_9	MANB/NachBdum	MANB	JR033290	Manaus	M	L2160-4	WDS0902	10/28/20	NA	3/9/21	NA	132	Clinical Chemistry	rbc	HFR %	30.7	HFR %, rbc
9	L2160-4_9	MANB/NachBdum	MANB	JR033290	Manaus	M	L2160-4	WDS0902	10/28/20	NA	3/9/21	NA	132	Clinical Chemistry	platelets	PLT-I (x10^3/uL)	1887	PLT-I (x10^3/uL), platelets
9	L2160-4_9	MANB/NachBdum	MANB	JR033290	Manaus	M	L2160-4	WDS0902	10/28/20	NA	3/9/21	NA	132	Clinical Chemistry	platelets	PLT-0 (x10^3/uL)	1761	PLT-0 (x10^3/uL), platelets
9	L2160-4_9	MANB/NachBdum	MANB	JR033290	Manaus	M	L2160-4	WDS0902	10/28/20	NA	3/9/21	NA	132	Clinical Chemistry	immune	PCT %	1.2	PCT %, immune
9	L2160-4_9	MANB/NachBdum	MANB	JR033290	Manaus	M	L2160-4	WDS0902	10/28/20	NA	3/9/21	NA	132	Clinical Chemistry	platelets	PDW (fL)	6.8	PDW (fL), platelets
9	L2160-4_9	MANB/NachBdum	MANB	JR033290	Manaus	M	L2160-4	WDS0902	10/28/20	NA	3/9/21	NA	132	Clinical Chemistry	liver	ALB (g/dL)	3.5	ALB (g/dL), liver
9	L2160-4_9	MANB/NachBdum	MANB	JR033290	Manaus	M	L2160-4	WDS0902	10/28/20	NA	3/9/21	NA	132	Clinical Chemistry	liver	ALP (IU/L)	86	ALP (IU/L), liver
9	L2160-4_9	MANB/NachBdum	MANB	JR033290	Manaus	M	L2160-4	WDS0902	10/28/20	NA	3/9/21	NA	132	Clinical Chemistry	liver	ALT (IU/L)	133	ALT (IU/L), liver
9	L2160-4_9	MANB/NachBdum	MANB	JR033290	Manaus	M	L2160-4	WDS0902	10/28/20	NA	3/9/21	NA	132	Clinical Chemistry	liver	AST (IU/L)	281	AST (IU/L), liver
9	L2160-4_9	MANB/NachBdum	MANB	JR033290	Manaus	M	L2160-4	WDS0902	10/28/20	NA	3/9/21	NA	132	Clinical Chemistry	liver	BUN (mg/dL)	24	BUN (mg/dL), liver
9	L2160-4_9	MANB/NachBdum	MANB	JR033290	Manaus	M	L2160-4	WDS0902	10/28/20	NA	3/9/21	NA	132	Clinical Chemistry	lipid	CHOL (mg/dL)	110	CHOL (mg/dL), lipid
9	L2160-4_9	MANB/NachBdum	MANB	JR033290	Manaus	M	L2160-4	WDS0902	10/28/20	NA	3/9/21	NA	132	Clinical Chemistry	rbc	Iron (ug/dL)	126	Iron (ug/dL), rbc
9	L2160-4_9	MANB/NachBdum	MANB	JR033290	Manaus	M	L2160-4	WDS0902	10/28/20	NA	3/9/21	NA	132	Clinical Chemistry	lipid	GLU (mg/dL)	114	GLU (mg/dL), lipid
9	L2160-4_9	MANB/NachBdum	MANB	JR033290	Manaus	M	L2160-4	WDS0902	10/28/20	NA	3/9/21	NA	132	Clinical Chemistry	lipid	HDLX (mg/dL)	74.6	HDLX (mg/dL), lipid
9	L2160-4_9	MANB/NachBdum	MANB	JR033290	Manaus	M	L2160-4	WDS0902	10/28/20	NA	3/9/21	NA	132	Clinical Chemistry	liver	TBILC (mg/dL)	0.23	TBILC (mg/dL), liver
9	L2160-4_9	MANB/NachBdum	MANB	JR033290	Manaus	M	L2160-4	WDS0902	10/28/20	NA	3/9/21	NA	132	Clinical Chemistry	liver	TP (g/dL)	5.9	TP (g/dL), liver
9	L2160-4_9	MANB/NachBdum	MANB	JR033290	Manaus	M	L2160-4	WDS0902	10/28/20	NA	3/9/21	NA	132	Clinical Chemistry	lipid	TRIG (mg/dL)	83	TRIG (mg/dL), lipid
9	L2160-4_9	MANB/NachBdum	MANB	JR033290	Manaus	M	L2160-4	WDS0902	10/28/20	NA	3/9/21	NA	132	Clinical Chemistry	liver	ALB (/GL)	1	ALB (/GL), liver
9	L2160-4_9	MANB/NachBdum	MANB	JR033290	Manaus	M	L2160-4	WDS0902	10/28/20	NA	3/9/21	NA	132	Clinical Chemistry	liver	CREX (mg/dL)	0.17	CREX (mg/dL), liver
9	L2160-4_9	MANB/NachBdum	MANB	JR033290	Manaus	M	L2160-4	WDS0902	10/28/20	NA	3/9/21	NA	132	Clinical Chemistry	liver	GLOB	2	GLOB, liver
9	L2192-5_9	SARB/NachBdum	SARB	JR033288	Saratoga	M	L2192-5	WDS0911	10/24/20	NA	3/9/21	NA	136	Clinical Chemistry	lipid	INSULIN (pg/mL)	2158.306828	INSULIN (pg/mL), lipid
9	L2192-5_9	SARB/NachBdum	SARB	JR033288	Saratoga	M	L2192-5	WDS0911	10/24/20	NA	3/9/21	NA	136	Clinical Chemistry	lipid	LEPTIN (pg/mL)	20603.15876	LEPTIN (pg/mL), lipid
9	L2192-5_9	SARB/NachBdum	SARB	JR033288	Saratoga	M	L2192-5	WDS0911	10/24/20	NA	3/9/21	NA	136	Clinical Chemistry	immune	WBC (x10^3 uL)	2.2	WBC (x10^3 uL), immune
9	L2192-5_9	SARB/NachBdum	SARB	JR033288	Saratoga	M	L2192-5	WDS0911	10/24/20	NA	3/9/21	NA	136	Clinical Chemistry	rbc	RBC (x10^6 uL)	11.82	RBC (x10^6 uL), rbc
9	L2192-5_9	SARB/NachBdum	SARB	JR033288	Saratoga	M	L2192-5	WDS0911	10/24/20	NA	3/9/21	NA	136	Clinical Chemistry	rbc	HGB (g/dL)	16.2	HGB (g/dL), rbc
9	L2192-5_9	SARB/NachBdum	SARB	JR033288	Saratoga	M	L2192-5	WDS0911	10/24/20	NA	3/9/21	NA	136	Clinical Chemistry	rbc	HCT %	53.4	HCT %, rbc
9	L2192-5_9	SARB/NachBdum	SARB	JR033288	Saratoga	M	L2192-5	WDS0911	10/24/20	NA	3/9/21	NA	136	Clinical Chemistry	rbc	MCV (fL)	45.2	MCV (fL), rbc
9	L2192-5_9	SARB/NachBdum	SARB	JR033288	Saratoga	M	L2192-5	WDS0911	10/24/20	NA	3/9/21	NA	136	Clinical Chemistry	rbc	MCH (pg)	13.7	MCH (pg), rbc
9	L2192-5_9	SARB/NachBdum	SARB	JR033288	Saratoga	M	L2192-5	WDS0911	10/24/20	NA	3/9/21	NA	136	Clinical Chemistry	rbc	MCHC (g/dL)	30.3	MCHC (g/dL), rbc
9	L2192-5_9	SARB/NachBdum	SARB	JR033288	Saratoga	M	L2192-5	WDS0911	10/24/20	NA	3/9/21	NA	136	Clinical Chemistry	rbc	RDW %	17.3	RDW %, rbc
9	L2192-5_9	SARB/NachBdum	SARB	JR033288	Saratoga	M	L2192-5	WDS0911	10/24/20	NA	3/9/21	NA	136	Clinical Chemistry	platelets	PLT (x10^3 uL)	529	PLT (x10^3 uL), platelets
9	L2192-5_9	SARB/NachBdum	SARB	JR033288	Saratoga	M	L2192-5	WDS0911	10/24/20	NA	3/9/21	NA	136	Clinical Chemistry	platelets	MPV (fL)	8.6	MPV (fL), platelets
9	L2192-5_9	SARB/NachBdum	SARB	JR033288	Saratoga	M	L2192-5	WDS0911	10/24/20	NA	3/9/21	NA	136	Clinical Chemistry	immune	% NEUT	36.8	% NEUT, immune
9	L2192-5_9	SARB/NachBdum	SARB	JR033288	Saratoga	M	L2192-5	WDS0911	10/24/20	NA	3/9/21	NA	136	Clinical Chemistry	immune	% LYMPH	51.8	% LYMPH, immune
9	L2192-5_9	SARB/NachBdum	SARB	JR033288	Saratoga	M	L2192-5	WDS0911	10/24/20	NA	3/9/21	NA	136	Clinical Chemistry	immune	% MONO	3.2	% MONO, immune
9	L2192-5_9	SARB/NachBdum	SARB	JR033288	Saratoga	M	L2192-5	WDS0911	10/24/20	NA	3/9/21	NA	136	Clinical Chemistry	immune	% EOS	2.7	% EOS, immune
9	L2192-5_9	SARB/NachBdum	SARB	JR033288	Saratoga	M	L2192-5	WDS0911	10/24/20	NA	3/9/21	NA	136	Clinical Chemistry	immune	% BASO	5.5	% BASO, immune
9	L2192-5_9	SARB/NachBdum	SARB	JR033288	Saratoga	M	L2192-5	WDS0911	10/24/20	NA	3/9/21	NA	136	Clinical Chemistry	rbc	% RETIC	2.38	% RETIC, rbc
9	L2192-5_9	SARB/NachBdum	SARB	JR033288	Saratoga	M	L2192-5	WDS0911	10/24/20	NA	3/9/21	NA	136	Clinical Chemistry	rbc	# RETIC (x10^9 cells/L)	281.3	# RETIC (x10^9 cells/L), rbc
9	L2192-5_9	SARB/NachBdum	SARB	JR033288	Saratoga	M	L2192-5	WDS0911	10/24/20	NA	3/9/21	NA	136	Clinical Chemistry	immune	# NEUT (x10^3 cells/uL)	0.81	# NEUT (x10^3 cells/uL), immune
9	L2192-5_9	SARB/NachBdum	SARB	JR033288	Saratoga	M	L2192-5	WDS0911	10/24/20	NA	3/9/21	NA	136	Clinical Chemistry	immune	# LYMPH (x10^3 cells/uL)	1.14	# LYMPH (x10^3 cells/uL), immune
9	L2192-5_9	SARB/NachBdum	SARB	JR033288	Saratoga	M	L2192-5	WDS0911	10/24/20	NA	3/9/21	NA	136	Clinical Chemistry	immune	# MONO (x10^3 cells/uL)	0.07	# MONO (x10^3 cells/uL), immune
9	L2192-5_9	SARB/NachBdum	SARB	JR033288	Saratoga	M	L2192-5	WDS0911	10/24/20	NA	3/9/21	NA	136	Clinical Chemistry	immune	# EOS (x10^3 cells/uL)	0.06	# EOS (x10^3 cells/uL), immune
9	L2192-5_9	SARB/NachBdum	SARB	JR033288	Saratoga	M	L2192-5	WDS0911	10/24/20	NA	3/9/21	NA	136	Clinical Chemistry	immune	# BASO (x10^3 cells/uL)	0.12	# BASO (x10^3 cells/uL), immune
9	L2192-5_9	SARB/NachBdum	SARB	JR033288	Saratoga	M	L2192-5	WDS0911	10/24/20	NA	3/9/21	NA	136	Clinical Chemistry	platelets	LCR %	19.2	LCR %, platelets
9	L2192-5_9	SARB/NachBdum	SARB	JR033288	Saratoga	M	L2192-5	WDS0911	10/24/20	NA	3/9/21	NA	136	Clinical Chemistry	rbc	# NRBC (x10^3cells/uL)	0.03	# NRBC (x10^3cells/uL), rbc
9	L2192-5_9	SARB/NachBdum	SARB	JR033288	Saratoga	M	L2192-5	WDS0911	10/24/20	NA	3/9/21	NA	136	Clinical Chemistry	rbc	NRBC %%	1.4	NRBC %%, rbc
9	L2192-5_9	SARB/NachBdum	SARB	JR033288	Saratoga	M	L2192-5	WDS0911	10/24/20	NA	3/9/21	NA	136	Clinical Chemistry	rbc	RET-HE 0	16.5	RET-HE 0, rbc
9	L2192-5_9	SARB/NachBdum	SARB	JR033288	Saratoga	M	L2192-5	WDS0911	10/24/20	NA	3/9/21	NA	136	Clinical Chemistry	rbc	IRF %	49.4	IRF %, rbc
9	L2192-5_9	SARB/NachBdum	SARB	JR033288	Saratoga	M	L2192-5	WDS0911	10/24/20	NA	3/9/21	NA	136	Clinical Chemistry	rbc	RDW-SD 0	17.9	RDW-SD 0, rbc
9	L2192-5_9	SARB/NachBdum	SARB	JR033288	Saratoga	M	L2192-5	WDS0911	10/24/20	NA	3/9/21	NA	136	Clinical Chemistry	rbc	LFR %	50.6	LFR %, rbc
9	L2192-5_9	SARB/NachBdum	SARB	JR033288	Saratoga	M	L2192-5	WDS0911	10/24/20	NA	3/9/21	NA	136	Clinical Chemistry	rbc	MFR %	24.7	MFR %, rbc
9	L2192-5_9	SARB/NachBdum	SARB	JR033288	Saratoga	M	L2192-5	WDS0911	10/24/20	NA	3/9/21	NA	136	Clinical Chemistry	rbc	HFR %	24.7	HFR %, rbc
9	L2192-5_9	SARB/NachBdum	SARB	JR033288	Saratoga	M	L2192-5	WDS0911	10/24/20	NA	3/9/21	NA	136	Clinical Chemistry	platelets	PLT-I (x10^3/uL)	669	PLT-I (x10^3/uL), platelets
9	L2192-5_9	SARB/NachBdum	SARB	JR033288	Saratoga	M	L2192-5	WDS0911	10/24/20	NA	3/9/21	NA	136	Clinical Chemistry	platelets	PLT-0 (x10^3/uL)	529	PLT-0 (x10^3/uL), platelets
9	L2192-5_9	SARB/NachBdum	SARB	JR033288	Saratoga	M	L2192-5	WDS0911	10/24/20	NA	3/9/21	NA	136	Clinical Chemistry	immune	PCT %	0.57	PCT %, immune
9	L2192-5_9	SARB/NachBdum	SARB	JR033288	Saratoga	M	L2192-5	WDS0911	10/24/20	NA	3/9/21	NA	136	Clinical Chemistry	platelets	PDW (fL)	12.5	PDW (fL), platelets
9	L2192-5_9	SARB/NachBdum	SARB	JR033288	Saratoga	M	L2192-5	WDS0911	10/24/20	NA	3/9/21	NA	136	Clinical Chemistry	liver	ALB (g/dL)	3.8	ALB (g/dL), liver
9	L2192-5_9	SARB/NachBdum	SARB	JR033288	Saratoga	M	L2192-5	WDS0911	10/24/20	NA	3/9/21	NA	136	Clinical Chemistry	liver	ALP (IU/L)	142	ALP (IU/L), liver
9	L2192-5_9	SARB/NachBdum	SARB	JR033288	Saratoga	M	L2192-5	WDS0911	10/24/20	NA	3/9/21	NA	136	Clinical Chemistry	liver	ALT (IU/L)	52	ALT (IU/L), liver
9	L2192-5_9	SARB/NachBdum	SARB	JR033288	Saratoga	M	L2192-5	WDS0911	10/24/20	NA	3/9/21	NA	136	Clinical Chemistry	liver	AST (IU/L)	126	AST (IU/L), liver
9	L2192-5_9	SARB/NachBdum	SARB	JR033288	Saratoga	M	L2192-5	WDS0911	10/24/20	NA	3/9/21	NA	136	Clinical Chemistry	liver	BUN (mg/dL)	25	BUN (mg/dL), liver
9	L2192-5_9	SARB/NachBdum	SARB	JR033288	Saratoga	M	L2192-5	WDS0911	10/24/20	NA	3/9/21	NA	136	Clinical Chemistry	lipid	CHOL (mg/dL)	227	CHOL (mg/dL), lipid
9	L2192-5_9	SARB/NachBdum	SARB	JR033288	Saratoga	M	L2192-5	WDS0911	10/24/20	NA	3/9/21	NA	136	Clinical Chemistry	rbc	Iron (ug/dL)	335	Iron (ug/dL), rbc
9	L2192-5_9	SARB/NachBdum	SARB	JR033288	Saratoga	M	L2192-5	WDS0911	10/24/20	NA	3/9/21	NA	136	Clinical Chemistry	lipid	GLU (mg/dL)	136	GLU (mg/dL), lipid
9	L2192-5_9	SARB/NachBdum	SARB	JR033288	Saratoga	M	L2192-5	WDS0911	10/24/20	NA	3/9/21	NA	136	Clinical Chemistry	lipid	HDLX (mg/dL)	169.2	HDLX (mg/dL), lipid
9	L2192-5_9	SARB/NachBdum	SARB	JR033288	Saratoga	M	L2192-5	WDS0911	10/24/20	NA	3/9/21	NA	136	Clinical Chemistry	liver	TBILC (mg/dL)	0.17	TBILC (mg/dL), liver
9	L2192-5_9	SARB/NachBdum	SARB	JR033288	Saratoga	M	L2192-5	WDS0911	10/24/20	NA	3/9/21	NA	136	Clinical Chemistry	liver	TP (g/dL)	6.8	TP (g/dL), liver
9	L2192-5_9	SARB/NachBdum	SARB	JR033288	Saratoga	M	L2192-5	WDS0911	10/24/20	NA	3/9/21	NA	136	Clinical Chemistry	lipid	TRIG (mg/dL)	193	TRIG (mg/dL), lipid
9	L2192-5_9	SARB/NachBdum	SARB	JR033288	Saratoga	M	L2192-5	WDS0911	10/24/20	NA	3/9/21	NA	136	Clinical Chemistry	liver	ALB (/GL)	1	ALB (/GL), liver
9	L2192-5_9	SARB/NachBdum	SARB	JR033288	Saratoga	M	L2192-5	WDS0911	10/24/20	NA	3/9/21	NA	136	Clinical Chemistry	liver	CREX (mg/dL)	0.34	CREX (mg/dL), liver
9	L2192-5_9	SARB/NachBdum	SARB	JR033288	Saratoga	M	L2192-5	WDS0911	10/24/20	NA	3/9/21	NA	136	Clinical Chemistry	liver	GLOB	3	GLOB, liver
9	L2192-1_9	SARB/NachBdum	SARB	JR033288	Saratoga	F	L2192-1	WDS0909	10/24/20	NA	3/9/21	NA	136	Clinical Chemistry	lipid	INSULIN (pg/mL)	88.66016011	INSULIN (pg/mL), lipid
9	L2192-1_9	SARB/NachBdum	SARB	JR033288	Saratoga	F	L2192-1	WDS0909	10/24/20	NA	3/9/21	NA	136	Clinical Chemistry	lipid	LEPTIN (pg/mL)	71.44861815	LEPTIN (pg/mL), lipid
9	L2192-1_9	SARB/NachBdum	SARB	JR033288	Saratoga	F	L2192-1	WDS0909	10/24/20	NA	3/9/21	NA	136	Clinical Chemistry	immune	WBC (x10^3 uL)	8.54	WBC (x10^3 uL), immune
9	L2192-1_9	SARB/NachBdum	SARB	JR033288	Saratoga	F	L2192-1	WDS0909	10/24/20	NA	3/9/21	NA	136	Clinical Chemistry	rbc	RBC (x10^6 uL)	12.01	RBC (x10^6 uL), rbc
9	L2192-1_9	SARB/NachBdum	SARB	JR033288	Saratoga	F	L2192-1	WDS0909	10/24/20	NA	3/9/21	NA	136	Clinical Chemistry	rbc	HGB (g/dL)	16.8	HGB (g/dL), rbc
9	L2192-1_9	SARB/NachBdum	SARB	JR033288	Saratoga	F	L2192-1	WDS0909	10/24/20	NA	3/9/21	NA	136	Clinical Chemistry	rbc	HCT %	54.8	HCT %, rbc
9	L2192-1_9	SARB/NachBdum	SARB	JR033288	Saratoga	F	L2192-1	WDS0909	10/24/20	NA	3/9/21	NA	136	Clinical Chemistry	rbc	MCV (fL)	45.6	MCV (fL), rbc
9	L2192-1_9	SARB/NachBdum	SARB	JR033288	Saratoga	F	L2192-1	WDS0909	10/24/20	NA	3/9/21	NA	136	Clinical Chemistry	rbc	MCH (pg)	14	MCH (pg), rbc
9	L2192-1_9	SARB/NachBdum	SARB	JR033288	Saratoga	F	L2192-1	WDS0909	10/24/20	NA	3/9/21	NA	136	Clinical Chemistry	rbc	MCHC (g/dL)	30.7	MCHC (g/dL), rbc
9	L2192-1_9	SARB/NachBdum	SARB	JR033288	Saratoga	F	L2192-1	WDS0909	10/24/20	NA	3/9/21	NA	136	Clinical Chemistry	rbc	RDW %	18.3	RDW %, rbc
9	L2192-1_9	SARB/NachBdum	SARB	JR033288	Saratoga	F	L2192-1	WDS0909	10/24/20	NA	3/9/21	NA	136	Clinical Chemistry	platelets	PLT (x10^3 uL)	703	PLT (x10^3 uL), platelets
9	L2192-1_9	SARB/NachBdum	SARB	JR033288	Saratoga	F	L2192-1	WDS0909	10/24/20	NA	3/9/21	NA	136	Clinical Chemistry	platelets	MPV (fL)	8	MPV (fL), platelets
9	L2192-1_9	SARB/NachBdum	SARB	JR033288	Saratoga	F	L2192-1	WDS0909	10/24/20	NA	3/9/21	NA	136	Clinical Chemistry	immune	% NEUT	21.2	% NEUT, immune
9	L2192-1_9	SARB/NachBdum	SARB	JR033288	Saratoga	F	L2192-1	WDS0909	10/24/20	NA	3/9/21	NA	136	Clinical Chemistry	immune	% LYMPH	67.2	% LYMPH, immune
9	L2192-1_9	SARB/NachBdum	SARB	JR033288	Saratoga	F	L2192-1	WDS0909	10/24/20	NA	3/9/21	NA	136	Clinical Chemistry	immune	% MONO	3.7	% MONO, immune
9	L2192-1_9	SARB/NachBdum	SARB	JR033288	Saratoga	F	L2192-1	WDS0909	10/24/20	NA	3/9/21	NA	136	Clinical Chemistry	immune	% EOS	4.2	% EOS, immune
9	L2192-1_9	SARB/NachBdum	SARB	JR033288	Saratoga	F	L2192-1	WDS0909	10/24/20	NA	3/9/21	NA	136	Clinical Chemistry	immune	% BASO	3.7	% BASO, immune
9	L2192-1_9	SARB/NachBdum	SARB	JR033288	Saratoga	F	L2192-1	WDS0909	10/24/20	NA	3/9/21	NA	136	Clinical Chemistry	rbc	% RETIC	4.07	% RETIC, rbc
9	L2192-1_9	SARB/NachBdum	SARB	JR033288	Saratoga	F	L2192-1	WDS0909	10/24/20	NA	3/9/21	NA	136	Clinical Chemistry	rbc	# RETIC (x10^9 cells/L)	488.8	# RETIC (x10^9 cells/L), rbc
9	L2192-1_9	SARB/NachBdum	SARB	JR033288	Saratoga	F	L2192-1	WDS0909	10/24/20	NA	3/9/21	NA	136	Clinical Chemistry	immune	# NEUT (x10^3 cells/uL)	1.8	# NEUT (x10^3 cells/uL), immune
9	L2192-1_9	SARB/NachBdum	SARB	JR033288	Saratoga	F	L2192-1	WDS0909	10/24/20	NA	3/9/21	NA	136	Clinical Chemistry	immune	# LYMPH (x10^3 cells/uL)	5.74	# LYMPH (x10^3 cells/uL), immune
9	L2192-1_9	SARB/NachBdum	SARB	JR033288	Saratoga	F	L2192-1	WDS0909	10/24/20	NA	3/9/21	NA	136	Clinical Chemistry	immune	# MONO (x10^3 cells/uL)	0.32	# MONO (x10^3 cells/uL), immune
9	L2192-1_9	SARB/NachBdum	SARB	JR033288	Saratoga	F	L2192-1	WDS0909	10/24/20	NA	3/9/21	NA	136	Clinical Chemistry	immune	# EOS (x10^3 cells/uL)	0.36	# EOS (x10^3 cells/uL), immune
9	L2192-1_9	SARB/NachBdum	SARB	JR033288	Saratoga	F	L2192-1	WDS0909	10/24/20	NA	3/9/21	NA	136	Clinical Chemistry	immune	# BASO (x10^3 cells/uL)	0.32	# BASO (x10^3 cells/uL), immune
9	L2192-1_9	SARB/NachBdum	SARB	JR033288	Saratoga	F	L2192-1	WDS0909	10/24/20	NA	3/9/21	NA	136	Clinical Chemistry	platelets	LCR %	15.2	LCR %, platelets
9	L2192-1_9	SARB/NachBdum	SARB	JR033288	Saratoga	F	L2192-1	WDS0909	10/24/20	NA	3/9/21	NA	136	Clinical Chemistry	rbc	# NRBC (x10^3cells/uL)	0.05	# NRBC (x10^3cells/uL), rbc
9	L2192-1_9	SARB/NachBdum	SARB	JR033288	Saratoga	F	L2192-1	WDS0909	10/24/20	NA	3/9/21	NA	136	Clinical Chemistry	rbc	NRBC %%	0.6	NRBC %%, rbc
9	L2192-1_9	SARB/NachBdum	SARB	JR033288	Saratoga	F	L2192-1	WDS0909	10/24/20	NA	3/9/21	NA	136	Clinical Chemistry	rbc	RET-HE 0	16.9	RET-HE 0, rbc
9	L2192-1_9	SARB/NachBdum	SARB	JR033288	Saratoga	F	L2192-1	WDS0909	10/24/20	NA	3/9/21	NA	136	Clinical Chemistry	rbc	IRF %	58.8	IRF %, rbc
9	L2192-1_9	SARB/NachBdum	SARB	JR033288	Saratoga	F	L2192-1	WDS0909	10/24/20	NA	3/9/21	NA	136	Clinical Chemistry	rbc	RDW-SD 0	20.2	RDW-SD 0, rbc
9	L2192-1_9	SARB/NachBdum	SARB	JR033288	Saratoga	F	L2192-1	WDS0909	10/24/20	NA	3/9/21	NA	136	Clinical Chemistry	rbc	LFR %	41.2	LFR %, rbc
9	L2192-1_9	SARB/NachBdum	SARB	JR033288	Saratoga	F	L2192-1	WDS0909	10/24/20	NA	3/9/21	NA	136	Clinical Chemistry	rbc	MFR %	25.7	MFR %, rbc
9	L2192-1_9	SARB/NachBdum	SARB	JR033288	Saratoga	F	L2192-1	WDS0909	10/24/20	NA	3/9/21	NA	136	Clinical Chemistry	rbc	HFR %	33.1	HFR %, rbc
9	L2192-1_9	SARB/NachBdum	SARB	JR033288	Saratoga	F	L2192-1	WDS0909	10/24/20	NA	3/9/21	NA	136	Clinical Chemistry	platelets	PLT-I (x10^3/uL)	703	PLT-I (x10^3/uL), platelets
9	L2192-1_9	SARB/NachBdum	SARB	JR033288	Saratoga	F	L2192-1	WDS0909	10/24/20	NA	3/9/21	NA	136	Clinical Chemistry	platelets	PLT-0 (x10^3/uL)	0.83	PLT-0 (x10^3/uL), platelets
9	L2192-1_9	SARB/NachBdum	SARB	JR033288	Saratoga	F	L2192-1	WDS0909	10/24/20	NA	3/9/21	NA	136	Clinical Chemistry	liver	ALB (g/dL)	3.1	ALB (g/dL), liver
9	L2192-1_9	SARB/NachBdum	SARB	JR033288	Saratoga	F	L2192-1	WDS0909	10/24/20	NA	3/9/21	NA	136	Clinical Chemistry	liver	ALP (IU/L)	128	ALP (IU/L), liver
9	L2192-1_9	SARB/NachBdum	SARB	JR033288	Saratoga	F	L2192-1	WDS0909	10/24/20	NA	3/9/21	NA	136	Clinical Chemistry	liver	ALT (IU/L)	40	ALT (IU/L), liver
9	L2192-1_9	SARB/NachBdum	SARB	JR033288	Saratoga	F	L2192-1	WDS0909	10/24/20	NA	3/9/21	NA	136	Clinical Chemistry	liver	AST (IU/L)	119	AST (IU/L), liver
9	L2192-1_9	SARB/NachBdum	SARB	JR033288	Saratoga	F	L2192-1	WDS0909	10/24/20	NA	3/9/21	NA	136	Clinical Chemistry	liver	BUN (mg/dL)	25	BUN (mg/dL), liver
9	L2192-1_9	SARB/NachBdum	SARB	JR033288	Saratoga	F	L2192-1	WDS0909	10/24/20	NA	3/9/21	NA	136	Clinical Chemistry	lipid	CHOL (mg/dL)	128	CHOL (mg/dL), lipid
9	L2192-1_9	SARB/NachBdum	SARB	JR033288	Saratoga	F	L2192-1	WDS0909	10/24/20	NA	3/9/21	NA	136	Clinical Chemistry	rbc	Iron (ug/dL)	332	Iron (ug/dL), rbc
9	L2192-1_9	SARB/NachBdum	SARB	JR033288	Saratoga	F	L2192-1	WDS0909	10/24/20	NA	3/9/21	NA	136	Clinical Chemistry	lipid	GLU (mg/dL)	88	GLU (mg/dL), lipid
9	L2192-1_9	SARB/NachBdum	SARB	JR033288	Saratoga	F	L2192-1	WDS0909	10/24/20	NA	3/9/21	NA	136	Clinical Chemistry	lipid	HDLX (mg/dL)	92.9	HDLX (mg/dL), lipid
9	L2192-1_9	SARB/NachBdum	SARB	JR033288	Saratoga	F	L2192-1	WDS0909	10/24/20	NA	3/9/21	NA	136	Clinical Chemistry	liver	TBILC (mg/dL)	0.35	TBILC (mg/dL), liver
9	L2192-1_9	SARB/NachBdum	SARB	JR033288	Saratoga	F	L2192-1	WDS0909	10/24/20	NA	3/9/21	NA	136	Clinical Chemistry	liver	TP (g/dL)	5.8	TP (g/dL), liver
9	L2192-1_9	SARB/NachBdum	SARB	JR033288	Saratoga	F	L2192-1	WDS0909	10/24/20	NA	3/9/21	NA	136	Clinical Chemistry	lipid	TRIG (mg/dL)	96	TRIG (mg/dL), lipid
9	L2192-1_9	SARB/NachBdum	SARB	JR033288	Saratoga	F	L2192-1	WDS0909	10/24/20	NA	3/9/21	NA	136	Clinical Chemistry	liver	ALB (/GL)	1	ALB (/GL), liver
9	L2192-1_9	SARB/NachBdum	SARB	JR033288	Saratoga	F	L2192-1	WDS0909	10/24/20	NA	3/9/21	NA	136	Clinical Chemistry	liver	CREX (mg/dL)	0.29	CREX (mg/dL), liver
9	L2192-1_9	SARB/NachBdum	SARB	JR033288	Saratoga	F	L2192-1	WDS0909	10/24/20	NA	3/9/21	NA	136	Clinical Chemistry	liver	GLOB	3	GLOB, liver
9	L2182-1_9	SARA/NachBdum	SARA	JR033287	Saratoga	M	L2182-1	WDS0903	10/29/20	NA	3/9/21	NA	131	Clinical Chemistry	lipid	INSULIN (pg/mL)	293.2014498	INSULIN (pg/mL), lipid
9	L2182-1_9	SARA/NachBdum	SARA	JR033287	Saratoga	M	L2182-1	WDS0903	10/29/20	NA	3/9/21	NA	131	Clinical Chemistry	lipid	LEPTIN (pg/mL)	16251.09257	LEPTIN (pg/mL), lipid
9	L2182-1_9	SARA/NachBdum	SARA	JR033287	Saratoga	M	L2182-1	WDS0903	10/29/20	NA	3/9/21	NA	131	Clinical Chemistry	immune	WBC (x10^3 uL)	7.22	WBC (x10^3 uL), immune
9	L2182-1_9	SARA/NachBdum	SARA	JR033287	Saratoga	M	L2182-1	WDS0903	10/29/20	NA	3/9/21	NA	131	Clinical Chemistry	rbc	RBC (x10^6 uL)	12.17	RBC (x10^6 uL), rbc
9	L2182-1_9	SARA/NachBdum	SARA	JR033287	Saratoga	M	L2182-1	WDS0903	10/29/20	NA	3/9/21	NA	131	Clinical Chemistry	rbc	HGB (g/dL)	17.5	HGB (g/dL), rbc
9	L2182-1_9	SARA/NachBdum	SARA	JR033287	Saratoga	M	L2182-1	WDS0903	10/29/20	NA	3/9/21	NA	131	Clinical Chemistry	rbc	HCT %	54.6	HCT %, rbc
9	L2182-1_9	SARA/NachBdum	SARA	JR033287	Saratoga	M	L2182-1	WDS0903	10/29/20	NA	3/9/21	NA	131	Clinical Chemistry	rbc	MCV (fL)	44.9	MCV (fL), rbc
9	L2182-1_9	SARA/NachBdum	SARA	JR033287	Saratoga	M	L2182-1	WDS0903	10/29/20	NA	3/9/21	NA	131	Clinical Chemistry	rbc	MCH (pg)	14.4	MCH (pg), rbc
9	L2182-1_9	SARA/NachBdum	SARA	JR033287	Saratoga	M	L2182-1	WDS0903	10/29/20	NA	3/9/21	NA	131	Clinical Chemistry	rbc	MCHC (g/dL)	32.1	MCHC (g/dL), rbc
9	L2182-1_9	SARA/NachBdum	SARA	JR033287	Saratoga	M	L2182-1	WDS0903	10/29/20	NA	3/9/21	NA	131	Clinical Chemistry	rbc	RDW %	19.2	RDW %, rbc
9	L2182-1_9	SARA/NachBdum	SARA	JR033287	Saratoga	M	L2182-1	WDS0903	10/29/20	NA	3/9/21	NA	131	Clinical Chemistry	platelets	PLT (x10^3 uL)	843	PLT (x10^3 uL), platelets
9	L2182-1_9	SARA/NachBdum	SARA	JR033287	Saratoga	M	L2182-1	WDS0903	10/29/20	NA	3/9/21	NA	131	Clinical Chemistry	platelets	MPV (fL)	9.7	MPV (fL), platelets
9	L2182-1_9	SARA/NachBdum	SARA	JR033287	Saratoga	M	L2182-1	WDS0903	10/29/20	NA	3/9/21	NA	131	Clinical Chemistry	immune	% NEUT	16.9	% NEUT, immune
9	L2182-1_9	SARA/NachBdum	SARA	JR033287	Saratoga	M	L2182-1	WDS0903	10/29/20	NA	3/9/21	NA	131	Clinical Chemistry	immune	% LYMPH	72.3	% LYMPH, immune
9	L2182-1_9	SARA/NachBdum	SARA	JR033287	Saratoga	M	L2182-1	WDS0903	10/29/20	NA	3/9/21	NA	131	Clinical Chemistry	immune	% MONO	2.6	% MONO, immune
9	L2182-1_9	SARA/NachBdum	SARA	JR033287	Saratoga	M	L2182-1	WDS0903	10/29/20	NA	3/9/21	NA	131	Clinical Chemistry	immune	% EOS	5.3	% EOS, immune
9	L2182-1_9	SARA/NachBdum	SARA	JR033287	Saratoga	M	L2182-1	WDS0903	10/29/20	NA	3/9/21	NA	131	Clinical Chemistry	immune	% BASO	2.9	% BASO, immune
9	L2182-1_9	SARA/NachBdum	SARA	JR033287	Saratoga	M	L2182-1	WDS0903	10/29/20	NA	3/9/21	NA	131	Clinical Chemistry	rbc	% RETIC	2.32	% RETIC, rbc
9	L2182-1_9	SARA/NachBdum	SARA	JR033287	Saratoga	M	L2182-1	WDS0903	10/29/20	NA	3/9/21	NA	131	Clinical Chemistry	rbc	# RETIC (x10^9 cells/L)	282.3	# RETIC (x10^9 cells/L), rbc
9	L2182-1_9	SARA/NachBdum	SARA	JR033287	Saratoga	M	L2182-1	WDS0903	10/29/20	NA	3/9/21	NA	131	Clinical Chemistry	immune	# NEUT (x10^3 cells/uL)	1.22	# NEUT (x10^3 cells/uL), immune
9	L2182-1_9	SARA/NachBdum	SARA	JR033287	Saratoga	M	L2182-1	WDS0903	10/29/20	NA	3/9/21	NA	131	Clinical Chemistry	immune	# LYMPH (x10^3 cells/uL)	5.22	# LYMPH (x10^3 cells/uL), immune
9	L2182-1_9	SARA/NachBdum	SARA	JR033287	Saratoga	M	L2182-1	WDS0903	10/29/20	NA	3/9/21	NA	131	Clinical Chemistry	immune	# MONO (x10^3 cells/uL)	0.19	# MONO (x10^3 cells/uL), immune
9	L2182-1_9	SARA/NachBdum	SARA	JR033287	Saratoga	M	L2182-1	WDS0903	10/29/20	NA	3/9/21	NA	131	Clinical Chemistry	immune	# EOS (x10^3 cells/uL)	0.38	# EOS (x10^3 cells/uL), immune
9	L2182-1_9	SARA/NachBdum	SARA	JR033287	Saratoga	M	L2182-1	WDS0903	10/29/20	NA	3/9/21	NA	131	Clinical Chemistry	immune	# BASO (x10^3 cells/uL)	0.21	# BASO (x10^3 cells/uL), immune
9	L2182-1_9	SARA/NachBdum	SARA	JR033287	Saratoga	M	L2182-1	WDS0903	10/29/20	NA	3/9/21	NA	131	Clinical Chemistry	platelets	LCR %	29.4	LCR %, platelets
9	L2182-1_9	SARA/NachBdum	SARA	JR033287	Saratoga	M	L2182-1	WDS0903	10/29/20	NA	3/9/21	NA	131	Clinical Chemistry	rbc	# NRBC (x10^3cells/uL)	0.05	# NRBC (x10^3cells/uL), rbc
9	L2182-1_9	SARA/NachBdum	SARA	JR033287	Saratoga	M	L2182-1	WDS0903	10/29/20	NA	3/9/21	NA	131	Clinical Chemistry	rbc	NRBC %%	0.7	NRBC %%, rbc
9	L2182-1_9	SARA/NachBdum	SARA	JR033287	Saratoga	M	L2182-1	WDS0903	10/29/20	NA	3/9/21	NA	131	Clinical Chemistry	rbc	RET-HE 0	17.4	RET-HE 0, rbc
9	L2182-1_9	SARA/NachBdum	SARA	JR033287	Saratoga	M	L2182-1	WDS0903	10/29/20	NA	3/9/21	NA	131	Clinical Chemistry	rbc	IRF %	52.7	IRF %, rbc
9	L2182-1_9	SARA/NachBdum	SARA	JR033287	Saratoga	M	L2182-1	WDS0903	10/29/20	NA	3/9/21	NA	131	Clinical Chemistry	rbc	RDW-SD 0	21.6	RDW-SD 0, rbc
9	L2182-1_9	SARA/NachBdum	SARA	JR033287	Saratoga	M	L2182-1	WDS0903	10/29/20	NA	3/9/21	NA	131	Clinical Chemistry	rbc	LFR %	47.3	LFR %, rbc
9	L2182-1_9	SARA/NachBdum	SARA	JR033287	Saratoga	M	L2182-1	WDS0903	10/29/20	NA	3/9/21	NA	131	Clinical Chemistry	rbc	MFR %	24.1	MFR %, rbc
9	L2182-1_9	SARA/NachBdum	SARA	JR033287	Saratoga	M	L2182-1	WDS0903	10/29/20	NA	3/9/21	NA	131	Clinical Chemistry	rbc	HFR %	28.6	HFR %, rbc
9	L2182-1_9	SARA/NachBdum	SARA	JR033287	Saratoga	M	L2182-1	WDS0903	10/29/20	NA	3/9/21	NA	131	Clinical Chemistry	platelets	PLT-I (x10^3/uL)	843	PLT-I (x10^3/uL), platelets
9	L2182-1_9	SARA/NachBdum	SARA	JR033287	Saratoga	M	L2182-1	WDS0903	10/29/20	NA	3/9/21	NA	131	Clinical Chemistry	platelets	PLT-0 (x10^3/uL)	1.01	PLT-0 (x10^3/uL), platelets
9	L2182-1_9	SARA/NachBdum	SARA	JR033287	Saratoga	M	L2182-1	WDS0903	10/29/20	NA	3/9/21	NA	131	Clinical Chemistry	liver	ALB (g/dL)	3.5	ALB (g/dL), liver
9	L2182-1_9	SARA/NachBdum	SARA	JR033287	Saratoga	M	L2182-1	WDS0903	10/29/20	NA	3/9/21	NA	131	Clinical Chemistry	liver	ALP (IU/L)	99	ALP (IU/L), liver
9	L2182-1_9	SARA/NachBdum	SARA	JR033287	Saratoga	M	L2182-1	WDS0903	10/29/20	NA	3/9/21	NA	131	Clinical Chemistry	liver	ALT (IU/L)	61	ALT (IU/L), liver
9	L2182-1_9	SARA/NachBdum	SARA	JR033287	Saratoga	M	L2182-1	WDS0903	10/29/20	NA	3/9/21	NA	131	Clinical Chemistry	liver	AST (IU/L)	116	AST (IU/L), liver
9	L2182-1_9	SARA/NachBdum	SARA	JR033287	Saratoga	M	L2182-1	WDS0903	10/29/20	NA	3/9/21	NA	131	Clinical Chemistry	liver	BUN (mg/dL)	23	BUN (mg/dL), liver
9	L2182-1_9	SARA/NachBdum	SARA	JR033287	Saratoga	M	L2182-1	WDS0903	10/29/20	NA	3/9/21	NA	131	Clinical Chemistry	lipid	CHOL (mg/dL)	165	CHOL (mg/dL), lipid
9	L2182-1_9	SARA/NachBdum	SARA	JR033287	Saratoga	M	L2182-1	WDS0903	10/29/20	NA	3/9/21	NA	131	Clinical Chemistry	rbc	Iron (ug/dL)	245	Iron (ug/dL), rbc
9	L2182-1_9	SARA/NachBdum	SARA	JR033287	Saratoga	M	L2182-1	WDS0903	10/29/20	NA	3/9/21	NA	131	Clinical Chemistry	lipid	GLU (mg/dL)	113	GLU (mg/dL), lipid
9	L2182-1_9	SARA/NachBdum	SARA	JR033287	Saratoga	M	L2182-1	WDS0903	10/29/20	NA	3/9/21	NA	131	Clinical Chemistry	lipid	HDLX (mg/dL)	119.8	HDLX (mg/dL), lipid
9	L2182-1_9	SARA/NachBdum	SARA	JR033287	Saratoga	M	L2182-1	WDS0903	10/29/20	NA	3/9/21	NA	131	Clinical Chemistry	liver	TBILC (mg/dL)	0.12	TBILC (mg/dL), liver
9	L2182-1_9	SARA/NachBdum	SARA	JR033287	Saratoga	M	L2182-1	WDS0903	10/29/20	NA	3/9/21	NA	131	Clinical Chemistry	liver	TP (g/dL)	6.1	TP (g/dL), liver
9	L2182-1_9	SARA/NachBdum	SARA	JR033287	Saratoga	M	L2182-1	WDS0903	10/29/20	NA	3/9/21	NA	131	Clinical Chemistry	lipid	TRIG (mg/dL)	123	TRIG (mg/dL), lipid
9	L2182-1_9	SARA/NachBdum	SARA	JR033287	Saratoga	M	L2182-1	WDS0903	10/29/20	NA	3/9/21	NA	131	Clinical Chemistry	liver	ALB (/GL)	1	ALB (/GL), liver
9	L2182-1_9	SARA/NachBdum	SARA	JR033287	Saratoga	M	L2182-1	WDS0903	10/29/20	NA	3/9/21	NA	131	Clinical Chemistry	liver	CREX (mg/dL)	0.19	CREX (mg/dL), liver
9	L2182-1_9	SARA/NachBdum	SARA	JR033287	Saratoga	M	L2182-1	WDS0903	10/29/20	NA	3/9/21	NA	131	Clinical Chemistry	liver	GLOB	3	GLOB, liver
9	L2160-1_9	MANB/NachBdum	MANB	JR033290	Manaus	F	L2160-1	WDS0910	10/28/20	NA	3/9/21	NA	132	Clinical Chemistry	lipid	LEPTIN (pg/mL)	115.6505164	LEPTIN (pg/mL), lipid
9	L2160-1_9	MANB/NachBdum	MANB	JR033290	Manaus	F	L2160-1	WDS0910	10/28/20	NA	3/9/21	NA	132	Clinical Chemistry	liver	ALB (g/dL)	3.9	ALB (g/dL), liver
9	L2160-1_9	MANB/NachBdum	MANB	JR033290	Manaus	F	L2160-1	WDS0910	10/28/20	NA	3/9/21	NA	132	Clinical Chemistry	liver	ALP (IU/L)	99	ALP (IU/L), liver
9	L2160-1_9	MANB/NachBdum	MANB	JR033290	Manaus	F	L2160-1	WDS0910	10/28/20	NA	3/9/21	NA	132	Clinical Chemistry	liver	ALT (IU/L)	107	ALT (IU/L), liver
9	L2160-1_9	MANB/NachBdum	MANB	JR033290	Manaus	F	L2160-1	WDS0910	10/28/20	NA	3/9/21	NA	132	Clinical Chemistry	liver	AST (IU/L)	313	AST (IU/L), liver
9	L2160-1_9	MANB/NachBdum	MANB	JR033290	Manaus	F	L2160-1	WDS0910	10/28/20	NA	3/9/21	NA	132	Clinical Chemistry	liver	BUN (mg/dL)	16	BUN (mg/dL), liver
9	L2160-1_9	MANB/NachBdum	MANB	JR033290	Manaus	F	L2160-1	WDS0910	10/28/20	NA	3/9/21	NA	132	Clinical Chemistry	lipid	CHOL (mg/dL)	66	CHOL (mg/dL), lipid
9	L2160-1_9	MANB/NachBdum	MANB	JR033290	Manaus	F	L2160-1	WDS0910	10/28/20	NA	3/9/21	NA	132	Clinical Chemistry	rbc	Iron (ug/dL)	260	Iron (ug/dL), rbc
9	L2160-1_9	MANB/NachBdum	MANB	JR033290	Manaus	F	L2160-1	WDS0910	10/28/20	NA	3/9/21	NA	132	Clinical Chemistry	lipid	GLU (mg/dL)	95	GLU (mg/dL), lipid
9	L2160-1_9	MANB/NachBdum	MANB	JR033290	Manaus	F	L2160-1	WDS0910	10/28/20	NA	3/9/21	NA	132	Clinical Chemistry	lipid	HDLX (mg/dL)	49.9	HDLX (mg/dL), lipid
9	L2160-1_9	MANB/NachBdum	MANB	JR033290	Manaus	F	L2160-1	WDS0910	10/28/20	NA	3/9/21	NA	132	Clinical Chemistry	liver	TBILC (mg/dL)	0.21	TBILC (mg/dL), liver
9	L2160-1_9	MANB/NachBdum	MANB	JR033290	Manaus	F	L2160-1	WDS0910	10/28/20	NA	3/9/21	NA	132	Clinical Chemistry	liver	TP (g/dL)	6.1	TP (g/dL), liver
9	L2160-1_9	MANB/NachBdum	MANB	JR033290	Manaus	F	L2160-1	WDS0910	10/28/20	NA	3/9/21	NA	132	Clinical Chemistry	lipid	TRIG (mg/dL)	56	TRIG (mg/dL), lipid
9	L2160-1_9	MANB/NachBdum	MANB	JR033290	Manaus	F	L2160-1	WDS0910	10/28/20	NA	3/9/21	NA	132	Clinical Chemistry	liver	ALB (/GL)	2	ALB (/GL), liver
9	L2160-1_9	MANB/NachBdum	MANB	JR033290	Manaus	F	L2160-1	WDS0910	10/28/20	NA	3/9/21	NA	132	Clinical Chemistry	liver	CREX (mg/dL)	0.18	CREX (mg/dL), liver
9	L2160-1_9	MANB/NachBdum	MANB	JR033290	Manaus	F	L2160-1	WDS0910	10/28/20	NA	3/9/21	NA	132	Clinical Chemistry	liver	GLOB	2	GLOB, liver
9	L2141-1_9	C57BL/6J	B6	JR000664	control	F	L2141-1	WDS0906	10/28/20	NA	3/10/21	NA	133	Clinical Chemistry	lipid	INSULIN (pg/mL)	602.6656948	INSULIN (pg/mL), lipid
9	L2141-1_9	C57BL/6J	B6	JR000664	control	F	L2141-1	WDS0906	10/28/20	NA	3/10/21	NA	133	Clinical Chemistry	lipid	LEPTIN (pg/mL)	2285.257026	LEPTIN (pg/mL), lipid
9	L2141-1_9	C57BL/6J	B6	JR000664	control	F	L2141-1	WDS0906	10/28/20	NA	3/10/21	NA	133	Clinical Chemistry	immune	WBC (x10^3 uL)	6.44	WBC (x10^3 uL), immune
9	L2141-1_9	C57BL/6J	B6	JR000664	control	F	L2141-1	WDS0906	10/28/20	NA	3/10/21	NA	133	Clinical Chemistry	rbc	RBC (x10^6 uL)	11.3	RBC (x10^6 uL), rbc
9	L2141-1_9	C57BL/6J	B6	JR000664	control	F	L2141-1	WDS0906	10/28/20	NA	3/10/21	NA	133	Clinical Chemistry	rbc	HGB (g/dL)	16.4	HGB (g/dL), rbc
9	L2141-1_9	C57BL/6J	B6	JR000664	control	F	L2141-1	WDS0906	10/28/20	NA	3/10/21	NA	133	Clinical Chemistry	rbc	HCT %	52.7	HCT %, rbc
9	L2141-1_9	C57BL/6J	B6	JR000664	control	F	L2141-1	WDS0906	10/28/20	NA	3/10/21	NA	133	Clinical Chemistry	rbc	MCV (fL)	46.6	MCV (fL), rbc
9	L2141-1_9	C57BL/6J	B6	JR000664	control	F	L2141-1	WDS0906	10/28/20	NA	3/10/21	NA	133	Clinical Chemistry	rbc	MCH (pg)	14.5	MCH (pg), rbc
9	L2141-1_9	C57BL/6J	B6	JR000664	control	F	L2141-1	WDS0906	10/28/20	NA	3/10/21	NA	133	Clinical Chemistry	rbc	MCHC (g/dL)	31.1	MCHC (g/dL), rbc
9	L2141-1_9	C57BL/6J	B6	JR000664	control	F	L2141-1	WDS0906	10/28/20	NA	3/10/21	NA	133	Clinical Chemistry	rbc	RDW %	18.6	RDW %, rbc
9	L2141-1_9	C57BL/6J	B6	JR000664	control	F	L2141-1	WDS0906	10/28/20	NA	3/10/21	NA	133	Clinical Chemistry	platelets	PLT (x10^3 uL)	1511	PLT (x10^3 uL), platelets
9	L2141-1_9	C57BL/6J	B6	JR000664	control	F	L2141-1	WDS0906	10/28/20	NA	3/10/21	NA	133	Clinical Chemistry	platelets	MPV (fL)	6.6	MPV (fL), platelets
9	L2141-1_9	C57BL/6J	B6	JR000664	control	F	L2141-1	WDS0906	10/28/20	NA	3/10/21	NA	133	Clinical Chemistry	immune	% NEUT	10.7	% NEUT, immune
9	L2141-1_9	C57BL/6J	B6	JR000664	control	F	L2141-1	WDS0906	10/28/20	NA	3/10/21	NA	133	Clinical Chemistry	immune	% LYMPH	83.1	% LYMPH, immune
9	L2141-1_9	C57BL/6J	B6	JR000664	control	F	L2141-1	WDS0906	10/28/20	NA	3/10/21	NA	133	Clinical Chemistry	immune	% MONO	2	% MONO, immune
9	L2141-1_9	C57BL/6J	B6	JR000664	control	F	L2141-1	WDS0906	10/28/20	NA	3/10/21	NA	133	Clinical Chemistry	immune	% EOS	2.2	% EOS, immune
9	L2141-1_9	C57BL/6J	B6	JR000664	control	F	L2141-1	WDS0906	10/28/20	NA	3/10/21	NA	133	Clinical Chemistry	immune	% BASO	2	% BASO, immune
9	L2141-1_9	C57BL/6J	B6	JR000664	control	F	L2141-1	WDS0906	10/28/20	NA	3/10/21	NA	133	Clinical Chemistry	rbc	% RETIC	3.4	% RETIC, rbc
9	L2141-1_9	C57BL/6J	B6	JR000664	control	F	L2141-1	WDS0906	10/28/20	NA	3/10/21	NA	133	Clinical Chemistry	rbc	# RETIC (x10^9 cells/L)	384.2	# RETIC (x10^9 cells/L), rbc
9	L2141-1_9	C57BL/6J	B6	JR000664	control	F	L2141-1	WDS0906	10/28/20	NA	3/10/21	NA	133	Clinical Chemistry	immune	# NEUT (x10^3 cells/uL)	0.69	# NEUT (x10^3 cells/uL), immune
9	L2141-1_9	C57BL/6J	B6	JR000664	control	F	L2141-1	WDS0906	10/28/20	NA	3/10/21	NA	133	Clinical Chemistry	immune	# LYMPH (x10^3 cells/uL)	5.35	# LYMPH (x10^3 cells/uL), immune
9	L2141-1_9	C57BL/6J	B6	JR000664	control	F	L2141-1	WDS0906	10/28/20	NA	3/10/21	NA	133	Clinical Chemistry	immune	# MONO (x10^3 cells/uL)	0.13	# MONO (x10^3 cells/uL), immune
9	L2141-1_9	C57BL/6J	B6	JR000664	control	F	L2141-1	WDS0906	10/28/20	NA	3/10/21	NA	133	Clinical Chemistry	immune	# EOS (x10^3 cells/uL)	0.14	# EOS (x10^3 cells/uL), immune
9	L2141-1_9	C57BL/6J	B6	JR000664	control	F	L2141-1	WDS0906	10/28/20	NA	3/10/21	NA	133	Clinical Chemistry	immune	# BASO (x10^3 cells/uL)	0.13	# BASO (x10^3 cells/uL), immune
9	L2141-1_9	C57BL/6J	B6	JR000664	control	F	L2141-1	WDS0906	10/28/20	NA	3/10/21	NA	133	Clinical Chemistry	platelets	LCR %	4.3	LCR %, platelets
9	L2141-1_9	C57BL/6J	B6	JR000664	control	F	L2141-1	WDS0906	10/28/20	NA	3/10/21	NA	133	Clinical Chemistry	rbc	# NRBC (x10^3cells/uL)	0.03	# NRBC (x10^3cells/uL), rbc
9	L2141-1_9	C57BL/6J	B6	JR000664	control	F	L2141-1	WDS0906	10/28/20	NA	3/10/21	NA	133	Clinical Chemistry	rbc	NRBC %%	0.5	NRBC %%, rbc
9	L2141-1_9	C57BL/6J	B6	JR000664	control	F	L2141-1	WDS0906	10/28/20	NA	3/10/21	NA	133	Clinical Chemistry	rbc	RET-HE 0	17.9	RET-HE 0, rbc
9	L2141-1_9	C57BL/6J	B6	JR000664	control	F	L2141-1	WDS0906	10/28/20	NA	3/10/21	NA	133	Clinical Chemistry	rbc	IRF %	61.3	IRF %, rbc
9	L2141-1_9	C57BL/6J	B6	JR000664	control	F	L2141-1	WDS0906	10/28/20	NA	3/10/21	NA	133	Clinical Chemistry	rbc	RDW-SD 0	23.8	RDW-SD 0, rbc
9	L2141-1_9	C57BL/6J	B6	JR000664	control	F	L2141-1	WDS0906	10/28/20	NA	3/10/21	NA	133	Clinical Chemistry	rbc	LFR %	38.7	LFR %, rbc
9	L2141-1_9	C57BL/6J	B6	JR000664	control	F	L2141-1	WDS0906	10/28/20	NA	3/10/21	NA	133	Clinical Chemistry	rbc	MFR %	15.8	MFR %, rbc
9	L2141-1_9	C57BL/6J	B6	JR000664	control	F	L2141-1	WDS0906	10/28/20	NA	3/10/21	NA	133	Clinical Chemistry	rbc	HFR %	45.5	HFR %, rbc
9	L2141-1_9	C57BL/6J	B6	JR000664	control	F	L2141-1	WDS0906	10/28/20	NA	3/10/21	NA	133	Clinical Chemistry	platelets	PLT-I (x10^3/uL)	1759	PLT-I (x10^3/uL), platelets
9	L2141-1_9	C57BL/6J	B6	JR000664	control	F	L2141-1	WDS0906	10/28/20	NA	3/10/21	NA	133	Clinical Chemistry	platelets	PLT-0 (x10^3/uL)	1511	PLT-0 (x10^3/uL), platelets
9	L2141-1_9	C57BL/6J	B6	JR000664	control	F	L2141-1	WDS0906	10/28/20	NA	3/10/21	NA	133	Clinical Chemistry	immune	PCT %	1.17	PCT %, immune
9	L2141-1_9	C57BL/6J	B6	JR000664	control	F	L2141-1	WDS0906	10/28/20	NA	3/10/21	NA	133	Clinical Chemistry	platelets	PDW (fL)	7	PDW (fL), platelets
9	L2141-1_9	C57BL/6J	B6	JR000664	control	F	L2141-1	WDS0906	10/28/20	NA	3/10/21	NA	133	Clinical Chemistry	liver	ALB (g/dL)	3.4	ALB (g/dL), liver
9	L2141-1_9	C57BL/6J	B6	JR000664	control	F	L2141-1	WDS0906	10/28/20	NA	3/10/21	NA	133	Clinical Chemistry	liver	ALP (IU/L)	108	ALP (IU/L), liver
9	L2141-1_9	C57BL/6J	B6	JR000664	control	F	L2141-1	WDS0906	10/28/20	NA	3/10/21	NA	133	Clinical Chemistry	liver	ALT (IU/L)	23	ALT (IU/L), liver
9	L2141-1_9	C57BL/6J	B6	JR000664	control	F	L2141-1	WDS0906	10/28/20	NA	3/10/21	NA	133	Clinical Chemistry	liver	AST (IU/L)	61	AST (IU/L), liver
9	L2141-1_9	C57BL/6J	B6	JR000664	control	F	L2141-1	WDS0906	10/28/20	NA	3/10/21	NA	133	Clinical Chemistry	liver	BUN (mg/dL)	25	BUN (mg/dL), liver
9	L2141-1_9	C57BL/6J	B6	JR000664	control	F	L2141-1	WDS0906	10/28/20	NA	3/10/21	NA	133	Clinical Chemistry	lipid	CHOL (mg/dL)	107	CHOL (mg/dL), lipid
9	L2141-1_9	C57BL/6J	B6	JR000664	control	F	L2141-1	WDS0906	10/28/20	NA	3/10/21	NA	133	Clinical Chemistry	rbc	Iron (ug/dL)	197	Iron (ug/dL), rbc
9	L2141-1_9	C57BL/6J	B6	JR000664	control	F	L2141-1	WDS0906	10/28/20	NA	3/10/21	NA	133	Clinical Chemistry	lipid	GLU (mg/dL)	137	GLU (mg/dL), lipid
9	L2141-1_9	C57BL/6J	B6	JR000664	control	F	L2141-1	WDS0906	10/28/20	NA	3/10/21	NA	133	Clinical Chemistry	lipid	HDLX (mg/dL)	72.3	HDLX (mg/dL), lipid
9	L2141-1_9	C57BL/6J	B6	JR000664	control	F	L2141-1	WDS0906	10/28/20	NA	3/10/21	NA	133	Clinical Chemistry	liver	TBILC (mg/dL)	0.19	TBILC (mg/dL), liver
9	L2141-1_9	C57BL/6J	B6	JR000664	control	F	L2141-1	WDS0906	10/28/20	NA	3/10/21	NA	133	Clinical Chemistry	liver	TP (g/dL)	5.4	TP (g/dL), liver
9	L2141-1_9	C57BL/6J	B6	JR000664	control	F	L2141-1	WDS0906	10/28/20	NA	3/10/21	NA	133	Clinical Chemistry	lipid	TRIG (mg/dL)	82	TRIG (mg/dL), lipid
9	L2141-1_9	C57BL/6J	B6	JR000664	control	F	L2141-1	WDS0906	10/28/20	NA	3/10/21	NA	133	Clinical Chemistry	liver	ALB (/GL)	2	ALB (/GL), liver
9	L2141-1_9	C57BL/6J	B6	JR000664	control	F	L2141-1	WDS0906	10/28/20	NA	3/10/21	NA	133	Clinical Chemistry	liver	CREX (mg/dL)	0.17	CREX (mg/dL), liver
9	L2141-1_9	C57BL/6J	B6	JR000664	control	F	L2141-1	WDS0906	10/28/20	NA	3/10/21	NA	133	Clinical Chemistry	liver	GLOB	2	GLOB, liver
9	L2220-2_9	SARC/NachBdum	SARC	JR034228	Saratoga	F	L2220-2	WDS0913	10/28/20	NA	3/10/21	NA	133	Clinical Chemistry	lipid	INSULIN (pg/mL)	33.36840622	INSULIN (pg/mL), lipid
9	L2220-2_9	SARC/NachBdum	SARC	JR034228	Saratoga	F	L2220-2	WDS0913	10/28/20	NA	3/10/21	NA	133	Clinical Chemistry	lipid	LEPTIN (pg/mL)	373.6805639	LEPTIN (pg/mL), lipid
9	L2220-2_9	SARC/NachBdum	SARC	JR034228	Saratoga	F	L2220-2	WDS0913	10/28/20	NA	3/10/21	NA	133	Clinical Chemistry	immune	WBC (x10^3 uL)	4.12	WBC (x10^3 uL), immune
9	L2220-2_9	SARC/NachBdum	SARC	JR034228	Saratoga	F	L2220-2	WDS0913	10/28/20	NA	3/10/21	NA	133	Clinical Chemistry	rbc	RBC (x10^6 uL)	11.71	RBC (x10^6 uL), rbc
9	L2220-2_9	SARC/NachBdum	SARC	JR034228	Saratoga	F	L2220-2	WDS0913	10/28/20	NA	3/10/21	NA	133	Clinical Chemistry	rbc	HGB (g/dL)	16.8	HGB (g/dL), rbc
9	L2220-2_9	SARC/NachBdum	SARC	JR034228	Saratoga	F	L2220-2	WDS0913	10/28/20	NA	3/10/21	NA	133	Clinical Chemistry	rbc	HCT %	55.8	HCT %, rbc
9	L2220-2_9	SARC/NachBdum	SARC	JR034228	Saratoga	F	L2220-2	WDS0913	10/28/20	NA	3/10/21	NA	133	Clinical Chemistry	rbc	MCV (fL)	47.7	MCV (fL), rbc
9	L2220-2_9	SARC/NachBdum	SARC	JR034228	Saratoga	F	L2220-2	WDS0913	10/28/20	NA	3/10/21	NA	133	Clinical Chemistry	rbc	MCH (pg)	14.3	MCH (pg), rbc
9	L2220-2_9	SARC/NachBdum	SARC	JR034228	Saratoga	F	L2220-2	WDS0913	10/28/20	NA	3/10/21	NA	133	Clinical Chemistry	rbc	MCHC (g/dL)	30.1	MCHC (g/dL), rbc
9	L2220-2_9	SARC/NachBdum	SARC	JR034228	Saratoga	F	L2220-2	WDS0913	10/28/20	NA	3/10/21	NA	133	Clinical Chemistry	rbc	RDW %	19	RDW %, rbc
9	L2220-2_9	SARC/NachBdum	SARC	JR034228	Saratoga	F	L2220-2	WDS0913	10/28/20	NA	3/10/21	NA	133	Clinical Chemistry	platelets	PLT (x10^3 uL)	1667	PLT (x10^3 uL), platelets
9	L2220-2_9	SARC/NachBdum	SARC	JR034228	Saratoga	F	L2220-2	WDS0913	10/28/20	NA	3/10/21	NA	133	Clinical Chemistry	platelets	MPV (fL)	6.8	MPV (fL), platelets
9	L2220-2_9	SARC/NachBdum	SARC	JR034228	Saratoga	F	L2220-2	WDS0913	10/28/20	NA	3/10/21	NA	133	Clinical Chemistry	immune	% NEUT	28.5	% NEUT, immune
9	L2220-2_9	SARC/NachBdum	SARC	JR034228	Saratoga	F	L2220-2	WDS0913	10/28/20	NA	3/10/21	NA	133	Clinical Chemistry	immune	% LYMPH	62.6	% LYMPH, immune
9	L2220-2_9	SARC/NachBdum	SARC	JR034228	Saratoga	F	L2220-2	WDS0913	10/28/20	NA	3/10/21	NA	133	Clinical Chemistry	immune	% MONO	3.6	% MONO, immune
9	L2220-2_9	SARC/NachBdum	SARC	JR034228	Saratoga	F	L2220-2	WDS0913	10/28/20	NA	3/10/21	NA	133	Clinical Chemistry	immune	% EOS	3.4	% EOS, immune
9	L2220-2_9	SARC/NachBdum	SARC	JR034228	Saratoga	F	L2220-2	WDS0913	10/28/20	NA	3/10/21	NA	133	Clinical Chemistry	immune	% BASO	1.9	% BASO, immune
9	L2220-2_9	SARC/NachBdum	SARC	JR034228	Saratoga	F	L2220-2	WDS0913	10/28/20	NA	3/10/21	NA	133	Clinical Chemistry	rbc	% RETIC	3	% RETIC, rbc
9	L2220-2_9	SARC/NachBdum	SARC	JR034228	Saratoga	F	L2220-2	WDS0913	10/28/20	NA	3/10/21	NA	133	Clinical Chemistry	rbc	# RETIC (x10^9 cells/L)	351.3	# RETIC (x10^9 cells/L), rbc
9	L2220-2_9	SARC/NachBdum	SARC	JR034228	Saratoga	F	L2220-2	WDS0913	10/28/20	NA	3/10/21	NA	133	Clinical Chemistry	immune	# NEUT (x10^3 cells/uL)	1.17	# NEUT (x10^3 cells/uL), immune
9	L2220-2_9	SARC/NachBdum	SARC	JR034228	Saratoga	F	L2220-2	WDS0913	10/28/20	NA	3/10/21	NA	133	Clinical Chemistry	immune	# LYMPH (x10^3 cells/uL)	2.58	# LYMPH (x10^3 cells/uL), immune
9	L2220-2_9	SARC/NachBdum	SARC	JR034228	Saratoga	F	L2220-2	WDS0913	10/28/20	NA	3/10/21	NA	133	Clinical Chemistry	immune	# MONO (x10^3 cells/uL)	0.15	# MONO (x10^3 cells/uL), immune
9	L2220-2_9	SARC/NachBdum	SARC	JR034228	Saratoga	F	L2220-2	WDS0913	10/28/20	NA	3/10/21	NA	133	Clinical Chemistry	immune	# EOS (x10^3 cells/uL)	0.14	# EOS (x10^3 cells/uL), immune
9	L2220-2_9	SARC/NachBdum	SARC	JR034228	Saratoga	F	L2220-2	WDS0913	10/28/20	NA	3/10/21	NA	133	Clinical Chemistry	immune	# BASO (x10^3 cells/uL)	0.08	# BASO (x10^3 cells/uL), immune
9	L2220-2_9	SARC/NachBdum	SARC	JR034228	Saratoga	F	L2220-2	WDS0913	10/28/20	NA	3/10/21	NA	133	Clinical Chemistry	platelets	LCR %	6.1	LCR %, platelets
9	L2220-2_9	SARC/NachBdum	SARC	JR034228	Saratoga	F	L2220-2	WDS0913	10/28/20	NA	3/10/21	NA	133	Clinical Chemistry	rbc	# NRBC (x10^3cells/uL)	0.03	# NRBC (x10^3cells/uL), rbc
9	L2220-2_9	SARC/NachBdum	SARC	JR034228	Saratoga	F	L2220-2	WDS0913	10/28/20	NA	3/10/21	NA	133	Clinical Chemistry	rbc	NRBC %%	0.7	NRBC %%, rbc
9	L2220-2_9	SARC/NachBdum	SARC	JR034228	Saratoga	F	L2220-2	WDS0913	10/28/20	NA	3/10/21	NA	133	Clinical Chemistry	rbc	RET-HE 0	17.8	RET-HE 0, rbc
9	L2220-2_9	SARC/NachBdum	SARC	JR034228	Saratoga	F	L2220-2	WDS0913	10/28/20	NA	3/10/21	NA	133	Clinical Chemistry	rbc	IRF %	49.9	IRF %, rbc
9	L2220-2_9	SARC/NachBdum	SARC	JR034228	Saratoga	F	L2220-2	WDS0913	10/28/20	NA	3/10/21	NA	133	Clinical Chemistry	rbc	RDW-SD 0	23.7	RDW-SD 0, rbc
9	L2220-2_9	SARC/NachBdum	SARC	JR034228	Saratoga	F	L2220-2	WDS0913	10/28/20	NA	3/10/21	NA	133	Clinical Chemistry	rbc	LFR %	50.1	LFR %, rbc
9	L2220-2_9	SARC/NachBdum	SARC	JR034228	Saratoga	F	L2220-2	WDS0913	10/28/20	NA	3/10/21	NA	133	Clinical Chemistry	rbc	MFR %	17.6	MFR %, rbc
9	L2220-2_9	SARC/NachBdum	SARC	JR034228	Saratoga	F	L2220-2	WDS0913	10/28/20	NA	3/10/21	NA	133	Clinical Chemistry	rbc	HFR %	32.3	HFR %, rbc
9	L2220-2_9	SARC/NachBdum	SARC	JR034228	Saratoga	F	L2220-2	WDS0913	10/28/20	NA	3/10/21	NA	133	Clinical Chemistry	platelets	PLT-I (x10^3/uL)	1813	PLT-I (x10^3/uL), platelets
9	L2220-2_9	SARC/NachBdum	SARC	JR034228	Saratoga	F	L2220-2	WDS0913	10/28/20	NA	3/10/21	NA	133	Clinical Chemistry	platelets	PLT-0 (x10^3/uL)	1667	PLT-0 (x10^3/uL), platelets
9	L2220-2_9	SARC/NachBdum	SARC	JR034228	Saratoga	F	L2220-2	WDS0913	10/28/20	NA	3/10/21	NA	133	Clinical Chemistry	immune	PCT %	1.23	PCT %, immune
9	L2220-2_9	SARC/NachBdum	SARC	JR034228	Saratoga	F	L2220-2	WDS0913	10/28/20	NA	3/10/21	NA	133	Clinical Chemistry	platelets	PDW (fL)	6.9	PDW (fL), platelets
9	L2220-2_9	SARC/NachBdum	SARC	JR034228	Saratoga	F	L2220-2	WDS0913	10/28/20	NA	3/10/21	NA	133	Clinical Chemistry	liver	ALB (g/dL)	3.5	ALB (g/dL), liver
9	L2220-2_9	SARC/NachBdum	SARC	JR034228	Saratoga	F	L2220-2	WDS0913	10/28/20	NA	3/10/21	NA	133	Clinical Chemistry	liver	ALP (IU/L)	108	ALP (IU/L), liver
9	L2220-2_9	SARC/NachBdum	SARC	JR034228	Saratoga	F	L2220-2	WDS0913	10/28/20	NA	3/10/21	NA	133	Clinical Chemistry	liver	ALT (IU/L)	41	ALT (IU/L), liver
9	L2220-2_9	SARC/NachBdum	SARC	JR034228	Saratoga	F	L2220-2	WDS0913	10/28/20	NA	3/10/21	NA	133	Clinical Chemistry	liver	AST (IU/L)	94	AST (IU/L), liver
9	L2220-2_9	SARC/NachBdum	SARC	JR034228	Saratoga	F	L2220-2	WDS0913	10/28/20	NA	3/10/21	NA	133	Clinical Chemistry	liver	BUN (mg/dL)	30	BUN (mg/dL), liver
9	L2220-2_9	SARC/NachBdum	SARC	JR034228	Saratoga	F	L2220-2	WDS0913	10/28/20	NA	3/10/21	NA	133	Clinical Chemistry	lipid	CHOL (mg/dL)	117	CHOL (mg/dL), lipid
9	L2220-2_9	SARC/NachBdum	SARC	JR034228	Saratoga	F	L2220-2	WDS0913	10/28/20	NA	3/10/21	NA	133	Clinical Chemistry	rbc	Iron (ug/dL)	216	Iron (ug/dL), rbc
9	L2220-2_9	SARC/NachBdum	SARC	JR034228	Saratoga	F	L2220-2	WDS0913	10/28/20	NA	3/10/21	NA	133	Clinical Chemistry	lipid	GLU (mg/dL)	101	GLU (mg/dL), lipid
9	L2220-2_9	SARC/NachBdum	SARC	JR034228	Saratoga	F	L2220-2	WDS0913	10/28/20	NA	3/10/21	NA	133	Clinical Chemistry	lipid	HDLX (mg/dL)	86.4	HDLX (mg/dL), lipid
9	L2220-2_9	SARC/NachBdum	SARC	JR034228	Saratoga	F	L2220-2	WDS0913	10/28/20	NA	3/10/21	NA	133	Clinical Chemistry	liver	TBILC (mg/dL)	0.17	TBILC (mg/dL), liver
9	L2220-2_9	SARC/NachBdum	SARC	JR034228	Saratoga	F	L2220-2	WDS0913	10/28/20	NA	3/10/21	NA	133	Clinical Chemistry	liver	TP (g/dL)	6.1	TP (g/dL), liver
9	L2220-2_9	SARC/NachBdum	SARC	JR034228	Saratoga	F	L2220-2	WDS0913	10/28/20	NA	3/10/21	NA	133	Clinical Chemistry	lipid	TRIG (mg/dL)	104	TRIG (mg/dL), lipid
9	L2220-2_9	SARC/NachBdum	SARC	JR034228	Saratoga	F	L2220-2	WDS0913	10/28/20	NA	3/10/21	NA	133	Clinical Chemistry	liver	ALB (/GL)	1	ALB (/GL), liver
9	L2220-2_9	SARC/NachBdum	SARC	JR034228	Saratoga	F	L2220-2	WDS0913	10/28/20	NA	3/10/21	NA	133	Clinical Chemistry	liver	CREX (mg/dL)	0.28	CREX (mg/dL), liver
9	L2220-2_9	SARC/NachBdum	SARC	JR034228	Saratoga	F	L2220-2	WDS0913	10/28/20	NA	3/10/21	NA	133	Clinical Chemistry	liver	GLOB	3	GLOB, liver
9	L2220-1_9	SARC/NachBdum	SARC	JR034228	Saratoga	F	L2220-1	WDS0904	10/28/20	NA	3/10/21	NA	133	Clinical Chemistry	lipid	INSULIN (pg/mL)	215.309753	INSULIN (pg/mL), lipid
9	L2220-1_9	SARC/NachBdum	SARC	JR034228	Saratoga	F	L2220-1	WDS0904	10/28/20	NA	3/10/21	NA	133	Clinical Chemistry	lipid	LEPTIN (pg/mL)	1387.058707	LEPTIN (pg/mL), lipid
9	L2220-1_9	SARC/NachBdum	SARC	JR034228	Saratoga	F	L2220-1	WDS0904	10/28/20	NA	3/10/21	NA	133	Clinical Chemistry	immune	WBC (x10^3 uL)	4.17	WBC (x10^3 uL), immune
9	L2220-1_9	SARC/NachBdum	SARC	JR034228	Saratoga	F	L2220-1	WDS0904	10/28/20	NA	3/10/21	NA	133	Clinical Chemistry	rbc	RBC (x10^6 uL)	12.25	RBC (x10^6 uL), rbc
9	L2220-1_9	SARC/NachBdum	SARC	JR034228	Saratoga	F	L2220-1	WDS0904	10/28/20	NA	3/10/21	NA	133	Clinical Chemistry	rbc	HGB (g/dL)	17.2	HGB (g/dL), rbc
9	L2220-1_9	SARC/NachBdum	SARC	JR034228	Saratoga	F	L2220-1	WDS0904	10/28/20	NA	3/10/21	NA	133	Clinical Chemistry	rbc	HCT %	56.5	HCT %, rbc
9	L2220-1_9	SARC/NachBdum	SARC	JR034228	Saratoga	F	L2220-1	WDS0904	10/28/20	NA	3/10/21	NA	133	Clinical Chemistry	rbc	MCV (fL)	46.1	MCV (fL), rbc
9	L2220-1_9	SARC/NachBdum	SARC	JR034228	Saratoga	F	L2220-1	WDS0904	10/28/20	NA	3/10/21	NA	133	Clinical Chemistry	rbc	MCH (pg)	14	MCH (pg), rbc
9	L2220-1_9	SARC/NachBdum	SARC	JR034228	Saratoga	F	L2220-1	WDS0904	10/28/20	NA	3/10/21	NA	133	Clinical Chemistry	rbc	MCHC (g/dL)	30.4	MCHC (g/dL), rbc
9	L2220-1_9	SARC/NachBdum	SARC	JR034228	Saratoga	F	L2220-1	WDS0904	10/28/20	NA	3/10/21	NA	133	Clinical Chemistry	rbc	RDW %	19.1	RDW %, rbc
9	L2220-1_9	SARC/NachBdum	SARC	JR034228	Saratoga	F	L2220-1	WDS0904	10/28/20	NA	3/10/21	NA	133	Clinical Chemistry	platelets	PLT (x10^3 uL)	1559	PLT (x10^3 uL), platelets
9	L2220-1_9	SARC/NachBdum	SARC	JR034228	Saratoga	F	L2220-1	WDS0904	10/28/20	NA	3/10/21	NA	133	Clinical Chemistry	platelets	MPV (fL)	6.8	MPV (fL), platelets
9	L2220-1_9	SARC/NachBdum	SARC	JR034228	Saratoga	F	L2220-1	WDS0904	10/28/20	NA	3/10/21	NA	133	Clinical Chemistry	immune	% NEUT	26.9	% NEUT, immune
9	L2220-1_9	SARC/NachBdum	SARC	JR034228	Saratoga	F	L2220-1	WDS0904	10/28/20	NA	3/10/21	NA	133	Clinical Chemistry	immune	% LYMPH	62.6	% LYMPH, immune
9	L2220-1_9	SARC/NachBdum	SARC	JR034228	Saratoga	F	L2220-1	WDS0904	10/28/20	NA	3/10/21	NA	133	Clinical Chemistry	immune	% MONO	6.2	% MONO, immune
9	L2220-1_9	SARC/NachBdum	SARC	JR034228	Saratoga	F	L2220-1	WDS0904	10/28/20	NA	3/10/21	NA	133	Clinical Chemistry	immune	% EOS	2.6	% EOS, immune
9	L2220-1_9	SARC/NachBdum	SARC	JR034228	Saratoga	F	L2220-1	WDS0904	10/28/20	NA	3/10/21	NA	133	Clinical Chemistry	immune	% BASO	1.7	% BASO, immune
9	L2220-1_9	SARC/NachBdum	SARC	JR034228	Saratoga	F	L2220-1	WDS0904	10/28/20	NA	3/10/21	NA	133	Clinical Chemistry	rbc	% RETIC	2.17	% RETIC, rbc
9	L2220-1_9	SARC/NachBdum	SARC	JR034228	Saratoga	F	L2220-1	WDS0904	10/28/20	NA	3/10/21	NA	133	Clinical Chemistry	rbc	# RETIC (x10^9 cells/L)	265.8	# RETIC (x10^9 cells/L), rbc
9	L2220-1_9	SARC/NachBdum	SARC	JR034228	Saratoga	F	L2220-1	WDS0904	10/28/20	NA	3/10/21	NA	133	Clinical Chemistry	immune	# NEUT (x10^3 cells/uL)	1.12	# NEUT (x10^3 cells/uL), immune
9	L2220-1_9	SARC/NachBdum	SARC	JR034228	Saratoga	F	L2220-1	WDS0904	10/28/20	NA	3/10/21	NA	133	Clinical Chemistry	immune	# LYMPH (x10^3 cells/uL)	2.61	# LYMPH (x10^3 cells/uL), immune
9	L2220-1_9	SARC/NachBdum	SARC	JR034228	Saratoga	F	L2220-1	WDS0904	10/28/20	NA	3/10/21	NA	133	Clinical Chemistry	immune	# MONO (x10^3 cells/uL)	0.26	# MONO (x10^3 cells/uL), immune
9	L2220-1_9	SARC/NachBdum	SARC	JR034228	Saratoga	F	L2220-1	WDS0904	10/28/20	NA	3/10/21	NA	133	Clinical Chemistry	immune	# EOS (x10^3 cells/uL)	0.11	# EOS (x10^3 cells/uL), immune
9	L2220-1_9	SARC/NachBdum	SARC	JR034228	Saratoga	F	L2220-1	WDS0904	10/28/20	NA	3/10/21	NA	133	Clinical Chemistry	immune	# BASO (x10^3 cells/uL)	0.07	# BASO (x10^3 cells/uL), immune
9	L2220-1_9	SARC/NachBdum	SARC	JR034228	Saratoga	F	L2220-1	WDS0904	10/28/20	NA	3/10/21	NA	133	Clinical Chemistry	platelets	LCR %	6.3	LCR %, platelets
9	L2220-1_9	SARC/NachBdum	SARC	JR034228	Saratoga	F	L2220-1	WDS0904	10/28/20	NA	3/10/21	NA	133	Clinical Chemistry	rbc	# NRBC (x10^3cells/uL)	0	# NRBC (x10^3cells/uL), rbc
9	L2220-1_9	SARC/NachBdum	SARC	JR034228	Saratoga	F	L2220-1	WDS0904	10/28/20	NA	3/10/21	NA	133	Clinical Chemistry	rbc	NRBC %%	0	NRBC %%, rbc
9	L2220-1_9	SARC/NachBdum	SARC	JR034228	Saratoga	F	L2220-1	WDS0904	10/28/20	NA	3/10/21	NA	133	Clinical Chemistry	rbc	RET-HE 0	18	RET-HE 0, rbc
9	L2220-1_9	SARC/NachBdum	SARC	JR034228	Saratoga	F	L2220-1	WDS0904	10/28/20	NA	3/10/21	NA	133	Clinical Chemistry	rbc	IRF %	55.7	IRF %, rbc
9	L2220-1_9	SARC/NachBdum	SARC	JR034228	Saratoga	F	L2220-1	WDS0904	10/28/20	NA	3/10/21	NA	133	Clinical Chemistry	rbc	RDW-SD 0	22.4	RDW-SD 0, rbc
9	L2220-1_9	SARC/NachBdum	SARC	JR034228	Saratoga	F	L2220-1	WDS0904	10/28/20	NA	3/10/21	NA	133	Clinical Chemistry	rbc	LFR %	44.3	LFR %, rbc
9	L2220-1_9	SARC/NachBdum	SARC	JR034228	Saratoga	F	L2220-1	WDS0904	10/28/20	NA	3/10/21	NA	133	Clinical Chemistry	rbc	MFR %	19.8	MFR %, rbc
9	L2220-1_9	SARC/NachBdum	SARC	JR034228	Saratoga	F	L2220-1	WDS0904	10/28/20	NA	3/10/21	NA	133	Clinical Chemistry	rbc	HFR %	35.9	HFR %, rbc
9	L2220-1_9	SARC/NachBdum	SARC	JR034228	Saratoga	F	L2220-1	WDS0904	10/28/20	NA	3/10/21	NA	133	Clinical Chemistry	platelets	PLT-I (x10^3/uL)	1842	PLT-I (x10^3/uL), platelets
9	L2220-1_9	SARC/NachBdum	SARC	JR034228	Saratoga	F	L2220-1	WDS0904	10/28/20	NA	3/10/21	NA	133	Clinical Chemistry	platelets	PLT-0 (x10^3/uL)	1559	PLT-0 (x10^3/uL), platelets
9	L2220-1_9	SARC/NachBdum	SARC	JR034228	Saratoga	F	L2220-1	WDS0904	10/28/20	NA	3/10/21	NA	133	Clinical Chemistry	immune	PCT %	1.25	PCT %, immune
9	L2220-1_9	SARC/NachBdum	SARC	JR034228	Saratoga	F	L2220-1	WDS0904	10/28/20	NA	3/10/21	NA	133	Clinical Chemistry	platelets	PDW (fL)	7.1	PDW (fL), platelets
9	L2141-2_9	C57BL/6J	B6	JR000664	control	M	L2141-2	WDS0912	10/28/20	NA	3/10/21	NA	133	Clinical Chemistry	lipid	INSULIN (pg/mL)	1115.813214	INSULIN (pg/mL), lipid
9	L2141-2_9	C57BL/6J	B6	JR000664	control	M	L2141-2	WDS0912	10/28/20	NA	3/10/21	NA	133	Clinical Chemistry	lipid	LEPTIN (pg/mL)	5168.579395	LEPTIN (pg/mL), lipid
9	L2141-2_9	C57BL/6J	B6	JR000664	control	M	L2141-2	WDS0912	10/28/20	NA	3/10/21	NA	133	Clinical Chemistry	immune	WBC (x10^3 uL)	8.68	WBC (x10^3 uL), immune
9	L2141-2_9	C57BL/6J	B6	JR000664	control	M	L2141-2	WDS0912	10/28/20	NA	3/10/21	NA	133	Clinical Chemistry	rbc	RBC (x10^6 uL)	11.11	RBC (x10^6 uL), rbc
9	L2141-2_9	C57BL/6J	B6	JR000664	control	M	L2141-2	WDS0912	10/28/20	NA	3/10/21	NA	133	Clinical Chemistry	rbc	HGB (g/dL)	15.6	HGB (g/dL), rbc
9	L2141-2_9	C57BL/6J	B6	JR000664	control	M	L2141-2	WDS0912	10/28/20	NA	3/10/21	NA	133	Clinical Chemistry	rbc	HCT %	51.1	HCT %, rbc
9	L2141-2_9	C57BL/6J	B6	JR000664	control	M	L2141-2	WDS0912	10/28/20	NA	3/10/21	NA	133	Clinical Chemistry	rbc	MCV (fL)	46	MCV (fL), rbc
9	L2141-2_9	C57BL/6J	B6	JR000664	control	M	L2141-2	WDS0912	10/28/20	NA	3/10/21	NA	133	Clinical Chemistry	rbc	MCH (pg)	14	MCH (pg), rbc
9	L2141-2_9	C57BL/6J	B6	JR000664	control	M	L2141-2	WDS0912	10/28/20	NA	3/10/21	NA	133	Clinical Chemistry	rbc	MCHC (g/dL)	30.5	MCHC (g/dL), rbc
9	L2141-2_9	C57BL/6J	B6	JR000664	control	M	L2141-2	WDS0912	10/28/20	NA	3/10/21	NA	133	Clinical Chemistry	rbc	RDW %	18.6	RDW %, rbc
9	L2141-2_9	C57BL/6J	B6	JR000664	control	M	L2141-2	WDS0912	10/28/20	NA	3/10/21	NA	133	Clinical Chemistry	platelets	PLT (x10^3 uL)	1583	PLT (x10^3 uL), platelets
9	L2141-2_9	C57BL/6J	B6	JR000664	control	M	L2141-2	WDS0912	10/28/20	NA	3/10/21	NA	133	Clinical Chemistry	platelets	MPV (fL)	6.5	MPV (fL), platelets
9	L2141-2_9	C57BL/6J	B6	JR000664	control	M	L2141-2	WDS0912	10/28/20	NA	3/10/21	NA	133	Clinical Chemistry	immune	% NEUT	5.7	% NEUT, immune
9	L2141-2_9	C57BL/6J	B6	JR000664	control	M	L2141-2	WDS0912	10/28/20	NA	3/10/21	NA	133	Clinical Chemistry	immune	% LYMPH	90.7	% LYMPH, immune
9	L2141-2_9	C57BL/6J	B6	JR000664	control	M	L2141-2	WDS0912	10/28/20	NA	3/10/21	NA	133	Clinical Chemistry	immune	% MONO	1.4	% MONO, immune
9	L2141-2_9	C57BL/6J	B6	JR000664	control	M	L2141-2	WDS0912	10/28/20	NA	3/10/21	NA	133	Clinical Chemistry	immune	% EOS	1.6	% EOS, immune
9	L2141-2_9	C57BL/6J	B6	JR000664	control	M	L2141-2	WDS0912	10/28/20	NA	3/10/21	NA	133	Clinical Chemistry	immune	% BASO	0.6	% BASO, immune
9	L2141-2_9	C57BL/6J	B6	JR000664	control	M	L2141-2	WDS0912	10/28/20	NA	3/10/21	NA	133	Clinical Chemistry	rbc	% RETIC	4.22	% RETIC, rbc
9	L2141-2_9	C57BL/6J	B6	JR000664	control	M	L2141-2	WDS0912	10/28/20	NA	3/10/21	NA	133	Clinical Chemistry	rbc	# RETIC (x10^9 cells/L)	468.8	# RETIC (x10^9 cells/L), rbc
9	L2141-2_9	C57BL/6J	B6	JR000664	control	M	L2141-2	WDS0912	10/28/20	NA	3/10/21	NA	133	Clinical Chemistry	immune	# NEUT (x10^3 cells/uL)	0.5	# NEUT (x10^3 cells/uL), immune
9	L2141-2_9	C57BL/6J	B6	JR000664	control	M	L2141-2	WDS0912	10/28/20	NA	3/10/21	NA	133	Clinical Chemistry	immune	# LYMPH (x10^3 cells/uL)	7.87	# LYMPH (x10^3 cells/uL), immune
9	L2141-2_9	C57BL/6J	B6	JR000664	control	M	L2141-2	WDS0912	10/28/20	NA	3/10/21	NA	133	Clinical Chemistry	immune	# MONO (x10^3 cells/uL)	0.12	# MONO (x10^3 cells/uL), immune
9	L2141-2_9	C57BL/6J	B6	JR000664	control	M	L2141-2	WDS0912	10/28/20	NA	3/10/21	NA	133	Clinical Chemistry	immune	# EOS (x10^3 cells/uL)	0.14	# EOS (x10^3 cells/uL), immune
9	L2141-2_9	C57BL/6J	B6	JR000664	control	M	L2141-2	WDS0912	10/28/20	NA	3/10/21	NA	133	Clinical Chemistry	immune	# BASO (x10^3 cells/uL)	0.05	# BASO (x10^3 cells/uL), immune
9	L2141-2_9	C57BL/6J	B6	JR000664	control	M	L2141-2	WDS0912	10/28/20	NA	3/10/21	NA	133	Clinical Chemistry	platelets	LCR %	3.6	LCR %, platelets
9	L2141-2_9	C57BL/6J	B6	JR000664	control	M	L2141-2	WDS0912	10/28/20	NA	3/10/21	NA	133	Clinical Chemistry	rbc	# NRBC (x10^3cells/uL)	0.02	# NRBC (x10^3cells/uL), rbc
9	L2141-2_9	C57BL/6J	B6	JR000664	control	M	L2141-2	WDS0912	10/28/20	NA	3/10/21	NA	133	Clinical Chemistry	rbc	NRBC %%	0.2	NRBC %%, rbc
9	L2141-2_9	C57BL/6J	B6	JR000664	control	M	L2141-2	WDS0912	10/28/20	NA	3/10/21	NA	133	Clinical Chemistry	rbc	RET-HE 0	17.6	RET-HE 0, rbc
9	L2141-2_9	C57BL/6J	B6	JR000664	control	M	L2141-2	WDS0912	10/28/20	NA	3/10/21	NA	133	Clinical Chemistry	rbc	IRF %	62	IRF %, rbc
9	L2141-2_9	C57BL/6J	B6	JR000664	control	M	L2141-2	WDS0912	10/28/20	NA	3/10/21	NA	133	Clinical Chemistry	rbc	RDW-SD 0	23.6	RDW-SD 0, rbc
9	L2141-2_9	C57BL/6J	B6	JR000664	control	M	L2141-2	WDS0912	10/28/20	NA	3/10/21	NA	133	Clinical Chemistry	rbc	LFR %	38	LFR %, rbc
9	L2141-2_9	C57BL/6J	B6	JR000664	control	M	L2141-2	WDS0912	10/28/20	NA	3/10/21	NA	133	Clinical Chemistry	rbc	MFR %	16.7	MFR %, rbc
9	L2141-2_9	C57BL/6J	B6	JR000664	control	M	L2141-2	WDS0912	10/28/20	NA	3/10/21	NA	133	Clinical Chemistry	rbc	HFR %	45.3	HFR %, rbc
9	L2141-2_9	C57BL/6J	B6	JR000664	control	M	L2141-2	WDS0912	10/28/20	NA	3/10/21	NA	133	Clinical Chemistry	platelets	PLT-I (x10^3/uL)	1745	PLT-I (x10^3/uL), platelets
9	L2141-2_9	C57BL/6J	B6	JR000664	control	M	L2141-2	WDS0912	10/28/20	NA	3/10/21	NA	133	Clinical Chemistry	platelets	PLT-0 (x10^3/uL)	1583	PLT-0 (x10^3/uL), platelets
9	L2141-2_9	C57BL/6J	B6	JR000664	control	M	L2141-2	WDS0912	10/28/20	NA	3/10/21	NA	133	Clinical Chemistry	immune	PCT %	1.13	PCT %, immune
9	L2141-2_9	C57BL/6J	B6	JR000664	control	M	L2141-2	WDS0912	10/28/20	NA	3/10/21	NA	133	Clinical Chemistry	platelets	PDW (fL)	6.7	PDW (fL), platelets
9	L2141-2_9	C57BL/6J	B6	JR000664	control	M	L2141-2	WDS0912	10/28/20	NA	3/10/21	NA	133	Clinical Chemistry	liver	ALB (g/dL)	3.5	ALB (g/dL), liver
9	L2141-2_9	C57BL/6J	B6	JR000664	control	M	L2141-2	WDS0912	10/28/20	NA	3/10/21	NA	133	Clinical Chemistry	liver	ALP (IU/L)	73	ALP (IU/L), liver
9	L2141-2_9	C57BL/6J	B6	JR000664	control	M	L2141-2	WDS0912	10/28/20	NA	3/10/21	NA	133	Clinical Chemistry	liver	ALT (IU/L)	24	ALT (IU/L), liver
9	L2141-2_9	C57BL/6J	B6	JR000664	control	M	L2141-2	WDS0912	10/28/20	NA	3/10/21	NA	133	Clinical Chemistry	liver	AST (IU/L)	38	AST (IU/L), liver
9	L2141-2_9	C57BL/6J	B6	JR000664	control	M	L2141-2	WDS0912	10/28/20	NA	3/10/21	NA	133	Clinical Chemistry	liver	BUN (mg/dL)	26	BUN (mg/dL), liver
9	L2141-2_9	C57BL/6J	B6	JR000664	control	M	L2141-2	WDS0912	10/28/20	NA	3/10/21	NA	133	Clinical Chemistry	lipid	CHOL (mg/dL)	148	CHOL (mg/dL), lipid
9	L2141-2_9	C57BL/6J	B6	JR000664	control	M	L2141-2	WDS0912	10/28/20	NA	3/10/21	NA	133	Clinical Chemistry	rbc	Iron (ug/dL)	149	Iron (ug/dL), rbc
9	L2141-2_9	C57BL/6J	B6	JR000664	control	M	L2141-2	WDS0912	10/28/20	NA	3/10/21	NA	133	Clinical Chemistry	lipid	GLU (mg/dL)	187	GLU (mg/dL), lipid
9	L2141-2_9	C57BL/6J	B6	JR000664	control	M	L2141-2	WDS0912	10/28/20	NA	3/10/21	NA	133	Clinical Chemistry	lipid	HDLX (mg/dL)	110.4	HDLX (mg/dL), lipid
9	L2141-2_9	C57BL/6J	B6	JR000664	control	M	L2141-2	WDS0912	10/28/20	NA	3/10/21	NA	133	Clinical Chemistry	liver	TBILC (mg/dL)	0.23	TBILC (mg/dL), liver
9	L2141-2_9	C57BL/6J	B6	JR000664	control	M	L2141-2	WDS0912	10/28/20	NA	3/10/21	NA	133	Clinical Chemistry	liver	TP (g/dL)	6	TP (g/dL), liver
9	L2141-2_9	C57BL/6J	B6	JR000664	control	M	L2141-2	WDS0912	10/28/20	NA	3/10/21	NA	133	Clinical Chemistry	lipid	TRIG (mg/dL)	97	TRIG (mg/dL), lipid
9	L2141-2_9	C57BL/6J	B6	JR000664	control	M	L2141-2	WDS0912	10/28/20	NA	3/10/21	NA	133	Clinical Chemistry	liver	ALB (/GL)	1	ALB (/GL), liver
9	L2141-2_9	C57BL/6J	B6	JR000664	control	M	L2141-2	WDS0912	10/28/20	NA	3/10/21	NA	133	Clinical Chemistry	liver	CREX (mg/dL)	0.16	CREX (mg/dL), liver
9	L2141-2_9	C57BL/6J	B6	JR000664	control	M	L2141-2	WDS0912	10/28/20	NA	3/10/21	NA	133	Clinical Chemistry	liver	GLOB	3	GLOB, liver
9	L2220-3_9	SARC/NachBdum	SARC	JR034228	Saratoga	M	L2220-3	WDS0908	10/28/20	NA	3/10/21	NA	133	Clinical Chemistry	lipid	INSULIN (pg/mL)	370.3071036	INSULIN (pg/mL), lipid
9	L2220-3_9	SARC/NachBdum	SARC	JR034228	Saratoga	M	L2220-3	WDS0908	10/28/20	NA	3/10/21	NA	133	Clinical Chemistry	lipid	LEPTIN (pg/mL)	862.8175271	LEPTIN (pg/mL), lipid
9	L2220-3_9	SARC/NachBdum	SARC	JR034228	Saratoga	M	L2220-3	WDS0908	10/28/20	NA	3/10/21	NA	133	Clinical Chemistry	immune	WBC (x10^3 uL)	5.68	WBC (x10^3 uL), immune
9	L2220-3_9	SARC/NachBdum	SARC	JR034228	Saratoga	M	L2220-3	WDS0908	10/28/20	NA	3/10/21	NA	133	Clinical Chemistry	rbc	RBC (x10^6 uL)	11.59	RBC (x10^6 uL), rbc
9	L2220-3_9	SARC/NachBdum	SARC	JR034228	Saratoga	M	L2220-3	WDS0908	10/28/20	NA	3/10/21	NA	133	Clinical Chemistry	rbc	HGB (g/dL)	15.9	HGB (g/dL), rbc
9	L2220-3_9	SARC/NachBdum	SARC	JR034228	Saratoga	M	L2220-3	WDS0908	10/28/20	NA	3/10/21	NA	133	Clinical Chemistry	rbc	HCT %	52.3	HCT %, rbc
9	L2220-3_9	SARC/NachBdum	SARC	JR034228	Saratoga	M	L2220-3	WDS0908	10/28/20	NA	3/10/21	NA	133	Clinical Chemistry	rbc	MCV (fL)	45.1	MCV (fL), rbc
9	L2220-3_9	SARC/NachBdum	SARC	JR034228	Saratoga	M	L2220-3	WDS0908	10/28/20	NA	3/10/21	NA	133	Clinical Chemistry	rbc	MCH (pg)	13.7	MCH (pg), rbc
9	L2220-3_9	SARC/NachBdum	SARC	JR034228	Saratoga	M	L2220-3	WDS0908	10/28/20	NA	3/10/21	NA	133	Clinical Chemistry	rbc	MCHC (g/dL)	30.4	MCHC (g/dL), rbc
9	L2220-3_9	SARC/NachBdum	SARC	JR034228	Saratoga	M	L2220-3	WDS0908	10/28/20	NA	3/10/21	NA	133	Clinical Chemistry	rbc	RDW %	18.6	RDW %, rbc
9	L2220-3_9	SARC/NachBdum	SARC	JR034228	Saratoga	M	L2220-3	WDS0908	10/28/20	NA	3/10/21	NA	133	Clinical Chemistry	platelets	PLT (x10^3 uL)	1330	PLT (x10^3 uL), platelets
9	L2220-3_9	SARC/NachBdum	SARC	JR034228	Saratoga	M	L2220-3	WDS0908	10/28/20	NA	3/10/21	NA	133	Clinical Chemistry	platelets	MPV (fL)	6.5	MPV (fL), platelets
9	L2220-3_9	SARC/NachBdum	SARC	JR034228	Saratoga	M	L2220-3	WDS0908	10/28/20	NA	3/10/21	NA	133	Clinical Chemistry	immune	% NEUT	20.3	% NEUT, immune
9	L2220-3_9	SARC/NachBdum	SARC	JR034228	Saratoga	M	L2220-3	WDS0908	10/28/20	NA	3/10/21	NA	133	Clinical Chemistry	immune	% LYMPH	71.8	% LYMPH, immune
9	L2220-3_9	SARC/NachBdum	SARC	JR034228	Saratoga	M	L2220-3	WDS0908	10/28/20	NA	3/10/21	NA	133	Clinical Chemistry	immune	% MONO	4.4	% MONO, immune
9	L2220-3_9	SARC/NachBdum	SARC	JR034228	Saratoga	M	L2220-3	WDS0908	10/28/20	NA	3/10/21	NA	133	Clinical Chemistry	immune	% EOS	3	% EOS, immune
9	L2220-3_9	SARC/NachBdum	SARC	JR034228	Saratoga	M	L2220-3	WDS0908	10/28/20	NA	3/10/21	NA	133	Clinical Chemistry	immune	% BASO	0.5	% BASO, immune
9	L2220-3_9	SARC/NachBdum	SARC	JR034228	Saratoga	M	L2220-3	WDS0908	10/28/20	NA	3/10/21	NA	133	Clinical Chemistry	rbc	% RETIC	2.3	% RETIC, rbc
9	L2220-3_9	SARC/NachBdum	SARC	JR034228	Saratoga	M	L2220-3	WDS0908	10/28/20	NA	3/10/21	NA	133	Clinical Chemistry	rbc	# RETIC (x10^9 cells/L)	266.6	# RETIC (x10^9 cells/L), rbc
9	L2220-3_9	SARC/NachBdum	SARC	JR034228	Saratoga	M	L2220-3	WDS0908	10/28/20	NA	3/10/21	NA	133	Clinical Chemistry	immune	# NEUT (x10^3 cells/uL)	1.15	# NEUT (x10^3 cells/uL), immune
9	L2220-3_9	SARC/NachBdum	SARC	JR034228	Saratoga	M	L2220-3	WDS0908	10/28/20	NA	3/10/21	NA	133	Clinical Chemistry	immune	# LYMPH (x10^3 cells/uL)	4.08	# LYMPH (x10^3 cells/uL), immune
9	L2220-3_9	SARC/NachBdum	SARC	JR034228	Saratoga	M	L2220-3	WDS0908	10/28/20	NA	3/10/21	NA	133	Clinical Chemistry	immune	# MONO (x10^3 cells/uL)	0.25	# MONO (x10^3 cells/uL), immune
9	L2220-3_9	SARC/NachBdum	SARC	JR034228	Saratoga	M	L2220-3	WDS0908	10/28/20	NA	3/10/21	NA	133	Clinical Chemistry	immune	# EOS (x10^3 cells/uL)	0.17	# EOS (x10^3 cells/uL), immune
9	L2220-3_9	SARC/NachBdum	SARC	JR034228	Saratoga	M	L2220-3	WDS0908	10/28/20	NA	3/10/21	NA	133	Clinical Chemistry	immune	# BASO (x10^3 cells/uL)	0.03	# BASO (x10^3 cells/uL), immune
9	L2220-3_9	SARC/NachBdum	SARC	JR034228	Saratoga	M	L2220-3	WDS0908	10/28/20	NA	3/10/21	NA	133	Clinical Chemistry	platelets	LCR %	3.1	LCR %, platelets
9	L2220-3_9	SARC/NachBdum	SARC	JR034228	Saratoga	M	L2220-3	WDS0908	10/28/20	NA	3/10/21	NA	133	Clinical Chemistry	rbc	# NRBC (x10^3cells/uL)	0	# NRBC (x10^3cells/uL), rbc
9	L2220-3_9	SARC/NachBdum	SARC	JR034228	Saratoga	M	L2220-3	WDS0908	10/28/20	NA	3/10/21	NA	133	Clinical Chemistry	rbc	NRBC %%	0	NRBC %%, rbc
9	L2220-3_9	SARC/NachBdum	SARC	JR034228	Saratoga	M	L2220-3	WDS0908	10/28/20	NA	3/10/21	NA	133	Clinical Chemistry	rbc	RET-HE 0	17.4	RET-HE 0, rbc
9	L2220-3_9	SARC/NachBdum	SARC	JR034228	Saratoga	M	L2220-3	WDS0908	10/28/20	NA	3/10/21	NA	133	Clinical Chemistry	rbc	IRF %	50.8	IRF %, rbc
9	L2220-3_9	SARC/NachBdum	SARC	JR034228	Saratoga	M	L2220-3	WDS0908	10/28/20	NA	3/10/21	NA	133	Clinical Chemistry	rbc	RDW-SD 0	21.3	RDW-SD 0, rbc
9	L2220-3_9	SARC/NachBdum	SARC	JR034228	Saratoga	M	L2220-3	WDS0908	10/28/20	NA	3/10/21	NA	133	Clinical Chemistry	rbc	LFR %	49.2	LFR %, rbc
9	L2220-3_9	SARC/NachBdum	SARC	JR034228	Saratoga	M	L2220-3	WDS0908	10/28/20	NA	3/10/21	NA	133	Clinical Chemistry	rbc	MFR %	19.3	MFR %, rbc
9	L2220-3_9	SARC/NachBdum	SARC	JR034228	Saratoga	M	L2220-3	WDS0908	10/28/20	NA	3/10/21	NA	133	Clinical Chemistry	rbc	HFR %	31.5	HFR %, rbc
9	L2220-3_9	SARC/NachBdum	SARC	JR034228	Saratoga	M	L2220-3	WDS0908	10/28/20	NA	3/10/21	NA	133	Clinical Chemistry	platelets	PLT-I (x10^3/uL)	1499	PLT-I (x10^3/uL), platelets
9	L2220-3_9	SARC/NachBdum	SARC	JR034228	Saratoga	M	L2220-3	WDS0908	10/28/20	NA	3/10/21	NA	133	Clinical Chemistry	platelets	PLT-0 (x10^3/uL)	1330	PLT-0 (x10^3/uL), platelets
9	L2220-3_9	SARC/NachBdum	SARC	JR034228	Saratoga	M	L2220-3	WDS0908	10/28/20	NA	3/10/21	NA	133	Clinical Chemistry	immune	PCT %	0.98	PCT %, immune
9	L2220-3_9	SARC/NachBdum	SARC	JR034228	Saratoga	M	L2220-3	WDS0908	10/28/20	NA	3/10/21	NA	133	Clinical Chemistry	platelets	PDW (fL)	6.8	PDW (fL), platelets
9	L2220-3_9	SARC/NachBdum	SARC	JR034228	Saratoga	M	L2220-3	WDS0908	10/28/20	NA	3/10/21	NA	133	Clinical Chemistry	liver	ALB (g/dL)	3	ALB (g/dL), liver
9	L2220-3_9	SARC/NachBdum	SARC	JR034228	Saratoga	M	L2220-3	WDS0908	10/28/20	NA	3/10/21	NA	133	Clinical Chemistry	liver	ALP (IU/L)	126	ALP (IU/L), liver
9	L2220-3_9	SARC/NachBdum	SARC	JR034228	Saratoga	M	L2220-3	WDS0908	10/28/20	NA	3/10/21	NA	133	Clinical Chemistry	liver	ALT (IU/L)	40	ALT (IU/L), liver
9	L2220-3_9	SARC/NachBdum	SARC	JR034228	Saratoga	M	L2220-3	WDS0908	10/28/20	NA	3/10/21	NA	133	Clinical Chemistry	liver	AST (IU/L)	70	AST (IU/L), liver
[truncated: 224,488 more rows]
