# Supplementary material for: Into the Wild: A novel wild-derived inbred strain resource expands the genomic and phenotypic diversity of laboratory mouse models
Source: PLoS Genet. 2024 Apr 10;20(4):e1011228. doi: 10.1371/journal.pgen.1011228 (PMC11034653; doi:10.1371/journal.pgen.1011228)
Supplement: S25 Table — The table is organized in long-data format, with each row containing summary statistics for a single strain and phenotype. (TXT) [file pgen.1011228.s037.txt]

PHENOTYPE	STRAIN	ASSAY	ASSAY AGE	OVERALL MEAN	OVERALL SD	OVERALL MEDIAN	OVERALL N	FEMALE MEAN	FEMALE SD	FEMALE MEDIAN	FEMALE N	MALE MEAN	MALE SD	MALE MEDIAN	MALE N
# BASO (x10^3 cells/uL), immune	B6	Clinical Chemistry	133.875	0.066875	0.038939055	0.065	16	0.0825	0.043996753	0.1	8	0.05125	0.027483761	0.05	8
# EOS (x10^3 cells/uL), immune	B6	Clinical Chemistry	133.875	0.1875	0.149599465	0.15	16	0.2325	0.205548048	0.17	8	0.1425	0.032841611	0.13	8
# LYMPH (x10^3 cells/uL), immune	B6	Clinical Chemistry	133.875	6.580625	1.456220994	6.56	16	6.31875	1.782978547	5.47	8	6.8425	1.099243246	6.93	8
# MONO (x10^3 cells/uL), immune	B6	Clinical Chemistry	133.875	0.1625	0.050924781	0.145	16	0.16625	0.051530158	0.155	8	0.15875	0.053569048	0.145	8
# NEUT (x10^3 cells/uL), immune	B6	Clinical Chemistry	133.875	0.744375	0.245356034	0.705	16	0.74625	0.28878749	0.745	8	0.7425	0.21352484	0.685	8
# NRBC (x10^3cells/uL), rbc	B6	Clinical Chemistry	134.0588235	0.019411765	0.014777765	0.02	17	0.017777778	0.013944334	0.02	9	0.02125	0.016420806	0.02	8
# RETIC (x10^9 cells/L), rbc	B6	Clinical Chemistry	134.0588235	433.1529412	50.35622004	433.9	17	404.5555556	36.4005876	402.3	9	465.325	45.24747033	455.4	8
% BASO, immune	B6	Clinical Chemistry	133.875	0.90625	0.62232762	0.8	16	1.1375	0.722965125	1.2	8	0.675	0.430116263	0.6	8
% EOS, immune	B6	Clinical Chemistry	133.875	2.575	2.58134332	1.95	16	3.3625	3.569688862	2.25	8	1.7875	0.344082631	1.65	8
% Fat Mass, 12	B6	NMR	87.30555556	12.67416667	3.79264203	12.415	36	11.11052632	2.402159847	10.82	19	14.42176471	4.338806338	14.85	17
% Fat Mass, 16	B6	NMR	110.9722222	10.75472222	3.836985041	9.96	36	8.586842105	1.756467581	8.72	19	13.17764706	4.112927074	13.81	17
% Fat Mass, 19	B6	NMR	133	11.72545455	4.860745886	9.98	33	8.595	1.780420472	8.725	18	15.482	4.736643175	16.15	15
% Fat Mass, 4	B6	NMR	30.05555556	8.796111111	3.05123233	8.38	36	10.18	3.54474572	9.43	19	7.249411765	1.189014669	7.16	17
% Fat Mass, 8	B6	NMR	57	9.568055556	2.031805417	9.465	36	10.10210526	1.96458528	9.78	19	8.971176471	1.992799169	8.85	17
% LYMPH, immune	B6	Clinical Chemistry	133.875	84.5375	5.582218794	84.7	16	83.2625	6.326799575	83.7	8	85.8125	4.798939615	86.65	8
% Lean Mass, 12	B6	NMR	87.30555556	82.01166667	3.292484516	82.47	36	82.92473684	2.213886398	83.33	19	80.99117647	4.012858835	81.32	17
% Lean Mass, 16	B6	NMR	110.9722222	83.69138889	3.153691853	84.47	36	84.93	1.591316715	84.77	19	82.30705882	3.879381015	81.7	17
% Lean Mass, 19	B6	NMR	133	82.85969697	4.142528278	83.86	33	84.86722222	1.795962156	84.44	18	80.45066667	4.889565372	79.23	15
% Lean Mass, 4	B6	NMR	30.05555556	87.16916667	4.159858085	88.355	36	85.41684211	4.797829431	85.93	19	89.12764706	2.05793443	89.28	17
% Lean Mass, 8	B6	NMR	57	84.85361111	2.443519888	84.84	36	83.77526316	2.140486363	83.85	19	86.05882353	2.232156699	86.11	17
% MONO, immune	B6	Clinical Chemistry	133.875	2.1375	0.686901254	2	16	2.225	0.604152299	2	8	2.05	0.792824967	2.1	8
% NEUT, immune	B6	Clinical Chemistry	133.875	9.84375	3.701705688	9.7	16	10.0125	3.73418092	10.25	8	9.675	3.918363361	9	8
% RETIC, rbc	B6	Clinical Chemistry	134.0588235	3.845294118	0.445184198	3.87	17	3.605555556	0.355812841	3.57	9	4.115	0.388954643	4.095	8
A Arm Entry	B6	Spon Alt	82.81578947	20.39473684	5.833451872	19.5	38	20.95	6.676549692	22	20	19.77777778	4.845319823	18	18
A Arm Time	B6	Spon Alt	82.81578947	146.3200526	59.73728493	136.9525	38	153.0649	79.17811322	136.9525	20	138.8257778	25.43849101	136.305	18
ALB (/GL), liver	B6	Clinical Chemistry	134.0588235	1.588235294	0.507299656	2	17	1.777777778	0.440958552	2	9	1.375	0.51754917	1	8
ALB (g/dL), liver	B6	Clinical Chemistry	134.0588235	3.552941176	0.166274047	3.5	17	3.577777778	0.204803429	3.5	9	3.525	0.116496475	3.5	8
ALOPECIA	B6	Frailty	65.11627907	0.034883721	0.128884816	0	43	0.071428571	0.179284291	0	21	0	0	0	22
ALP (IU/L), liver	B6	Clinical Chemistry	134.0588235	81.76470588	32.20157102	82	17	91	38.62641583	108	9	71.375	20.78418011	73	8
ALT (IU/L), liver	B6	Clinical Chemistry	134.0588235	22.70588235	3.057055484	23	17	23.77777778	3.562926388	23	9	21.5	1.927248223	21.5	8
AMBULATORY ACTIVITY COUNT (centroid), % Light	B6	Light-Dark Zone Data	71.8372093	52.00822233	8.195700595	52.44947	43	50.28892238	7.863779995	49.21615	21	53.64937227	8.346680499	55.272375	22
AMBULATORY ACTIVITY COUNT (centroid), Total	B6	Light-Dark Zone Data	71.8372093	1541.372093	284.1771977	1546.5	43	1576.714286	309.8263857	1546.5	21	1507.636364	260.097426	1517.25	22
AMBULATORY ACTIVITY COUNT (centroid), dark	B6	Light-Dark Zone Data	71.8372093	727.7093023	134.7733208	695.5	43	775.8333333	164.3726204	754.5	21	681.7727273	77.90603731	693.75	22
AMBULATORY ACTIVITY COUNT (centroid), light	B6	Light-Dark Zone Data	71.8372093	813.6627907	228.6700347	807.5	43	800.8809524	218.8763866	790.5	21	825.8636364	242.146757	884.25	22
AMBULATORY ACTIVITY COUNT (crossover), % Light	B6	Light-Dark Zone Data	71.8372093	51.9903514	8.249461718	52.88631	43	50.4681519	7.459574616	50.67552	21	53.44336	8.864699519	55.060575	22
AMBULATORY ACTIVITY COUNT (crossover), Total	B6	Light-Dark Zone Data	71.8372093	1544.883721	285.4588378	1563.5	43	1580.166667	313.1904506	1563.5	21	1511.204545	259.0809149	1520	22
AMBULATORY ACTIVITY COUNT (crossover), dark	B6	Light-Dark Zone Data	71.8372093	728.8488372	129.6315077	696	43	773.4047619	153.4738267	766.5	21	686.3181818	85.41572642	692.5	22
AMBULATORY ACTIVITY COUNT (crossover), light	B6	Light-Dark Zone Data	71.8372093	816.0348837	230.0917621	836.5	43	806.7619048	221.3074569	784.5	21	824.8863636	243.0465335	890.75	22
AMBULATORY ACTIVITY COUNT (query), % Light	B6	Light-Dark Zone Data	71.8372093	52.4728	7.76938613	53.41275	43	50.81986048	7.267336298	51.38726	21	54.05060591	8.067668733	55.20289	22
AMBULATORY ACTIVITY COUNT (query), Total	B6	Light-Dark Zone Data	71.8372093	1621.55814	302.028996	1653	43	1652.738095	343.2866375	1655	21	1591.795455	261.3595707	1603	22
AMBULATORY ACTIVITY COUNT (query), dark	B6	Light-Dark Zone Data	71.8372093	758.1162791	134.7614222	724	43	802.8809524	163.1542142	796.5	21	715.3863636	83.98156428	710.25	22
AMBULATORY ACTIVITY COUNT (query), light	B6	Light-Dark Zone Data	71.8372093	863.4418605	237.3259314	856	43	849.8571429	237.3897188	843.5	21	876.4090909	242.1076913	944.25	22
AMBULATORY ACTIVITY COUNT (whole body), % Light	B6	Light-Dark Zone Data	71.8372093	52.70502558	8.578926696	53.74498	43	50.94970524	7.923012275	51.53402	21	54.38055864	9.021576371	55.69067	22
AMBULATORY ACTIVITY COUNT (whole body), Total	B6	Light-Dark Zone Data	71.8372093	1462.476744	272.9723288	1451.5	43	1502.285714	283.4925736	1451.5	21	1424.477273	263.418528	1411	22
AMBULATORY ACTIVITY COUNT (whole body), dark	B6	Light-Dark Zone Data	71.8372093	678.8837209	122.096168	657.5	43	727.7142857	138.0834504	727.5	21	632.2727273	83.63849753	634.5	22
AMBULATORY ACTIVITY COUNT (whole body), light	B6	Light-Dark Zone Data	71.8372093	783.5930233	225.8782926	776	43	774.5714286	212.375392	776	21	792.2045455	242.7496584	830.5	22
AMBULATORY ACTIVITY COUNT, 1	B6	Open Field	78.63888889	2346.805556	345.8848545	2422	36	2424.842105	350.9840552	2484	19	2259.588235	328.3323505	2419	17
AMBULATORY ACTIVITY COUNT, 10	B6	Open Field	78.63888889	1048.083333	336.3449229	1089.5	36	1063	345.1569691	1006	19	1031.411765	335.9802931	1107	17
AMBULATORY ACTIVITY COUNT, 11	B6	Open Field	78.63888889	1102.444444	249.8054608	1108.5	36	1079	239.880989	1095	19	1128.647059	265.3075906	1144	17
AMBULATORY ACTIVITY COUNT, 12	B6	Open Field	78.63888889	1088.083333	331.0183745	1166	36	1102.052632	383.9986218	1160	19	1072.470588	270.7651468	1172	17
AMBULATORY ACTIVITY COUNT, 2	B6	Open Field	78.63888889	1741.805556	197.7351503	1780.5	36	1762.473684	199.2378167	1804	19	1718.705882	199.4933472	1757	17
AMBULATORY ACTIVITY COUNT, 3	B6	Open Field	78.63888889	1636.972222	242.9423784	1670	36	1707.684211	218.5233404	1693	19	1557.941176	250.6250862	1563	17
AMBULATORY ACTIVITY COUNT, 4	B6	Open Field	78.63888889	1508.361111	210.4436338	1480.5	36	1533.842105	227.5422459	1488	19	1479.882353	192.3450293	1473	17
AMBULATORY ACTIVITY COUNT, 5	B6	Open Field	78.63888889	1386.916667	344.3227203	1386	36	1468.210526	401.2672397	1437	19	1296.058824	248.1626157	1353	17
AMBULATORY ACTIVITY COUNT, 6	B6	Open Field	78.63888889	1318.611111	311.0427878	1344.5	36	1381.631579	353.5411669	1295	19	1248.176471	247.0481318	1361	17
AMBULATORY ACTIVITY COUNT, 7	B6	Open Field	78.63888889	1234.833333	237.8220824	1218	36	1210.157895	279.8442549	1188	19	1262.411765	184.6361486	1265	17
AMBULATORY ACTIVITY COUNT, 8	B6	Open Field	78.63888889	1153.416667	364.3051605	1120.5	36	1258.842105	375.7740549	1244	19	1035.588235	321.736705	1007	17
AMBULATORY ACTIVITY COUNT, 9	B6	Open Field	78.63888889	1181.416667	333.1301226	1195.5	36	1212.684211	375.593612	1230	19	1146.470588	285.6508178	1158	17
AMBULATORY ACTIVITY COUNT, Total	B6	Open Field	78.63888889	16747.75	2164.940426	16397.5	36	17204.42105	2509.421654	16717	19	16237.35294	1626.024521	16381	17
AMBULATORY EPISODE COUNT (centroid), % Light	B6	Light-Dark Zone Data	71.8372093	41.12587674	25.04900497	40	43	39.01171571	20.31034386	40	21	43.14393955	29.21133995	38.75	22
AMBULATORY EPISODE COUNT (centroid), Total	B6	Light-Dark Zone Data	71.8372093	2.651162791	1.15230041	2.5	43	3.023809524	1.156245978	3	21	2.295454545	1.05400699	2.25	22
AMBULATORY EPISODE COUNT (centroid), dark	B6	Light-Dark Zone Data	71.8372093	1.581395349	0.844662743	1.5	43	1.80952381	0.828797178	1.5	21	1.363636364	0.819143254	1.5	22
AMBULATORY EPISODE COUNT (centroid), light	B6	Light-Dark Zone Data	71.8372093	1.069767442	0.806088405	1	43	1.214285714	0.92966968	1	21	0.931818182	0.660004591	1	22
AMBULATORY EPISODE COUNT (crossover), % Light	B6	Light-Dark Zone Data	71.8372093	42.20930209	27.88563429	33.33333	43	38.65079333	26.85671357	33.33333	21	45.60606045	29.04359772	36.666665	22
AMBULATORY EPISODE COUNT (crossover), Total	B6	Light-Dark Zone Data	71.8372093	2.139534884	0.995977513	2	43	2.452380952	1.223772466	2.5	21	1.840909091	0.60526192	2	22
AMBULATORY EPISODE COUNT (crossover), dark	B6	Light-Dark Zone Data	71.8372093	1.244186047	0.734944872	1	43	1.404761905	0.784522906	1	21	1.090909091	0.666125321	1	22
AMBULATORY EPISODE COUNT (crossover), light	B6	Light-Dark Zone Data	71.8372093	0.895348837	0.720103659	0.5	43	1.047619048	0.893095206	1	21	0.75	0.481812056	0.5	22
AMBULATORY EPISODE COUNT (query), % Light	B6	Light-Dark Zone Data	71.8372093	42.6447193	26.14551487	50	43	37.75097857	24.49873964	33.33333	21	47.31601727	27.36346514	50	22
AMBULATORY EPISODE COUNT (query), Total	B6	Light-Dark Zone Data	71.8372093	2.558139535	1.150617341	2.5	43	3.023809524	1.269608114	2.5	21	2.113636364	0.829971574	2	22
AMBULATORY EPISODE COUNT (query), dark	B6	Light-Dark Zone Data	71.8372093	1.476744186	0.919067128	1	43	1.857142857	0.989227693	2	21	1.113636364	0.688888307	1	22
AMBULATORY EPISODE COUNT (query), light	B6	Light-Dark Zone Data	71.8372093	1.081395349	0.899273732	1	43	1.166666667	1.087811258	1	21	1	0.690065559	1	22
AMBULATORY EPISODE COUNT (whole body), % Light	B6	Light-Dark Zone Data	71.8372093	41.70542605	25.7656188	33.33333	43	44.30838952	23.1223345	33.33333	21	39.22077909	28.37795213	33.33333	22
AMBULATORY EPISODE COUNT (whole body), Total	B6	Light-Dark Zone Data	71.8372093	2.465116279	1.315635592	2.5	43	2.80952381	1.512251554	2.5	21	2.136363636	1.025645188	2	22
AMBULATORY EPISODE COUNT (whole body), dark	B6	Light-Dark Zone Data	71.8372093	1.465116279	0.953660547	1	43	1.523809524	0.980767435	1	21	1.409090909	0.946627644	1	22
AMBULATORY EPISODE COUNT (whole body), light	B6	Light-Dark Zone Data	71.8372093	1	0.859124693	0.5	43	1.285714286	1.055597326	1	21	0.727272727	0.505382286	0.5	22
AMBULATORY EPISODE COUNT, 1	B6	Open Field	78.63888889	1.111111111	1.063089239	1	36	1.368421053	1.256561725	1	19	0.823529412	0.727606875	1	17
AMBULATORY EPISODE COUNT, 10	B6	Open Field	78.63888889	1.916666667	1.556094011	2	36	2.315789474	1.733738144	2	19	1.470588235	1.23073388	1	17
AMBULATORY EPISODE COUNT, 11	B6	Open Field	78.63888889	1.444444444	1.382429424	1	36	1.578947368	1.387074839	1	19	1.294117647	1.403776419	1	17
AMBULATORY EPISODE COUNT, 12	B6	Open Field	78.63888889	1.638888889	1.552008427	1	36	1.894736842	1.696229048	2	19	1.352941176	1.366618842	1	17
AMBULATORY EPISODE COUNT, 2	B6	Open Field	78.63888889	1.027777778	0.999603096	1	36	1.210526316	1.134261746	1	19	0.823529412	0.808957208	1	17
AMBULATORY EPISODE COUNT, 3	B6	Open Field	78.63888889	1.222222222	1.14918881	1	36	1.315789474	1.249561327	1	19	1.117647059	1.053704948	1	17
AMBULATORY EPISODE COUNT, 4	B6	Open Field	78.63888889	1.222222222	0.988826465	1	36	1.368421053	1.065130473	2	19	1.058823529	0.899346168	1	17
AMBULATORY EPISODE COUNT, 5	B6	Open Field	78.63888889	1.083333333	1.155731061	1	36	1.263157895	1.147078669	1	19	0.882352941	1.166316474	0	17
AMBULATORY EPISODE COUNT, 6	B6	Open Field	78.63888889	1.611111111	1.201850425	1	36	1.947368421	1.268143184	2	19	1.235294118	1.032558217	1	17
AMBULATORY EPISODE COUNT, 7	B6	Open Field	78.63888889	1.388888889	1.439797164	1	36	1.578947368	1.538967528	1	19	1.176470588	1.333945938	1	17
AMBULATORY EPISODE COUNT, 8	B6	Open Field	78.63888889	1.25	1.317465098	1	36	1.631578947	1.498537299	1	19	0.823529412	0.95100566	1	17
AMBULATORY EPISODE COUNT, 9	B6	Open Field	78.63888889	1.277777778	1.058600454	1	36	1.631578947	1.065130473	2	19	0.882352941	0.927520414	1	17
AMBULATORY EPISODE COUNT, Total	B6	Open Field	78.63888889	16.19444444	6.453435163	15	36	19.10526316	6.674118642	18	19	12.94117647	4.436645527	13	17
AMBULATORY TIME (centroid), % Light	B6	Light-Dark Zone Data	71.8372093	50.49372349	8.690312986	51.01932	43	49.89033714	7.154926756	49.93091	21	51.06968318	10.07850496	51.234235	22
AMBULATORY TIME (centroid), Total	B6	Light-Dark Zone Data	71.8372093	30.67255814	3.446918806	30.11	43	31.67833333	3.714756161	31.625	21	29.7125	2.939900286	29.675	22
AMBULATORY TIME (centroid), dark	B6	Light-Dark Zone Data	71.8372093	15.10488372	2.680912355	15.365	43	15.81785714	2.527762138	16.165	21	14.42431818	2.701057243	14.81	22
AMBULATORY TIME (centroid), light	B6	Light-Dark Zone Data	71.8372093	15.56767442	3.463387474	15.505	43	15.86047619	3.272885923	15.29	21	15.28818182	3.690642138	15.845	22
AMBULATORY TIME (crossover), % Light	B6	Light-Dark Zone Data	71.8372093	50.69873302	9.29014688	51.84311	43	49.94633429	6.958975858	49.9916	21	51.41693182	11.19758463	52.57546	22
AMBULATORY TIME (crossover), Total	B6	Light-Dark Zone Data	71.8372093	28.87860465	3.151272858	28.585	43	29.86190476	3.10587366	29.775	21	27.94	2.963804264	28.3375	22
AMBULATORY TIME (crossover), dark	B6	Light-Dark Zone Data	71.8372093	14.14348837	2.558076271	14.415	43	14.87928571	2.07549168	15	21	13.44113636	2.815454345	14.2175	22
AMBULATORY TIME (crossover), light	B6	Light-Dark Zone Data	71.8372093	14.73511628	3.395577041	15.095	43	14.98261905	2.962755313	15.095	21	14.49886364	3.818407151	15.265	22
AMBULATORY TIME (query), % Light	B6	Light-Dark Zone Data	71.8372093	52.32412326	8.087961275	52.59079	43	51.07402238	6.950286461	52.59079	21	53.51740136	9.042654022	53.52469	22
AMBULATORY TIME (query), Total	B6	Light-Dark Zone Data	71.8372093	31.60651163	3.399854782	31.485	43	32.56119048	3.86983233	32.33	21	30.69522727	2.659727643	30.92	22
AMBULATORY TIME (query), dark	B6	Light-Dark Zone Data	71.8372093	15.015	2.692381668	15.33	43	15.86	2.42911558	15.99	21	14.20840909	2.735438237	14.7825	22
AMBULATORY TIME (query), light	B6	Light-Dark Zone Data	71.8372093	16.59151163	3.286808145	16.905	43	16.70119048	3.38075284	16.905	21	16.48681818	3.270699483	16.8875	22
AMBULATORY TIME (s), 1	B6	Open Field	78.63888889	36.89055556	4.045812611	37.74	36	37.26526316	4.505995227	38.4	19	36.47176471	3.551230835	36.83	17
AMBULATORY TIME (s), 10	B6	Open Field	78.63888889	18.60944444	6.700684803	18.25	36	18.20842105	6.651592343	17.97	19	19.05764706	6.930973533	20.23	17
AMBULATORY TIME (s), 11	B6	Open Field	78.63888889	20.81833333	5.290091277	21.75	36	19.36263158	4.830015921	21.07	19	22.44529412	5.444567381	23.2	17
AMBULATORY TIME (s), 12	B6	Open Field	78.63888889	20.01194444	6.569660491	21.5	36	19.27684211	7.279596335	20.29	19	20.83352941	5.782558842	21.73	17
AMBULATORY TIME (s), 2	B6	Open Field	78.63888889	28.63527778	3.937494843	28.35	36	28.56473684	4.405464244	28.08	19	28.71411765	3.473911806	28.36	17
AMBULATORY TIME (s), 3	B6	Open Field	78.63888889	26.69166667	4.492980239	27.165	36	27.72052632	4.085882842	28.19	19	25.54176471	4.76608754	25.06	17
AMBULATORY TIME (s), 4	B6	Open Field	78.63888889	25.04305556	3.683190247	25.025	36	25.16210526	3.232540416	24.94	19	24.91	4.228978896	25.11	17
AMBULATORY TIME (s), 5	B6	Open Field	78.63888889	24.02694444	5.742921019	24.16	36	24.66263158	6.276551461	23.27	19	23.31647059	5.17789284	24.94	17
AMBULATORY TIME (s), 6	B6	Open Field	78.63888889	22.45916667	5.100667953	23.12	36	23.43421053	4.988246536	23.53	19	21.36941176	5.150543018	22.35	17
AMBULATORY TIME (s), 7	B6	Open Field	78.63888889	21.43833333	3.951060979	21.525	36	20.61684211	4.091211519	20.91	19	22.35647059	3.690731535	22.84	17
AMBULATORY TIME (s), 8	B6	Open Field	78.63888889	20.32027778	6.490863683	21.34	36	21.14157895	6.267961093	21.38	19	19.40235294	6.802038784	20.19	17
AMBULATORY TIME (s), 9	B6	Open Field	78.63888889	20.54388889	6.121018719	19.95	36	20.38368421	6.508954695	20.1	19	20.72294118	5.850806317	19.8	17
AMBULATORY TIME (s), Total	B6	Open Field	78.63888889	285.4888889	34.82557055	288.56	36	285.7994737	36.91257787	287.13	19	285.1417647	33.46559824	289.99	17
AMBULATORY TIME (whole body), % Light	B6	Light-Dark Zone Data	71.8372093	49.64828837	9.451000266	50.21405	43	48.79304048	6.760607356	49.35751	21	50.46466136	11.56217182	51.75163	22
AMBULATORY TIME (whole body), Total	B6	Light-Dark Zone Data	71.8372093	29.81348837	3.345779241	29.965	43	31.16095238	3.235842093	31.405	21	28.52727273	2.977854664	28.4975	22
AMBULATORY TIME (whole body), dark	B6	Light-Dark Zone Data	71.8372093	14.94697674	2.881355323	15.545	43	15.93809524	2.467145859	16.23	21	14.00090909	2.981186899	13.5825	22
AMBULATORY TIME (whole body), light	B6	Light-Dark Zone Data	71.8372093	14.86651163	3.393801867	15.4	43	15.22285714	2.717683099	15.485	21	14.52636364	3.969067055	15.0225	22
AST (IU/L), liver	B6	Clinical Chemistry	134.0588235	56.29411765	18.9135028	53	17	65.11111111	15.6799589	61	9	46.375	18.00743894	40.5	8
Alternation Ratio	B6	Spon Alt	82.81578947	48.955555	12.32509732	49.626865	38	45.35757	13.51110204	48.096265	20	52.95331611	9.718271416	53.316325	18
Ambulatory Activity, 24H	B6	IDC	111.5277778	64813.36167	14168.92596	64645.165	36	73610.26368	10264.24414	77760.67	19	54981.53	11226.45789	53493	17
Ambulatory Activity, Dark	B6	IDC	111.5277778	43194.25944	8254.121438	42149.335	36	47738.35105	5934.029102	47453	19	38115.56882	7582.588296	38186.67	17
Ambulatory Activity, Light	B6	IDC	111.5277778	21619.10211	6866.971338	21695.5	36	25871.91263	5356.009207	26375	19	16865.96094	5039.598188	17341.33	17
Ambulatory Activity, Light-Dark Ratio	B6	IDC	111.5277778	0.496592614	0.115821211	0.4892986	36	0.540980874	0.087069223	0.5388079	19	0.446982206	0.125940003	0.4026669	17
Average VCO2, Dark	B6	IDC	111.5277778	1.381287083	0.119650898	1.363467	36	1.370977632	0.133245044	1.352624	19	1.392809412	0.105243484	1.372469	17
Average VCO2, Light	B6	IDC	111.5277778	0.98421575	0.090658764	0.98414795	36	0.960055816	0.097211889	0.9451495	19	1.011218029	0.076680033	1.012353	17
Average VCO2, Light-Dark Ratio	B6	IDC	111.5277778	0.713668672	0.048004818	0.7075077	36	0.701458653	0.046366039	0.6934415	19	0.727315165	0.047408567	0.7079746	17
Average VO2, Dark	B6	IDC	111.5277778	1.548857222	0.130090335	1.5474605	36	1.547288368	0.140133096	1.56111	19	1.550610647	0.122155684	1.529131	17
Average VO2, Light	B6	IDC	111.5277778	1.195002106	0.107582811	1.1980925	36	1.160742042	0.104287476	1.137631	19	1.233292765	0.100654139	1.233865	17
Average VO2, Light-Dark Ratio	B6	IDC	111.5277778	0.772738181	0.050798642	0.7755695	36	0.751854642	0.050146591	0.7489122	19	0.796078606	0.041462195	0.7931887	17
B Arm Entry	B6	Spon Alt	82.81081081	17.91891892	3.839693118	18	37	18.57894737	4.375636963	19	19	17.22222222	3.153999432	18	18
B Arm Time	B6	Spon Alt	82.81578947	95.02565789	22.23445187	98.184	38	90.82475	26.57246562	96.664	20	99.69333333	15.58803607	101.4695	18
BODY LENGTH (cm)	B6	Gross Morphology	127.5555556	9.477777778	0.397931158	9.4	36	9.189473684	0.237801824	9.2	19	9.8	0.271569512	9.9	17
BODY WEIGHT (g)	B6	Frailty	65.11627907	23.61395349	3.697526934	23.3	43	20.35238095	1.477030483	20.4	21	26.72727273	2.115066546	26.85	22
BODY WEIGHT (g)	B6	Gross Morphology	127.5555556	26.29138889	4.71399688	24.18	36	22.25105263	1.286467578	22.53	19	30.80705882	2.386919471	30.96	17
BODY WEIGHT (g)	B6	IDC	111.5277778	25.14611111	4.711976399	22.985	36	21.14842105	1.267478964	21.1	19	29.61411765	2.563649885	29.61	17
BODY WEIGHT (g)	B6	Organ Weights	134.5714286	24.94190476	5.989477956	23.05	21	21.02454545	2.851169457	22.18	11	29.251	5.594635228	31.285	10
BODY WEIGHT (g), 10	B6	Body Weight	70.63157895	23.11789474	3.37995986	22.45	19	20.339	1.423590531	20.405	10	26.20555556	1.745330278	25.6	9
BODY WEIGHT (g), 12	B6	NMR	87.30555556	25.19166667	4.247319491	23.655	36	21.63	1.23081274	21.77	19	29.17235294	2.42020797	29.24	17
BODY WEIGHT (g), 14	B6	Body Weight	98.55555556	24.58638889	4.286142557	22.715	36	20.98526316	1.051170609	21.2	19	28.61117647	2.516455549	29.01	17
BODY WEIGHT (g), 16	B6	NMR	110.9722222	25.14611111	4.711976399	22.985	36	21.14842105	1.267478964	21.1	19	29.61411765	2.563649885	29.61	17
BODY WEIGHT (g), 19	B6	NMR	133	26.58484848	4.940904599	24.15	33	22.45388889	1.290012033	22.49	18	31.542	2.347397343	31.54	15
BODY WEIGHT (g), 4	B6	NMR	30.05555556	15.43027778	2.504507349	15.365	36	14.87368421	2.203238048	14.38	19	16.05235294	2.735165739	16.7	17
BODY WEIGHT (g), 6	B6	Body Weight	42.78947368	19.34263158	3.053245709	19.09	19	17.306	2.600680253	18.015	10	21.60555556	1.55578044	21.88	9
BODY WEIGHT (g), 8	B6	NMR	57	22.02861111	3.301342716	21.765	36	19.39842105	1.94600235	19.49	19	24.96823529	1.478002179	25.39	17
BODY.CONDITION	B6	Frailty	65.11627907	0	0	0	43	0	0	0	21	0	0	0	22
BRAIN (g)	B6	Organ Weights	134.5714286	0.459180952	0.033646718	0.4707	21	0.462527273	0.030933157	0.4733	11	0.4555	0.037734099	0.46435	10
BREATHING RATE DEPTH	B6	Frailty	65.11627907	0	0	0	43	0	0	0	21	0	0	0	22
BUN (mg/dL), liver	B6	Clinical Chemistry	134.0588235	24.47058824	2.502939448	24	17	24.66666667	3.391164992	25	9	24.25	1.035098339	24	8
C Arm Entry	B6	Spon Alt	82.81081081	20.16216216	4.1999571	20	37	21.57894737	4.62259895	22	19	18.66666667	3.180824902	18	18
C Arm Time	B6	Spon Alt	82.81578947	104.127	23.59280722	109.276	38	102.58035	28.12680453	109.276	20	105.8455	17.9258834	109.6765	18
CATARACTS	B6	Frailty	65.11627907	0	0	0	43	0	0	0	21	0	0	0	22
CENTER DISTANCE LEGACY (cm), 1	B6	Open Field	78.63888889	436.5197222	117.0339562	448.87	36	450.0463158	117.827069	456.99	19	421.4017647	117.8275789	439.98	17
CENTER DISTANCE LEGACY (cm), 10	B6	Open Field	78.63888889	179.2458333	107.1347445	149.54	36	199.19	120.418691	149.87	19	156.9552941	88.28525748	149.21	17
CENTER DISTANCE LEGACY (cm), 11	B6	Open Field	78.63888889	159.1261111	64.5429987	148.845	36	170.0168421	61.75637808	157.06	19	146.9541176	67.25948865	131.4	17
CENTER DISTANCE LEGACY (cm), 12	B6	Open Field	78.63888889	181.395	87.89893526	177.26	36	188.4778947	92.51253888	200.15	19	173.4788235	84.53735911	129.68	17
CENTER DISTANCE LEGACY (cm), 2	B6	Open Field	78.63888889	313.3361111	97.13561043	311.57	36	321.8857895	88.74047763	320.76	19	303.7805882	107.6881077	304.95	17
CENTER DISTANCE LEGACY (cm), 3	B6	Open Field	78.63888889	285.4966667	101.068878	279.965	36	285.6857895	112.4658109	277.41	19	285.2852941	90.08559805	282.52	17
CENTER DISTANCE LEGACY (cm), 4	B6	Open Field	78.63888889	263.6561111	89.87595112	265.355	36	265.5173684	87.47787129	255.72	19	261.5758824	95.14358919	304.27	17
CENTER DISTANCE LEGACY (cm), 5	B6	Open Field	78.63888889	223.0475	135.142401	192.905	36	241.3468421	178.7778482	184.83	19	202.5952941	56.14747781	200.98	17
CENTER DISTANCE LEGACY (cm), 6	B6	Open Field	78.63888889	222.8119444	119.2630781	202.355	36	231.9478947	144.7397639	210.62	19	212.6011765	85.65111418	186.85	17
CENTER DISTANCE LEGACY (cm), 7	B6	Open Field	78.63888889	196.0094444	86.43393817	183.02	36	198.2605263	97.44805605	181.01	19	193.4935294	75.1435235	205.48	17
CENTER DISTANCE LEGACY (cm), 8	B6	Open Field	78.63888889	179.2038889	103.2787486	165.51	36	205.3715789	120.1132216	178.56	19	149.9576471	73.35151315	139.21	17
CENTER DISTANCE LEGACY (cm), 9	B6	Open Field	78.63888889	182.4127778	73.00882736	183.845	36	187.2194737	78.61801069	197.17	19	177.0405882	68.1800247	179.25	17
CENTER DISTANCE LEGACY (cm), Total	B6	Open Field	78.63888889	2822.261111	753.3074508	2696.895	36	2944.966316	883.4513606	2722.97	19	2685.12	570.4693852	2665.56	17
CENTER TIME LEGACY (s), 1	B6	Open Field	78.63888889	43.92861111	16.12301339	42.55	36	42.54315789	18.07289101	40.72	19	45.47705882	14.01281724	43.11	17
CENTER TIME LEGACY (s), 10	B6	Open Field	78.63888889	36.49277778	32.91570147	28.605	36	30.40368421	22.30683508	27.51	19	43.29823529	41.43670221	36.94	17
CENTER TIME LEGACY (s), 11	B6	Open Field	78.63888889	36.28472222	32.03244146	24.845	36	32.83789474	31.05012392	23.85	19	40.13705882	33.61612518	30.87	17
CENTER TIME LEGACY (s), 12	B6	Open Field	78.63888889	35.12916667	22.28454357	34.755	36	26.99842105	15.96520879	26.65	19	44.21647059	25.16586576	45.84	17
CENTER TIME LEGACY (s), 2	B6	Open Field	78.63888889	48.73666667	18.06816806	43.895	36	48.17789474	20.01632961	44.9	19	49.36117647	16.20518778	43.37	17
CENTER TIME LEGACY (s), 3	B6	Open Field	78.63888889	46.84361111	23.56677627	43.66	36	43.97052632	22.14405525	44.23	19	50.05470588	25.34778198	43.09	17
CENTER TIME LEGACY (s), 4	B6	Open Field	78.63888889	47.71222222	26.98707681	40.63	36	46.71	27.60178799	38.37	19	48.83235294	27.08402447	45.45	17
CENTER TIME LEGACY (s), 5	B6	Open Field	78.63888889	49.09944444	34.26340104	36.81	36	46.32578947	29.02329396	42.4	19	52.19941176	40.01363634	36.1	17
CENTER TIME LEGACY (s), 6	B6	Open Field	78.63888889	39.59722222	24.88770662	34.235	36	31.97052632	18.42330965	24.13	19	48.12117647	28.75440398	45.38	17
CENTER TIME LEGACY (s), 7	B6	Open Field	78.63888889	36.45888889	20.40314412	32.37	36	32.25368421	19.9449752	25.51	19	41.15882353	20.46054553	45.01	17
CENTER TIME LEGACY (s), 8	B6	Open Field	78.63888889	40.65444444	33.585542	28.965	36	32.97315789	20.07907868	29.48	19	49.23941176	43.19185651	27	17
CENTER TIME LEGACY (s), 9	B6	Open Field	78.63888889	46.51305556	40.17248517	33.855	36	36.61894737	29.95916219	32.12	19	57.57117647	47.68995294	42.92	17
CENTER TIME LEGACY (s), Total	B6	Open Field	78.63888889	507.4508333	229.5405057	490.665	36	451.7836842	172.3414029	463.95	19	569.6670588	272.1211897	541.43	17
CHOL (mg/dL), lipid	B6	Clinical Chemistry	134.0588235	114.5294118	28.20930176	107	17	91.22222222	9.148466781	89	9	140.75	15.46193483	146	8
CLOCKWISE REVOLUTIONS (centroid), % Light	B6	Light-Dark Zone Data	71.8372093	53.81137023	22.91683325	60	43	51.2698419	26.79606509	60	21	56.23737455	18.81223339	57.77778	22
CLOCKWISE REVOLUTIONS (centroid), Total	B6	Light-Dark Zone Data	71.8372093	2.534883721	1.114810195	2.5	43	2.619047619	1.047673159	2.5	21	2.454545455	1.19432279	2	22
CLOCKWISE REVOLUTIONS (centroid), dark	B6	Light-Dark Zone Data	71.8372093	1.151162791	0.798323271	1	43	1.285714286	0.92966968	1	21	1.022727273	0.645077934	1	22
CLOCKWISE REVOLUTIONS (centroid), light	B6	Light-Dark Zone Data	71.8372093	1.38372093	0.857996069	1.5	43	1.333333333	0.763762616	1.5	21	1.431818182	0.954880378	1	22
CLOCKWISE REVOLUTIONS (crossover), % Light	B6	Light-Dark Zone Data	71.8372093	59.3235514	23.83147824	60	43	59.4161	29.08053208	60	21	59.23520955	18.17842051	61.25	22
CLOCKWISE REVOLUTIONS (crossover), Total	B6	Light-Dark Zone Data	71.8372093	2.604651163	1.088676236	2.5	43	2.547619048	0.973457265	2.5	21	2.659090909	1.208958265	2.25	22
CLOCKWISE REVOLUTIONS (crossover), dark	B6	Light-Dark Zone Data	71.8372093	1.093023256	0.757940615	1	43	1.119047619	0.906983488	1	21	1.068181818	0.6034712	1	22
CLOCKWISE REVOLUTIONS (crossover), light	B6	Light-Dark Zone Data	71.8372093	1.511627907	0.841543169	1.5	43	1.428571429	0.746420027	1.5	21	1.590909091	0.933967008	1.25	22
CLOCKWISE REVOLUTIONS (query), % Light	B6	Light-Dark Zone Data	71.8372093	55.85229419	24.55157037	54.54545	43	54.50783381	27.30435317	50	21	57.13564273	22.18106957	57.77778	22
CLOCKWISE REVOLUTIONS (query), Total	B6	Light-Dark Zone Data	71.8372093	2.674418605	1.154100974	2.5	43	2.738095238	1.04425868	2.5	21	2.613636364	1.27177995	2.5	22
CLOCKWISE REVOLUTIONS (query), dark	B6	Light-Dark Zone Data	71.8372093	1.151162791	0.744302836	1	43	1.238095238	0.83094897	1	21	1.068181818	0.660004591	1	22
CLOCKWISE REVOLUTIONS (query), light	B6	Light-Dark Zone Data	71.8372093	1.523255814	0.925521014	1.5	43	1.5	0.880340843	1.5	21	1.545454545	0.986927542	1	22
CLOCKWISE REVOLUTIONS (whole body), % Light	B6	Light-Dark Zone Data	71.88095238	56.3151931	26.57842717	60	42	50.50453524	26.92066312	50	21	62.12585095	25.544476	66.66667	21
CLOCKWISE REVOLUTIONS (whole body), Total	B6	Light-Dark Zone Data	71.8372093	2.302325581	1.220555762	2.5	43	2.380952381	0.998808814	2.5	21	2.227272727	1.420322505	2	22
CLOCKWISE REVOLUTIONS (whole body), dark	B6	Light-Dark Zone Data	71.8372093	1.023255814	0.816157434	1	43	1.19047619	0.828797178	1	21	0.863636364	0.789542034	0.75	22
CLOCKWISE REVOLUTIONS (whole body), light	B6	Light-Dark Zone Data	71.8372093	1.279069767	0.874930784	1	43	1.19047619	0.732737853	1	21	1.363636364	1.002162165	1	22
CLOCKWISE REVOLUTIONS, 1	B6	Open Field	78.63888889	7.166666667	2.863564213	7	36	7.842105263	3.304259169	7	19	6.411764706	2.123052741	7	17
CLOCKWISE REVOLUTIONS, 10	B6	Open Field	78.63888889	2.222222222	1.837873167	2	36	2.473684211	1.896441728	2	19	1.941176471	1.784327192	2	17
CLOCKWISE REVOLUTIONS, 11	B6	Open Field	78.63888889	2.277777778	1.446396727	2	36	1.947368421	1.268143184	2	19	2.647058824	1.578811914	3	17
CLOCKWISE REVOLUTIONS, 12	B6	Open Field	78.63888889	2.944444444	1.911535575	2.5	36	3.105263158	2.35454022	3	19	2.764705882	1.30045241	2	17
CLOCKWISE REVOLUTIONS, 2	B6	Open Field	78.63888889	3.444444444	2.144020848	3	36	3.789473684	2.097060042	4	19	3.058823529	2.192902991	3	17
CLOCKWISE REVOLUTIONS, 3	B6	Open Field	78.63888889	4	1.942016625	4	36	3.894736842	1.728671193	4	19	4.117647059	2.204607475	4	17
CLOCKWISE REVOLUTIONS, 4	B6	Open Field	78.63888889	3.555555556	1.747560658	3.5	36	3.578947368	2.008752777	4	19	3.529411765	1.462773353	3	17
CLOCKWISE REVOLUTIONS, 5	B6	Open Field	78.63888889	3.027777778	2.00693243	3	36	3.157894737	2.007296631	3	19	2.882352941	2.057983022	3	17
CLOCKWISE REVOLUTIONS, 6	B6	Open Field	78.63888889	2.138888889	1.709682974	2	36	2	2.054804668	1	19	2.294117647	1.263165957	2	17
CLOCKWISE REVOLUTIONS, 7	B6	Open Field	78.63888889	2.472222222	1.698505412	2	36	2.736842105	2.130260945	2	19	2.176470588	1.014599312	2	17
CLOCKWISE REVOLUTIONS, 8	B6	Open Field	78.63888889	2.444444444	1.779958979	2	36	2.473684211	1.645479365	2	19	2.411764706	1.970368732	2	17
CLOCKWISE REVOLUTIONS, 9	B6	Open Field	78.63888889	2.5	2.007130147	2	36	2.684210526	2.28649736	2	19	2.294117647	1.686887144	2	17
CLOCKWISE REVOLUTIONS, Total	B6	Open Field	78.63888889	38.19444444	9.838174757	38	36	39.68421053	11.37273851	39	19	36.52941176	7.787150049	35	17
COAT CONDITION	B6	Frailty	65.11627907	0.38372093	0.213731287	0.5	43	0.428571429	0.179284291	0.5	21	0.340909091	0.238365647	0.5	22
CORNEAL OPACITY	B6	Frailty	65.11627907	0	0	0	43	0	0	0	21	0	0	0	22
COUNTER CLOCKWISE REVOLUTIONS (centroid), % Light	B6	Light-Dark Zone Data	71.87804878	64.6378478	23.05361756	66.66667	41	64.581	21.51853513	68.627455	20	64.69198857	24.96071451	62.5	21
COUNTER CLOCKWISE REVOLUTIONS (centroid), Total	B6	Light-Dark Zone Data	71.8372093	2.662790698	1.541956589	2.5	43	3.166666667	1.675808263	3	21	2.181818182	1.258735709	2.25	22
COUNTER CLOCKWISE REVOLUTIONS (centroid), dark	B6	Light-Dark Zone Data	71.8372093	0.906976744	0.734002514	1	43	1.023809524	0.798063132	1	21	0.795454545	0.666531372	0.5	22
COUNTER CLOCKWISE REVOLUTIONS (centroid), light	B6	Light-Dark Zone Data	71.8372093	1.755813953	1.255331928	2	43	2.142857143	1.424279266	2	21	1.386363636	0.962781414	1	22
COUNTER CLOCKWISE REVOLUTIONS (crossover), % Light	B6	Light-Dark Zone Data	71.85714286	63.91912357	25.9762338	66.66667	42	64.1884925	23.38333666	66.66667	20	63.67424273	28.68030263	64.583335	22
COUNTER CLOCKWISE REVOLUTIONS (crossover), Total	B6	Light-Dark Zone Data	71.8372093	2.662790698	1.576316269	2.5	43	3.119047619	1.76709339	3	21	2.227272727	1.26045412	2.25	22
COUNTER CLOCKWISE REVOLUTIONS (crossover), dark	B6	Light-Dark Zone Data	71.8372093	0.88372093	0.807975198	0.5	43	1.047619048	0.906983488	1	21	0.727272727	0.685344417	0.5	22
COUNTER CLOCKWISE REVOLUTIONS (crossover), light	B6	Light-Dark Zone Data	71.8372093	1.779069767	1.216466025	1.5	43	2.071428571	1.434274331	2	21	1.5	0.912870929	1.5	22
COUNTER CLOCKWISE REVOLUTIONS (query), % Light	B6	Light-Dark Zone Data	71.87804878	64.7996522	21.5148017	66.66667	41	63.623017	19.97322198	66.66667	20	65.92025714	23.325678	66.66667	21
COUNTER CLOCKWISE REVOLUTIONS (query), Total	B6	Light-Dark Zone Data	71.8372093	2.802325581	1.604085316	2.5	43	3.19047619	1.826719673	3	21	2.431818182	1.293716081	2.5	22
COUNTER CLOCKWISE REVOLUTIONS (query), dark	B6	Light-Dark Zone Data	71.8372093	0.976744186	0.801438353	0.5	43	1.071428571	0.825919401	1	21	0.886363636	0.785763477	0.5	22
COUNTER CLOCKWISE REVOLUTIONS (query), light	B6	Light-Dark Zone Data	71.8372093	1.825581395	1.214415992	2	43	2.119047619	1.456921085	2	21	1.545454545	0.871630805	1.5	22
COUNTER CLOCKWISE REVOLUTIONS (whole body), % Light	B6	Light-Dark Zone Data	71.85714286	67.19139214	24.41472531	66.66667	42	68.2675075	22.46924232	68.627455	20	66.21310545	26.54963515	66.66667	22
COUNTER CLOCKWISE REVOLUTIONS (whole body), Total	B6	Light-Dark Zone Data	71.8372093	2.476744186	1.463660969	2.5	43	2.928571429	1.567527626	3	21	2.045454545	1.243163121	1.75	22
COUNTER CLOCKWISE REVOLUTIONS (whole body), dark	B6	Light-Dark Zone Data	71.8372093	0.755813953	0.658028197	0.5	43	0.857142857	0.691788572	1	21	0.659090909	0.624621097	0.5	22
COUNTER CLOCKWISE REVOLUTIONS (whole body), light	B6	Light-Dark Zone Data	71.8372093	1.720930233	1.181717503	1.5	43	2.071428571	1.316108984	2	21	1.386363636	0.950336008	1	22
COUNTER CLOCKWISE REVOLUTIONS, 1	B6	Open Field	78.63888889	7.083333333	2.998809288	7	36	7.368421053	3.112885876	7	19	6.764705882	2.926803114	7	17
COUNTER CLOCKWISE REVOLUTIONS, 10	B6	Open Field	78.63888889	1.694444444	1.369451286	1	36	1.842105263	1.50048725	2	19	1.529411765	1.23073388	1	17
COUNTER CLOCKWISE REVOLUTIONS, 11	B6	Open Field	78.63888889	2.194444444	1.489380397	2	36	2.315789474	1.565340984	2	19	2.058823529	1.434860108	2	17
COUNTER CLOCKWISE REVOLUTIONS, 12	B6	Open Field	78.63888889	1.555555556	2.090036834	1	36	1.263157895	1.326738074	1	19	1.882352941	2.712986199	1	17
COUNTER CLOCKWISE REVOLUTIONS, 2	B6	Open Field	78.63888889	4.027777778	1.715244441	4	36	3.947368421	1.71508614	4	19	4.117647059	1.763602596	4	17
COUNTER CLOCKWISE REVOLUTIONS, 3	B6	Open Field	78.63888889	3.138888889	2.099697635	3	36	3.157894737	2.034785216	3	19	3.117647059	2.232777221	3	17
COUNTER CLOCKWISE REVOLUTIONS, 4	B6	Open Field	78.63888889	3.083333333	1.421769521	3	36	3.421052632	1.57465303	4	19	2.705882353	1.159994929	3	17
COUNTER CLOCKWISE REVOLUTIONS, 5	B6	Open Field	78.63888889	3	1.927248223	3	36	3.052631579	1.985326287	3	19	2.941176471	1.919328927	2	17
COUNTER CLOCKWISE REVOLUTIONS, 6	B6	Open Field	78.63888889	2.805555556	2.24014597	2	36	3.210526316	2.507299286	2	19	2.352941176	1.868862504	2	17
COUNTER CLOCKWISE REVOLUTIONS, 7	B6	Open Field	78.63888889	2.305555556	1.430673057	2	36	2.315789474	1.293257368	2	19	2.294117647	1.611082939	2	17
COUNTER CLOCKWISE REVOLUTIONS, 8	B6	Open Field	78.63888889	2.75	1.841970994	3	36	2.578947368	1.835325871	2	19	2.941176471	1.886484437	3	17
COUNTER CLOCKWISE REVOLUTIONS, 9	B6	Open Field	78.63888889	2.194444444	1.635664032	2	36	2.157894737	1.833732014	2	19	2.235294118	1.437420075	2	17
COUNTER CLOCKWISE REVOLUTIONS, Total	B6	Open Field	78.63888889	35.83333333	11.04148023	33	36	36.63157895	11.26060254	33	19	34.94117647	11.06498186	31	17
CREX (mg/dL), liver	B6	Clinical Chemistry	134.0588235	0.111176471	0.031599516	0.1	17	0.118888889	0.030184617	0.11	9	0.1025	0.032841611	0.09	8
DERMATITIS	B6	Frailty	65.11627907	0	0	0	43	0	0	0	21	0	0	0	22
DIARRHEA	B6	Frailty	65.11627907	0	0	0	43	0	0	0	21	0	0	0	22
DISTENDED ABDOMEN	B6	Frailty	65.11904762	0	0	0	42	0	0	0	21	0	0	0	21
DURATION (centroid), % Light	B6	Light-Dark Zone Data	71.8372093	46.54578837	11.53864341	48.65167	43	44.08972333	9.760751294	43.15333	21	48.89021409	12.79667045	51.153745	22
DURATION (centroid), Total	B6	Light-Dark Zone Data	71.8372093	300.0011628	0.002399705	300	43	300.0014286	0.00280306	300	21	300.0009091	0.001973855	300	22
DURATION (centroid), dark	B6	Light-Dark Zone Data	71.8372093	160.3632558	34.61604348	154.045	43	167.7316667	29.2825922	170.54	21	153.3297727	38.38988891	146.54	22
DURATION (centroid), light	B6	Light-Dark Zone Data	71.8372093	139.637907	34.61605097	145.955	43	132.2697619	29.28216622	129.46	21	146.6711364	38.39031155	153.4625	22
DURATION (crossover), % Light	B6	Light-Dark Zone Data	71.8372093	46.30946837	11.57580764	47.91167	43	43.97137476	9.16853372	44.93667	21	48.541285	13.31370383	50.84165	22
DURATION (crossover), Total	B6	Light-Dark Zone Data	71.8372093	299.9998837	0.005720512	300	43	300.0009524	0.00201187	300	21	299.9988636	0.00770464	300	22
DURATION (crossover), dark	B6	Light-Dark Zone Data	71.8372093	161.0715116	34.72735073	156.265	43	168.0864286	27.50579108	165.19	21	154.3754545	39.94064301	147.4775	22
DURATION (crossover), light	B6	Light-Dark Zone Data	71.8372093	138.9283721	34.72753852	143.735	43	131.9145238	27.50558261	134.81	21	145.6234091	39.94147312	152.5275	22
DURATION (query), % Light	B6	Light-Dark Zone Data	71.8372093	47.04963419	11.09623621	49.20364	43	44.5153081	9.160867445	45.28813	21	49.46876364	12.40056505	51.32224	22
DURATION (query), Total	B6	Light-Dark Zone Data	71.8372093	308.9652326	5.649759261	307.75	43	308.4411905	6.245548796	307.045	21	309.4654545	5.11403878	308.16	22
DURATION (query), dark	B6	Light-Dark Zone Data	71.8372093	163.6972093	34.79150407	161.705	43	171.0402381	27.6731538	170.805	21	156.6879545	39.82677075	149.025	22
DURATION (query), light	B6	Light-Dark Zone Data	71.8372093	145.2680233	33.84572441	152.735	43	137.4009524	28.76814452	139.595	21	152.7775	37.17393454	157.015	22
DURATION (whole body), % Light	B6	Light-Dark Zone Data	71.8372093	46.79489023	11.7350235	49.12609	43	44.26511429	9.558167343	44.88899	21	49.20967636	13.26290932	51.36905	22
DURATION (whole body), Total	B6	Light-Dark Zone Data	71.8372093	291.0365116	5.65015134	292.255	43	291.56	6.246053554	292.955	21	290.5368182	5.114428829	291.8425	22
DURATION (whole body), dark	B6	Light-Dark Zone Data	71.8372093	154.7330233	33.84520069	147.265	43	162.5995238	28.76805467	160.405	21	147.2240909	37.17328299	142.9875	22
DURATION (whole body), light	B6	Light-Dark Zone Data	71.8372093	136.3034884	34.79128403	138.295	43	128.9604762	27.67299645	129.195	21	143.3127273	39.82649644	150.975	22
Directed Ambulatory Locomation, Dark	B6	IDC	111.5277778	272.9382661	117.5215684	243.583	36	360.1089579	89.1189381	390.4031	19	175.5121988	46.56965049	177.0523	17
Directed Ambulatory Locomation, Light	B6	IDC	111.5277778	77.55641583	42.94430656	68.31881	36	104.4124321	42.47213802	94.45042	19	47.54086824	13.82492522	47.56492	17
Directed Ambulatory Locomation, Light-Dark Ratio	B6	IDC	111.5277778	0.291176358	0.113288258	0.2611384	36	0.290489668	0.10345264	0.2703312	19	0.291943835	0.126623205	0.2559588	17
Directed Ambulatory Locomtion, 24h	B6	IDC	111.5277778	350.4946778	152.5768486	305.4352	36	464.5213842	117.9885436	458.3246	19	223.0530647	50.66006426	229.0459	17
Distance Traveled (m), Light-Dark Ratio	B6	IDC	111.5277778	0.328237133	0.10999675	0.3053964	36	0.3243779	0.098329783	0.306859	19	0.332550394	0.124709234	0.2962134	17
Distance Traveled, 24h (m)	B6	IDC	111.5277778	410.6532361	154.0713169	359.1245	36	525.7261263	118.9838347	525.1855	19	282.0423588	51.96976784	295.2623	17
Distance Traveled, Dark (m)	B6	IDC	111.5277778	311.0866333	116.6978074	286.05385	36	397.3598737	88.0763792	427.1376	19	214.6636	48.43486202	215.9352	17
Distance Traveled, Light (m)	B6	IDC	111.5277778	99.5666025	45.98564762	90.23801	36	128.3662511	45.02693916	118.2935	19	67.37876	16.10161129	69.16634	17
ENTRY COUNT (centroid), % Light	B6	Light-Dark Zone Data	71.8372093	50.09213233	0.505667203	50	43	50.00379571	0.496526763	50	21	50.17645364	0.511221814	50	22
ENTRY COUNT (centroid), Total	B6	Light-Dark Zone Data	71.8372093	45.53488372	16.64345837	43.5	43	49.5	16.05692997	48.5	21	41.75	16.66529756	38.5	22
ENTRY COUNT (centroid), dark	B6	Light-Dark Zone Data	71.8372093	22.74418605	8.350486223	22	43	24.73809524	7.990023541	24	21	20.84090909	8.419628942	19.25	22
ENTRY COUNT (centroid), light	B6	Light-Dark Zone Data	71.8372093	22.79069767	8.297469894	21.5	43	24.76190476	8.072513623	24.5	21	20.90909091	8.248573273	19.5	22
ENTRY COUNT (crossover), % Light	B6	Light-Dark Zone Data	71.8372093	50.1360907	0.851392915	50	43	49.98861143	0.761538394	50	21	50.27686636	0.924610005	50	22
ENTRY COUNT (crossover), Total	B6	Light-Dark Zone Data	71.8372093	27.93023256	10.2414781	26	43	32.26190476	10.71986363	29.5	21	23.79545455	7.978630821	22.75	22
ENTRY COUNT (crossover), dark	B6	Light-Dark Zone Data	71.8372093	13.94186047	5.126041476	13	43	16.11904762	5.307788527	14.5	21	11.86363636	4.056687067	11.5	22
ENTRY COUNT (crossover), light	B6	Light-Dark Zone Data	71.8372093	13.98837209	5.122880946	13	43	16.14285714	5.420200313	14.5	21	11.93181818	3.928817387	11.5	22
ENTRY COUNT (query), % Light	B6	Light-Dark Zone Data	71.8372093	59.31025395	11.32549497	63.75	43	56.12612714	10.7932201	56.52174	21	62.34964773	11.21476296	65.24483	22
ENTRY COUNT (query), Total	B6	Light-Dark Zone Data	71.8372093	49.11627907	15.79136187	46.5	43	54.35714286	17.49795906	49	21	44.11363636	12.38752427	42.5	22
ENTRY COUNT (query), dark	B6	Light-Dark Zone Data	71.8372093	19.8255814	7.640652335	18.5	43	23.26190476	7.303456455	24	21	16.54545455	6.548189664	14.75	22
ENTRY COUNT (query), light	B6	Light-Dark Zone Data	71.8372093	29.29069767	11.58058338	25.5	43	31.0952381	13.45512825	27.5	21	27.56818182	9.457040026	25.5	22
ENTRY COUNT (whole body), % Light	B6	Light-Dark Zone Data	71.8372093	40.83071442	11.37970705	36.17021	43	43.87731429	11.05768372	42.6087	21	37.92259636	11.15365172	34.786165	22
ENTRY COUNT (whole body), Total	B6	Light-Dark Zone Data	71.8372093	49.12790698	15.80464557	46.5	43	54.35714286	17.49795906	49	21	44.13636364	12.43093474	42.5	22
ENTRY COUNT (whole body), dark	B6	Light-Dark Zone Data	71.8372093	29.24418605	11.60068353	26	43	31.07142857	13.42133164	28	21	27.5	9.543135154	25	22
ENTRY COUNT (whole body), light	B6	Light-Dark Zone Data	71.8372093	19.88372093	7.645288939	18.5	43	23.28571429	7.437357442	24	21	16.63636364	6.449772639	15	22
EYE DISCHARGE SWELLING	B6	Frailty	65.11627907	0.011627907	0.076249285	0	43	0.023809524	0.109108945	0	21	0	0	0	22
Energy Expenditure (kcal), Light-Dark Ratio	B6	IDC	111.5277778	0.760889531	0.04974829	0.76191375	36	0.741796779	0.048978671	0.7417153	19	0.782228488	0.042407066	0.7760389	17
Energy Expenditure, 24h (kcal)	B6	IDC	111.5277778	9.669498889	0.777446473	9.6871085	36	9.540393789	0.814385713	9.478043	19	9.813792824	0.730843907	9.805446	17
Energy Expenditure, Dark (kcal)	B6	IDC	111.5277778	5.494921528	0.462122573	5.465525	36	5.482283053	0.501206696	5.507092	19	5.509046882	0.429121992	5.445733	17
Energy Expenditure, Light (kcal)	B6	IDC	111.5277778	4.174577722	0.374711983	4.181668	36	4.058110947	0.370901126	3.981544	19	4.304746471	0.343904765	4.320129	17
FAT MASS (g), 12	B6	NMR	87.30555556	3.294722222	1.465011918	2.84	36	2.412631579	0.596562767	2.24	19	4.280588235	1.529025305	4.04	17
FAT MASS (g), 16	B6	NMR	110.9722222	2.843888889	1.525807098	2.265	36	1.821578947	0.410436937	1.77	19	3.986470588	1.508314213	3.99	17
FAT MASS (g), 19	B6	NMR	133	3.306666667	1.940751573	2.31	33	1.931111111	0.416807035	1.995	18	4.957333333	1.745318091	4.75	15
FAT MASS (g), 4	B6	NMR	30.05555556	1.359166667	0.485965166	1.24	36	1.518947368	0.541303927	1.46	19	1.180588235	0.350383194	1.14	17
FAT MASS (g), 8	B6	NMR	57	2.1025	0.536264194	2.025	36	1.964210526	0.453447483	1.9	19	2.257058824	0.591330752	2.22	17
FEMUR (g)	B6	Organ Weights	134.5714286	0.078338095	0.016412906	0.0771	21	0.076245455	0.017188855	0.0748	11	0.08064	0.016096735	0.08625	10
FRACTION TIME AMBULATORY, 1	B6	Open Field	78.63888889	0.122968517	0.013486031	0.1258	36	0.124217546	0.015019972	0.128	19	0.121572543	0.011837424	0.1227667	17
FRACTION TIME AMBULATORY, 10	B6	Open Field	78.63888889	0.06203148	0.022335614	0.06083333	36	0.060694735	0.02217197	0.0599	19	0.063525489	0.023103246	0.06743333	17
FRACTION TIME AMBULATORY, 11	B6	Open Field	78.63888889	0.069394446	0.017633639	0.0725	36	0.064542105	0.016100052	0.07023333	19	0.074817651	0.018148561	0.07733333	17
FRACTION TIME AMBULATORY, 12	B6	Open Field	78.63888889	0.066706483	0.02189887	0.071666665	36	0.064256142	0.024265324	0.06763333	19	0.069445098	0.019275197	0.07243333	17
FRACTION TIME AMBULATORY, 2	B6	Open Field	78.63888889	0.095450926	0.013124985	0.0945	36	0.095215786	0.01468488	0.0936	19	0.095713731	0.011579713	0.09453333	17
FRACTION TIME AMBULATORY, 3	B6	Open Field	78.63888889	0.088972221	0.014976598	0.09055	36	0.092401753	0.013619604	0.09396667	19	0.085139216	0.015886958	0.08353333	17
FRACTION TIME AMBULATORY, 4	B6	Open Field	78.63888889	0.083476852	0.0122773	0.083416665	36	0.083873684	0.010775134	0.08313333	19	0.083033334	0.014096596	0.0837	17
FRACTION TIME AMBULATORY, 5	B6	Open Field	78.63888889	0.080089816	0.019143072	0.080533335	36	0.082208775	0.020921844	0.07756667	19	0.077721567	0.017259639	0.08313333	17
FRACTION TIME AMBULATORY, 6	B6	Open Field	78.63888889	0.07486389	0.017002228	0.07706667	36	0.078114037	0.01662749	0.07843333	19	0.071231372	0.017168477	0.0745	17
FRACTION TIME AMBULATORY, 7	B6	Open Field	78.63888889	0.071461112	0.013170205	0.07175	36	0.068722806	0.013637371	0.0697	19	0.074521571	0.012302442	0.07613333	17
FRACTION TIME AMBULATORY, 8	B6	Open Field	78.63888889	0.06773426	0.021636215	0.071133335	36	0.070471932	0.020893209	0.07126667	19	0.064674509	0.022673462	0.0673	17
FRACTION TIME AMBULATORY, 9	B6	Open Field	78.63888889	0.06847963	0.020403396	0.0665	36	0.067945615	0.021696516	0.067	19	0.069076471	0.019502688	0.066	17
FRACTION TIME AMBULATORY, Total	B6	Open Field	78.63888889	0.951629617	0.116085237	0.96186665	36	0.952664884	0.123041909	0.9571	19	0.950472553	0.11155202	0.9666333	17
FRACTION TIME CENTER, 1	B6	Open Field	78.63888889	0.1464287	0.053743371	0.14183335	36	0.141810525	0.060242961	0.1357333	19	0.15159019	0.046709387	0.1437	17
FRACTION TIME CENTER, 10	B6	Open Field	78.63888889	0.121642589	0.109719003	0.09535	36	0.101345612	0.074356109	0.0917	19	0.144327446	0.138122342	0.1231333	17
FRACTION TIME CENTER, 11	B6	Open Field	78.63888889	0.120949076	0.106774805	0.082816665	36	0.10945965	0.10350041	0.0795	19	0.133790198	0.112053754	0.1029	17
FRACTION TIME CENTER, 12	B6	Open Field	78.63888889	0.117097224	0.074281819	0.11585	36	0.089994731	0.053217359	0.08883333	19	0.147388245	0.08388623	0.1528	17
FRACTION TIME CENTER, 2	B6	Open Field	78.63888889	0.162455568	0.060227234	0.14631665	36	0.160592992	0.066721106	0.1496667	19	0.164537271	0.0540173	0.1445667	17
FRACTION TIME CENTER, 3	B6	Open Field	78.63888889	0.156145373	0.078555925	0.1455333	36	0.146568426	0.073813522	0.1474333	19	0.166849019	0.08449261	0.1436333	17
FRACTION TIME CENTER, 4	B6	Open Field	78.63888889	0.159040737	0.089956925	0.1354333	36	0.155699998	0.092005962	0.1279	19	0.162774504	0.090280085	0.1515	17
FRACTION TIME CENTER, 5	B6	Open Field	78.63888889	0.163664808	0.114211333	0.1227	36	0.154419292	0.096744313	0.1413333	19	0.173998031	0.13337878	0.1203333	17
FRACTION TIME CENTER, 6	B6	Open Field	78.63888889	0.13199074	0.082959021	0.11411665	36	0.106568424	0.061411043	0.08043333	19	0.160403916	0.095848007	0.1512667	17
FRACTION TIME CENTER, 7	B6	Open Field	78.63888889	0.121529634	0.068010483	0.1079	36	0.107512284	0.066483252	0.08503333	19	0.137196083	0.068201821	0.1500333	17
FRACTION TIME CENTER, 8	B6	Open Field	78.63888889	0.135514816	0.111951809	0.09655	36	0.109910528	0.066930266	0.09826667	19	0.164131372	0.143972857	0.09	17
FRACTION TIME CENTER, 9	B6	Open Field	78.63888889	0.155043524	0.133908287	0.11285	36	0.122063167	0.099863882	0.1070667	19	0.191903924	0.158966511	0.1430667	17
FRACTION TIME CENTER, Total	B6	Open Field	78.63888889	1.6915028	0.76513498	1.63555	36	1.505945637	0.574471349	1.5465	19	1.898890218	0.907070557	1.804767	17
FRACTION TIME MARGINS, 1	B6	Open Field	78.63888889	0.85357315	0.053744193	0.8581833	36	0.858189468	0.060242953	0.8642667	19	0.848413735	0.046711929	0.8563333	17
FRACTION TIME MARGINS, 10	B6	Open Field	78.63888889	0.878362044	0.109715926	0.90465	36	0.898659653	0.074355294	0.9083	19	0.855676482	0.138117257	0.8768667	17
FRACTION TIME MARGINS, 11	B6	Open Field	78.63888889	0.879054633	0.106776065	0.91718335	36	0.890542111	0.103501075	0.9205	19	0.866215688	0.112056192	0.8971	17
FRACTION TIME MARGINS, 12	B6	Open Field	78.63888889	0.882907408	0.074282368	0.88416665	36	0.910012289	0.053213305	0.9111667	19	0.852613718	0.083888246	0.8472	17
FRACTION TIME MARGINS, 2	B6	Open Field	78.63888889	0.837549992	0.060224455	0.85368335	36	0.839412268	0.066723835	0.8503333	19	0.835468624	0.054006755	0.8554333	17
FRACTION TIME MARGINS, 3	B6	Open Field	78.63888889	0.843855556	0.07855561	0.8544667	36	0.853431579	0.073813528	0.8525667	19	0.833152941	0.084492229	0.8563667	17
FRACTION TIME MARGINS, 4	B6	Open Field	78.63888889	0.840961114	0.089955651	0.8645667	36	0.844301753	0.092006031	0.8721	19	0.837227459	0.090277238	0.8485	17
FRACTION TIME MARGINS, 5	B6	Open Field	78.63888889	0.836340747	0.114211919	0.8773	36	0.845584221	0.096748612	0.8586667	19	0.826009806	0.133376726	0.8796667	17
FRACTION TIME MARGINS, 6	B6	Open Field	78.63888889	0.868012967	0.082960695	0.88588335	36	0.893435089	0.061414623	0.9195667	19	0.839600006	0.095848724	0.8487333	17
FRACTION TIME MARGINS, 7	B6	Open Field	78.63888889	0.878470364	0.06801048	0.8921	36	0.892487716	0.066483249	0.9149667	19	0.862803912	0.068201817	0.8499667	17
FRACTION TIME MARGINS, 8	B6	Open Field	78.63888889	0.864486111	0.111952818	0.90345	36	0.890091226	0.066932839	0.9017333	19	0.835868629	0.143972858	0.91	17
FRACTION TIME MARGINS, 9	B6	Open Field	78.63888889	0.844959253	0.133903152	0.88715	36	0.877938584	0.099864651	0.8929333	19	0.8081	0.158957042	0.8569333	17
FRACTION TIME MARGINS, Total	B6	Open Field	78.63888889	10.30853272	0.765137131	10.3645	36	10.49408505	0.574482013	10.45353	19	10.10115071	0.907069414	10.19527	17
FRACTION TIME MOVING, 1	B6	Open Field	78.63888889	0.904299083	0.038164713	0.90688335	36	0.906347379	0.039865421	0.9129	19	0.902009812	0.037252305	0.8952	17
FRACTION TIME MOVING, 10	B6	Open Field	78.63888889	0.637112961	0.110874275	0.65993335	36	0.614040353	0.106452708	0.6237667	19	0.662899994	0.11315376	0.6851	17
FRACTION TIME MOVING, 11	B6	Open Field	78.63888889	0.652680561	0.098445864	0.6509167	36	0.617185974	0.093316495	0.6398667	19	0.692350982	0.090750718	0.6981667	17
FRACTION TIME MOVING, 12	B6	Open Field	78.63888889	0.641170375	0.116124829	0.67813335	36	0.627784216	0.112710501	0.6605667	19	0.656131376	0.121474946	0.6927	17
FRACTION TIME MOVING, 2	B6	Open Field	78.63888889	0.83545185	0.041948316	0.839	36	0.827492984	0.041156349	0.8327333	19	0.844347053	0.042242074	0.8484333	17
FRACTION TIME MOVING, 3	B6	Open Field	78.63888889	0.810022228	0.055504341	0.81953335	36	0.812340358	0.052817294	0.8235667	19	0.807431376	0.059893344	0.7945667	17
FRACTION TIME MOVING, 4	B6	Open Field	78.63888889	0.771316672	0.060358967	0.77056665	36	0.753275437	0.059786122	0.7638	19	0.791480406	0.055944892	0.7937333	17
FRACTION TIME MOVING, 5	B6	Open Field	78.63888889	0.745141672	0.088768678	0.75653335	36	0.741228079	0.096016047	0.7363333	19	0.749515688	0.082627184	0.7655333	17
FRACTION TIME MOVING, 6	B6	Open Field	78.63888889	0.724848153	0.087390142	0.7116833	36	0.718684211	0.088539735	0.6984333	19	0.731737265	0.088268221	0.7601667	17
FRACTION TIME MOVING, 7	B6	Open Field	78.63888889	0.710803708	0.058854865	0.71796665	36	0.688261416	0.057256997	0.6760667	19	0.735998035	0.051100403	0.7390333	17
FRACTION TIME MOVING, 8	B6	Open Field	78.63888889	0.677382411	0.116953574	0.69896665	36	0.684780705	0.100581035	0.678	19	0.669113729	0.135654611	0.7139333	17
FRACTION TIME MOVING, 9	B6	Open Field	78.63888889	0.685424078	0.096642098	0.68565	36	0.670894742	0.088978802	0.6813	19	0.701662747	0.104846765	0.6883333	17
FRACTION TIME MOVING, Total	B6	Open Field	78.63888889	8.795653722	0.547633672	8.761883	36	8.662315789	0.557131222	8.686767	19	8.944678471	0.511989705	8.974433	17
FRACTION TIME RESTING, 1	B6	Open Field	78.63888889	0.095703704	0.038166561	0.093116665	36	0.093656141	0.03986771	0.0871	19	0.097992158	0.03725379	0.1048	17
FRACTION TIME RESTING, 10	B6	Open Field	78.63888889	0.362890739	0.110874497	0.3400833	36	0.385964905	0.106451881	0.3762333	19	0.337101965	0.113154312	0.3149	17
FRACTION TIME RESTING, 11	B6	Open Field	78.63888889	0.347321292	0.098444076	0.3490833	36	0.382815784	0.09331506	0.3601333	19	0.307650976	0.090748228	0.3018333	17
FRACTION TIME RESTING, 12	B6	Open Field	78.63888889	0.358833328	0.116123002	0.3218833	36	0.372221047	0.112707025	0.3394667	19	0.343870582	0.12147432	0.3073333	17
FRACTION TIME RESTING, 2	B6	Open Field	78.63888889	0.16455463	0.041946124	0.16101665	36	0.172515784	0.041150373	0.1672667	19	0.155656869	0.042242778	0.1515667	17
FRACTION TIME RESTING, 3	B6	Open Field	78.63888889	0.189982404	0.055504798	0.18048335	36	0.187666663	0.052820098	0.1764333	19	0.192570585	0.059891722	0.2054333	17
FRACTION TIME RESTING, 4	B6	Open Field	78.63888889	0.228687958	0.060358225	0.22945	36	0.246731579	0.059785878	0.2362	19	0.208521559	0.055941497	0.2062667	17
FRACTION TIME RESTING, 5	B6	Open Field	78.63888889	0.254861108	0.088769728	0.24346665	36	0.258775435	0.096018047	0.2636667	19	0.250486272	0.08262695	0.2344667	17
FRACTION TIME RESTING, 6	B6	Open Field	78.63888889	0.275158331	0.087393878	0.2883167	36	0.281321058	0.088544348	0.3015667	19	0.268270576	0.088271318	0.2398667	17
FRACTION TIME RESTING, 7	B6	Open Field	78.63888889	0.289200922	0.058853369	0.28203335	36	0.311742095	0.057253188	0.3239333	19	0.264007847	0.051102679	0.2609667	17
FRACTION TIME RESTING, 8	B6	Open Field	78.63888889	0.322621292	0.116955251	0.30103335	36	0.315221047	0.100579508	0.322	19	0.330892153	0.13565878	0.2860667	17
FRACTION TIME RESTING, 9	B6	Open Field	78.63888889	0.314577772	0.096642452	0.31435	36	0.329108763	0.088978945	0.3187	19	0.298337253	0.104846765	0.3116667	17
FRACTION TIME RESTING, Total	B6	Open Field	78.63888889	3.204393528	0.547637002	3.2382	36	3.337740368	0.557134932	3.313267	19	3.055358824	0.51198712	3.025567	17
FRACTION TIME VERTICAL, 1	B6	Open Field	78.63888889	0.080805557	0.022106979	0.080233335	36	0.073856142	0.019287183	0.07483333	19	0.088572549	0.023002843	0.0911	17
FRACTION TIME VERTICAL, 10	B6	Open Field	78.63888889	0.048608333	0.025451826	0.04246667	36	0.037991228	0.017310048	0.03593333	19	0.06047451	0.028222245	0.0676	17
FRACTION TIME VERTICAL, 11	B6	Open Field	78.63888889	0.055181483	0.020654025	0.052416665	36	0.046064913	0.017755572	0.0405	19	0.06537059	0.019222206	0.0637	17
FRACTION TIME VERTICAL, 12	B6	Open Field	78.63888889	0.055662962	0.023450564	0.056133335	36	0.047375438	0.02177628	0.05043333	19	0.064925488	0.022288332	0.0635	17
FRACTION TIME VERTICAL, 2	B6	Open Field	78.63888889	0.077168519	0.022789993	0.07885	36	0.072324561	0.025809327	0.06826667	19	0.082582355	0.018104159	0.0834	17
FRACTION TIME VERTICAL, 3	B6	Open Field	78.63888889	0.073772219	0.023015602	0.072533335	36	0.068256137	0.021262647	0.06183333	19	0.079937252	0.023950574	0.08166667	17
FRACTION TIME VERTICAL, 4	B6	Open Field	78.63888889	0.069809258	0.019279887	0.0651	36	0.068028068	0.021827043	0.06473333	19	0.0718	0.016406521	0.06546667	17
FRACTION TIME VERTICAL, 5	B6	Open Field	78.63888889	0.069980556	0.030766602	0.06225	36	0.061310526	0.021868256	0.05866667	19	0.079670588	0.036655489	0.07903333	17
FRACTION TIME VERTICAL, 6	B6	Open Field	78.63888889	0.064939816	0.027576979	0.06285	36	0.054243859	0.01896475	0.0524	19	0.076894121	0.031165057	0.073	17
FRACTION TIME VERTICAL, 7	B6	Open Field	78.63888889	0.062945369	0.024458531	0.05533333	36	0.048010526	0.011604549	0.04756667	19	0.079637252	0.024417267	0.08386667	17
FRACTION TIME VERTICAL, 8	B6	Open Field	78.63888889	0.053991666	0.025825799	0.05	36	0.045242105	0.01940892	0.04093333	19	0.063770588	0.029029187	0.0576	17
FRACTION TIME VERTICAL, 9	B6	Open Field	78.63888889	0.058014813	0.027086601	0.054216665	36	0.049264912	0.021048012	0.04416667	19	0.067794114	0.030232593	0.07063333	17
FRACTION TIME VERTICAL, Total	B6	Open Field	78.63888889	0.77088055	0.181221423	0.76668335	36	0.671968411	0.127689674	0.6434	19	0.881429412	0.169983806	0.8697	17
FRAILTY INDEX SCORE	B6	Frailty	65.07317073	1.756097561	0.791532937	1.5	41	1.775	0.818776366	1.5	20	1.738095238	0.784522906	1.5	21
Food Consumption (g), Light-Dark Ratio	B6	IDC	111.5277778	0.38011095	0.168603328	0.3634703	36	0.465544005	0.160427793	0.4602945	19	0.284626946	0.12196589	0.2994296	17
Food Consumption (kcal), Light-Dark Ratio	B6	IDC	111.5277778	0.38011093	0.168603337	0.36347015	36	0.465543963	0.160427819	0.4602943	19	0.284626952	0.121965917	0.2994297	17
Food Consumption per unit Body Weight (g/g), 24h	B6	IDC	111.5277778	0.15577719	0.036058693	0.1577423	36	0.179944674	0.030039602	0.1803285	19	0.128766472	0.01898208	0.1278672	17
Food Consumption per unit Body Weight (g/g), Dark	B6	IDC	111.5277778	0.112851322	0.022186246	0.1104766	36	0.123337676	0.020803829	0.1179275	19	0.101131279	0.017701036	0.1004878	17
Food Consumption per unit Body Weight (g/g), Light	B6	IDC	111.5277778	0.042925863	0.020259914	0.042091235	36	0.056606991	0.01731891	0.05767943	19	0.027635191	0.009474534	0.02895928	17
Food Consumption per unit Body Weight (g/g), Light-Dark Ratio	B6	IDC	111.5277778	0.380110958	0.168603356	0.36347025	36	0.465543989	0.160427866	0.4602944	19	0.284626981	0.121965906	0.2994295	17
Food Consumption per unit Body Weight (kcal/g), 24h	B6	IDC	111.5277778	0.493813692	0.114306053	0.50004315	36	0.570424611	0.09522553	0.5716413	19	0.408189724	0.060173209	0.405339	17
Food Consumption per unit Body Weight (kcal/g), Dark	B6	IDC	111.5277778	0.357738703	0.070330405	0.3502108	36	0.390980442	0.065948133	0.3738301	19	0.320586171	0.056112309	0.3185462	17
Food Consumption per unit Body Weight (kcal/g), Light	B6	IDC	111.5277778	0.136074987	0.064223926	0.1334292	36	0.179444165	0.054900939	0.1828438	19	0.087603552	0.030034273	0.0918009	17
Food Consumption per unit Body Weight (kcal/g), Light-Dark Ratio	B6	IDC	111.5277778	0.380110942	0.168603336	0.36347025	36	0.465543979	0.160427834	0.4602944	19	0.284626959	0.121965886	0.2994296	17
Food Consumption, 24h (g)	B6	IDC	111.5277778	3.797139333	0.554872823	3.918458	36	3.807185263	0.647842489	3.935194	19	3.785911529	0.448419176	3.749121	17
Food Consumption, 24h (kcal)	B6	IDC	111.5277778	12.03693217	1.758947031	12.421515	36	12.068778	2.053661229	12.47457	19	12.00133976	1.421488397	11.88471	17
Food Consumption, Dark (g)	B6	IDC	111.5277778	2.782810028	0.499022002	2.737991	36	2.606994526	0.442584345	2.659264	19	2.979309706	0.496628036	2.8092	17
Food Consumption, Dark (kcal)	B6	IDC	111.5277778	8.821508083	1.581899996	8.679431	36	8.264173053	1.402992097	8.429868	19	9.444411941	1.574311796	8.905165	17
Food Consumption, Light (g)	B6	IDC	111.5277778	1.014329297	0.378650069	1.0443045	36	1.200190668	0.373206081	1.244145	19	0.806601882	0.264712051	0.8200856	17
Food Consumption, Light (kcal)	B6	IDC	111.5277778	3.215423786	1.20032077	3.310444	36	3.804604353	1.183063378	3.943941	19	2.556927859	0.839137167	2.599671	17
GAIT DISORDER	B6	Frailty	65.11627907	0.174418605	0.241121411	0	43	0.142857143	0.231455025	0	21	0.204545455	0.25161814	0	22
GLOB, liver	B6	Clinical Chemistry	134.0588235	2.117647059	0.332105582	2	17	2	0	2	9	2.25	0.46291005	2	8
GLU (mg/dL), lipid	B6	Clinical Chemistry	134.0588235	147	36.67935387	137	17	124.3333333	15.05822035	129	9	172.5	37.58039002	162.5	8
GONADAL FAT PAD (g)	B6	Organ Weights	134.5714286	0.339709524	0.305415974	0.1779	21	0.120109091	0.052440699	0.1274	11	0.58127	0.28364602	0.62395	10
GTT AREA UNDER CURVE	B6	GTT	120.2222222	7616.111111	2690.321827	7151.5	36	6660.631579	1550.138675	6383	19	8684	3291.45589	9353	17
GTT BODYWEIGHT	B6	GTT	120.2222222	25.69833333	4.675785343	23.55	36	21.74157895	1.278363812	21.85	19	30.12058824	2.572305558	30.66	17
GTT TIMEPOINT T0	B6	GTT	120.2222222	141.8055556	22.838338	140	36	125.4736842	15.69631387	124	19	160.0588235	13.89456093	160	17
GTT TIMEPOINT T120	B6	GTT	120.2222222	164.3333333	34.19273106	155.5	36	138.6842105	14.5604206	139	19	193	25.78032195	187	17
GTT TIMEPOINT T15	B6	GTT	120.2222222	289.4444444	39.11699992	294.5	36	278.4210526	27.93706377	279	19	301.7647059	46.51415028	309	17
GTT TIMEPOINT T30	B6	GTT	120.2222222	253.3055556	46.90465676	252	36	227.4210526	31.63738258	222	19	282.2352941	44.74026348	288	17
GTT TIMEPOINT T60	B6	GTT	120.2222222	193.2222222	42.75251779	187.5	36	165.9473684	20.54391958	166	19	223.7058824	40.65366636	217	17
GTT TIMEPOINT T90	B6	GTT	120.2222222	175.3888889	39.02766621	170	36	147.4736842	14.81878845	148	19	206.5882353	33.54485583	206	17
HCT %, rbc	B6	Clinical Chemistry	134.0588235	51.91176471	1.67327611	52.1	17	51.94444444	1.41077205	52.3	9	51.875	2.030306099	51.95	8
HDLX (mg/dL), lipid	B6	Clinical Chemistry	134.0588235	79.19411765	20.84107934	72.3	17	61.67777778	6.360773887	61.9	9	98.9	10.40576763	100.45	8
HEART (g)	B6	Organ Weights	134.5714286	0.159861905	0.032484311	0.1645	21	0.148663636	0.030040815	0.1436	11	0.17218	0.031943241	0.16815	10
HEART RATE (bpm)	B6	EKG	127.5555556	537.2444444	46.99000772	543.35	36	545.1947368	42.9327701	551.8	19	528.3588235	50.96626407	528.3	17
HFR %, rbc	B6	Clinical Chemistry	134.0588235	44	3.495175246	44.3	17	43.4	4.581484476	43.7	9	44.675	1.717764328	44.5	8
HGB (g/dL), rbc	B6	Clinical Chemistry	134.0588235	16.12352941	0.457615302	16.2	17	16.24444444	0.32829526	16.4	9	15.9875	0.561725657	16	8
HORIZONTAL ACTIVITY COUNT (centroid), % Light	B6	Light-Dark Zone Data	71.8372093	51.30513302	8.397827207	51.94981	43	49.6296681	7.972436317	48.99013	21	52.90444045	8.661821452	54.074485	22
HORIZONTAL ACTIVITY COUNT (centroid), Total	B6	Light-Dark Zone Data	71.8372093	1653.337209	287.2097235	1623.5	43	1688.309524	316.028815	1623.5	21	1619.954545	259.7499214	1633.25	22
HORIZONTAL ACTIVITY COUNT (centroid), dark	B6	Light-Dark Zone Data	71.8372093	792.9069767	142.3140916	775.5	43	842.2380952	172.2582813	821	21	745.8181818	86.54582401	746.5	22
HORIZONTAL ACTIVITY COUNT (centroid), light	B6	Light-Dark Zone Data	71.8372093	860.4302326	237.2835751	845	43	846.0714286	227.2997077	824.5	21	874.1363636	250.9962142	930	22
HORIZONTAL ACTIVITY COUNT (crossover), % Light	B6	Light-Dark Zone Data	71.8372093	51.27183349	8.445793881	52.09567	43	49.79219952	7.517229842	50.19224	21	52.68421136	9.19597182	53.936555	22
HORIZONTAL ACTIVITY COUNT (crossover), Total	B6	Light-Dark Zone Data	71.8372093	1657.313953	288.4223099	1656.5	43	1692.714286	319.1135602	1656.5	21	1623.522727	258.7299786	1636.5	22
HORIZONTAL ACTIVITY COUNT (crossover), dark	B6	Light-Dark Zone Data	71.8372093	794.5697674	136.7494486	777	43	840.3333333	159.3502693	834	21	750.8863636	95.51999689	749.75	22
HORIZONTAL ACTIVITY COUNT (crossover), light	B6	Light-Dark Zone Data	71.8372093	862.744186	238.8135448	876	43	852.3809524	229.104447	822	21	872.6363636	252.7143212	936.5	22
HORIZONTAL ACTIVITY COUNT (query), % Light	B6	Light-Dark Zone Data	71.8372093	51.78018953	7.967612941	52.42718	43	50.16170381	7.346016364	50.4342	21	53.32510773	8.393541783	54.20136	22
HORIZONTAL ACTIVITY COUNT (query), Total	B6	Light-Dark Zone Data	71.8372093	1736.360465	305.1076181	1750	43	1767.5	349.8310306	1750	21	1706.636364	260.2537307	1721.5	22
HORIZONTAL ACTIVITY COUNT (query), dark	B6	Light-Dark Zone Data	71.8372093	824.5348837	141.9537314	795	43	870.6190476	169.4937244	866.5	21	780.5454545	93.75841665	776	22
HORIZONTAL ACTIVITY COUNT (query), light	B6	Light-Dark Zone Data	71.8372093	911.8255814	245.6215121	906.5	43	896.8809524	245.4521799	892.5	21	926.0909091	250.6899354	991.25	22
HORIZONTAL ACTIVITY COUNT (whole body), % Light	B6	Light-Dark Zone Data	71.8372093	51.98145047	8.760251289	52.52471	43	50.25720524	7.979913587	50.53407	21	53.62732091	9.328794825	54.58161	22
HORIZONTAL ACTIVITY COUNT (whole body), Total	B6	Light-Dark Zone Data	71.8372093	1570.616279	277.2328151	1527.5	43	1610.642857	290.8127036	1527.5	21	1532.409091	264.650427	1518.25	22
HORIZONTAL ACTIVITY COUNT (whole body), dark	B6	Light-Dark Zone Data	71.8372093	741.2906977	130.1928621	733.5	43	791.9285714	145.7985156	786	21	692.9545455	92.97079791	687	22
HORIZONTAL ACTIVITY COUNT (whole body), light	B6	Light-Dark Zone Data	71.8372093	829.3255814	234.7404566	813	43	818.7142857	220.656836	810.5	21	839.4545455	252.2205152	876	22
HORIZONTAL ACTIVITY COUNT, 1	B6	Open Field	78.63888889	2436.805556	340.8154775	2502	36	2511.894737	344.7399817	2570	19	2352.882353	325.8975841	2495	17
HORIZONTAL ACTIVITY COUNT, 10	B6	Open Field	78.63888889	1183.194444	314.912307	1201.5	36	1195.842105	333.9697696	1129	19	1169.058824	301.7512367	1263	17
HORIZONTAL ACTIVITY COUNT, 11	B6	Open Field	78.63888889	1218.25	243.6924731	1206	36	1197.421053	240.9103835	1200	19	1241.529412	252.0384687	1237	17
HORIZONTAL ACTIVITY COUNT, 12	B6	Open Field	78.63888889	1195.305556	306.739519	1235.5	36	1216.052632	346.4123224	1223	19	1172.117647	264.0754822	1248	17
HORIZONTAL ACTIVITY COUNT, 2	B6	Open Field	78.63888889	1860.083333	193.5773563	1903	36	1878.684211	187.5837747	1939	19	1839.294118	203.7503879	1902	17
HORIZONTAL ACTIVITY COUNT, 3	B6	Open Field	78.63888889	1757.777778	236.6038414	1792.5	36	1825.315789	221.2477376	1826	19	1682.294118	236.4727164	1668	17
HORIZONTAL ACTIVITY COUNT, 4	B6	Open Field	78.63888889	1630.805556	207.5040543	1588	36	1655.894737	229.6134178	1612	19	1602.764706	182.465589	1563	17
HORIZONTAL ACTIVITY COUNT, 5	B6	Open Field	78.63888889	1510.583333	330.5872156	1492	36	1575.894737	397.0142587	1513	19	1437.588235	225.8711078	1480	17
HORIZONTAL ACTIVITY COUNT, 6	B6	Open Field	78.63888889	1446.333333	304.4231078	1457	36	1503.631579	349.5565779	1406	19	1382.294118	238.7542577	1483	17
HORIZONTAL ACTIVITY COUNT, 7	B6	Open Field	78.63888889	1354.333333	217.3582954	1327.5	36	1334.631579	257.1578008	1327	19	1376.352941	167.2576385	1358	17
HORIZONTAL ACTIVITY COUNT, 8	B6	Open Field	78.63888889	1278	345.3954256	1262	36	1377.105263	359.1200503	1378	19	1167.235294	301.9556113	1158	17
HORIZONTAL ACTIVITY COUNT, 9	B6	Open Field	78.63888889	1311.805556	306.9930497	1310	36	1350.894737	331.223975	1319	19	1268.117647	280.8825115	1282	17
HORIZONTAL ACTIVITY COUNT, Total	B6	Open Field	78.63888889	18183.27778	2148.208378	17685.5	36	18623.26316	2497.419865	18206	19	17691.52941	1609.756003	17520	17
INSULIN, lipid	B6	Clinical Chemistry	133.875	1042.887183	603.6277503	915.2480396	16	707.9993348	116.8042745	703.1202873	8	1377.775032	714.7023664	1154.328554	8
IRF %, rbc	B6	Clinical Chemistry	134.0588235	60.36470588	3.46102246	61	17	59.52222222	4.427408321	60.1	9	61.3125	1.743098637	61	8
Iron (ug/dL), rbc	B6	Clinical Chemistry	133.2142857	170.2857143	17.12590737	171.5	14	176.1428571	14.89327109	172	7	164.4285714	18.26524152	157	7
JT INTERVAL (ms)	B6	EKG	127.5555556	43.64666667	9.7025864	46.735	36	44.72684211	10.44759199	48.97	19	42.43941176	8.955520274	42.29	17
KYPHOSIS	B6	Frailty	65.11627907	0.011627907	0.076249285	0	43	0	0	0	21	0.022727273	0.106600358	0	22
LATENCY (centroid), % Light	B6	Light-Dark Zone Data	71.8372093	55.81395349	50.24855166	100	43	61.9047619	49.76133515	100	21	50	51.17663157	50	22
LATENCY (centroid), Total	B6	Light-Dark Zone Data	71.8372093	46.44046512	46.57130692	27.41	43	37.09	31.54813037	27.41	21	55.36590909	56.73618755	27.645	22
LATENCY (centroid), dark	B6	Light-Dark Zone Data	71.8372093	25.55302326	47.18589799	0	43	16.90333333	32.33800942	0	21	33.80954545	57.53985629	0.04	22
LATENCY (centroid), light	B6	Light-Dark Zone Data	71.8372093	20.88744186	32.1755854	12.62	43	20.18666667	25.80898648	14.9	21	21.55636364	37.88393045	6.305	22
LATENCY (crossover), % Light	B6	Light-Dark Zone Data	71.8372093	58.13252488	49.91087665	100	43	61.9047619	49.76133515	100	21	54.53175318	50.95195615	99.849285	22
LATENCY (crossover), Total	B6	Light-Dark Zone Data	71.8372093	48.19953488	46.41274332	28.56	43	37.1947619	31.58660327	27.41	21	58.70409091	55.86928372	30.695	22
LATENCY (crossover), dark	B6	Light-Dark Zone Data	71.8372093	25.90186047	47.39627388	0	43	16.90809524	32.34181498	0	21	34.48681818	57.78002113	0.04	22
LATENCY (crossover), light	B6	Light-Dark Zone Data	71.8372093	22.29767442	33.01878418	14.59	43	20.28666667	25.92371855	15.16	21	24.21727273	39.14764898	13.77	22
LATENCY (query), % Light	B6	Light-Dark Zone Data	71.76190476	57.14285714	50.08703227	100	42	61.9047619	49.76133515	100	21	52.38095238	51.17663157	100	21
LATENCY (query), Total	B6	Light-Dark Zone Data	71.8372093	41.04418605	42.58914719	26.32	43	34.18809524	27.69912158	27.35	21	47.58863636	52.96309616	23.67	22
LATENCY (query), dark	B6	Light-Dark Zone Data	71.8372093	25.48255814	47.1479075	0	43	16.89285714	32.33097727	0	21	33.68181818	57.49888634	0	22
LATENCY (query), light	B6	Light-Dark Zone Data	71.8372093	15.56162791	20.07221438	11.81	43	17.2952381	18.31659947	14.66	21	13.90681818	21.91783865	3.345	22
LATENCY (whole body), % Light	B6	Light-Dark Zone Data	71.8372093	58.13252488	49.91087665	100	43	61.9047619	49.76133515	100	21	54.53175318	50.95195615	99.849285	22
LATENCY (whole body), Total	B6	Light-Dark Zone Data	71.8372093	48.19953488	46.41274332	28.56	43	37.1947619	31.58660327	27.41	21	58.70409091	55.86928372	30.695	22
LATENCY (whole body), dark	B6	Light-Dark Zone Data	71.8372093	25.90186047	47.39627388	0	43	16.90809524	32.34181498	0	21	34.48681818	57.78002113	0.04	22
LATENCY (whole body), light	B6	Light-Dark Zone Data	71.8372093	22.29767442	33.01878418	14.59	43	20.28666667	25.92371855	15.16	21	24.21727273	39.14764898	13.77	22
LCR %, platelets	B6	Clinical Chemistry	134.0588235	3.970588235	1.15961454	4	17	4.444444444	1.170588646	4.3	9	3.4375	0.945572389	3.55	8
LEAN MASS (g), 12	B6	NMR	87.30555556	20.5875	3.079311959	19.38	36	17.92842105	0.979553544	18.05	19	23.55941176	1.371871307	23.4	17
LEAN MASS (g), 16	B6	NMR	110.9722222	20.94833333	3.408568615	19.415	36	17.95315789	0.982259598	17.81	19	24.29588235	1.330437235	24.66	17
LEAN MASS (g), 19	B6	NMR	133	21.89242424	3.389167514	20.28	33	19.05166667	1.075421942	19.055	18	25.30133333	1.422708015	25.37	15
LEAN MASS (g), 4	B6	NMR	30.05555556	13.43333333	2.165614396	13.285	36	12.68789474	1.890798124	12.54	19	14.26647059	2.199943014	14.88	17
LEAN MASS (g), 8	B6	NMR	57	18.71333333	2.985843743	18.35	36	16.24684211	1.645205332	16.4	19	21.47	1.076423476	21.6	17
LEFT EYE (g)	B6	Organ Weights	134.5714286	0.023442857	0.002975327	0.0231	21	0.022172727	0.001790581	0.022	11	0.02484	0.003459672	0.02485	10
LEFT FRONT TIME LEGACY (s), 1	B6	Open Field	78.63888889	33.26861111	10.16544684	33.705	36	32.65473684	9.460240406	34.71	19	33.95470588	11.15425318	32.7	17
LEFT FRONT TIME LEGACY (s), 10	B6	Open Field	78.63888889	38.93638889	46.11781343	26.04	36	46.22789474	58.55820529	22.81	19	30.78705882	25.71180633	26.69	17
LEFT FRONT TIME LEGACY (s), 11	B6	Open Field	78.63888889	35.36888889	34.18155115	25.985	36	34.48473684	38.7761412	20.94	19	36.35705882	29.36535815	29.89	17
LEFT FRONT TIME LEGACY (s), 12	B6	Open Field	78.63888889	44.07666667	45.82818073	33.135	36	47.47578947	55.48817104	34.73	19	40.27764706	33.18699567	31.54	17
LEFT FRONT TIME LEGACY (s), 2	B6	Open Field	78.63888889	31.97166667	11.88744728	30.41	36	31.41736842	12.5180722	28.22	19	32.59117647	11.49156913	35.88	17
LEFT FRONT TIME LEGACY (s), 3	B6	Open Field	78.63888889	34.49888889	26.45246721	30.42	36	30.99315789	10.23177027	30.87	19	38.41705882	37.17505359	29.97	17
LEFT FRONT TIME LEGACY (s), 4	B6	Open Field	78.63888889	37.13138889	20.41470327	31.49	36	32.41894737	13.46413586	30.14	19	42.39823529	25.53184439	31.81	17
LEFT FRONT TIME LEGACY (s), 5	B6	Open Field	78.63888889	39.60694444	24.05627947	33.64	36	37.29789474	13.42582775	36.5	19	42.18764706	32.39944647	28.69	17
LEFT FRONT TIME LEGACY (s), 6	B6	Open Field	78.63888889	34.54444444	24.33591108	30.11	36	40.46473684	21.39144647	35.12	19	27.92764706	26.31699392	25.06	17
LEFT FRONT TIME LEGACY (s), 7	B6	Open Field	78.63888889	29.89694444	18.58020034	25.745	36	31.33894737	20.69494058	26.89	19	28.28529412	16.37475233	25.39	17
LEFT FRONT TIME LEGACY (s), 8	B6	Open Field	78.63888889	38.03361111	44.03491129	27.63	36	33.30684211	20.74692964	28.91	19	43.31647059	60.83830362	22.06	17
LEFT FRONT TIME LEGACY (s), 9	B6	Open Field	78.63888889	34.74583333	24.73342832	26.53	36	31.90263158	20.51450864	25.35	19	37.92352941	29.05869232	27.84	17
LEFT FRONT TIME LEGACY (s), Total	B6	Open Field	78.63888889	432.0802778	222.6156198	357.795	36	429.9836842	191.5926234	379.65	19	434.4235294	259.0371515	335.45	17
LEFT GONAD (g)	B6	Organ Weights	134.5714286	0.069509524	0.045711781	0.0458	21	0.029845455	0.012473361	0.0263	11	0.11314	0.020799797	0.1192	10
LEFT KIDNEY (g)	B6	Organ Weights	134.5714286	0.166138095	0.037465217	0.1615	21	0.139	0.020090993	0.132	11	0.19599	0.027935976	0.20465	10
LEFT REAR TIME LEGACY (s), 1	B6	Open Field	78.63888889	27.30555556	8.101218055	27.435	36	29.17210526	7.92594935	28.16	19	25.21941176	8.008154025	24.49	17
LEFT REAR TIME LEGACY (s), 10	B6	Open Field	78.63888889	41.45083333	43.29759184	25.71	36	36.97052632	31.72482737	24.95	19	46.45823529	54.01957854	27.38	17
LEFT REAR TIME LEGACY (s), 11	B6	Open Field	78.63888889	41.66777778	31.55143647	31.285	36	46.23842105	34.62071558	38.55	19	36.55941176	27.86913873	23.15	17
LEFT REAR TIME LEGACY (s), 12	B6	Open Field	78.63888889	38.13694444	23.11927184	32.86	36	38.03578947	21.33594289	30.06	19	38.25	25.633364	35.66	17
LEFT REAR TIME LEGACY (s), 2	B6	Open Field	78.63888889	27.205	11.81600839	26.79	36	26.93894737	8.574141288	27.5	19	27.50235294	14.91747655	23.49	17
LEFT REAR TIME LEGACY (s), 3	B6	Open Field	78.63888889	32.81166667	17.70242171	29.515	36	34.38210526	18.48655385	31.02	19	31.05647059	17.17078039	25.16	17
LEFT REAR TIME LEGACY (s), 4	B6	Open Field	78.63888889	32.61111111	18.0956269	24.755	36	36.65684211	20.2777352	30.42	19	28.08941176	14.57927316	22.87	17
LEFT REAR TIME LEGACY (s), 5	B6	Open Field	78.63888889	30.17472222	17.70696481	27.695	36	35.42736842	16.3011042	34.29	19	24.30411765	17.81959878	20.03	17
LEFT REAR TIME LEGACY (s), 6	B6	Open Field	78.63888889	37.79777778	25.30494002	31.3	36	38.18315789	24.98436579	28.39	19	37.36705882	26.42204377	34.21	17
LEFT REAR TIME LEGACY (s), 7	B6	Open Field	78.63888889	45.89	36.19281626	32.4	36	45.14684211	36.45350982	31.61	19	46.72058824	37.00128891	36.26	17
LEFT REAR TIME LEGACY (s), 8	B6	Open Field	78.63888889	40.83583333	32.16516584	29.36	36	47.22684211	35.53142632	45.61	19	33.69294118	27.206198	17.44	17
LEFT REAR TIME LEGACY (s), 9	B6	Open Field	78.63888889	38.66111111	33.1186397	28.035	36	40.79631579	35.33098659	31.31	19	36.27470588	31.36189828	25.46	17
LEFT REAR TIME LEGACY (s), Total	B6	Open Field	78.63888889	434.5483333	178.2527237	397.16	36	455.1752632	177.5369854	434.41	19	411.4947059	181.5942234	387.02	17
LEPTIN, lipid	B6	Clinical Chemistry	134.0588235	5969.359203	5270.377207	3316.009429	17	2172.029993	998.9813077	2548.936408	9	10241.35456	4790.9046	12844.77093	8
LFR %, rbc	B6	Clinical Chemistry	134.0588235	39.63529412	3.46102246	39	17	40.47777778	4.427408321	39.9	9	38.6875	1.743098637	39	8
LIVER (g)	B6	Organ Weights	134.5714286	1.089452381	0.237854322	1.1135	21	0.952554545	0.135340965	0.9375	11	1.24004	0.239305547	1.2582	10
LOSS OF FUR COLOR	B6	Frailty	65.11627907	0.23255814	0.252342294	0	43	0.238095238	0.255883158	0	21	0.227272727	0.254823596	0	22
LOSS OF WHISKERS	B6	Frailty	65.11627907	0.011627907	0.076249285	0	43	0.023809524	0.109108945	0	21	0	0	0	22
LUNGS (g)	B6	Organ Weights	134.5714286	0.155119048	0.029056938	0.1594	21	0.147290909	0.030885286	0.1455	11	0.16373	0.025672166	0.162	10
Latency to Leave Start Arm	B6	Spon Alt	82.81081081	8.60427027	11.87236788	4.839	37	7.054526316	4.60935813	6.206	19	10.24011111	16.44613495	4.4715	18
MALOCCLUSIONS	B6	Frailty	65.11627907	0.011627907	0.076249285	0	43	0.023809524	0.109108945	0	21	0	0	0	22
MARGIN DISTANCE LEGACY (cm), 1	B6	Open Field	78.63888889	1491.036389	382.1627444	1464.26	36	1564.791053	418.6083772	1518.07	19	1408.604706	329.6427263	1387.66	17
MARGIN DISTANCE LEGACY (cm), 10	B6	Open Field	78.63888889	464.4102778	198.4773257	450.01	36	464.5242105	172.1912063	472.31	19	464.2829412	229.8187572	439.79	17
MARGIN DISTANCE LEGACY (cm), 11	B6	Open Field	78.63888889	542.7822222	214.7807256	546.52	36	529.1005263	173.5676714	535.26	19	558.0735294	257.9706559	558.77	17
MARGIN DISTANCE LEGACY (cm), 12	B6	Open Field	78.63888889	497.2569444	228.0564763	476.035	36	504.3357895	192.2773854	521.65	19	489.3452941	268.427668	456.31	17
MARGIN DISTANCE LEGACY (cm), 2	B6	Open Field	78.63888889	786.9841667	218.7212389	747.66	36	793.2884211	229.8519427	752.94	19	779.9382353	212.3956709	742.38	17
MARGIN DISTANCE LEGACY (cm), 3	B6	Open Field	78.63888889	740.3027778	291.5771509	720.39	36	819.5015789	318.2415125	754.45	19	651.7864706	237.2013205	637	17
MARGIN DISTANCE LEGACY (cm), 4	B6	Open Field	78.63888889	688.0169444	214.8851701	645.485	36	715.09	238.3828291	666.98	19	657.7588235	187.7135586	616.14	17
MARGIN DISTANCE LEGACY (cm), 5	B6	Open Field	78.63888889	650.4891667	266.8968481	575.09	36	708.9805263	318.5592169	729.64	19	585.1164706	181.8126362	548.68	17
MARGIN DISTANCE LEGACY (cm), 6	B6	Open Field	78.63888889	589.4108333	218.8256914	558.78	36	656.4205263	216.0393006	620.53	19	514.5176471	202.3582504	449.69	17
MARGIN DISTANCE LEGACY (cm), 7	B6	Open Field	78.63888889	584.8369444	200.6026611	528.075	36	585.0247368	231.3627267	572.54	19	584.6270588	166.7580105	523.56	17
MARGIN DISTANCE LEGACY (cm), 8	B6	Open Field	78.63888889	538.7180556	233.4454946	505.795	36	583.1863158	231.1087203	545.4	19	489.0182353	232.7046557	429.49	17
MARGIN DISTANCE LEGACY (cm), 9	B6	Open Field	78.63888889	531.5972222	235.983833	521.525	36	564.7642105	270.0526377	559.59	19	494.5282353	192.3734068	478.87	17
MARGIN DISTANCE LEGACY (cm), Total	B6	Open Field	78.63888889	8105.841944	2033.489592	7478.41	36	8489.007895	2153.068046	8273.84	19	7677.597647	1860.409401	7309.75	17
MARGIN TIME LEGACY (s), 1	B6	Open Field	78.63888889	256.0719444	16.12326072	257.455	36	257.4568421	18.07289101	259.28	19	254.5241176	14.01357782	256.9	17
MARGIN TIME LEGACY (s), 10	B6	Open Field	78.63888889	263.5086111	32.91477724	271.395	36	269.5978947	22.30658985	272.49	19	256.7029412	41.43517448	263.06	17
MARGIN TIME LEGACY (s), 11	B6	Open Field	78.63888889	263.7163889	32.03281926	275.155	36	267.1626316	31.05032275	276.15	19	259.8647059	33.61685684	269.13	17
MARGIN TIME LEGACY (s), 12	B6	Open Field	78.63888889	264.8722222	22.28470726	265.25	36	273.0036842	15.96399045	273.35	19	255.7841176	25.16647027	254.16	17
MARGIN TIME LEGACY (s), 2	B6	Open Field	78.63888889	251.265	18.06733809	256.105	36	251.8236842	20.01715021	255.1	19	250.6405882	16.20203053	256.63	17
MARGIN TIME LEGACY (s), 3	B6	Open Field	78.63888889	253.1566667	23.56668072	256.34	36	256.0294737	22.14405525	255.77	19	249.9458824	25.34766682	256.91	17
MARGIN TIME LEGACY (s), 4	B6	Open Field	78.63888889	252.2883333	26.98669392	259.37	36	253.2905263	27.60180901	261.63	19	251.1682353	27.08316849	254.55	17
MARGIN TIME LEGACY (s), 5	B6	Open Field	78.63888889	250.9022222	34.26357559	263.19	36	253.6752632	29.02458218	257.6	19	247.8029412	40.01301909	263.9	17
MARGIN TIME LEGACY (s), 6	B6	Open Field	78.63888889	260.4038889	24.88820734	265.765	36	268.0305263	18.42438254	275.87	19	251.88	28.75461767	254.62	17
MARGIN TIME LEGACY (s), 7	B6	Open Field	78.63888889	263.5411111	20.40314412	267.63	36	267.7463158	19.9449752	274.49	19	258.8411765	20.46054553	254.99	17
MARGIN TIME LEGACY (s), 8	B6	Open Field	78.63888889	259.3458333	33.58584458	271.035	36	267.0273684	20.07985028	270.52	19	250.7605882	43.19185651	273	17
MARGIN TIME LEGACY (s), 9	B6	Open Field	78.63888889	253.4877778	40.17094594	266.145	36	263.3815789	29.95939368	267.88	19	242.43	47.68711317	257.08	17
MARGIN TIME LEGACY (s), Total	B6	Open Field	78.63888889	3092.56	229.5411522	3109.35	36	3148.225789	172.3445573	3136.06	19	3030.345294	272.1208346	3058.58	17
MCH (pg), rbc	B6	Clinical Chemistry	134.0588235	14.31176471	0.297662462	14.3	17	14.47777778	0.243812314	14.5	9	14.125	0.243486579	14.05	8
MCHC (g/dL), rbc	B6	Clinical Chemistry	134.0588235	31.07058824	0.408908159	31.1	17	31.27777778	0.243812314	31.2	9	30.8375	0.443806586	30.95	8
MCV (fL), rbc	B6	Clinical Chemistry	134.0588235	46.05882353	1.019226927	46.2	17	46.24444444	0.751849571	46.5	9	45.85	1.278391847	45.55	8
MENACE REFLEX	B6	Frailty	65.11627907	0.255813953	0.296248227	0	43	0.261904762	0.300792604	0	21	0.25	0.298807152	0	22
MFR %, rbc	B6	Clinical Chemistry	134.0588235	16.36470588	0.969498051	16.7	17	16.12222222	1.195593762	16.4	9	16.6375	0.595069024	16.75	8
MICROPHTALMIA	B6	Frailty	65.11627907	0	0	0	43	0	0	0	21	0	0	0	22
MOVEMENT EPISODE COUNT (centroid), % Light	B6	Light-Dark Zone Data	71.8372093	46.37250023	7.927284424	47.45763	43	45.29104524	6.157054261	44.14414	21	47.40479818	9.343106357	49.06561	22
MOVEMENT EPISODE COUNT (centroid), Total	B6	Light-Dark Zone Data	71.8372093	73.62790698	15.50617888	74.5	43	77.45238095	15.34593168	77.5	21	69.97727273	15.10004515	67.5	22
MOVEMENT EPISODE COUNT (centroid), dark	B6	Light-Dark Zone Data	71.8372093	39.5	10.05402075	38	43	42.33333333	9.141024742	40.5	21	36.79545455	10.33908337	33.5	22
MOVEMENT EPISODE COUNT (centroid), light	B6	Light-Dark Zone Data	71.8372093	34.12790698	9.391671224	32.5	43	35.11904762	9.201772604	32.5	21	33.18181818	9.68743105	32.25	22
MOVEMENT EPISODE COUNT (crossover), % Light	B6	Light-Dark Zone Data	71.8372093	45.04185651	10.5235649	46.22642	43	43.68813571	7.67114351	43.60902	21	46.33404455	12.72260914	48.864585	22
MOVEMENT EPISODE COUNT (crossover), Total	B6	Light-Dark Zone Data	71.8372093	56.18604651	10.25509354	55	43	60.42857143	11.98466282	60	21	52.13636364	6.193663848	50.75	22
MOVEMENT EPISODE COUNT (crossover), dark	B6	Light-Dark Zone Data	71.8372093	30.90697674	8.15931823	29.5	43	33.9047619	7.664233568	33	21	28.04545455	7.722738675	26	22
MOVEMENT EPISODE COUNT (crossover), light	B6	Light-Dark Zone Data	71.8372093	25.27906977	7.493093904	25	43	26.52380952	7.817410362	25	21	24.09090909	7.145821896	26	22
MOVEMENT EPISODE COUNT (query), % Light	B6	Light-Dark Zone Data	71.8372093	52.29751744	10.08461722	53.52941	43	49.56645857	10.1000756	53.50318	21	54.90443727	9.574280102	56.66402	22
MOVEMENT EPISODE COUNT (query), Total	B6	Light-Dark Zone Data	71.8372093	77.62790698	14.87331144	76	43	82.73809524	16.80522169	83.5	21	72.75	11.06447554	72.25	22
MOVEMENT EPISODE COUNT (query), dark	B6	Light-Dark Zone Data	71.8372093	36.81395349	9.32994619	36.5	43	41.07142857	8.751122377	39.5	21	32.75	8.107536177	31.5	22
MOVEMENT EPISODE COUNT (query), light	B6	Light-Dark Zone Data	71.8372093	40.81395349	12.17238446	39	43	41.66666667	14.24897657	42	21	40	10.07708386	38.5	22
MOVEMENT EPISODE COUNT (whole body), % Light	B6	Light-Dark Zone Data	71.8372093	40.9796307	10.87566	40.57971	43	41.43754381	8.854190101	39.49045	21	40.54253182	12.70773844	42.68331	22
MOVEMENT EPISODE COUNT (whole body), Total	B6	Light-Dark Zone Data	71.8372093	76.61627907	14.46746646	74	43	81.80952381	16.31753366	79.5	21	71.65909091	10.59805279	71	22
MOVEMENT EPISODE COUNT (whole body), dark	B6	Light-Dark Zone Data	71.8372093	45.52325581	12.90346644	44	43	48.30952381	13.5475793	47.5	21	42.86363636	11.95943722	41.25	22
MOVEMENT EPISODE COUNT (whole body), light	B6	Light-Dark Zone Data	71.8372093	31.09302326	9.157520858	30	43	33.5	8.488227141	33	21	28.79545455	9.368969922	28.25	22
MOVEMENT EPISODE COUNT, 1	B6	Open Field	78.63888889	19.83333333	7.28403342	20	36	19.84210526	7.559123684	20	19	19.82352941	7.195791254	20	17
MOVEMENT EPISODE COUNT, 10	B6	Open Field	78.63888889	50.02777778	8.303135763	49	36	51.89473684	7.709263813	50	19	47.94117647	8.670860599	47	17
MOVEMENT EPISODE COUNT, 11	B6	Open Field	78.63888889	47.33333333	8.838228653	47.5	36	51.57894737	7.847970647	49	19	42.58823529	7.50049018	43	17
MOVEMENT EPISODE COUNT, 12	B6	Open Field	78.63888889	49.13888889	8.205060382	49	36	50.52631579	7.418957856	51	19	47.58823529	8.972588976	48	17
MOVEMENT EPISODE COUNT, 2	B6	Open Field	78.63888889	31.44444444	7.197001139	31	36	33.21052632	7.420534178	33	19	29.47058824	6.596567735	29	17
MOVEMENT EPISODE COUNT, 3	B6	Open Field	78.63888889	34.22222222	8.149009094	34.5	36	33.78947368	8.508681497	33	19	34.70588235	7.958994172	37	17
MOVEMENT EPISODE COUNT, 4	B6	Open Field	78.63888889	40.05555556	9.067822055	39.5	36	43.84210526	8.877331668	44	19	35.82352941	7.42660163	35	17
MOVEMENT EPISODE COUNT, 5	B6	Open Field	78.63888889	40.58333333	11.13135854	40.5	36	41.73684211	12.95651747	42	19	39.29411765	8.879503828	39	17
MOVEMENT EPISODE COUNT, 6	B6	Open Field	78.63888889	42.08333333	9.550990973	40.5	36	42.94736842	10.49059729	44	19	41.11764706	8.594201191	39	17
MOVEMENT EPISODE COUNT, 7	B6	Open Field	78.63888889	45.77777778	6.858200977	46	36	48.68421053	5.869437145	49	19	42.52941176	6.549023277	43	17
MOVEMENT EPISODE COUNT, 8	B6	Open Field	78.63888889	47.30555556	9.474234065	48	36	48.36842105	10.20463144	50	19	46.11764706	8.738437739	45	17
MOVEMENT EPISODE COUNT, 9	B6	Open Field	78.63888889	47	10.60188662	47	36	50.73684211	9.660009807	49	19	42.82352941	10.28491185	39	17
MOVEMENT EPISODE COUNT, Total	B6	Open Field	78.63888889	494.8055556	66.89643144	508.5	36	517.1578947	72.42027276	517	19	469.8235294	51.30939886	454	17
MOVEMENT TIME (centroid), % Light	B6	Light-Dark Zone Data	71.8372093	48.04116209	9.884122102	49.27603	43	45.99977429	8.549449762	47.71804	21	49.98975955	10.84592847	51.67579	22
MOVEMENT TIME (centroid), Total	B6	Light-Dark Zone Data	71.8372093	251.1638372	16.71098366	254.655	43	251.8819048	18.44396456	258.33	21	250.4784091	15.28153643	252.0875	22
MOVEMENT TIME (centroid), dark	B6	Light-Dark Zone Data	71.8372093	129.8622093	22.59893295	129.935	43	135.575	20.83089334	135.06	21	124.4090909	23.33178241	120.48	22
MOVEMENT TIME (centroid), light	B6	Light-Dark Zone Data	71.8372093	121.3016279	28.23839544	123.31	43	116.3069048	24.8861644	122.515	21	126.0693182	30.92286707	129.205	22
MOVEMENT TIME (crossover), % Light	B6	Light-Dark Zone Data	71.8372093	47.82448	9.947176961	49.00647	43	45.90231762	8.022995731	47.35124	21	49.65927136	11.37400053	51.73943	22
MOVEMENT TIME (crossover), Total	B6	Light-Dark Zone Data	71.8372093	251.1665116	16.70694935	254.66	43	251.8830952	18.44335459	258.33	21	250.4825	15.27354932	252.0875	22
MOVEMENT TIME (crossover), dark	B6	Light-Dark Zone Data	71.8372093	130.4083721	22.63634663	131.165	43	135.827619	19.38597629	133.035	21	125.2354545	24.68778544	120.71	22
MOVEMENT TIME (crossover), light	B6	Light-Dark Zone Data	71.8372093	120.7581395	28.20480238	123.63	43	116.0554762	23.5501397	120.94	21	125.2470455	31.93114115	131.0025	22
MOVEMENT TIME (query), % Light	B6	Light-Dark Zone Data	71.8372093	48.57062047	9.43991648	49.77732	43	46.43288	7.951843558	48.36031	21	50.61119091	10.44371222	52.62423	22
MOVEMENT TIME (query), Total	B6	Light-Dark Zone Data	71.8372093	259.617093	18.38603741	264.025	43	259.8347619	21.86583937	265.68	21	259.4093182	14.85437929	263.2625	22
MOVEMENT TIME (query), dark	B6	Light-Dark Zone Data	71.8372093	132.9812791	23.03587893	132.74	43	138.6752381	20.1470956	137.21	21	127.5461364	24.72565787	122.555	22
MOVEMENT TIME (query), light	B6	Light-Dark Zone Data	71.8372093	126.635814	27.68136101	127.085	43	121.1595238	24.96309295	122.6	21	131.8631818	29.67182576	136.455	22
MOVEMENT TIME (s), 1	B6	Open Field	78.63888889	271.2897222	11.44940934	272.065	36	271.9042105	11.95962249	273.87	19	270.6029412	11.17568553	268.56	17
MOVEMENT TIME (s), 10	B6	Open Field	78.63888889	191.1338889	33.26228197	197.98	36	184.2121053	31.9358102	187.13	19	198.87	33.94612901	205.53	17
MOVEMENT TIME (s), 11	B6	Open Field	78.63888889	195.8041667	29.5337597	195.275	36	185.1557895	27.99494723	191.96	19	207.7052941	27.22521743	209.45	17
MOVEMENT TIME (s), 12	B6	Open Field	78.63888889	192.3511111	34.83744634	203.44	36	188.3352632	33.81314823	198.17	19	196.8394118	36.44248079	207.81	17
MOVEMENT TIME (s), 2	B6	Open Field	78.63888889	250.6355556	12.58449623	251.7	36	248.2478947	12.34690586	249.82	19	253.3041176	12.67262357	254.53	17
MOVEMENT TIME (s), 3	B6	Open Field	78.63888889	243.0066667	16.65130282	245.86	36	243.7021053	15.84518524	247.07	19	242.2294118	17.9680075	238.37	17
MOVEMENT TIME (s), 4	B6	Open Field	78.63888889	231.395	18.10769016	231.17	36	225.9826316	17.93583776	229.14	19	237.4441176	16.78346771	238.12	17
MOVEMENT TIME (s), 5	B6	Open Field	78.63888889	223.5425	26.63060284	226.96	36	222.3684211	28.80481234	220.9	19	224.8547059	24.78815572	229.66	17
MOVEMENT TIME (s), 6	B6	Open Field	78.63888889	217.4544444	26.21704205	213.505	36	215.6052632	26.56192123	209.53	19	219.5211765	26.48046447	228.05	17
MOVEMENT TIME (s), 7	B6	Open Field	78.63888889	213.2411111	17.6564586	215.39	36	206.4784211	17.17709595	202.82	19	220.7994118	15.33012005	221.71	17
MOVEMENT TIME (s), 8	B6	Open Field	78.63888889	203.2147222	35.08606997	209.69	36	205.4342105	30.17430811	203.4	19	200.7341176	40.69638099	214.18	17
MOVEMENT TIME (s), 9	B6	Open Field	78.63888889	205.6272222	28.99262937	205.695	36	201.2684211	26.69364037	204.39	19	210.4988235	31.45402933	206.5	17
MOVEMENT TIME (s), Total	B6	Open Field	78.63888889	2638.696111	164.2901009	2628.565	36	2598.694737	167.1393466	2606.03	19	2683.403529	153.5969379	2692.33	17
MOVEMENT TIME (whole body), % Light	B6	Light-Dark Zone Data	71.8372093	48.38749419	10.08855173	49.75729	43	46.24218571	8.370628904	48.19352	21	50.43528864	11.30625353	52.8284	22
MOVEMENT TIME (whole body), Total	B6	Light-Dark Zone Data	71.8372093	242.725814	16.3889695	245.76	43	243.9307143	16.31717816	247.875	21	241.5756818	16.75671047	243.5525	22
MOVEMENT TIME (whole body), dark	B6	Light-Dark Zone Data	71.8372093	124.5412791	21.59327439	126.91	43	130.7233333	19.39360129	129.68	21	118.6402273	22.35260374	116.61	22
MOVEMENT TIME (whole body), light	B6	Light-Dark Zone Data	71.8372093	118.1845349	28.2158115	122.4	43	113.207381	23.38836028	119.185	21	122.9354545	31.9824776	127.625	22
MPV (fL), platelets	B6	Clinical Chemistry	134.0588235	6.664705882	0.211958653	6.7	17	6.733333333	0.16583124	6.7	9	6.5875	0.24164614	6.65	8
NASAL DISCHARGE	B6	Frailty	65.11627907	0	0	0	43	0	0	0	21	0	0	0	22
NRBC %%, rbc	B6	Clinical Chemistry	134.0588235	0.270588235	0.225734097	0.3	17	0.255555556	0.206827894	0.3	9	0.2875	0.258774585	0.25	8
Number of Revolutions, # Active Hours	B6	Wheel Running	90.44117647	35.41176471	12.65657727	38.5	34	39	11.81101181	43	17	31.82352941	12.78786189	37	17
Number of Revolutions, # Highly Active Hours	B6	Wheel Running	90.31034483	23.75862069	9.727190067	22	29	29.53333333	8.592909591	32	15	17.57142857	6.676183683	21	14
Number of Revolutions, 2020-01-01 18:00:00	B6	Wheel Running	90.61111111	597.9722222	766.0743525	303.5	36	768.4210526	921.4605144	456	19	407.4705882	505.4631685	147	17
Number of Revolutions, 2020-01-01 19:00:00	B6	Wheel Running	90.61111111	1003.972222	1075.233968	1093.5	36	1226.894737	1305.243906	1115	19	754.8235294	698.1718301	831	17
Number of Revolutions, 2020-01-01 20:00:00	B6	Wheel Running	90.61111111	1180.777778	1217.313907	1249	36	1402.736842	1451.595094	1510	19	932.7058824	864.375697	980	17
Number of Revolutions, 2020-01-01 21:00:00	B6	Wheel Running	90.61111111	1101.666667	1154.978169	1038.5	36	1399.263158	1420.379755	1282	19	769.0588235	652.4525338	930	17
Number of Revolutions, 2020-01-01 22:00:00	B6	Wheel Running	90.61111111	1035.111111	1095.338168	814.5	36	1423.578947	1277.288722	1520	19	600.9411765	640.0002413	519	17
Number of Revolutions, 2020-01-01 23:00:00	B6	Wheel Running	90.61111111	1030.277778	1189.276073	624	36	1586.842105	1380.879803	1666	19	408.2352941	412.0719794	389	17
Number of Revolutions, 2020-01-02 00:00:00	B6	Wheel Running	90.61111111	990.3611111	1181.3947	386	36	1531.578947	1309.12262	1683	19	385.4705882	623.2596888	35	17
Number of Revolutions, 2020-01-02 01:00:00	B6	Wheel Running	90.61111111	991.0833333	1213.035069	565.5	36	1487.526316	1435.58886	1632	19	436.2352941	529.6343703	184	17
Number of Revolutions, 2020-01-02 02:00:00	B6	Wheel Running	90.61111111	640.5833333	1066.660192	1.5	36	1165.578947	1258.764796	1196	19	53.82352941	114.910963	0	17
Number of Revolutions, 2020-01-02 03:00:00	B6	Wheel Running	90.61111111	650	1118.339815	30.5	36	1172.157895	1345.473946	925	19	66.41176471	116.840735	0	17
Number of Revolutions, 2020-01-02 04:00:00	B6	Wheel Running	90.61111111	1041.777778	1159.508273	714.5	36	1345.684211	1384.358538	968	19	702.1176471	743.4677937	406	17
Number of Revolutions, 2020-01-02 05:00:00	B6	Wheel Running	90.61111111	1117.944444	1250.412525	960.5	36	1343.894737	1513.106403	935	19	865.4117647	846.2642214	1040	17
Number of Revolutions, 2020-01-02 06:00:00	B6	Wheel Running	90.61111111	579.5	1144.096037	76	36	900.3684211	1484.031941	253	19	220.8823529	356.0766916	9	17
Number of Revolutions, 2020-01-02 07:00:00	B6	Wheel Running	90.61111111	319.25	887.6689658	2	36	549.3684211	1184.277474	3	19	62.05882353	112.5252586	0	17
Number of Revolutions, 2020-01-02 08:00:00	B6	Wheel Running	90.61111111	239.75	891.2283458	0	36	440.7894737	1204.784609	0	19	15.05882353	54.07572305	0	17
Number of Revolutions, 2020-01-02 09:00:00	B6	Wheel Running	90.61111111	196.2777778	749.8087227	0	36	333.5263158	1020.173807	0	19	42.88235294	107.8070512	0	17
Number of Revolutions, 2020-01-02 10:00:00	B6	Wheel Running	90.61111111	111.6666667	335.3685393	0	36	154.5789474	434.8468844	0	19	63.70588235	169.3327954	0	17
Number of Revolutions, 2020-01-02 11:00:00	B6	Wheel Running	90.61111111	49.63888889	212.1494288	0	36	89.47368421	289.3378203	0	19	5.117647059	16.8035798	0	17
Number of Revolutions, 2020-01-02 12:00:00	B6	Wheel Running	90.61111111	83.08333333	273.4475531	0	36	116.9473684	362.0286167	0	19	45.23529412	115.0459307	0	17
Number of Revolutions, 2020-01-02 13:00:00	B6	Wheel Running	90.61111111	58.58333333	216.0083828	0	36	97.68421053	291.4425906	1	19	14.88235294	51.64407318	0	17
Number of Revolutions, 2020-01-02 14:00:00	B6	Wheel Running	90.61111111	36.77777778	96.25148937	0	36	20.68421053	81.3798041	0	19	54.76470588	110.2902588	2	17
Number of Revolutions, 2020-01-02 15:00:00	B6	Wheel Running	90.61111111	66.22222222	174.3177904	0	36	74.26315789	222.349785	0	19	57.23529412	103.3873357	0	17
Number of Revolutions, 2020-01-02 16:00:00	B6	Wheel Running	90.61111111	79.66666667	218.0474391	0	36	129.8421053	282.0567837	2	19	23.58823529	90.40192118	0	17
Number of Revolutions, 2020-01-02 17:00:00	B6	Wheel Running	90.61111111	69.69444444	179.8667474	0	36	91.10526316	210.5141575	0	19	45.76470588	140.5758378	0	17
Number of Revolutions, 2020-01-02 18:00:00	B6	Wheel Running	90.61111111	967	850.9928319	969	36	1067.368421	864.1307907	1261	19	854.8235294	847.801881	631	17
Number of Revolutions, 2020-01-02 19:00:00	B6	Wheel Running	90.61111111	1446.055556	1335.500483	1265.5	36	1598.368421	1467.655319	1779	19	1275.823529	1191.611526	1186	17
Number of Revolutions, 2020-01-02 20:00:00	B6	Wheel Running	90.61111111	1264.027778	1313.814414	743	36	1614.894737	1540.33452	1488	19	871.8823529	892.7895806	622	17
Number of Revolutions, 2020-01-02 21:00:00	B6	Wheel Running	90.61111111	1327.444444	1237.787853	1030	36	1552.157895	1448.954767	1363	19	1076.294118	928.7751184	977	17
Number of Revolutions, 2020-01-02 22:00:00	B6	Wheel Running	90.61111111	1247.583333	1242.22665	1134.5	36	1380.315789	1506.735583	976	19	1099.235294	881.6194991	1143	17
Number of Revolutions, 2020-01-02 23:00:00	B6	Wheel Running	90.61111111	1093.388889	1127.949854	893.5	36	1370.894737	1331.324733	981	19	783.2352941	771.6589701	729	17
Number of Revolutions, 2020-01-03 00:00:00	B6	Wheel Running	90.61111111	1196.055556	1261.600705	972	36	1516.210526	1279.137104	1668	19	838.2352941	1176.109451	250	17
Number of Revolutions, 2020-01-03 01:00:00	B6	Wheel Running	90.61111111	1258.583333	1336.558104	814	36	1801.157895	1396.448243	1764	19	652.1764706	986.7114722	303	17
Number of Revolutions, 2020-01-03 02:00:00	B6	Wheel Running	90.61111111	1145.388889	1366.844652	316.5	36	1917.052632	1317.214463	1880	19	282.9411765	798.4192563	13	17
Number of Revolutions, 2020-01-03 03:00:00	B6	Wheel Running	90.61111111	888.2222222	1226.875197	168	36	1449.842105	1438.271504	1517	19	260.5294118	415.0795282	20	17
Number of Revolutions, 2020-01-03 04:00:00	B6	Wheel Running	90.61111111	1178.611111	1063.319715	1150.5	36	1461.315789	1264.922486	1318	19	862.6470588	687.2274861	1093	17
Number of Revolutions, 2020-01-03 05:00:00	B6	Wheel Running	90.61111111	1221.083333	921.8392291	1512	36	1416.421053	994.0486415	1725	19	1002.764706	807.0364404	1328	17
Number of Revolutions, 2020-01-03 06:00:00	B6	Wheel Running	90.61111111	474.5555556	804.2957325	135	36	575.8421053	1015.654593	140	19	361.3529412	478.3080782	99	17
Number of Revolutions, 2020-01-03 07:00:00	B6	Wheel Running	90.61111111	198.6666667	557.5180202	0	36	284.9473684	705.017216	0	19	102.2352941	319.4241947	1	17
Number of Revolutions, 2020-01-03 08:00:00	B6	Wheel Running	90.61111111	96.94444444	319.7511483	0	36	183.3684211	426.7379121	3	19	0.352941176	0.861769725	0	17
Number of Revolutions, 2020-01-03 09:00:00	B6	Wheel Running	90.61111111	69.11111111	192.3872253	0	36	53.63157895	193.9482206	0	19	86.41176471	195.0516146	0	17
Number of Revolutions, 2020-01-03 10:00:00	B6	Wheel Running	90.61111111	55.02777778	134.701678	0	36	72.78947368	145.9290463	0	19	35.17647059	122.2319697	0	17
Number of Revolutions, 2020-01-03 11:00:00	B6	Wheel Running	90.61111111	51.08333333	160.3986774	0	36	31.15789474	74.96166662	0	19	73.35294118	221.267638	0	17
Number of Revolutions, 2020-01-03 12:00:00	B6	Wheel Running	90.61111111	1	3.397478056	0	36	0.631578947	2.752988806	0	19	1.411764706	4.047511945	0	17
Number of Revolutions, 2020-01-03 13:00:00	B6	Wheel Running	90.61111111	6.305555556	23.57458613	0	36	4.315789474	8.994150146	0	19	8.529411765	33.38809228	0	17
Number of Revolutions, 2020-01-03 14:00:00	B6	Wheel Running	90.61111111	13.97222222	58.09720235	0	36	21.89473684	78.20336362	0	19	5.117647059	18.58387188	0	17
Number of Revolutions, 2020-01-03 15:00:00	B6	Wheel Running	90.61111111	35.16666667	111.3238519	0	36	37.84210526	101.0639309	0	19	32.17647059	124.9040808	0	17
Number of Revolutions, 2020-01-03 16:00:00	B6	Wheel Running	90.61111111	49.55555556	117.5452361	1	36	58.94736842	142.2972139	1	19	39.05882353	84.98858055	1	17
Number of Revolutions, 2020-01-03 17:00:00	B6	Wheel Running	90.61111111	165.8055556	359.3612444	0.5	36	214.3684211	438.8275048	0	19	111.5294118	244.7927995	1	17
Number of Revolutions, 2020-01-03 18:00:00	B6	Wheel Running	90.61111111	1464	1106.109734	1380.5	36	1739.736842	1180.614898	1778	19	1155.823529	957.6438035	1313	17
Number of Revolutions, 2020-01-03 19:00:00	B6	Wheel Running	90.61111111	1986.027778	1484.452867	2116.5	36	2283.315789	1497.44323	2500	19	1653.764706	1440.65864	1395	17
Number of Revolutions, 2020-01-03 20:00:00	B6	Wheel Running	90.61111111	1969.611111	1429.152022	2094.5	36	2348.421053	1443.433265	2782	19	1546.235294	1327.827339	1124	17
Number of Revolutions, 2020-01-03 21:00:00	B6	Wheel Running	90.61111111	1933.444444	1524.301928	2050	36	2193.105263	1574.553972	2220	19	1643.235294	1457.386253	1763	17
Number of Revolutions, 2020-01-03 22:00:00	B6	Wheel Running	90.61111111	1947.5	1561.143711	2281.5	36	2266.052632	1684.496116	2452	19	1591.470588	1372.555605	2051	17
Number of Revolutions, 2020-01-03 23:00:00	B6	Wheel Running	90.61111111	1805.777778	1492.249388	1557.5	36	2061.157895	1614.747358	1587	19	1520.352941	1331.841298	1480	17
Number of Revolutions, 2020-01-04 00:00:00	B6	Wheel Running	90.61111111	1675.361111	1465.583963	1661.5	36	1975.684211	1527.412011	2168	19	1339.705882	1359.113165	1265	17
Number of Revolutions, 2020-01-04 01:00:00	B6	Wheel Running	90.61111111	1469.833333	1351.44899	1304	36	1855.842105	1512.751329	2249	19	1038.411765	1022.797454	695	17
Number of Revolutions, 2020-01-04 02:00:00	B6	Wheel Running	90.61111111	1446.611111	1502.506635	1640.5	36	2054.105263	1440.063613	2027	19	767.6470588	1295.099366	0	17
Number of Revolutions, 2020-01-04 03:00:00	B6	Wheel Running	90.61111111	1161.111111	1360.620379	537	36	1797.947368	1525.658418	1679	19	449.3529412	641.2792821	308	17
Number of Revolutions, 2020-01-04 04:00:00	B6	Wheel Running	90.61111111	1367.777778	1177.658964	1560.5	36	1588.157895	1413.247846	1873	19	1121.470588	815.3162053	1456	17
Number of Revolutions, 2020-01-04 05:00:00	B6	Wheel Running	90.61111111	1160.583333	1125.626844	1104	36	1246.105263	1390.256207	1051	19	1065	760.8116554	1157	17
Number of Revolutions, Day1	B6	Wheel Running	90.61111111	2857.111111	4860.749794	1705.5	36	4066	6427.086172	1846	19	1506	1240.133158	1592	17
Number of Revolutions, Day2	B6	Wheel Running	90.61111111	2681.194444	2485.017457	2266	36	3279.473684	2985.929045	3249	19	2012.529412	1605.659293	1494	17
Number of Revolutions, Night1	B6	Wheel Running	90.61111111	11961.02778	12581.9205	9066.5	36	16754.52632	15440.94141	17165	19	6603.588235	4503.787351	8224	17
Number of Revolutions, Night2	B6	Wheel Running	90.61111111	14708	11484.83204	13182	36	18721.84211	13009.47954	16741	19	10221.94118	7590.626864	9858	17
Number of Revolutions, Night3	B6	Wheel Running	90.61111111	19387.63889	14265.23139	17992	36	23409.63158	16073.53482	23964	19	14892.47059	10668.50598	17416	17
Number of Revolutions, Total	B6	Wheel Running	90.61111111	48109.91667	39563.78452	42295	36	61948.15789	46780.26464	66534	19	32643.64706	21922.08477	37936	17
Number of Revolutions, Total Day	B6	Wheel Running	90.61111111	5538.305556	7135.645418	3662.5	36	7345.473684	9232.991259	4726	19	3518.529412	2695.38082	3317	17
Number of Revolutions, Total Night	B6	Wheel Running	90.61111111	46056.66667	36632.53979	41913	36	58886	42801.30553	63837	19	31718	21462.86497	37289	17
Number of Spontaneous Alternations	B6	Spon Alt	82.81578947	27.52631579	7.464281947	28	38	26.95	9.081357422	28	20	28.16666667	5.316456139	28	18
Number of Triplets	B6	Spon Alt	82.81578947	55.47368421	14.33147517	56	38	57.1	18.13081123	59	20	53.66666667	8.547445439	52.5	18
OTHER, 12	B6	NMR	87.30555556	1.309444444	0.189132523	1.34	36	1.288947368	0.18411635	1.34	19	1.332352941	0.197627472	1.34	17
OTHER, 16	B6	NMR	110.9722222	1.353888889	0.197546057	1.335	36	1.373684211	0.198248176	1.34	19	1.331764706	0.200413176	1.3	17
OTHER, 19	B6	NMR	133	1.385757576	0.215899721	1.42	33	1.471111111	0.188956543	1.5	18	1.283333333	0.206351526	1.31	15
OTHER, 4	B6	NMR	30.05555556	0.637777778	0.272156584	0.59	36	0.666842105	0.266250772	0.6	19	0.605294118	0.283110351	0.59	17
OTHER, 8	B6	NMR	57	1.212777778	0.174087189	1.24	36	1.187368421	0.172943218	1.2	19	1.241176471	0.176134975	1.25	17
OVERALL LENGTH (cm)	B6	Gross Morphology	127.5555556	17.36666667	0.451030566	17.35	36	17.06842105	0.336737008	17.1	19	17.7	0.306186218	17.8	17
P AMPLITUDE (mV)	B6	EKG	127.5555556	0.079558333	0.020573366	0.07905	36	0.083993684	0.018635021	0.07534	19	0.074601176	0.022039658	0.08236	17
P DURATION (ms)	B6	EKG	127.5555556	21.70005556	7.92521128	20.075	36	22.32221053	9.28367597	21.73	19	21.00470588	6.281821111	18.42	17
PCT %, immune	B6	Clinical Chemistry	134.0588235	0.978823529	0.212393572	1.1	17	0.941111111	0.251914889	1	9	1.02125	0.163395882	1.1	8
PDW (fL), platelets	B6	Clinical Chemistry	134.0588235	6.947058824	0.287484015	6.9	17	6.988888889	0.247206616	7	9	6.9	0.338061702	6.85	8
PENILE PROLAPSE	B6	Frailty	65.11627907	0	0	0	43	0	0	0	21	0	0	0	22
PILOERECTION	B6	Frailty	65.11627907	0.26744186	0.252342294	0.5	43	0.261904762	0.255883158	0.5	21	0.272727273	0.254823596	0.5	22
PLT (x10^3 uL), platelets	B6	Clinical Chemistry	134.0588235	1215.411765	386.0765887	1377	17	1123.333333	456.100866	1377	9	1319	282.4656743	1377.5	8
PLT-0 (x10^3/uL), platelets	B6	Clinical Chemistry	134.0588235	1211.647059	388.5091603	1377	17	1123.333333	456.100866	1377	9	1311	293.1708424	1377.5	8
PLT-I (x10^3/uL), platelets	B6	Clinical Chemistry	134.0588235	1482.058824	340.2301557	1639	17	1421	400.4207162	1639	9	1550.75	266.755506	1641	8
PR INTERVAL (ms)	B6	EKG	127.5555556	42.89694444	5.177515576	41.93	36	44.15578947	5.320975595	42.51	19	41.49	4.775214655	40.72	17
Q AMPLITUDE (mV)	B6	EKG	127.5555556	0.005953306	0.0058869	0.0073255	36	0.006289421	0.006936853	0.007718	19	0.005577647	0.004624944	0.006442	17
QRS INTERVAL (ms)	B6	EKG	127.5555556	10.31388889	1.242523464	10.17	36	10.20757895	1.273455854	10.19	19	10.43270588	1.234658645	10.14	17
QT INTERVAL (ms)	B6	EKG	127.5555556	53.96027778	9.711339906	56.51	36	54.93368421	10.56053566	58.66	19	52.87235294	8.857490142	53.24	17
QTc (ms)	B6	EKG	127.5555556	50.98862306	9.264923819	53.185675	36	52.36952474	10.30979742	56.53948	19	49.44526235	7.962331624	50.30668	17
R AMPLITUDE (mV)	B6	EKG	127.5555556	0.683013889	0.187927346	0.6463	36	0.701736842	0.185036508	0.686	19	0.662088235	0.194564651	0.6418	17
RBC (x10^6 uL), rbc	B6	Clinical Chemistry	134.0588235	11.27058824	0.355676654	11.27	17	11.23222222	0.333233318	11.27	9	11.31375	0.397777307	11.27	8
RDW %, rbc	B6	Clinical Chemistry	134.0588235	18.91764706	0.473332988	19	17	18.87777778	0.460374244	18.8	9	18.9625	0.515301576	19	8
RDW-SD 0, rbc	B6	Clinical Chemistry	134.0588235	23.97058824	1.512764318	23.8	17	24.14444444	1.104661839	24.4	9	23.775	1.937413593	23.5	8
RECTAL PROLAPSE	B6	Frailty	65.11627907	0	0	0	43	0	0	0	21	0	0	0	22
REST EPISODE COUNT (centroid), % Light	B6	Light-Dark Zone Data	71.8372093	42.06736347	18.31083647	43.42105	43	37.81454619	16.33229183	34.61538	21	46.12687086	19.52385704	48.285715	22
REST EPISODE COUNT (centroid), Total	B6	Light-Dark Zone Data	71.8372093	27.51162791	7.468575733	25.5	43	27.61904762	8.358984331	25	21	27.40909091	6.707558572	26	22
REST EPISODE COUNT (centroid), dark	B6	Light-Dark Zone Data	71.8372093	16.41860465	8.284329895	15.5	43	17.33333333	7.371114796	16.5	21	15.54545455	9.158536339	13.5	22
REST EPISODE COUNT (centroid), light	B6	Light-Dark Zone Data	71.8372093	11.09302326	5.116797517	10.5	43	10.28571429	5.586974648	9.5	21	11.86363636	4.621847235	11.5	22
REST EPISODE COUNT (crossover), % Light	B6	Light-Dark Zone Data	71.8372093	41.70047672	18.30325687	42.85714	43	37.52484048	15.64486118	36.36364	21	45.68631132	20.07069326	48.285715	22
REST EPISODE COUNT (crossover), Total	B6	Light-Dark Zone Data	71.8372093	27.51162791	7.468575733	25.5	43	27.61904762	8.358984331	25	21	27.40909091	6.707558572	26	22
REST EPISODE COUNT (crossover), dark	B6	Light-Dark Zone Data	71.8372093	16.52325581	8.305157239	15.5	43	17.4047619	7.251929136	16.5	21	15.68181818	9.292272077	13.5	22
REST EPISODE COUNT (crossover), light	B6	Light-Dark Zone Data	71.8372093	10.98837209	5.099589587	10.5	43	10.21428571	5.432705193	9.5	21	11.72727273	4.767766954	11.5	22
REST EPISODE COUNT (query), % Light	B6	Light-Dark Zone Data	71.8372093	42.33740416	17.9215694	43.42105	43	38.04746905	15.69754613	35.84906	21	46.43234223	19.27993084	48.285715	22
REST EPISODE COUNT (query), Total	B6	Light-Dark Zone Data	71.8372093	27.84883721	7.602893312	26	43	27.95238095	8.341020264	25.5	21	27.75	7.023345425	26.5	22
REST EPISODE COUNT (query), dark	B6	Light-Dark Zone Data	71.8372093	16.55813953	8.319662097	15.5	43	17.47619048	7.277493027	16.5	21	15.68181818	9.292272077	13.5	22
REST EPISODE COUNT (query), light	B6	Light-Dark Zone Data	71.8372093	11.29069767	5.028765538	11	43	10.47619048	5.494261075	9.5	21	12.06818182	4.531097456	11.75	22
REST EPISODE COUNT (whole body), % Light	B6	Light-Dark Zone Data	71.8372093	41.97114486	18.32581813	43.42105	43	37.75945048	16.00241579	35.29412	21	45.99139859	19.82719388	48.285715	22
REST EPISODE COUNT (whole body), Total	B6	Light-Dark Zone Data	71.8372093	27.1627907	7.405532785	25	43	27.28571429	8.419577526	24.5	21	27.04545455	6.491586296	25.5	22
REST EPISODE COUNT (whole body), dark	B6	Light-Dark Zone Data	71.8372093	16.20930233	8.162948054	15	43	17.14285714	7.340202411	16.5	21	15.31818182	8.958296839	13.5	22
REST EPISODE COUNT (whole body), light	B6	Light-Dark Zone Data	71.8372093	10.95348837	5.124420935	10.5	43	10.14285714	5.470701183	9.5	21	11.72727273	4.767766954	11.5	22
REST EPISODE COUNT, 1	B6	Open Field	78.63888889	18.88888889	7.281199971	19	36	18.89473684	7.526949632	19	19	18.88235294	7.227398849	19	17
REST EPISODE COUNT, 10	B6	Open Field	78.63888889	49.47222222	8.600618287	48.5	36	51.47368421	8.037194239	50	19	47.23529412	8.891916355	47	17
REST EPISODE COUNT, 11	B6	Open Field	78.63888889	46.80555556	8.895647232	47	36	51.10526316	7.702054104	49	19	42	7.73789377	42	17
REST EPISODE COUNT, 12	B6	Open Field	78.63888889	48.52777778	8.209701965	48	36	49.78947368	7.367940669	51	19	47.11764706	9.075257248	48	17
REST EPISODE COUNT, 2	B6	Open Field	78.63888889	30.52777778	7.228855318	30	36	32.26315789	7.400015805	32	19	28.58823529	6.718061695	28	17
REST EPISODE COUNT, 3	B6	Open Field	78.63888889	33.38888889	8.093305091	34	36	32.94736842	8.369745013	32	19	33.88235294	7.99908083	37	17
REST EPISODE COUNT, 4	B6	Open Field	78.63888889	39.19444444	9.032700733	38.5	36	43.05263158	8.682509137	43	19	34.88235294	7.499019544	34	17
REST EPISODE COUNT, 5	B6	Open Field	78.63888889	39.80555556	11.12479713	39.5	36	40.89473684	12.99955015	41	19	38.58823529	8.810922366	38	17
REST EPISODE COUNT, 6	B6	Open Field	78.63888889	41.36111111	9.514358406	39.5	36	42.15789474	10.65761677	43	19	40.47058824	8.284908321	39	17
REST EPISODE COUNT, 7	B6	Open Field	78.63888889	45.11111111	6.93140999	45.5	36	48	5.925462945	49	19	41.88235294	6.67909381	43	17
REST EPISODE COUNT, 8	B6	Open Field	78.63888889	46.61111111	9.508726151	47	36	47.57894737	10.12321748	49	19	45.52941176	8.9520783	45	17
REST EPISODE COUNT, 9	B6	Open Field	78.63888889	46.19444444	10.77515514	46	36	49.94736842	9.834597005	49	19	42	10.47616342	39	17
REST EPISODE COUNT, Total	B6	Open Field	78.63888889	485.8888889	67.30093516	500	36	508.1052632	72.70709482	509	19	461.0588235	52.15178639	443	17
REST TIME (centroid), % Light	B6	Light-Dark Zone Data	71.8372093	39.5644117	19.46153791	39.41648	43	34.78321381	17.56331007	32.42853	21	44.12828241	20.47050253	43.230295	22
REST TIME (centroid), Total	B6	Light-Dark Zone Data	71.8372093	48.83604651	16.71126668	45.345	43	48.11880952	18.44334181	41.67	21	49.52068182	15.28294741	47.9125	22
REST TIME (centroid), dark	B6	Light-Dark Zone Data	71.8372093	30.50046512	17.9361832	26.105	43	32.15571429	16.99094217	31.495	21	28.92045455	19.05553206	22.925	22
REST TIME (centroid), light	B6	Light-Dark Zone Data	71.8372093	18.3355814	10.565887	16.33	43	15.96309524	9.47472209	15.71	21	20.60022727	11.25961034	17.2275	22
REST TIME (crossover), % Light	B6	Light-Dark Zone Data	71.8372093	39.19799998	19.46095755	39.41648	43	34.4513081	16.92429614	32.42853	21	43.72893314	20.99112954	43.230295	22
REST TIME (crossover), Total	B6	Light-Dark Zone Data	71.8372093	48.83453488	16.70736514	45.345	43	48.11904762	18.44299275	41.675	21	49.5175	15.27497547	47.9125	22
REST TIME (crossover), dark	B6	Light-Dark Zone Data	71.8372093	30.66395349	17.95019308	26.105	43	32.25928571	16.79584199	32.275	21	29.14113636	19.2555815	22.925	22
REST TIME (crossover), light	B6	Light-Dark Zone Data	71.8372093	18.1705814	10.58312989	15.795	43	15.8597619	9.275490348	15.485	21	20.37636364	11.47302905	17.2275	22
REST TIME (query), % Light	B6	Light-Dark Zone Data	71.8372093	39.80534007	19.12212675	41.05263	43	34.97097	17.04793377	32.42853	21	44.41996605	20.2197699	43.230295	22
REST TIME (query), Total	B6	Light-Dark Zone Data	71.8372093	49.34581395	16.843259	45.345	43	48.60761905	18.35617203	42.74	21	50.05045455	15.6659438	47.9125	22
REST TIME (query), dark	B6	Light-Dark Zone Data	71.8372093	30.71651163	17.97645145	26.105	43	32.365	16.84485003	32.275	21	29.14295455	19.25505108	22.945	22
REST TIME (query), light	B6	Light-Dark Zone Data	71.8372093	18.62930233	10.42125733	16.575	43	16.24261905	9.34038712	15.71	21	20.9075	11.08977927	17.2275	22
REST TIME (s), 1	B6	Open Field	78.63888889	28.71111111	11.44996738	27.935	36	28.09684211	11.9603131	26.13	19	29.39764706	11.17613503	31.44	17
REST TIME (s), 10	B6	Open Field	78.63888889	108.8672222	33.26234865	102.025	36	115.7894737	31.93556194	112.87	19	101.1305882	33.9462948	94.47	17
REST TIME (s), 11	B6	Open Field	78.63888889	104.1963889	29.53322305	104.725	36	114.8447368	27.99451759	108.04	19	92.29529412	27.22446972	90.55	17
REST TIME (s), 12	B6	Open Field	78.63888889	107.65	34.8368976	96.565	36	111.6663158	33.81210487	101.84	19	103.1611765	36.44229272	92.2	17
REST TIME (s), 2	B6	Open Field	78.63888889	49.36638889	12.58383842	48.305	36	51.75473684	12.34511436	50.18	19	46.69705882	12.67283254	45.47	17
REST TIME (s), 3	B6	Open Field	78.63888889	56.99472222	16.65144052	54.145	36	56.3	15.84602824	52.93	19	57.77117647	17.96751996	61.63	17
REST TIME (s), 4	B6	Open Field	78.63888889	68.60638889	18.10746762	68.835	36	74.01947368	17.93576299	70.86	19	62.55647059	16.78245138	61.88	17
REST TIME (s), 5	B6	Open Field	78.63888889	76.45833333	26.63091828	73.04	36	77.63263158	28.80541246	79.1	19	75.14588235	24.78808637	70.34	17
REST TIME (s), 6	B6	Open Field	78.63888889	82.5475	26.21816321	86.495	36	84.39631579	26.56330493	90.47	19	80.48117647	26.48139533	71.96	17
REST TIME (s), 7	B6	Open Field	78.63888889	86.76027778	17.65600933	84.61	36	93.52263158	17.17595375	97.18	19	79.20235294	15.33080091	78.29	17
REST TIME (s), 8	B6	Open Field	78.63888889	96.78638889	35.08657229	90.31	36	94.56631579	30.17384964	96.6	19	99.26764706	40.69763054	85.82	17
REST TIME (s), 9	B6	Open Field	78.63888889	94.37333333	28.99273564	94.305	36	98.73263158	26.69368336	95.61	19	89.50117647	31.45402933	93.5	17
REST TIME (s), Total	B6	Open Field	78.63888889	961.3180556	164.2911024	971.46	36	1001.322105	167.1404746	993.98	19	916.6076471	153.5961478	907.67	17
REST TIME (whole body), % Light	B6	Light-Dark Zone Data	71.8372093	39.42135881	19.51275392	40.53734	43	34.67799048	17.27907791	32.42853	21	43.9491195	20.81272861	43.230295	22
REST TIME (whole body), Total	B6	Light-Dark Zone Data	71.8372093	48.31116279	16.67012625	45.345	43	47.63071429	18.57261393	41.59	21	48.96068182	15.04543336	47.8575	22
REST TIME (whole body), dark	B6	Light-Dark Zone Data	71.8372093	30.1922093	17.77297136	26.06	43	31.87666667	16.96589294	31.495	21	28.58431818	18.76369946	22.3325	22
REST TIME (whole body), light	B6	Light-Dark Zone Data	71.8372093	18.11895349	10.61987672	15.795	43	15.75404762	9.335519083	15.485	21	20.37636364	11.47302905	17.2275	22
RET-HE 0, rbc	B6	Clinical Chemistry	134.0588235	16.95294118	0.553531443	16.8	17	17.05555556	0.654047229	17	9	16.8375	0.427409138	16.65	8
RIGHT EYE (g)	B6	Organ Weights	134.5714286	0.022819048	0.002471967	0.023	21	0.022272727	0.002511211	0.0223	11	0.02342	0.00240961	0.0233	10
RIGHT FRONT TIME LEGACY (s), 1	B6	Open Field	78.63888889	34.06555556	10.998254	31.195	36	30.86631579	7.690666934	29.47	19	37.64117647	13.12727975	34.43	17
RIGHT FRONT TIME LEGACY (s), 10	B6	Open Field	78.63888889	30.95555556	29.58236815	20.74	36	34.94789474	33.15190921	23.93	19	26.49352941	25.2548176	18.66	17
RIGHT FRONT TIME LEGACY (s), 11	B6	Open Field	78.63888889	34.99611111	32.51129977	27.725	36	41.33789474	40.4695472	31.26	19	27.90823529	19.19660297	23.65	17
RIGHT FRONT TIME LEGACY (s), 12	B6	Open Field	78.63888889	36.14611111	43.42799612	27.445	36	47.16631579	55.72375568	29.74	19	23.82941176	18.08114158	17.58	17
RIGHT FRONT TIME LEGACY (s), 2	B6	Open Field	78.63888889	32.81333333	11.58179853	32.08	36	33.40157895	10.47712072	33.17	19	32.15588235	13.0025195	31.51	17
RIGHT FRONT TIME LEGACY (s), 3	B6	Open Field	78.63888889	30.70194444	14.49319758	29.89	36	35.88684211	13.02446248	34.28	19	24.90705882	14.17906898	21.22	17
RIGHT FRONT TIME LEGACY (s), 4	B6	Open Field	78.63888889	28.3725	13.1393858	27.29	36	28.62526316	11.58066366	28.91	19	28.09	15.05394176	25.29	17
RIGHT FRONT TIME LEGACY (s), 5	B6	Open Field	78.63888889	32.33055556	20.84086164	24.34	36	33.87	22.76048891	21.4	19	30.61	19.00967254	27.28	17
RIGHT FRONT TIME LEGACY (s), 6	B6	Open Field	78.63888889	32.3825	22.40918044	26.115	36	35.51421053	22.65719884	28.48	19	28.88235294	22.27822635	23.11	17
RIGHT FRONT TIME LEGACY (s), 7	B6	Open Field	78.63888889	32.97444444	24.75175	24.76	36	37.85052632	30.58671634	27.3	19	27.52470588	15.09600159	23.74	17
RIGHT FRONT TIME LEGACY (s), 8	B6	Open Field	78.63888889	28.49583333	19.37121891	23.205	36	33.10736842	18.23927473	26.77	19	23.34176471	19.82708004	18.33	17
RIGHT FRONT TIME LEGACY (s), 9	B6	Open Field	78.63888889	32.72444444	31.65567622	21.155	36	37.25473684	36.91651322	27.77	19	27.66117647	24.6426614	19	17
RIGHT FRONT TIME LEGACY (s), Total	B6	Open Field	78.63888889	386.9588889	179.450467	333.86	36	429.8289474	193.4869072	415.34	19	339.0452941	153.9624641	299.94	17
RIGHT GONAD (g)	B6	Organ Weights	134.5714286	0.069333333	0.04548067	0.0422	21	0.029354545	0.010592956	0.032	11	0.11331	0.019226455	0.1184	10
RIGHT KIDNEY (g)	B6	Organ Weights	134.5714286	0.169742857	0.033238871	0.1591	21	0.143636364	0.017285154	0.1463	11	0.19846	0.019335931	0.20215	10
RIGHT REAR TIME LEGACY (s), 1	B6	Open Field	78.63888889	31.44972222	10.68013897	30.715	36	31.96315789	9.736714625	30.62	19	30.87588235	11.92480663	30.81	17
RIGHT REAR TIME LEGACY (s), 10	B6	Open Field	78.63888889	45.69111111	52.78839666	29.25	36	47.42105263	61.00669261	24.37	19	43.75764706	43.60218523	34.62	17
RIGHT REAR TIME LEGACY (s), 11	B6	Open Field	78.63888889	39.00305556	33.27564445	32.79	36	35.61315789	32.3278181	30.17	19	42.79176471	34.89310198	36.19	17
RIGHT REAR TIME LEGACY (s), 12	B6	Open Field	78.63888889	32.96888889	25.85255254	30.41	36	32.31368421	25.36610035	34.6	19	33.70117647	27.14916087	25.79	17
RIGHT REAR TIME LEGACY (s), 2	B6	Open Field	78.63888889	30.05888889	15.25100386	26.63	36	29.52526316	15.15009914	24.43	19	30.65529412	15.80712423	29.46	17
RIGHT REAR TIME LEGACY (s), 3	B6	Open Field	78.63888889	32.94666667	11.07032455	32.455	36	35.67684211	11.27391584	35.4	19	29.89529412	10.31259431	28.25	17
RIGHT REAR TIME LEGACY (s), 4	B6	Open Field	78.63888889	33.67611111	16.47033858	32.14	36	34.38	17.70047018	32.64	19	32.88941176	15.48198004	31.64	17
RIGHT REAR TIME LEGACY (s), 5	B6	Open Field	78.63888889	33.86138889	21.20990633	29.185	36	34.15210526	14.71584202	31.86	19	33.53647059	27.20718631	28.18	17
RIGHT REAR TIME LEGACY (s), 6	B6	Open Field	78.63888889	35.23583333	17.29882479	32.715	36	36.81368421	20.37030933	31.61	19	33.47235294	13.47327333	34.52	17
RIGHT REAR TIME LEGACY (s), 7	B6	Open Field	78.63888889	40.22083333	32.59552926	35.96	36	39.43473684	42.11420193	31.81	19	41.09941176	18.09113577	37.68	17
RIGHT REAR TIME LEGACY (s), 8	B6	Open Field	78.63888889	37.94166667	34.6796583	25.43	36	33.76157895	30.71385613	25.29	19	42.61352941	39.05971437	32.84	17
RIGHT REAR TIME LEGACY (s), 9	B6	Open Field	78.63888889	35.40222222	46.51607305	23.9	36	41.06368421	62.34565549	25.52	19	29.07470588	16.72534645	20.66	17
RIGHT REAR TIME LEGACY (s), Total	B6	Open Field	78.63888889	428.4563889	193.4117549	396.68	36	432.1189474	219.6517189	399.25	19	424.3629412	165.8878039	385.15	17
RIGHTING REFLEX	B6	Frailty	65.11627907	0	0	0	43	0	0	0	21	0	0	0	22
RR INTERVAL (ms)	B6	EKG	127.5555556	112.5975	10.83184178	110.4	36	110.7373684	9.254847284	108.7	19	114.6764706	12.31246977	113.6	17
Rearing Activity, 24H	B6	IDC	111.5277778	11717.28747	5597.299053	11819.165	36	13493.01821	5646.164451	14395	19	9732.647235	4973.967543	9361	17
Rearing Activity, Dark	B6	IDC	111.5277778	8587.240869	4041.541673	8498.5	36	9947.526963	4109.174799	10724	19	7066.921118	3475.86176	5886	17
Rearing Activity, Light	B6	IDC	111.5277778	3130.064864	1858.255448	3369.5	36	3545.473758	1875.758929	3587	19	2665.784335	1778.048304	2177.333	17
Rearing Activity, Light-Dark Ratio	B6	IDC	111.5277778	0.353948528	0.152861632	0.31670575	36	0.345932737	0.119863042	0.3093211	19	0.362907353	0.186520749	0.3263026	17
Respiratory Quotient, Dark	B6	IDC	111.5277778	0.886483331	0.01951766	0.8889111	36	0.878975153	0.020936393	0.8833853	19	0.894874824	0.014086136	0.8969542	17
Respiratory Quotient, Light	B6	IDC	111.5277778	0.817372592	0.023155617	0.815182	36	0.819173458	0.024817843	0.8203925	19	0.815359859	0.0217216	0.8125032	17
Respiratory Quotient, Light-Dark Ratio	B6	IDC	111.5277778	0.922168781	0.022683059	0.92180165	36	0.932041032	0.021426318	0.9345913	19	0.911135088	0.019077616	0.910156	17
S AMPLITUDE (mV)	B6	EKG	127.5555556	-0.376575	0.15297985	-0.38525	36	-0.392868421	0.17772872	-0.4169	19	-0.358364706	0.12243436	-0.3598	17
SPLEEN (g)	B6	Organ Weights	134.5714286	0.079857143	0.021963278	0.0876	21	0.080009091	0.024319517	0.0884	11	0.07969	0.020365518	0.07925	10
ST HEIGHT (mV)	B6	EKG	127.5555556	0.051330806	0.038776805	0.04415	36	0.070691053	0.027333333	0.07437	19	0.029692882	0.0388092	0.02703	17
STD BODY LENGTH (cm/g)	B6	Gross Morphology	127.5555556	0.369475956	0.052565009	0.38669245	36	0.414071774	0.021789343	0.4147675	19	0.319633571	0.022558835	0.309822	17
STD BRAIN (g/g)	B6	Organ Weights	134.5714286	0.019305653	0.003969559	0.02072783	21	0.022233406	0.001919487	0.02177518	11	0.016085125	0.002986943	0.014986545	10
STD FEMUR (g/g)	B6	Organ Weights	134.5714286	0.003244153	0.000751798	0.003211249	21	0.003626845	0.000678505	0.003394207	11	0.002823191	0.000607108	0.002835956	10
STD GONADAL FAT PAD (g/g)	B6	Organ Weights	134.5714286	0.011920429	0.008952527	0.007583408	21	0.005544952	0.002026126	0.005805029	11	0.018933454	0.008319748	0.020109155	10
STD HEART (g/g)	B6	Organ Weights	134.5714286	0.006568306	0.001157804	0.006547677	21	0.007089908	0.001106833	0.006835387	11	0.005994544	0.000958854	0.005512281	10
STD LEFT EYE (g/g)	B6	Organ Weights	134.5714286	0.00097736	0.000187639	0.00096831	21	0.001072153	0.000160588	0.001013908	11	0.000873088	0.000162862	0.000817037	10
STD LEFT GONAD (g/g)	B6	Organ Weights	134.5714286	0.002588773	0.001348626	0.001986985	21	0.001401262	0.000511364	0.001654676	11	0.003895034	0.000362968	0.003779095	10
STD LEFT KIDNEY (g/g)	B6	Organ Weights	134.5714286	0.0067346	0.000792018	0.006723549	21	0.006649242	0.000751461	0.006898048	11	0.006828495	0.000864781	0.006664678	10
STD LIVER (g/g)	B6	Organ Weights	134.5714286	0.04409623	0.004057819	0.04478618	21	0.045452543	0.003634299	0.04637057	11	0.042604287	0.004146515	0.04412295	10
STD LUNGS (g/g)	B6	Organ Weights	134.5714286	0.00636364	0.000997924	0.006418174	21	0.006976332	0.000837014	0.006590164	11	0.005689679	0.000686341	0.005709255	10
STD OVERALL LENGTH (cm/g)	B6	Gross Morphology	127.5555556	0.678574175	0.104445214	0.7175352	36	0.769077689	0.03795483	0.771719	19	0.577423188	0.040554854	0.5694536	17
STD RIGHT EYE (g/g)	B6	Organ Weights	134.5714286	0.000954212	0.000184532	0.000979983	21	0.001067472	0.000101965	0.001021127	11	0.000829626	0.00017662	0.000763076	10
STD RIGHT GONAD (g/g)	B6	Organ Weights	134.5714286	0.002588222	0.001368798	0.001902615	21	0.001376843	0.000402824	0.00148463	11	0.003920739	0.00046567	0.003772277	10
STD RIGHT KIDNEY (g/g)	B6	Organ Weights	134.5714286	0.006919125	0.000846993	0.006674451	21	0.006859056	0.000398295	0.006908928	11	0.006985201	0.001186883	0.006492922	10
STD SPLEEN (g/g)	B6	Organ Weights	134.5714286	0.003226039	0.000854582	0.00302741	21	0.003717473	0.000888152	0.004091546	11	0.002685463	0.000355787	0.002695954	10
STD TAIL LENGTH (cm/g)	B6	Gross Morphology	127.5555556	0.309098214	0.052443817	0.32845885	36	0.355005916	0.017961129	0.3550821	19	0.257789606	0.018806549	0.2570864	17
STEREOTYPIC ACTIVITY COUNT (centroid), % Light	B6	Light-Dark Zone Data	71.8372093	42.37067884	12.1635444	42.36641	43	41.08089714	11.17967881	39.44444	21	43.60183409	13.17644206	42.933945	22
STEREOTYPIC ACTIVITY COUNT (centroid), Total	B6	Light-Dark Zone Data	71.8372093	111.9651163	17.30689215	112	43	111.5952381	19.50360162	112	21	112.3181818	15.37897874	111.5	22
STEREOTYPIC ACTIVITY COUNT (centroid), dark	B6	Light-Dark Zone Data	71.8372093	65.19767442	18.60719892	66.5	43	66.4047619	17.96706643	71	21	64.04545455	19.54902816	62	22
STEREOTYPIC ACTIVITY COUNT (centroid), light	B6	Light-Dark Zone Data	71.8372093	46.76744186	13.32574881	46	43	45.19047619	12.77837645	42.5	21	48.27272727	13.95633264	48.5	22
STEREOTYPIC ACTIVITY COUNT (crossover), % Light	B6	Light-Dark Zone Data	71.8372093	42.07058837	11.9481604	41.04803	43	40.99053571	10.03938547	39.84375	21	43.10154773	13.68383344	42.900725	22
STEREOTYPIC ACTIVITY COUNT (crossover), Total	B6	Light-Dark Zone Data	71.8372093	112.4302326	17.30523641	113	43	112.547619	19.85189208	113.5	21	112.3181818	14.9527394	111.5	22
STEREOTYPIC ACTIVITY COUNT (crossover), dark	B6	Light-Dark Zone Data	71.8372093	65.72093023	18.36738256	67.5	43	66.92857143	17.08016812	70.5	21	64.56818182	19.85021018	61.75	22
STEREOTYPIC ACTIVITY COUNT (crossover), light	B6	Light-Dark Zone Data	71.8372093	46.70930233	13.48554454	46.5	43	45.61904762	12.40756298	46.5	21	47.75	14.65536632	47	22
STEREOTYPIC ACTIVITY COUNT (query), % Light	B6	Light-Dark Zone Data	71.8372093	42.71246535	11.61171305	42.0765	43	41.41913048	10.24526537	40.17094	21	43.94701227	12.90066878	43.130485	22
STEREOTYPIC ACTIVITY COUNT (query), Total	B6	Light-Dark Zone Data	71.8372093	114.8023256	17.45918353	114	43	114.7619048	19.78295924	117	21	114.8409091	15.39200965	112.25	22
STEREOTYPIC ACTIVITY COUNT (query), dark	B6	Light-Dark Zone Data	71.8372093	66.41860465	18.4854931	68	43	67.73809524	17.2580554	71	21	65.15909091	19.9089513	62.5	22
STEREOTYPIC ACTIVITY COUNT (query), light	B6	Light-Dark Zone Data	71.8372093	48.38372093	12.99442976	47	43	47.02380952	12.55137063	47	21	49.68181818	13.56689375	49	22
STEREOTYPIC ACTIVITY COUNT (whole body), % Light	B6	Light-Dark Zone Data	71.8372093	42.82531349	12.31815888	42.20779	43	41.29580095	10.66013292	39.65517	21	44.28530273	13.80849434	43.41882	22
STEREOTYPIC ACTIVITY COUNT (whole body), Total	B6	Light-Dark Zone Data	71.8372093	108.1395349	17.49500799	108	43	108.3571429	20.04940327	108	21	107.9318182	15.14005681	107.5	22
STEREOTYPIC ACTIVITY COUNT (whole body), dark	B6	Light-Dark Zone Data	71.8372093	62.40697674	17.98949952	66	43	64.21428571	17.18107347	70	21	60.68181818	18.9664776	60.5	22
STEREOTYPIC ACTIVITY COUNT (whole body), light	B6	Light-Dark Zone Data	71.8372093	45.73255814	13.59637068	44	43	44.14285714	12.64925181	42.5	21	47.25	14.57390852	47.5	22
STEREOTYPIC ACTIVITY COUNT, 1	B6	Open Field	78.63888889	90	18.36456215	89	36	87.05263158	16.50411963	87	19	93.29411765	20.23537962	91	17
STEREOTYPIC ACTIVITY COUNT, 10	B6	Open Field	78.63888889	135.1111111	47.83649401	126.5	36	132.8421053	40.93662196	129	19	137.6470588	55.74488898	126	17
STEREOTYPIC ACTIVITY COUNT, 11	B6	Open Field	78.63888889	115.8055556	38.87034819	114.5	36	118.4210526	40.57135797	125	19	112.8823529	37.89604589	103	17
STEREOTYPIC ACTIVITY COUNT, 12	B6	Open Field	78.63888889	107.2222222	41.58784926	93	36	114	51.12403218	93	19	99.64705882	26.97207161	93	17
STEREOTYPIC ACTIVITY COUNT, 2	B6	Open Field	78.63888889	118.2777778	23.41746736	121	36	116.2105263	28.1377148	121	19	120.5882353	17.26650958	121	17
STEREOTYPIC ACTIVITY COUNT, 3	B6	Open Field	78.63888889	120.8055556	24.41875093	117.5	36	117.6315789	23.46205098	117	19	124.3529412	25.68545594	118	17
STEREOTYPIC ACTIVITY COUNT, 4	B6	Open Field	78.63888889	122.4444444	27.63997565	123	36	122.0526316	31.60603614	121	19	122.8823529	23.38771674	127	17
STEREOTYPIC ACTIVITY COUNT, 5	B6	Open Field	78.63888889	123.6666667	37.80854023	118.5	36	107.6842105	27.28258018	111	19	141.5294118	40.58650891	127	17
STEREOTYPIC ACTIVITY COUNT, 6	B6	Open Field	78.63888889	127.7222222	29.1749512	129	36	122	26.49737933	128	19	134.1176471	31.46005871	132	17
STEREOTYPIC ACTIVITY COUNT, 7	B6	Open Field	78.63888889	119.5	35.4396872	119.5	36	124.4736842	36.0576212	121	19	113.9411765	34.96510866	117	17
STEREOTYPIC ACTIVITY COUNT, 8	B6	Open Field	78.63888889	124.5833333	36.78771146	116.5	36	118.2631579	35.15338154	105	19	131.6470588	38.33722274	137	17
STEREOTYPIC ACTIVITY COUNT, 9	B6	Open Field	78.63888889	130.3888889	54.33140517	121	36	138.2105263	71.36181592	120	19	121.6470588	23.96596852	124	17
STEREOTYPIC ACTIVITY COUNT, Total	B6	Open Field	78.63888889	1435.527778	168.6483215	1464	36	1418.842105	171.887322	1453	19	1454.176471	168.1633266	1485	17
STEREOTYPIC EPISODE ACTIVITY COUNT (centroid), % Light	B6	Light-Dark Zone Data	71.8372093	51.25306791	9.968572256	50.67233	43	49.18180143	9.746364719	49.21384	21	53.23018591	9.994566927	53.98043	22
STEREOTYPIC EPISODE ACTIVITY COUNT (centroid), Total	B6	Light-Dark Zone Data	71.8372093	910.9534884	212.1443751	890	43	912.547619	244.6167362	890	21	909.4318182	181.7073324	898.25	22
STEREOTYPIC EPISODE ACTIVITY COUNT (centroid), dark	B6	Light-Dark Zone Data	71.8372093	435.8837209	109.1817967	424	43	458.3333333	136.0635268	443	21	414.4545455	72.28118195	419	22
STEREOTYPIC EPISODE ACTIVITY COUNT (centroid), light	B6	Light-Dark Zone Data	71.8372093	475.0697674	160.9657085	459.5	43	454.2142857	159.3944456	441.5	21	494.9772727	163.6246778	515.5	22
STEREOTYPIC EPISODE ACTIVITY COUNT (crossover), % Light	B6	Light-Dark Zone Data	71.8372093	51.03196698	9.970378091	51.4776	43	49.29043333	9.094728964	49.3768	21	52.69434	10.68239356	53.350945	22
STEREOTYPIC EPISODE ACTIVITY COUNT (crossover), Total	B6	Light-Dark Zone Data	71.8372093	922.872093	215.1473773	927	43	924.0952381	251.2011455	927	21	921.7045455	180.2129467	911.75	22
STEREOTYPIC EPISODE ACTIVITY COUNT (crossover), dark	B6	Light-Dark Zone Data	71.8372093	443.1511628	107.2344192	427.5	43	462.0238095	130.1421796	441.5	21	425.1363636	78.56089264	423.75	22
STEREOTYPIC EPISODE ACTIVITY COUNT (crossover), light	B6	Light-Dark Zone Data	71.8372093	479.7209302	163.2074455	493	43	462.0714286	162.8332188	449.5	21	496.5681818	165.5670124	514.75	22
STEREOTYPIC EPISODE ACTIVITY COUNT (query), % Light	B6	Light-Dark Zone Data	71.8372093	51.49667814	9.513597726	52.13629	43	49.57731952	9.044580624	50	21	53.32879318	9.793246188	53.695445	22
STEREOTYPIC EPISODE ACTIVITY COUNT (query), Total	B6	Light-Dark Zone Data	71.8372093	956.5348837	224.8330173	954.5	43	954.8333333	264.7185927	954.5	21	958.1590909	185.3513643	945.75	22
STEREOTYPIC EPISODE ACTIVITY COUNT (query), dark	B6	Light-Dark Zone Data	71.8372093	455.2325581	110.7771975	441	43	474.2619048	136.2040399	445	21	437.0681818	78.53196126	433	22
STEREOTYPIC EPISODE ACTIVITY COUNT (query), light	B6	Light-Dark Zone Data	71.8372093	501.3023256	166.676338	523.5	43	480.5714286	170.5930308	477.5	21	521.0909091	164.3344902	541.5	22
STEREOTYPIC EPISODE ACTIVITY COUNT (whole body), % Light	B6	Light-Dark Zone Data	71.8372093	52.21657093	10.41207877	52.90758	43	50.01533095	9.776706957	49.8613	21	54.31775455	10.78516211	56.2447	22
STEREOTYPIC EPISODE ACTIVITY COUNT (whole body), Total	B6	Light-Dark Zone Data	71.8372093	855.372093	204.4954911	837	43	860.1190476	227.9628207	866	21	850.8409091	184.6627806	818.5	22
STEREOTYPIC EPISODE ACTIVITY COUNT (whole body), dark	B6	Light-Dark Zone Data	71.8372093	400.5116279	101.1209488	388.5	43	424.047619	118.1541265	420	21	378.0454545	77.9266916	368	22
STEREOTYPIC EPISODE ACTIVITY COUNT (whole body), light	B6	Light-Dark Zone Data	71.8372093	454.8604651	157.5146753	453.5	43	436.0714286	153.9115237	421.5	21	472.7954545	162.3915506	483.5	22
STEREOTYPIC EPISODE ACTIVITY COUNT, 1	B6	Open Field	78.63888889	1443.777778	271.6217024	1482.5	36	1460.210526	245.0268872	1490	19	1425.411765	305.234553	1475	17
STEREOTYPIC EPISODE ACTIVITY COUNT, 10	B6	Open Field	78.63888889	680.75	195.1809966	643	36	687	221.3300703	638	19	673.7647059	167.7067863	700	17
STEREOTYPIC EPISODE ACTIVITY COUNT, 11	B6	Open Field	78.63888889	661.0833333	163.3457988	639.5	36	623.7894737	156.1653607	606	19	702.7647059	165.6289261	705	17
STEREOTYPIC EPISODE ACTIVITY COUNT, 12	B6	Open Field	78.63888889	653.9444444	183.8780566	635	36	660.8421053	202.1534794	623	19	646.2352941	166.9369377	682	17
STEREOTYPIC EPISODE ACTIVITY COUNT, 2	B6	Open Field	78.63888889	1157.527778	165.1775644	1174	36	1154.631579	162.557754	1162	19	1160.764706	173.0135578	1195	17
STEREOTYPIC EPISODE ACTIVITY COUNT, 3	B6	Open Field	78.63888889	1082.138889	181.1645113	1076.5	36	1105.315789	172.1362679	1091	19	1056.235294	192.6381094	1023	17
STEREOTYPIC EPISODE ACTIVITY COUNT, 4	B6	Open Field	78.63888889	983.9722222	178.3097603	965	36	982.0526316	189.6568462	968	19	986.1176471	170.5138859	950	17
STEREOTYPIC EPISODE ACTIVITY COUNT, 5	B6	Open Field	78.63888889	874.5833333	240.5292231	831.5	36	900.5263158	302.4833087	858	19	845.5882353	148.0899468	795	17
STEREOTYPIC EPISODE ACTIVITY COUNT, 6	B6	Open Field	78.63888889	859.0277778	217.6872575	853	36	868	258.6561424	848	19	849	167.9058516	886	17
STEREOTYPIC EPISODE ACTIVITY COUNT, 7	B6	Open Field	78.63888889	783.3333333	154.7894422	751.5	36	771.3684211	168.3789412	741	19	796.7058824	141.9739257	765	17
STEREOTYPIC EPISODE ACTIVITY COUNT, 8	B6	Open Field	78.63888889	719.3611111	214.9396132	735	36	775	238.5467576	750	19	657.1764706	171.0497864	656	17
STEREOTYPIC EPISODE ACTIVITY COUNT, 9	B6	Open Field	78.63888889	751.8611111	179.0644182	720.5	36	756.3157895	181.7486215	741	19	746.8823529	181.4624212	681	17
STEREOTYPIC EPISODE ACTIVITY COUNT, Total	B6	Open Field	78.63888889	10651.36111	1562.206684	10198.5	36	10745.05263	1750.229365	10091	19	10546.64706	1367.582262	10306	17
STEREOTYPIC EPISODE COUNT (centroid), % Light	B6	Light-Dark Zone Data	71.8372093	43.47312209	11.85934275	41.50943	43	42.33589857	11.38078472	40.81633	21	44.55865364	12.46618296	45.27191	22
STEREOTYPIC EPISODE COUNT (centroid), Total	B6	Light-Dark Zone Data	71.8372093	48.44186047	6.862778576	49	43	47.16666667	7.642534484	48.5	21	49.65909091	5.948962222	49	22
STEREOTYPIC EPISODE COUNT (centroid), dark	B6	Light-Dark Zone Data	71.8372093	27.61627907	7.712726966	28.5	43	27.45238095	7.47145361	29	21	27.77272727	8.108971036	25.5	22
STEREOTYPIC EPISODE COUNT (centroid), light	B6	Light-Dark Zone Data	71.8372093	20.8255814	5.667244775	20	43	19.71428571	5.243022574	19.5	21	21.88636364	5.970027954	22.25	22
STEREOTYPIC EPISODE COUNT (crossover), % Light	B6	Light-Dark Zone Data	71.8372093	43.2507514	11.56939327	41.50943	43	42.30535333	10.23276898	40.40404	21	44.15317682	12.8930757	44.675	22
STEREOTYPIC EPISODE COUNT (crossover), Total	B6	Light-Dark Zone Data	71.8372093	48.74418605	6.950823943	49	43	47.57142857	7.775419144	49	21	49.86363636	6.030047418	49	22
STEREOTYPIC EPISODE COUNT (crossover), dark	B6	Light-Dark Zone Data	71.8372093	27.88372093	7.705005492	28.5	43	27.64285714	7.025209707	29	21	28.11363636	8.462707855	25.5	22
STEREOTYPIC EPISODE COUNT (crossover), light	B6	Light-Dark Zone Data	71.8372093	20.86046512	5.654039413	20	43	19.92857143	5.057879285	20	21	21.75	6.154266813	21.5	22
STEREOTYPIC EPISODE COUNT (query), % Light	B6	Light-Dark Zone Data	71.8372093	43.86447302	11.25364562	41.50943	43	42.65022429	10.39111488	40.40404	21	45.02352864	12.14799196	45.62752	22
STEREOTYPIC EPISODE COUNT (query), Total	B6	Light-Dark Zone Data	71.8372093	49.69767442	7.083800714	49.5	43	48.38095238	7.744199058	49.5	21	50.95454545	6.313079942	50	22
STEREOTYPIC EPISODE COUNT (query), dark	B6	Light-Dark Zone Data	71.8372093	28.13953488	7.767702962	29	43	27.95238095	7.16049014	29	21	28.31818182	8.472006361	25.75	22
STEREOTYPIC EPISODE COUNT (query), light	B6	Light-Dark Zone Data	71.8372093	21.55813953	5.479626011	20.5	43	20.42857143	5.084991923	20	21	22.63636364	5.738719407	22.25	22
STEREOTYPIC EPISODE COUNT (whole body), % Light	B6	Light-Dark Zone Data	71.8372093	44.12507814	11.78838291	42.52874	43	42.55522524	10.62982145	40.20619	21	45.62357409	12.86478165	45.33681	22
STEREOTYPIC EPISODE COUNT (whole body), Total	B6	Light-Dark Zone Data	71.8372093	46.70930233	6.820166663	46	43	45.73809524	7.634819984	46	21	47.63636364	5.972520044	46.5	22
STEREOTYPIC EPISODE COUNT (whole body), dark	B6	Light-Dark Zone Data	71.8372093	26.29069767	7.342985443	27	43	26.47619048	6.894701209	29	21	26.11363636	7.905591478	24.25	22
STEREOTYPIC EPISODE COUNT (whole body), light	B6	Light-Dark Zone Data	71.8372093	20.41860465	5.667293627	19.5	43	19.26190476	5.095633051	19	21	21.52272727	6.073904512	21.5	22
STEREOTYPIC EPISODE COUNT, 1	B6	Open Field	78.63888889	39.58333333	7.473285757	40	36	38	5.840471823	39	19	41.35294118	8.802990802	43	17
STEREOTYPIC EPISODE COUNT, 10	B6	Open Field	78.63888889	47.75	11.45519221	49	36	45.15789474	9.575797953	49	19	50.64705882	12.92256349	50	17
STEREOTYPIC EPISODE COUNT, 11	B6	Open Field	78.63888889	44.58333333	9.966730371	43	36	43	9.820613242	43	19	46.35294118	10.12386522	47	17
STEREOTYPIC EPISODE COUNT, 12	B6	Open Field	78.63888889	41.63888889	8.960716737	41	36	41.84210526	10.13937954	41	19	41.41176471	7.738368881	41	17
STEREOTYPIC EPISODE COUNT, 2	B6	Open Field	78.63888889	50.36111111	8.414792342	51	36	49.31578947	10.10529362	50	19	51.52941176	6.104482442	52	17
STEREOTYPIC EPISODE COUNT, 3	B6	Open Field	78.63888889	50.52777778	8.310014994	50.5	36	49.36842105	8.693615322	50	19	51.82352941	7.915453983	53	17
STEREOTYPIC EPISODE COUNT, 4	B6	Open Field	78.63888889	50	8.684962373	49.5	36	49.52631579	9.990931561	49	19	50.52941176	7.220782913	50	17
STEREOTYPIC EPISODE COUNT, 5	B6	Open Field	78.63888889	48.69444444	9.570249868	48	36	45	9.666666667	44	19	52.82352941	7.804127867	53	17
STEREOTYPIC EPISODE COUNT, 6	B6	Open Field	78.63888889	50.80555556	9.861380502	50	36	47.36842105	7.158604196	48	19	54.64705882	11.19676949	53	17
STEREOTYPIC EPISODE COUNT, 7	B6	Open Field	78.63888889	46.94444444	9.876218028	46.5	36	48.15789474	8.896086267	48	19	45.58823529	10.98327606	45	17
STEREOTYPIC EPISODE COUNT, 8	B6	Open Field	78.63888889	46.30555556	8.311160979	46	36	43.73684211	6.958943927	44	19	49.17647059	8.945915927	47	17
STEREOTYPIC EPISODE COUNT, 9	B6	Open Field	78.63888889	47.86111111	12.98384222	47	36	47.84210526	16.87951802	45	19	47.88235294	6.945163361	49	17
STEREOTYPIC EPISODE COUNT, Total	B6	Open Field	78.63888889	565.0555556	52.12893052	565	36	548.3157895	51.94447103	556	19	583.7647059	46.94881443	596	17
STEREOTYPY TIME (centroid), % Light	B6	Light-Dark Zone Data	71.8372093	39.46902721	15.42410543	37.11895	43	36.88131048	13.97070809	34.34309	21	41.93912045	16.63825444	40.01663	22
STEREOTYPY TIME (centroid), Total	B6	Light-Dark Zone Data	71.8372093	15.31372093	3.207857929	15.285	43	14.94809524	3.269549845	14.88	21	15.66272727	3.184102149	15.4025	22
STEREOTYPY TIME (centroid), dark	B6	Light-Dark Zone Data	71.8372093	9.545	3.815176773	9.555	43	9.679047619	3.493316697	9.645	21	9.417045455	4.177783264	9.435	22
STEREOTYPY TIME (centroid), light	B6	Light-Dark Zone Data	71.8372093	5.76872093	1.997764552	5.445	43	5.269047619	1.682639756	4.905	21	6.245681818	2.190359448	5.965	22
STEREOTYPY TIME (crossover), % Light	B6	Light-Dark Zone Data	71.8372093	39.09028953	15.12450453	37.11895	43	36.64057571	12.91029815	34.64181	21	41.42865273	16.9420483	38.91208	22
STEREOTYPY TIME (crossover), Total	B6	Light-Dark Zone Data	71.8372093	15.30953488	3.220897689	15.225	43	15.00238095	3.290228571	14.845	21	15.60272727	3.202165832	15.3425	22
STEREOTYPY TIME (crossover), dark	B6	Light-Dark Zone Data	71.8372093	9.591976744	3.799525368	9.645	43	9.732142857	3.41327503	9.765	21	9.458181818	4.211736308	9.48	22
STEREOTYPY TIME (crossover), light	B6	Light-Dark Zone Data	71.8372093	5.71755814	1.998962342	5.375	43	5.270238095	1.625032674	5.03	21	6.144545455	2.255132722	5.74	22
STEREOTYPY TIME (query), % Light	B6	Light-Dark Zone Data	71.8372093	39.8608793	14.89157017	37.80956	43	37.2369919	13.0634737	35.00325	21	42.36549909	16.35644066	40.074975	22
STEREOTYPY TIME (query), Total	B6	Light-Dark Zone Data	71.8372093	15.60906977	3.209285497	15.37	43	15.29190476	3.228382519	15.37	21	15.91181818	3.236705977	15.37	22
STEREOTYPY TIME (query), dark	B6	Light-Dark Zone Data	71.8372093	9.662209302	3.799341312	9.72	43	9.828095238	3.427751623	9.89	21	9.503863636	4.198359354	9.5175	22
STEREOTYPY TIME (query), light	B6	Light-Dark Zone Data	71.8372093	5.946860465	1.932766344	5.56	43	5.463809524	1.625618271	5.38	21	6.407954545	2.120921104	5.98	22
STEREOTYPY TIME (s), 1	B6	Open Field	78.63888889	9.928333333	3.366102027	9.425	36	9.760526316	3.531204506	9.22	19	10.11588235	3.269080641	9.68	17
STEREOTYPY TIME (s), 10	B6	Open Field	78.63888889	24.04861111	12.15027693	20.235	36	23.55578947	11.17872499	20.83	19	24.59941176	13.48123903	19.64	17
STEREOTYPY TIME (s), 11	B6	Open Field	78.63888889	18.47944444	7.399642441	16.34	36	19.05421053	7.334704656	16.61	19	17.83705882	7.643464336	15.51	17
STEREOTYPY TIME (s), 12	B6	Open Field	78.63888889	18.12805556	9.998358957	15.41	36	19.93157895	11.81293889	16.1	19	16.11235294	7.315047445	15.28	17
STEREOTYPY TIME (s), 2	B6	Open Field	78.63888889	15.6825	4.951030124	14.29	36	15.23789474	5.597371982	14.05	19	16.17941176	4.228184407	16.54	17
STEREOTYPY TIME (s), 3	B6	Open Field	78.63888889	16.26444444	5.177704646	14.82	36	15.06473684	3.589838078	14.16	19	17.60529412	6.366054624	15.49	17
STEREOTYPY TIME (s), 4	B6	Open Field	78.63888889	16.93166667	5.42602854	15.365	36	16.43368421	5.862799114	14.03	19	17.48823529	5.011120428	17.49	17
STEREOTYPY TIME (s), 5	B6	Open Field	78.63888889	19.42666667	8.817448611	18.165	36	16.08789474	6.212434287	16.19	19	23.15823529	9.93082967	19.31	17
STEREOTYPY TIME (s), 6	B6	Open Field	78.63888889	19.4325	6.112321221	19.895	36	17.76789474	5.95977589	16.82	19	21.29294118	5.899085485	20.89	17
STEREOTYPY TIME (s), 7	B6	Open Field	78.63888889	20.39083333	8.299362583	19.065	36	22.43368421	8.784311907	19.39	19	18.10764706	7.305450473	17.36	17
STEREOTYPY TIME (s), 8	B6	Open Field	78.63888889	22.11388889	9.864151916	19.185	36	20.82578947	9.770129259	15.71	19	23.55352941	10.06415728	23.35	17
STEREOTYPY TIME (s), 9	B6	Open Field	78.63888889	21.50472222	12.32245928	18.695	36	23.95526316	15.95821153	18.75	19	18.76588235	5.527911064	18.64	17
STEREOTYPY TIME (s), Total	B6	Open Field	78.63888889	222.3316667	33.90128995	221.865	36	220.1089474	34.38047732	222.42	19	224.8158824	34.23295142	216.58	17
STEREOTYPY TIME (whole body), % Light	B6	Light-Dark Zone Data	71.8372093	39.54325279	15.44582702	37.43219	43	37.06442905	13.51231714	35.92266	21	41.90940273	17.06601915	39.23213	22
STEREOTYPY TIME (whole body), Total	B6	Light-Dark Zone Data	71.8372093	14.97790698	3.102114147	14.94	43	14.57928571	3.206915296	14.74	21	15.35840909	3.023420637	15.265	22
STEREOTYPY TIME (whole body), dark	B6	Light-Dark Zone Data	71.8372093	9.311395349	3.67753902	9.445	43	9.407619048	3.351014257	9.445	21	9.219545455	4.041772039	9.445	22
STEREOTYPY TIME (whole body), light	B6	Light-Dark Zone Data	71.8372093	5.666511628	2.005313043	5.445	43	5.171666667	1.629757139	4.86	21	6.138863636	2.243729321	5.86	22
T AMPLITUDE (mV)	B6	EKG	127.5555556	0.154176272	0.098547928	0.17325	36	0.192330526	0.072193206	0.1907	19	0.111533282	0.108259936	0.1473	17
TAIL LENGTH (cm)	B6	Gross Morphology	127.5555556	7.888888889	0.154508951	7.9	36	7.878947368	0.190259902	7.9	19	7.9	0.106066017	7.9	17
TAIL STIFFENING	B6	Frailty	65.11627907	0.011627907	0.076249285	0	43	0.023809524	0.109108945	0	21	0	0	0	22
TBILC (mg/dL), liver	B6	Clinical Chemistry	134.0588235	0.19	0.045	0.18	17	0.204444444	0.052704628	0.19	9	0.17375	0.029730936	0.175	8
TEMPERATURE	B6	Frailty	65.11627907	37.75813953	0.565362319	37.8	43	37.67142857	0.533987694	37.7	21	37.84090909	0.594145317	38	22
TOTAL DISTANCE (centroid), % Light	B6	Light-Dark Zone Data	71.8372093	57.01698907	7.573757156	58.12476	43	55.20007952	7.648850088	55.17528	21	58.75131182	7.249301165	60.18886	22
TOTAL DISTANCE (centroid), Total	B6	Light-Dark Zone Data	71.8372093	804.3633721	195.2544031	791.975	43	830.3616667	203.0046775	795.655	21	779.5468182	188.8888274	770.085	22
TOTAL DISTANCE (centroid), dark	B6	Light-Dark Zone Data	71.8372093	336.8553488	67.1438835	331.27	43	362.6578571	67.2275635	377.375	21	312.2256818	58.40373882	322.055	22
TOTAL DISTANCE (centroid), light	B6	Light-Dark Zone Data	71.8372093	467.5080233	156.0042564	450.835	43	467.7038095	163.2074636	439.49	21	467.3211364	152.6640694	469.9125	22
TOTAL DISTANCE (cm), 1	B6	Open Field	78.63888889	1927.555833	409.6296005	1927.16	36	2014.836842	456.2470866	1970.25	19	1830.006471	337.2181803	1800.11	17
TOTAL DISTANCE (cm), 10	B6	Open Field	78.63888889	643.6569444	270.5507167	623.61	36	663.7152632	272.8626566	617.94	19	621.2388235	274.4948221	683.32	17
TOTAL DISTANCE (cm), 11	B6	Open Field	78.63888889	701.9080556	229.6136498	695.755	36	699.1173684	200.1824413	689.46	19	705.0270588	265.0067759	702.05	17
TOTAL DISTANCE (cm), 12	B6	Open Field	78.63888889	678.6522222	267.1025903	654.25	36	692.8147368	269.2314169	743.47	19	662.8235294	272.0549701	643.6	17
TOTAL DISTANCE (cm), 2	B6	Open Field	78.63888889	1100.320833	243.1679841	1096.84	36	1115.173684	250.4261217	1110.48	19	1083.720588	241.3320895	1047.33	17
TOTAL DISTANCE (cm), 3	B6	Open Field	78.63888889	1025.798889	289.3173083	1007.29	36	1105.186316	310.2333551	1063.25	19	937.0717647	242.8573395	940.32	17
TOTAL DISTANCE (cm), 4	B6	Open Field	78.63888889	951.6713889	228.5815782	935.115	36	980.6063158	257.9839914	943.06	19	919.3323529	193.1716069	927.17	17
TOTAL DISTANCE (cm), 5	B6	Open Field	78.63888889	873.5372222	318.2264633	841.745	36	950.3284211	378.685178	849.55	19	787.7117647	212.9958163	805.05	17
TOTAL DISTANCE (cm), 6	B6	Open Field	78.63888889	812.2241667	280.5734128	788.36	36	888.3694737	304.0750239	838.91	19	727.1205882	231.5238467	714.07	17
TOTAL DISTANCE (cm), 7	B6	Open Field	78.63888889	780.8461111	233.4015987	764.425	36	783.2847368	275.4552397	821.61	19	778.1205882	183.8258076	729.47	17
TOTAL DISTANCE (cm), 8	B6	Open Field	78.63888889	717.9230556	300.2930972	733.875	36	788.5589474	321.5512032	765.33	19	638.9770588	261.5212375	624.27	17
TOTAL DISTANCE (cm), 9	B6	Open Field	78.63888889	714.0116667	278.1636642	712.87	36	751.9863158	318.1279996	795.16	19	671.5694118	227.5420205	694.76	17
TOTAL DISTANCE (cm), Total	B6	Open Field	78.63888889	10928.10639	2279.312119	10541.9	36	11433.97842	2526.8929	11184.23	19	10362.72	1880.897024	10024.12	17
TOTAL DISTANCE (crossover), % Light	B6	Light-Dark Zone Data	71.8372093	57.45990605	7.234928555	58.69133	43	55.75349714	7.161395392	56.62359	21	59.08875091	7.081925048	60.65232	22
TOTAL DISTANCE (crossover), Total	B6	Light-Dark Zone Data	71.8372093	804.3638372	195.2548466	791.98	43	830.3616667	203.005198	795.655	21	779.5477273	188.8893366	770.09	22
TOTAL DISTANCE (crossover), dark	B6	Light-Dark Zone Data	71.8372093	333.745	66.61166059	336.115	43	358.3954762	65.40123238	370.92	21	310.215	60.10753477	317.9975	22
TOTAL DISTANCE (crossover), light	B6	Light-Dark Zone Data	71.8372093	470.6188372	152.7773955	466.595	43	471.9661905	160.3710256	451.34	21	469.3327273	148.9434759	485.3975	22
TOTAL DISTANCE (query), % Light	B6	Light-Dark Zone Data	71.8372093	57.39281721	7.024023156	58.03452	43	55.72558143	7.020068706	56.91758	21	58.98426955	6.804863567	60.14376	22
TOTAL DISTANCE (query), Total	B6	Light-Dark Zone Data	71.8372093	844.6322093	200.2000123	842.055	43	868.4040476	212.1964943	853.875	21	821.9409091	190.1903863	817.365	22
TOTAL DISTANCE (query), dark	B6	Light-Dark Zone Data	71.8372093	351.4054651	69.12761114	351.62	43	375.5319048	71.06105195	386.65	21	328.3756818	60.08601333	336.9225	22
TOTAL DISTANCE (query), light	B6	Light-Dark Zone Data	71.8372093	493.2267442	155.6654973	486.505	43	492.8721429	164.42711	459.785	21	493.5652273	150.7130235	514.45	22
TOTAL DISTANCE (whole body), % Light	B6	Light-Dark Zone Data	71.8372093	58.14825372	7.628958564	59.64068	43	56.24915238	7.525167622	57.83758	21	59.96103227	7.444542443	61.487285	22
TOTAL DISTANCE (whole body), Total	B6	Light-Dark Zone Data	71.8372093	764.0953488	191.9725532	753.645	43	792.3202381	195.9535979	760.33	21	737.1534091	188.6279393	722.81	22
TOTAL DISTANCE (whole body), dark	B6	Light-Dark Zone Data	71.8372093	311.1363953	64.14296717	313.73	43	337.4888095	60.89175055	328.03	21	285.9818182	57.79328488	291.5	22
TOTAL DISTANCE (whole body), light	B6	Light-Dark Zone Data	71.8372093	452.9589535	152.5866705	436.125	43	454.8314286	158.3137768	432.015	21	451.1715909	150.6279103	464.405	22
TOTAL DISTANCE X AXIS (centroid), % Light	B6	Light-Dark Zone Data	71.8372093	80.27959279	9.05525579	80.4001	43	77.25016952	9.596766898	77.94867	21	83.171315	7.638412141	83.87706	22
TOTAL DISTANCE X AXIS (centroid), Total	B6	Light-Dark Zone Data	71.8372093	186.1339535	81.90469267	166.055	43	192.8135714	84.36541715	170.5	21	179.7579545	80.93798191	162.9625	22
TOTAL DISTANCE X AXIS (centroid), dark	B6	Light-Dark Zone Data	71.8372093	34.1177907	16.10324344	30.96	43	40.62619048	17.03790289	39.845	21	27.90522727	12.62414311	26.195	22
TOTAL DISTANCE X AXIS (centroid), light	B6	Light-Dark Zone Data	71.8372093	152.0161628	73.85845315	137.795	43	152.187381	76.05723491	137.795	21	151.8527273	73.49043454	137.7975	22
TOTAL DISTANCE X AXIS (cm), 1	B6	Open Field	78.63888889	638.3586111	164.0956068	649.13	36	668.1942105	179.9661941	674.37	19	605.0129412	142.2280207	580.07	17
TOTAL DISTANCE X AXIS (cm), 10	B6	Open Field	78.63888889	205.5027778	100.801732	181.45	36	204.1194737	94.92106168	183.83	19	207.0488235	109.9367678	179.07	17
TOTAL DISTANCE X AXIS (cm), 11	B6	Open Field	78.63888889	225.1433333	88.13612818	223.52	36	217.2536842	72.86559097	221.93	19	233.9611765	104.2249944	225.11	17
TOTAL DISTANCE X AXIS (cm), 12	B6	Open Field	78.63888889	220.5838889	104.0341693	206.85	36	218.7426316	93.30165753	214.63	19	222.6417647	117.7865653	194.31	17
TOTAL DISTANCE X AXIS (cm), 2	B6	Open Field	78.63888889	336.7019444	122.6890104	318.295	36	321.9468421	110.0036442	317.82	19	353.1929412	136.9914652	318.77	17
TOTAL DISTANCE X AXIS (cm), 3	B6	Open Field	78.63888889	335.3252778	141.5274472	295.115	36	351.1057895	149.8737581	314.01	19	317.6882353	133.8638499	290.2	17
TOTAL DISTANCE X AXIS (cm), 4	B6	Open Field	78.63888889	306.8477778	109.7416302	290.83	36	308.8621053	98.47450903	300.36	19	304.5964706	124.1973009	287.66	17
TOTAL DISTANCE X AXIS (cm), 5	B6	Open Field	78.63888889	294.0236111	122.3063216	287.18	36	316.0473684	144.6915259	315.28	19	269.4088235	89.16341352	263.21	17
TOTAL DISTANCE X AXIS (cm), 6	B6	Open Field	78.63888889	263.6672222	102.0394291	274.48	36	285.0663158	98.61502456	282.26	19	239.7505882	103.3647571	203.2	17
TOTAL DISTANCE X AXIS (cm), 7	B6	Open Field	78.63888889	264.7175	104.3269466	264.16	36	253.0826316	100.1232686	259.4	19	277.7211765	110.412073	264.16	17
TOTAL DISTANCE X AXIS (cm), 8	B6	Open Field	78.63888889	239.0177778	112.0724856	231.78	36	253.9847368	105.4741074	241.3	19	222.29	119.9867692	208.6	17
TOTAL DISTANCE X AXIS (cm), 9	B6	Open Field	78.63888889	236.8122222	116.2339582	231.46	36	254.2515789	130.2371786	253.05	19	217.3211765	98.52469265	176.85	17
TOTAL DISTANCE X AXIS (cm), Total	B6	Open Field	78.63888889	3566.701944	938.5393663	3488.87	36	3652.657368	905.0869816	3507.13	19	3470.634118	993.3343203	3363.92	17
TOTAL DISTANCE X AXIS (crossover), % Light	B6	Light-Dark Zone Data	71.8372093	80.90975512	8.584352189	81.36453	43	78.14502667	9.143815915	80.71066	21	83.54881409	7.267339902	83.23982	22
TOTAL DISTANCE X AXIS (crossover), Total	B6	Light-Dark Zone Data	71.8372093	186.1338372	81.90483238	166.055	43	192.8135714	84.3656006	170.5	21	179.7577273	80.93806378	162.96	22
TOTAL DISTANCE X AXIS (crossover), dark	B6	Light-Dark Zone Data	71.8372093	33.25023256	15.86641864	31.275	43	39.09928571	16.38081517	39.05	21	27.66704545	13.45604941	27.385	22
TOTAL DISTANCE X AXIS (crossover), light	B6	Light-Dark Zone Data	71.8372093	152.8836047	73.08903944	137.955	43	153.7142857	75.54331864	137.955	21	152.0906818	72.44049787	138.2725	22
TOTAL DISTANCE X AXIS (query), % Light	B6	Light-Dark Zone Data	71.8372093	79.81356419	8.795050704	79.82842	43	76.95206	9.086831622	78.5752	21	82.545	7.750034363	83.04661	22
TOTAL DISTANCE X AXIS (query), Total	B6	Light-Dark Zone Data	71.8372093	191.5502326	83.47557803	172.88	43	199.1490476	86.67819878	173.675	21	184.2968182	81.65869161	170.5	22
TOTAL DISTANCE X AXIS (query), dark	B6	Light-Dark Zone Data	71.8372093	36.30360465	16.75556536	35.72	43	42.91714286	17.63353223	42.225	21	29.99068182	13.41169544	29.29	22
TOTAL DISTANCE X AXIS (query), light	B6	Light-Dark Zone Data	71.8372093	155.2466279	74.09519169	140.81	43	156.2319048	76.57538933	140.81	21	154.3061364	73.44205406	139.4625	22
TOTAL DISTANCE X AXIS (whole body), % Light	B6	Light-Dark Zone Data	71.8372093	81.55446233	8.946128173	82.28448	43	78.72782238	9.597732692	80.75462	21	84.25261864	7.531257177	83.88796	22
TOTAL DISTANCE X AXIS (whole body), Total	B6	Light-Dark Zone Data	71.8372093	180.7177907	80.50940611	161.455	43	186.4780952	82.27623906	162.565	21	175.2193182	80.32214421	158.2775	22
TOTAL DISTANCE X AXIS (whole body), dark	B6	Light-Dark Zone Data	71.8372093	30.88755814	15.27756495	28.1	43	36.58190476	16.09643497	34.45	21	25.45204545	12.5169227	22.9425	22
TOTAL DISTANCE X AXIS (whole body), light	B6	Light-Dark Zone Data	71.8372093	149.8302326	72.76150905	135.415	43	149.8961905	74.45614242	135.415	21	149.7672727	72.86106834	137.0025	22
TOTAL DISTANCE Y AXIS (centroid), % Light	B6	Light-Dark Zone Data	71.8372093	43.35003628	7.988263228	42.4493	43	43.60392571	8.564563598	42.84202	21	43.10768727	7.592094569	42.30637	22
TOTAL DISTANCE Y AXIS (centroid), Total	B6	Light-Dark Zone Data	71.8372093	195.9047674	67.8433652	188.125	43	213.712619	62.67351784	194.95	21	178.9063636	69.60385131	169.4675	22
TOTAL DISTANCE Y AXIS (centroid), dark	B6	Light-Dark Zone Data	71.8372093	109.5311628	34.87318833	106.685	43	118.2166667	28.22372953	112.235	21	101.2404545	39.06641771	100.7275	22
TOTAL DISTANCE Y AXIS (centroid), light	B6	Light-Dark Zone Data	71.8372093	86.37360465	40.80472722	80.33	43	95.49595238	44.13946881	87.155	21	77.66590909	36.21992281	73.8175	22
TOTAL DISTANCE Y AXIS (cm), 1	B6	Open Field	78.63888889	566.1388889	171.41646	529.43	36	596.3489474	199.2558712	556.26	19	532.3747059	131.5896107	496.89	17
TOTAL DISTANCE Y AXIS (cm), 10	B6	Open Field	78.63888889	173.0386111	90.26933918	151.61	36	185.0368421	93.9421834	168.28	19	159.6288235	86.80250312	140.02	17
TOTAL DISTANCE Y AXIS (cm), 11	B6	Open Field	78.63888889	196.8158333	89.7085766	178.755	36	205.3573684	78.81632296	179.07	19	187.2694118	102.1381711	176.21	17
TOTAL DISTANCE Y AXIS (cm), 12	B6	Open Field	78.63888889	182.7130556	82.5405708	174.945	36	189.0631579	81.09514892	196.22	19	175.6158824	86.04324742	158.43	17
TOTAL DISTANCE Y AXIS (cm), 2	B6	Open Field	78.63888889	297.1986111	94.40955004	287.495	36	320.3084211	115.3597725	298.77	19	271.37	56.4195929	263.84	17
TOTAL DISTANCE Y AXIS (cm), 3	B6	Open Field	78.63888889	276.9941667	103.4312447	265.27	36	320.6942105	114.7389774	311.15	19	228.1529412	61.55439533	222.89	17
TOTAL DISTANCE Y AXIS (cm), 4	B6	Open Field	78.63888889	261.5947222	99.92663247	244.95	36	277.1626316	125.7450338	283.85	19	244.1952941	58.69548227	232.09	17
TOTAL DISTANCE Y AXIS (cm), 5	B6	Open Field	78.63888889	231.5561111	118.0972305	198.12	36	266.1663158	140.0933743	237.81	19	192.8741176	73.60205084	173.04	17
TOTAL DISTANCE Y AXIS (cm), 6	B6	Open Field	78.63888889	221.3427778	100.1587859	214.155	36	252.3973684	114.8937118	227.97	19	186.6347059	68.32815801	158.75	17
TOTAL DISTANCE Y AXIS (cm), 7	B6	Open Field	78.63888889	204.47	84.9201183	188.595	36	212.8921053	98.33191381	216.22	19	195.0570588	68.69360785	181.93	17
TOTAL DISTANCE Y AXIS (cm), 8	B6	Open Field	78.63888889	197.1330556	97.98403345	183.2	36	224.0889474	97.70728279	227.01	19	167.0058824	91.84016986	133.35	17
TOTAL DISTANCE Y AXIS (cm), 9	B6	Open Field	78.63888889	194.5491667	83.91295672	184.945	36	205.7236842	93.55970507	206.06	19	182.06	72.39766243	159.7	17
TOTAL DISTANCE Y AXIS (cm), Total	B6	Open Field	78.63888889	3003.545	864.453726	2889.415	36	3255.24	997.9215008	3036.57	19	2722.238824	595.8521142	2574.62	17
TOTAL DISTANCE Y AXIS (crossover), % Light	B6	Light-Dark Zone Data	71.8372093	43.82269	7.670759153	43.05869	43	44.18887619	8.174755228	43.50829	21	43.47314864	7.333116631	42.29128	22
TOTAL DISTANCE Y AXIS (crossover), Total	B6	Light-Dark Zone Data	71.8372093	195.9047674	67.84340521	188.12	43	213.712619	62.67399887	194.95	21	178.9063636	69.6035168	169.47	22
TOTAL DISTANCE Y AXIS (crossover), dark	B6	Light-Dark Zone Data	71.8372093	108.7819767	34.92986158	105.73	43	116.9392857	27.41809322	112.08	21	100.9954545	39.92715334	100.5725	22
TOTAL DISTANCE Y AXIS (crossover), light	B6	Light-Dark Zone Data	71.8372093	87.1227907	40.46492256	85.57	43	96.77333333	44.02618523	85.885	21	77.91090909	35.30980795	74.3725	22
TOTAL DISTANCE Y AXIS (query), % Light	B6	Light-Dark Zone Data	71.8372093	44.6473114	7.253707093	44.14875	43	44.95475857	7.884510825	44.82447	21	44.35383909	6.770711459	42.914155	22
TOTAL DISTANCE Y AXIS (query), Total	B6	Light-Dark Zone Data	71.8372093	206.5193023	68.97709475	201.775	43	222.6785714	63.73355914	207.325	21	191.0945455	71.67122744	179.9425	22
TOTAL DISTANCE Y AXIS (query), dark	B6	Light-Dark Zone Data	71.8372093	112.9533721	35.18512109	111.76	43	120.3709524	28.31396796	113.19	21	105.8729545	40.06170145	104.46	22
TOTAL DISTANCE Y AXIS (query), light	B6	Light-Dark Zone Data	71.8372093	93.56593023	41.09556821	86.84	43	102.307619	44.29135485	90.015	21	85.22159091	36.87847654	77.945	22
TOTAL DISTANCE Y AXIS (whole body), % Light	B6	Light-Dark Zone Data	71.8372093	43.97913395	8.083077933	43.32564	43	44.42255238	8.609022063	44.19297	21	43.55587091	7.726709033	42.421585	22
TOTAL DISTANCE Y AXIS (whole body), Total	B6	Light-Dark Zone Data	71.8372093	185.2905814	67.33447319	179.55	43	204.7469048	62.2409517	187.965	21	166.7186364	68.10660284	153.04	22
TOTAL DISTANCE Y AXIS (whole body), dark	B6	Light-Dark Zone Data	71.8372093	102.3397674	34.05263461	97.795	43	111.4061905	26.92305285	107.635	21	93.68545455	38.31665549	90.65	22
TOTAL DISTANCE Y AXIS (whole body), light	B6	Light-Dark Zone Data	71.8372093	82.95081395	40.68531537	78.58	43	93.34071429	44.09702607	85.885	21	73.03318182	35.32203755	71.1975	22
TOTAL WATER (g), 12	B6	NMR	87.30555556	16.98972222	2.412051274	16.04	36	14.92157895	0.787190949	14.97	19	19.30117647	1.128621296	19.06	17
TOTAL WATER (g), 16	B6	NMR	110.9722222	17.29972222	2.753326804	16.15	36	14.90421053	0.870480811	14.85	19	19.97705882	1.140168654	20.3	17
TOTAL WATER (g), 19	B6	NMR	133	18.10484848	2.718517658	16.91	33	15.85611111	0.948250022	15.865	18	20.80333333	1.223424156	21.07	15
TOTAL WATER (g), 4	B6	NMR	30.05555556	11.26916667	1.802456062	11.05	36	10.63368421	1.561823046	10.49	19	11.97941176	1.829513154	12.53	17
TOTAL WATER (g), 8	B6	NMR	57	15.56472222	2.390499632	15.26	36	13.63263158	1.404523811	13.8	19	17.72411765	0.945430185	17.8	17
TP (g/dL), liver	B6	Clinical Chemistry	134.0588235	5.858823529	0.22096047	5.9	17	5.777777778	0.272845092	5.9	9	5.95	0.09258201	5.95	8
TREMOR	B6	Frailty	65.11627907	0.337209302	0.237068662	0.5	43	0.285714286	0.253546276	0.5	21	0.386363636	0.214466014	0.5	22
TRIG (mg/dL), lipid	B6	Clinical Chemistry	134.0588235	88.05882353	21.69524887	84	17	73.88888889	9.93031274	77	9	104	20.3610272	100	8
TUMORS	B6	Frailty	65.11627907	0	0	0	43	0	0	0	21	0	0	0	22
Total Arm Entries	B6	Spon Alt	82.81578947	57.47368421	14.33147517	58	38	59.1	18.13081123	61	20	55.66666667	8.547445439	54.5	18
Tpeak-Tend INTERVAL (ms)	B6	EKG	127.5555556	39.81611111	9.947847227	40.75	36	41.98473684	10.52460048	46.81	19	37.39235294	8.946208365	37.85	17
VERTICAL ACTIVITY COUNT (centroid), % Light	B6	Light-Dark Zone Data	71.8372093	64.52788814	14.78311292	65.625	43	61.65934381	17.88253695	60.97561	21	67.26604409	10.79076097	66.145835	22
VERTICAL ACTIVITY COUNT (centroid), Total	B6	Light-Dark Zone Data	71.8372093	37.59302326	19.45943761	33.5	43	32.85714286	22.00008117	28	21	42.11363636	15.89169581	40.75	22
VERTICAL ACTIVITY COUNT (centroid), dark	B6	Light-Dark Zone Data	71.8372093	12.41860465	6.380709612	11.5	43	11.23809524	6.100448852	11	21	13.54545455	6.577213716	13.75	22
VERTICAL ACTIVITY COUNT (centroid), light	B6	Light-Dark Zone Data	71.8372093	25.1744186	15.6737131	21.5	43	21.61904762	18.13829151	18	21	28.56818182	12.3811449	27	22
VERTICAL ACTIVITY COUNT (crossover), % Light	B6	Light-Dark Zone Data	71.8372093	64.52788814	14.78311292	65.625	43	61.65934381	17.88253695	60.97561	21	67.26604409	10.79076097	66.145835	22
VERTICAL ACTIVITY COUNT (crossover), Total	B6	Light-Dark Zone Data	71.8372093	37.59302326	19.45943761	33.5	43	32.85714286	22.00008117	28	21	42.11363636	15.89169581	40.75	22
VERTICAL ACTIVITY COUNT (crossover), dark	B6	Light-Dark Zone Data	71.8372093	12.41860465	6.380709612	11.5	43	11.23809524	6.100448852	11	21	13.54545455	6.577213716	13.75	22
VERTICAL ACTIVITY COUNT (crossover), light	B6	Light-Dark Zone Data	71.8372093	25.1744186	15.6737131	21.5	43	21.61904762	18.13829151	18	21	28.56818182	12.3811449	27	22
VERTICAL ACTIVITY COUNT (query), % Light	B6	Light-Dark Zone Data	71.8372093	64.52788814	14.78311292	65.625	43	61.65934381	17.88253695	60.97561	21	67.26604409	10.79076097	66.145835	22
VERTICAL ACTIVITY COUNT (query), Total	B6	Light-Dark Zone Data	71.8372093	37.59302326	19.45943761	33.5	43	32.85714286	22.00008117	28	21	42.11363636	15.89169581	40.75	22
VERTICAL ACTIVITY COUNT (query), dark	B6	Light-Dark Zone Data	71.8372093	12.41860465	6.380709612	11.5	43	11.23809524	6.100448852	11	21	13.54545455	6.577213716	13.75	22
VERTICAL ACTIVITY COUNT (query), light	B6	Light-Dark Zone Data	71.8372093	25.1744186	15.6737131	21.5	43	21.61904762	18.13829151	18	21	28.56818182	12.3811449	27	22
VERTICAL ACTIVITY COUNT (whole body), % Light	B6	Light-Dark Zone Data	71.8372093	64.52788814	14.78311292	65.625	43	61.65934381	17.88253695	60.97561	21	67.26604409	10.79076097	66.145835	22
VERTICAL ACTIVITY COUNT (whole body), Total	B6	Light-Dark Zone Data	71.8372093	37.59302326	19.45943761	33.5	43	32.85714286	22.00008117	28	21	42.11363636	15.89169581	40.75	22
VERTICAL ACTIVITY COUNT (whole body), dark	B6	Light-Dark Zone Data	71.8372093	12.41860465	6.380709612	11.5	43	11.23809524	6.100448852	11	21	13.54545455	6.577213716	13.75	22
VERTICAL ACTIVITY COUNT (whole body), light	B6	Light-Dark Zone Data	71.8372093	25.1744186	15.6737131	21.5	43	21.61904762	18.13829151	18	21	28.56818182	12.3811449	27	22
VERTICAL ACTIVITY COUNT, 1	B6	Open Field	78.63888889	74.08333333	18.3526954	79	36	69.63157895	18.83026679	70	19	79.05882353	16.97229576	83	17
VERTICAL ACTIVITY COUNT, 10	B6	Open Field	78.63888889	45.69444444	22.32976162	42.5	36	35.36842105	14.60673561	35	19	57.23529412	24.1364077	65	17
VERTICAL ACTIVITY COUNT, 11	B6	Open Field	78.63888889	48.63888889	18.38501374	49.5	36	40.10526316	16.24087688	37	19	58.17647059	16.10991657	60	17
VERTICAL ACTIVITY COUNT, 12	B6	Open Field	78.63888889	51.61111111	20.39506632	54.5	36	44.47368421	19.99546732	46	19	59.58823529	18.22106893	69	17
VERTICAL ACTIVITY COUNT, 2	B6	Open Field	78.63888889	67.22222222	23.16414854	65.5	36	64.47368421	27.06651975	62	19	70.29411765	18.18228776	71	17
VERTICAL ACTIVITY COUNT, 3	B6	Open Field	78.63888889	62.83333333	21.26768172	60.5	36	57.05263158	18.34385663	56	19	69.29411765	22.95311718	64	17
VERTICAL ACTIVITY COUNT, 4	B6	Open Field	78.63888889	63.94444444	20.97610129	61.5	36	59.84210526	23.72121216	48	19	68.52941176	16.94519713	68	17
VERTICAL ACTIVITY COUNT, 5	B6	Open Field	78.63888889	64.47222222	27.10349067	59	36	58.36842105	23.72343081	55	19	71.29411765	29.66640504	67	17
VERTICAL ACTIVITY COUNT, 6	B6	Open Field	78.63888889	58.58333333	24.61169873	55.5	36	48.31578947	17.70766511	47	19	70.05882353	26.59292807	72	17
VERTICAL ACTIVITY COUNT, 7	B6	Open Field	78.63888889	56.38888889	22.35208878	52.5	36	44.68421053	12.21589416	43	19	69.47058824	24.09387279	69	17
VERTICAL ACTIVITY COUNT, 8	B6	Open Field	78.63888889	51.55555556	19.68530191	51	36	45.73684211	17.33923651	43	19	58.05882353	20.59875782	56	17
VERTICAL ACTIVITY COUNT, 9	B6	Open Field	78.63888889	53.05555556	22.66645658	52.5	36	47.63157895	18.71781839	49	19	59.11764706	25.60732891	62	17
VERTICAL ACTIVITY COUNT, Total	B6	Open Field	78.63888889	698.0833333	162.4453095	725	36	615.6842105	137.88121	612	19	790.1764706	138.7922167	804	17
VERTICAL ACTIVITY TIME (centroid), % Light	B6	Light-Dark Zone Data	71.8372093	73.07728605	15.31968463	73.43941	43	72.4451519	17.06134803	73.43941	21	73.68068682	13.83388098	74.54091	22
VERTICAL ACTIVITY TIME (centroid), Total	B6	Light-Dark Zone Data	71.8372093	11.61244186	10.80841225	9.01	43	11.04142857	14.67195234	7.72	21	12.1575	5.290637451	11.3975	22
VERTICAL ACTIVITY TIME (centroid), dark	B6	Light-Dark Zone Data	71.8372093	3.221046512	5.423687526	2.265	43	3.535	7.679034119	1.725	21	2.921363636	1.574971037	2.5675	22
VERTICAL ACTIVITY TIME (centroid), light	B6	Light-Dark Zone Data	71.8372093	8.391395349	6.479559373	7.735	43	7.506428571	7.866574881	4.305	21	9.236136364	4.847933023	8.3025	22
VERTICAL ACTIVITY TIME (crossover), % Light	B6	Light-Dark Zone Data	71.8372093	73.08199163	15.31158898	73.43941	43	72.45478714	17.04645358	73.43941	21	73.68068682	13.83388098	74.54091	22
VERTICAL ACTIVITY TIME (crossover), Total	B6	Light-Dark Zone Data	71.8372093	11.61465116	10.82045733	9.01	43	11.04595238	14.69076901	7.72	21	12.1575	5.290637451	11.3975	22
VERTICAL ACTIVITY TIME (crossover), dark	B6	Light-Dark Zone Data	71.8372093	3.218953488	5.410546641	2.265	43	3.530714286	7.65972589	1.725	21	2.921363636	1.574971037	2.5675	22
VERTICAL ACTIVITY TIME (crossover), light	B6	Light-Dark Zone Data	71.8372093	8.395697674	6.496104105	7.735	43	7.515238095	7.896211509	4.305	21	9.236136364	4.847933023	8.3025	22
VERTICAL ACTIVITY TIME (query), % Light	B6	Light-Dark Zone Data	71.8372093	73.10013093	15.28092442	73.43941	43	72.49192952	16.98998932	73.43941	21	73.68068682	13.83388098	74.54091	22
VERTICAL ACTIVITY TIME (query), Total	B6	Light-Dark Zone Data	71.8372093	11.64430233	10.98268597	9.01	43	11.10666667	14.94379874	7.72	21	12.1575	5.290637451	11.3975	22
VERTICAL ACTIVITY TIME (query), dark	B6	Light-Dark Zone Data	71.8372093	3.221744186	5.428068463	2.265	43	3.536428571	7.685470568	1.725	21	2.921363636	1.574971037	2.5675	22
VERTICAL ACTIVITY TIME (query), light	B6	Light-Dark Zone Data	71.8372093	8.42255814	6.601185804	7.735	43	7.570238095	8.083342359	4.305	21	9.236136364	4.847933023	8.3025	22
VERTICAL ACTIVITY TIME (s), 1	B6	Open Field	78.63888889	24.24166667	6.632093184	24.07	36	22.15684211	5.786154022	22.45	19	26.57176471	6.900852516	27.33	17
VERTICAL ACTIVITY TIME (s), 10	B6	Open Field	78.63888889	14.5825	7.635547833	12.74	36	11.39736842	5.19301437	10.78	19	18.14235294	8.466673291	20.28	17
VERTICAL ACTIVITY TIME (s), 11	B6	Open Field	78.63888889	16.55444444	6.196206879	15.725	36	13.81947368	5.326671333	12.15	19	19.61117647	5.766660518	19.11	17
VERTICAL ACTIVITY TIME (s), 12	B6	Open Field	78.63888889	16.69888889	7.035169925	16.84	36	14.21263158	6.532884204	15.13	19	19.47764706	6.686500887	19.05	17
VERTICAL ACTIVITY TIME (s), 2	B6	Open Field	78.63888889	23.15055556	6.836997229	23.655	36	21.69736842	7.742797974	20.48	19	24.77470588	5.431246539	25.02	17
VERTICAL ACTIVITY TIME (s), 3	B6	Open Field	78.63888889	22.13166667	6.904682262	21.76	36	20.47684211	6.378794777	18.55	19	23.98117647	7.185174739	24.5	17
VERTICAL ACTIVITY TIME (s), 4	B6	Open Field	78.63888889	20.94277778	5.783966316	19.53	36	20.40842105	6.548113607	19.42	19	21.54	4.921955912	19.64	17
VERTICAL ACTIVITY TIME (s), 5	B6	Open Field	78.63888889	20.99416667	9.22998046	18.675	36	18.39315789	6.560476823	17.6	19	23.90117647	10.99664658	23.71	17
VERTICAL ACTIVITY TIME (s), 6	B6	Open Field	78.63888889	19.48194444	8.27309264	18.855	36	16.27315789	5.689424939	15.72	19	23.06823529	9.349515519	21.9	17
VERTICAL ACTIVITY TIME (s), 7	B6	Open Field	78.63888889	18.88361111	7.337559794	16.6	36	14.40315789	3.481364759	14.27	19	23.89117647	7.325180785	25.16	17
VERTICAL ACTIVITY TIME (s), 8	B6	Open Field	78.63888889	16.1975	7.747739716	15	36	13.57263158	5.822675828	12.28	19	19.13117647	8.708756285	17.28	17
VERTICAL ACTIVITY TIME (s), 9	B6	Open Field	78.63888889	17.40444444	8.125981416	16.265	36	14.77947368	6.314403705	13.25	19	20.33823529	9.069779652	21.19	17
VERTICAL ACTIVITY TIME (s), Total	B6	Open Field	78.63888889	231.2641667	54.36642648	230.005	36	201.5905263	38.30690255	193.02	19	264.4288235	50.99514301	260.91	17
VERTICAL ACTIVITY TIME (whole body), % Light	B6	Light-Dark Zone Data	71.8372093	73.11175535	15.26172831	73.43941	43	72.5157319	16.9546042	73.43941	21	73.68068682	13.83388098	74.54091	22
VERTICAL ACTIVITY TIME (whole body), Total	B6	Light-Dark Zone Data	71.8372093	11.56232558	10.53683128	9.01	43	10.93880952	14.24653834	7.72	21	12.1575	5.290637451	11.3975	22
VERTICAL ACTIVITY TIME (whole body), dark	B6	Light-Dark Zone Data	71.8372093	3.171511628	5.113509597	2.265	43	3.433571429	7.222552032	1.725	21	2.921363636	1.574971037	2.5675	22
VERTICAL ACTIVITY TIME (whole body), light	B6	Light-Dark Zone Data	71.8372093	8.390813953	6.477329782	7.735	43	7.505238095	7.862577261	4.305	21	9.236136364	4.847933023	8.3025	22
VERTICAL EPISODE COUNT (centroid), % Light	B6	Light-Dark Zone Data	71.8372093	60.37089349	13.43618634	61.36364	43	56.48227333	15.4787007	56.41026	21	64.08275818	10.16492444	62.531325	22
VERTICAL EPISODE COUNT (centroid), Total	B6	Light-Dark Zone Data	71.8372093	21.01162791	9.292526677	19	43	18.95238095	10.22485301	18.5	21	22.97727273	8.052620503	22.75	22
VERTICAL EPISODE COUNT (centroid), dark	B6	Light-Dark Zone Data	71.8372093	8.046511628	3.807595719	8	43	7.833333333	3.85465087	8.5	21	8.25	3.84134773	7.75	22
VERTICAL EPISODE COUNT (centroid), light	B6	Light-Dark Zone Data	71.8372093	12.96511628	6.674752848	12	43	11.11904762	7.385635995	10.5	21	14.72727273	5.522092583	12.75	22
VERTICAL EPISODE COUNT (crossover), % Light	B6	Light-Dark Zone Data	71.8372093	60.38994	13.43152081	61.36364	43	56.52127333	15.48045854	56.41026	21	64.08275818	10.16492444	62.531325	22
VERTICAL EPISODE COUNT (crossover), Total	B6	Light-Dark Zone Data	71.8372093	20.91860465	9.147553819	19	43	18.76190476	9.90406362	18.5	21	22.97727273	8.052620503	22.75	22
VERTICAL EPISODE COUNT (crossover), dark	B6	Light-Dark Zone Data	71.8372093	8	3.719318934	8	43	7.738095238	3.66271432	8.5	21	8.25	3.84134773	7.75	22
VERTICAL EPISODE COUNT (crossover), light	B6	Light-Dark Zone Data	71.8372093	12.91860465	6.624207259	12	43	11.02380952	7.263739035	10.5	21	14.72727273	5.522092583	12.75	22
VERTICAL EPISODE COUNT (query), % Light	B6	Light-Dark Zone Data	71.8372093	60.52839698	13.43250667	61.53846	43	56.80478048	15.55507324	56.41026	21	64.08275818	10.16492444	62.531325	22
VERTICAL EPISODE COUNT (query), Total	B6	Light-Dark Zone Data	71.8372093	21.13953488	9.552066332	19	43	19.21428571	10.76634969	18.5	21	22.97727273	8.052620503	22.75	22
VERTICAL EPISODE COUNT (query), dark	B6	Light-Dark Zone Data	71.8372093	8.034883721	3.783415169	8	43	7.80952381	3.802881113	8.5	21	8.25	3.84134773	7.75	22
VERTICAL EPISODE COUNT (query), light	B6	Light-Dark Zone Data	71.8372093	13.10465116	6.90544828	12	43	11.4047619	7.886093849	10.5	21	14.72727273	5.522092583	12.75	22
VERTICAL EPISODE COUNT (whole body), % Light	B6	Light-Dark Zone Data	71.8372093	60.17271977	13.55309534	61.36364	43	56.07648905	15.58249502	55.88235	21	64.08275818	10.16492444	62.531325	22
VERTICAL EPISODE COUNT (whole body), Total	B6	Light-Dark Zone Data	71.8372093	21.13953488	9.552066332	19	43	19.21428571	10.76634969	18.5	21	22.97727273	8.052620503	22.75	22
VERTICAL EPISODE COUNT (whole body), dark	B6	Light-Dark Zone Data	71.8372093	8.186046512	4.196119602	8	43	8.119047619	4.633855743	8.5	21	8.25	3.84134773	7.75	22
VERTICAL EPISODE COUNT (whole body), light	B6	Light-Dark Zone Data	71.8372093	12.95348837	6.660843248	12	43	11.0952381	7.352922969	10.5	21	14.72727273	5.522092583	12.75	22
VERTICAL EPISODE COUNT, 1	B6	Open Field	78.63888889	36.80555556	8.252512845	36.5	36	35.57894737	9.435840594	35	19	38.17647059	6.710395798	37	17
VERTICAL EPISODE COUNT, 10	B6	Open Field	78.63888889	23.16666667	9.969954864	23	36	18.89473684	5.675431818	19	19	27.94117647	11.6322321	31	17
VERTICAL EPISODE COUNT, 11	B6	Open Field	78.63888889	24.61111111	7.878643022	26	36	21.84210526	8.770298094	24	19	27.70588235	5.474540002	28	17
VERTICAL EPISODE COUNT, 12	B6	Open Field	78.63888889	26.27777778	9.869465498	28	36	23.31578947	10.30130861	24	19	29.58823529	8.463589838	34	17
VERTICAL EPISODE COUNT, 2	B6	Open Field	78.63888889	32.75	9.391105214	30	36	30.10526316	10.25180058	29	19	35.70588235	7.556162269	36	17
VERTICAL EPISODE COUNT, 3	B6	Open Field	78.63888889	32.61111111	10.2407527	32	36	30.26315789	9.054416389	31	19	35.23529412	11.10478169	35	17
VERTICAL EPISODE COUNT, 4	B6	Open Field	78.63888889	32.30555556	9.067428189	32.5	36	30.36842105	9.117812398	32	19	34.47058824	8.768677545	35	17
VERTICAL EPISODE COUNT, 5	B6	Open Field	78.63888889	31.63888889	11.12822095	32	36	30.21052632	11.63127464	30	19	33.23529412	10.65674324	33	17
VERTICAL EPISODE COUNT, 6	B6	Open Field	78.63888889	30.25	10.61097814	31	36	27.05263158	9.924569312	27	19	33.82352941	10.47756707	35	17
VERTICAL EPISODE COUNT, 7	B6	Open Field	78.63888889	28.27777778	9.563654744	27.5	36	24.10526316	7.324955342	26	19	32.94117647	9.794581335	33	17
VERTICAL EPISODE COUNT, 8	B6	Open Field	78.63888889	26.83333333	9.770217135	27	36	24.57894737	9.805416811	23	19	29.35294118	9.37377443	30	17
VERTICAL EPISODE COUNT, 9	B6	Open Field	78.63888889	27.5	10.63552	29	36	25.52631579	10.28142025	27	19	29.70588235	10.89589777	30	17
VERTICAL EPISODE COUNT, Total	B6	Open Field	78.63888889	353.0277778	73.55017184	354	36	321.8421053	73.21829094	325	19	387.8823529	57.93841812	389	17
VESTIBULAR DISTURBANCE	B6	Frailty	65.11627907	0.034883721	0.128884816	0	43	0.023809524	0.109108945	0	21	0.045454545	0.147122472	0	22
VISION LOSS (VISUAL PLACING)	B6	Frailty	65.07142857	0.011904762	0.077151675	0	42	0.025	0.111803399	0	20	0	0	0	22
WBC (x10^3 uL), immune	B6	Clinical Chemistry	134.0588235	7.654117647	1.439696404	7.52	17	7.402222222	1.803307917	6.44	9	7.9375	0.920772191	8.11	8
Water Consumption (g), Light-Dark Ratio	B6	IDC	111.5277778	0.353415236	0.146832012	0.3310151	36	0.430365489	0.130222879	0.3986993	19	0.267412012	0.114863101	0.2339468	17
Water Consumption per unit Body Weight (g/g), 24h	B6	IDC	111.5277778	0.109815713	0.040331887	0.10398477	36	0.141482561	0.025363812	0.1379888	19	0.074423354	0.01768793	0.07980518	17
Water Consumption per unit Body Weight (g/g), Dark	B6	IDC	111.5277778	0.080699087	0.027562016	0.076069295	36	0.099839828	0.021039573	0.09439894	19	0.059306494	0.015571201	0.06326453	17
Water Consumption per unit Body Weight (g/g), Light	B6	IDC	111.5277778	0.029116624	0.015936151	0.027273815	36	0.04164273	0.010551941	0.03911145	19	0.015116859	0.005975981	0.01446821	17
Water Consumption per unit Body Weight (g/g), Light-Dark Ratio	B6	IDC	111.5277778	0.353415233	0.146832029	0.33101505	36	0.430365505	0.130222903	0.3986993	19	0.267411988	0.114863085	0.2339467	17
Water Consumption, 24h (g)	B6	IDC	111.5277778	2.622178258	0.685593319	2.6249515	36	2.994606421	0.570085573	2.968112	19	2.205935018	0.560169364	2.301732	17
Water Consumption, Dark (g)	B6	IDC	111.5277778	1.944912758	0.502349934	1.95418	36	2.112979895	0.474220643	2.200064	19	1.757073018	0.477493345	1.76568	17
Water Consumption, Light (g)	B6	IDC	111.5277778	0.677265564	0.300013293	0.699807	36	0.881626647	0.224877837	0.863972	19	0.448862	0.187025001	0.4289451	17
# BASO (x10^3 cells/uL), immune	GAIA	Clinical Chemistry	133.8	0.0396	0.028059461	0.03	25	0.038	0.027808871	0.03	10	0.040666667	0.029146592	0.03	15
# EOS (x10^3 cells/uL), immune	GAIA	Clinical Chemistry	133.8	0.0776	0.085307288	0.05	25	0.067	0.035605867	0.06	10	0.084666667	0.107362315	0.05	15
# LYMPH (x10^3 cells/uL), immune	GAIA	Clinical Chemistry	133.8	5.7996	1.576725193	6.41	25	5.382	1.396231436	5.275	10	6.078	1.673615419	6.68	15
# MONO (x10^3 cells/uL), immune	GAIA	Clinical Chemistry	133.8	0.1732	0.128313418	0.15	25	0.149	0.056460409	0.175	10	0.189333333	0.159618593	0.14	15
# NEUT (x10^3 cells/uL), immune	GAIA	Clinical Chemistry	133.8	1.9272	1.061196337	1.56	25	1.487	0.461231443	1.39	10	2.220666667	1.250231217	1.95	15
# NRBC (x10^3cells/uL), rbc	GAIA	Clinical Chemistry	133.8	0.036	0.018708287	0.03	25	0.036	0.020655911	0.035	10	0.036	0.018047556	0.03	15
# RETIC (x10^9 cells/L), rbc	GAIA	Clinical Chemistry	133.8	431.98	96.95307284	443.3	25	405.61	35.49574153	410.25	10	449.56	120.3175608	464.4	15
% BASO, immune	GAIA	Clinical Chemistry	133.8	0.544	0.502560112	0.4	25	0.59	0.570477383	0.4	10	0.513333333	0.470359538	0.4	15
% EOS, immune	GAIA	Clinical Chemistry	133.8	1.132	1.751599269	0.7	25	0.96	0.457529598	1	10	1.246666667	2.256060621	0.5	15
% Fat Mass, 12	GAIA	NMR	87.28	4.5876	3.446162455	3.59	25	3.936	2.486368168	3.17	10	5.022	3.984884297	3.71	15
% Fat Mass, 16	GAIA	NMR	111.56	3.8156	1.584587433	3.69	25	3.467	0.773204731	3.47	10	4.048	1.943046945	4	15
% Fat Mass, 19	GAIA	NMR	132.52	4.134	1.266504376	4.26	25	4.531	1.048771239	4.475	10	3.869333333	1.362002028	3.74	15
% Fat Mass, 4	GAIA	NMR	29.76923077	7.949615385	1.540663444	7.855	26	8.106363636	1.723538643	8.37	11	7.834666667	1.443378312	7.52	15
% Fat Mass, 8	GAIA	NMR	56.08	5.6784	2.755968795	5.39	25	6.347	3.282780156	6.27	10	5.232666667	2.358093863	4.5	15
% LYMPH, immune	GAIA	Clinical Chemistry	133.8	72.784	9.586304467	75.2	25	75.21	6.529156828	77.05	10	71.16666667	11.09624561	74.4	15
% Lean Mass, 12	GAIA	NMR	87.28	88.998	3.147941126	89.68	25	89.386	2.588668469	89.12	10	88.73933333	3.535623741	90.09	15
% Lean Mass, 16	GAIA	NMR	111.56	89.8092	1.647217148	90.15	25	89.742	1.160869406	90.04	10	89.854	1.944147996	90.16	15
% Lean Mass, 19	GAIA	NMR	132.52	89.476	2.782570754	90.17	25	89.808	2.071337732	89.585	10	89.25466667	3.222396771	90.17	15
% Lean Mass, 4	GAIA	NMR	29.76923077	88.18538462	1.666306648	88.25	26	87.78	1.831780555	88.01	11	88.48266667	1.528932712	88.5	15
% Lean Mass, 8	GAIA	NMR	56.08	87.648	2.897290401	86.85	25	86.892	3.297105802	86.475	10	88.152	2.592561337	88.77	15
% MONO, immune	GAIA	Clinical Chemistry	133.8	2.1	1.182511452	1.8	25	2.13	0.945221902	2.1	10	2.08	1.349708963	1.7	15
% NEUT, immune	GAIA	Clinical Chemistry	133.8	23.44	8.594135597	20.3	25	21.11	5.444354875	20.2	10	24.99333333	10.05474065	22.6	15
% RETIC, rbc	GAIA	Clinical Chemistry	133.8	4.4012	0.572591477	4.25	25	3.956	0.279412081	3.97	10	4.698	0.525264559	4.49	15
A Arm Entry	GAIA	Spon Alt	83.53846154	15.15384615	2.339734809	15	13	16.4	2.607680962	15	5	14.375	1.922609833	14.5	8
A Arm Time	GAIA	Spon Alt	83.53846154	133.6347692	19.88176892	131.999	13	131.486	26.61906273	131.999	5	134.97775	16.35151367	132.3005	8
ALB (/GL), liver	GAIA	Clinical Chemistry	133.8	1.24	0.435889894	1	25	1.5	0.527046277	1.5	10	1.066666667	0.25819889	1	15
ALB (g/dL), liver	GAIA	Clinical Chemistry	133.8	3.508	0.269134415	3.5	25	3.62	0.24404007	3.6	10	3.433333333	0.266368881	3.4	15
ALOPECIA	GAIA	Frailty	63.44444444	0.055555556	0.161690417	0	18	0	0	0	8	0.1	0.210818511	0	10
ALP (IU/L), liver	GAIA	Clinical Chemistry	133.8	226.88	37.79695755	231	25	237.5	34.34870206	238	10	219.8	39.45014938	226	15
ALT (IU/L), liver	GAIA	Clinical Chemistry	133.8	58.2	14.37300711	56	25	48.4	6.310485102	49.5	10	64.73333333	14.63589846	62	15
AMBULATORY ACTIVITY COUNT (centroid), % Light	GAIA	Light-Dark Zone Data	72.12	56.5904132	5.37245821	55.7086	25	59.310446	5.925044155	60.49813	10	54.777058	4.254866109	53.16456	15
AMBULATORY ACTIVITY COUNT (centroid), Total	GAIA	Light-Dark Zone Data	72.12	1590.06	224.1211689	1567.5	25	1708.6	188.7284646	1688.75	10	1511.033333	215.5997835	1558.5	15
AMBULATORY ACTIVITY COUNT (centroid), dark	GAIA	Light-Dark Zone Data	72.12	689.14	124.2021638	690.5	25	698	144.0885145	685.75	10	683.2333333	114.0383499	705	15
AMBULATORY ACTIVITY COUNT (centroid), light	GAIA	Light-Dark Zone Data	72.12	900.92	159.400745	910	25	1010.6	124.6204906	1035.25	10	827.8	138.7543822	811.5	15
AMBULATORY ACTIVITY COUNT (crossover), % Light	GAIA	Light-Dark Zone Data	72.12	55.5753428	5.437597216	54.97875	25	58.211067	6.086457431	59.4377	10	53.81819333	4.313023573	51.99241	15
AMBULATORY ACTIVITY COUNT (crossover), Total	GAIA	Light-Dark Zone Data	72.12	1592.54	222.3653581	1569.5	25	1708.15	184.3585049	1696.25	10	1515.466667	216.8045093	1560	15
AMBULATORY ACTIVITY COUNT (crossover), dark	GAIA	Light-Dark Zone Data	72.12	706.42	126.2902312	704	25	716.5	145.7556936	701.25	10	699.7	116.4613363	715.5	15
AMBULATORY ACTIVITY COUNT (crossover), light	GAIA	Light-Dark Zone Data	72.12	886.12	157.2147072	883	25	991.65	124.2964758	1022	10	815.7666667	138.4967595	804	15
AMBULATORY ACTIVITY COUNT (query), % Light	GAIA	Light-Dark Zone Data	72.12	55.778346	5.236620788	54.8881	25	58.449283	5.713278537	59.66783	10	53.99772133	4.18722856	52.36025	15
AMBULATORY ACTIVITY COUNT (query), Total	GAIA	Light-Dark Zone Data	72.12	1631.66	226.5342928	1610	25	1754.35	189.9644777	1735.25	10	1549.866667	216.459784	1586.5	15
AMBULATORY ACTIVITY COUNT (query), dark	GAIA	Light-Dark Zone Data	72.12	720.52	126.7249712	717	25	731.9	146.1923771	715.75	10	712.9333333	116.7760168	721	15
AMBULATORY ACTIVITY COUNT (query), light	GAIA	Light-Dark Zone Data	72.12	911.14	158.375248	927	25	1022.45	120.9922977	1040.75	10	836.9333333	137.252227	825.5	15
AMBULATORY ACTIVITY COUNT (whole body), % Light	GAIA	Light-Dark Zone Data	72.12	56.0578912	5.463574896	55.3719	25	58.810649	6.007004593	60.153445	10	54.22271933	4.353685517	52.42377	15
AMBULATORY ACTIVITY COUNT (whole body), Total	GAIA	Light-Dark Zone Data	72.12	1546.88	221.6111121	1535.5	25	1659.35	185.7235176	1638.5	10	1471.9	216.6978805	1515	15
AMBULATORY ACTIVITY COUNT (whole body), dark	GAIA	Light-Dark Zone Data	72.12	678.38	122.0481701	685.5	25	685.55	138.4378019	679.5	10	673.6	114.6909201	702.5	15
AMBULATORY ACTIVITY COUNT (whole body), light	GAIA	Light-Dark Zone Data	72.12	868.5	158.2227465	866.5	25	973.8	127.4116687	1005.5	10	798.3	138.8527998	777	15
AMBULATORY ACTIVITY COUNT, 1	GAIA	Open Field	78.56	1968.72	296.595617	1900	25	2255.3	199.5550885	2288.5	10	1777.666667	165.6272349	1803	15
AMBULATORY ACTIVITY COUNT, 10	GAIA	Open Field	78.56	532.84	228.0427007	547	25	554	186.8106587	531.5	10	518.7333333	257.2570884	547	15
AMBULATORY ACTIVITY COUNT, 11	GAIA	Open Field	78.56	529.28	222.6502339	531	25	485.8	170.2284739	433.5	10	558.2666667	253.1863985	554	15
AMBULATORY ACTIVITY COUNT, 12	GAIA	Open Field	78.56	387	246.5273818	427	25	412.9	255.8643087	431.5	10	369.7333333	247.5939841	427	15
AMBULATORY ACTIVITY COUNT, 2	GAIA	Open Field	78.56	1196.84	227.0577533	1170	25	1285.6	200.3309484	1264.5	10	1137.666667	230.6554842	1124	15
AMBULATORY ACTIVITY COUNT, 3	GAIA	Open Field	78.56	1045.36	243.3051719	1107	25	1104.2	211.1628124	1145.5	10	1006.133333	262.0970013	1012	15
AMBULATORY ACTIVITY COUNT, 4	GAIA	Open Field	78.56	908	183.5835414	884	25	981.2	190.2762903	885	10	859.2	167.6987946	849	15
AMBULATORY ACTIVITY COUNT, 5	GAIA	Open Field	78.56	814.32	152.5018361	806	25	790.1	137.2325277	789	10	830.4666667	164.5104715	806	15
AMBULATORY ACTIVITY COUNT, 6	GAIA	Open Field	78.56	676	161.6397744	688	25	719.9	175.918826	790	10	646.7333333	150.3355612	648	15
AMBULATORY ACTIVITY COUNT, 7	GAIA	Open Field	78.56	641.12	187.9439899	678	25	616.3	214.5388077	606	10	657.6666667	173.8721479	678	15
AMBULATORY ACTIVITY COUNT, 8	GAIA	Open Field	78.56	589.56	185.8962704	608	25	553.7	190.7045708	591	10	613.4666667	185.2858281	612	15
AMBULATORY ACTIVITY COUNT, 9	GAIA	Open Field	78.56	536.08	249.5724544	539	25	494.9	245.7132249	543.5	10	563.5333333	256.798383	539	15
AMBULATORY ACTIVITY COUNT, Total	GAIA	Open Field	78.56	9825.12	1621.221024	9470	25	10253.9	1599.605885	10567.5	10	9539.266667	1625.417022	9230	15
AMBULATORY EPISODE COUNT (centroid), % Light	GAIA	Light-Dark Zone Data	72.12	58.5881288	25.20404258	63.63636	25	62.994506	24.59194249	67.94872	10	55.650544	26.02111081	60	15
AMBULATORY EPISODE COUNT (centroid), Total	GAIA	Light-Dark Zone Data	72.12	3.88	2.342007686	3.5	25	3	1.632993162	3	10	4.466666667	2.601281735	4	15
AMBULATORY EPISODE COUNT (centroid), dark	GAIA	Light-Dark Zone Data	72.12	1.52	0.895358401	1.5	25	1.15	0.914391115	1	10	1.766666667	0.820859016	2	15
AMBULATORY EPISODE COUNT (centroid), light	GAIA	Light-Dark Zone Data	72.12	2.36	1.828706282	2	25	1.85	1.270389267	1.25	10	2.7	2.094209704	2.5	15
AMBULATORY EPISODE COUNT (crossover), % Light	GAIA	Light-Dark Zone Data	72.12	63.6037184	20.88559036	66.66667	25	66.833333	18.19730702	66.66667	10	61.450642	22.85805769	66.66667	15
AMBULATORY EPISODE COUNT (crossover), Total	GAIA	Light-Dark Zone Data	72.12	3.66	2.14437248	3	25	2.9	1.760681686	2.75	10	4.166666667	2.280872849	4	15
AMBULATORY EPISODE COUNT (crossover), dark	GAIA	Light-Dark Zone Data	72.12	1.28	0.722841615	1	25	1	0.666666667	1	10	1.466666667	0.718795288	1.5	15
AMBULATORY EPISODE COUNT (crossover), light	GAIA	Light-Dark Zone Data	72.12	2.38	1.73973178	2	25	1.9	1.349897115	1.5	10	2.7	1.934646516	2.5	15
AMBULATORY EPISODE COUNT (query), % Light	GAIA	Light-Dark Zone Data	72.12	59.6214284	22.80679935	66.66667	25	61.41342	22.84483325	65.151515	10	58.42676733	23.50243771	66.66667	15
AMBULATORY EPISODE COUNT (query), Total	GAIA	Light-Dark Zone Data	72.12	3.78	2.146120531	3.5	25	3.1	1.505545305	3	10	4.233333333	2.426539766	4	15
AMBULATORY EPISODE COUNT (query), dark	GAIA	Light-Dark Zone Data	72.12	1.44	0.820568908	1.5	25	1.3	0.918936583	1.25	10	1.533333333	0.766873678	1.5	15
AMBULATORY EPISODE COUNT (query), light	GAIA	Light-Dark Zone Data	72.12	2.34	1.766116266	2	25	1.8	1.005540209	1.25	10	2.7	2.085665361	3	15
AMBULATORY EPISODE COUNT (whole body), % Light	GAIA	Light-Dark Zone Data	72.12	59.66508	19.41791788	60	25	68.238096	20.54596235	70	10	53.949736	16.95616266	60	15
AMBULATORY EPISODE COUNT (whole body), Total	GAIA	Light-Dark Zone Data	72.12	4	2.322893311	3	25	3.05	1.802005056	2.75	10	4.633333333	2.467406581	4.5	15
AMBULATORY EPISODE COUNT (whole body), dark	GAIA	Light-Dark Zone Data	72.12	1.58	0.909212113	1.5	25	1.05	0.89597867	0.75	10	1.933333333	0.752772653	2	15
AMBULATORY EPISODE COUNT (whole body), light	GAIA	Light-Dark Zone Data	72.12	2.42	1.7480942	2	25	2	1.374368542	1.5	10	2.7	1.95301964	2.5	15
AMBULATORY EPISODE COUNT, 1	GAIA	Open Field	78.56	1.16	1.106044002	1	25	0.8	0.632455532	1	10	1.4	1.298350602	1	15
AMBULATORY EPISODE COUNT, 10	GAIA	Open Field	78.56	2.2	1.658312395	2	25	2.2	1.032795559	2	10	2.2	2.007130147	2	15
AMBULATORY EPISODE COUNT, 11	GAIA	Open Field	78.56	1.96	1.48548533	2	25	1.9	1.449137675	1.5	10	2	1.558387445	2	15
AMBULATORY EPISODE COUNT, 12	GAIA	Open Field	78.56	1.52	1.557776193	1	25	1.7	1.636391694	1.5	10	1.4	1.549193338	1	15
AMBULATORY EPISODE COUNT, 2	GAIA	Open Field	78.56	1.84	1.21380943	2	25	1.7	0.948683298	2	10	1.933333333	1.387014608	2	15
AMBULATORY EPISODE COUNT, 3	GAIA	Open Field	78.56	2.4	1.554563176	2	25	1.9	1.197219	2	10	2.733333333	1.709915063	3	15
AMBULATORY EPISODE COUNT, 4	GAIA	Open Field	78.56	2.76	1.588500341	3	25	3.1	1.370320319	3	10	2.533333333	1.726543478	2	15
AMBULATORY EPISODE COUNT, 5	GAIA	Open Field	78.56	2.44	1.609347694	2	25	2	1.154700538	2	10	2.733333333	1.830950833	2	15
AMBULATORY EPISODE COUNT, 6	GAIA	Open Field	78.56	2.72	1.307669683	3	25	3.3	1.251665557	3	10	2.333333333	1.2344268	2	15
AMBULATORY EPISODE COUNT, 7	GAIA	Open Field	78.56	2.48	1.661324773	3	25	2.5	1.715938357	3	10	2.466666667	1.684664726	2	15
AMBULATORY EPISODE COUNT, 8	GAIA	Open Field	78.56	2	1.38443731	2	25	2	1.414213562	2	10	2	1.414213562	2	15
AMBULATORY EPISODE COUNT, 9	GAIA	Open Field	78.56	2.44	1.709775814	2	25	2.1	1.969207398	2	10	2.666666667	1.5430335	3	15
AMBULATORY EPISODE COUNT, Total	GAIA	Open Field	78.56	25.92	5.87310253	26	25	25.2	6.442911695	24	10	26.4	5.641681614	26	15
AMBULATORY TIME (centroid), % Light	GAIA	Light-Dark Zone Data	72.12	58.3950928	5.098821583	57.19857	25	59.374024	4.253761593	59.485655	10	57.742472	5.6387017	56.27633	15
AMBULATORY TIME (centroid), Total	GAIA	Light-Dark Zone Data	72.12	30.5824	3.418223259	30.715	25	31.5545	2.632719812	31.295	10	29.93433333	3.801235169	29.415	15
AMBULATORY TIME (centroid), dark	GAIA	Light-Dark Zone Data	72.12	12.6322	1.492493774	12.525	25	12.7825	1.426472436	12.18	10	12.532	1.575957532	12.855	15
AMBULATORY TIME (centroid), light	GAIA	Light-Dark Zone Data	72.12	17.9502	3.311416011	17.89	25	18.772	2.363562753	18.6575	10	17.40233333	3.795087457	16.7	15
AMBULATORY TIME (crossover), % Light	GAIA	Light-Dark Zone Data	72.12	57.7142472	5.564042465	57.29109	25	58.888214	4.53997432	58.413155	10	56.93160267	6.179073997	55.06489	15
AMBULATORY TIME (crossover), Total	GAIA	Light-Dark Zone Data	72.12	28.5406	3.838978358	28.495	25	29.5955	2.774746685	29.2875	10	27.83733333	4.357802881	27.015	15
AMBULATORY TIME (crossover), dark	GAIA	Light-Dark Zone Data	72.12	11.9448	1.478895618	11.71	25	12.1195	1.373269517	11.6975	10	11.82833333	1.581357539	11.885	15
AMBULATORY TIME (crossover), light	GAIA	Light-Dark Zone Data	72.12	16.5958	3.643838601	16.275	25	17.476	2.50520547	17.275	10	16.009	4.219549824	14.515	15
AMBULATORY TIME (query), % Light	GAIA	Light-Dark Zone Data	72.12	58.5705452	4.993672361	58.18442	25	59.308374	3.77450028	59.272975	10	58.07865933	5.73950886	54.8699	15
AMBULATORY TIME (query), Total	GAIA	Light-Dark Zone Data	72.12	30.3988	3.602011093	30.105	25	31.2435	2.842868319	30.6725	10	29.83566667	4.024554486	28.62	15
AMBULATORY TIME (query), dark	GAIA	Light-Dark Zone Data	72.12	12.5172	1.669375557	12.145	25	12.679	1.360773473	12.2975	10	12.40933333	1.885696032	12.01	15
AMBULATORY TIME (query), light	GAIA	Light-Dark Zone Data	72.12	17.8816	3.283401031	17.62	25	18.5645	2.371980478	18.3725	10	17.42633333	3.782744406	16.86	15
AMBULATORY TIME (s), 1	GAIA	Open Field	78.56	31.79	3.16699779	32.29	25	34.128	2.508881114	34.62	10	30.23133333	2.576855411	30.58	15
AMBULATORY TIME (s), 10	GAIA	Open Field	78.56	10.0916	4.773362442	9.62	25	10.164	3.986441465	9.15	10	10.04333333	5.370068724	10.11	15
AMBULATORY TIME (s), 11	GAIA	Open Field	78.56	10.538	4.760225835	9.84	25	9.834	3.655921225	8.415	10	11.00733333	5.446374242	10	15
AMBULATORY TIME (s), 12	GAIA	Open Field	78.56	7.4628	5.274946698	8.76	25	7.346	5.5743165	7.19	10	7.540666667	5.263873461	8.76	15
AMBULATORY TIME (s), 2	GAIA	Open Field	78.56	21.5748	3.699152065	21.28	25	22.422	3.220365059	22.025	10	21.01	3.992047452	20.8	15
AMBULATORY TIME (s), 3	GAIA	Open Field	78.56	19.4284	5.182235425	19.63	25	19.901	4.338889899	21.495	10	19.11333333	5.802569217	18.39	15
AMBULATORY TIME (s), 4	GAIA	Open Field	78.56	17.672	4.174166583	17.08	25	17.834	4.337129619	17.395	10	17.564	4.212518419	17.03	15
AMBULATORY TIME (s), 5	GAIA	Open Field	78.56	15.2624	3.81957598	14.93	25	13.416	2.903431686	13.175	10	16.49333333	3.941090615	15.04	15
AMBULATORY TIME (s), 6	GAIA	Open Field	78.56	13.7608	3.623079859	14.67	25	13.649	4.36718432	14.175	10	13.83533333	3.198012478	14.75	15
AMBULATORY TIME (s), 7	GAIA	Open Field	78.56	12.6632	4.372248392	13.27	25	12.174	5.185535866	12.945	10	12.98933333	3.898724089	13.27	15
AMBULATORY TIME (s), 8	GAIA	Open Field	78.56	11.8844	4.696832337	12.13	25	10.741	4.846929039	11.23	10	12.64666667	4.599858176	12.13	15
AMBULATORY TIME (s), 9	GAIA	Open Field	78.56	11.5832	5.790963305	11.86	25	10.296	6.185645031	10	10	12.44133333	5.560521387	12.4	15
AMBULATORY TIME (s), Total	GAIA	Open Field	78.56	183.7116	30.64514993	183.82	25	181.905	31.39627092	184.3	10	184.916	31.18272869	183.82	15
AMBULATORY TIME (whole body), % Light	GAIA	Light-Dark Zone Data	72.12	56.1825312	6.031521841	57.01119	25	57.948136	4.402778238	58.575655	10	55.00546133	6.7964593	53.37443	15
AMBULATORY TIME (whole body), Total	GAIA	Light-Dark Zone Data	72.12	29.7678	3.712120093	29.75	25	30.931	2.819030369	30.7825	10	28.99233333	4.111335318	28.405	15
AMBULATORY TIME (whole body), dark	GAIA	Light-Dark Zone Data	72.12	12.902	1.482519674	12.93	25	12.9585	1.380780878	12.505	10	12.86433333	1.593212015	13.145	15
AMBULATORY TIME (whole body), light	GAIA	Light-Dark Zone Data	72.12	16.8658	3.755733861	16.885	25	17.9725	2.514269554	18.09	10	16.128	4.319605141	14.775	15
AST (IU/L), liver	GAIA	Clinical Chemistry	133.8	152.64	84.63937224	129	25	146.1	59.36038709	137.5	10	157	99.82341552	128	15
Alternation Ratio	GAIA	Spon Alt	83.53846154	57.37947769	12.85264974	59.45946	13	55.63408	13.21210665	58.33333	5	58.47035125	13.41265985	62.22973	8
Ambulatory Activity, 24H	GAIA	IDC	111.88	34368.7468	7650.27297	35431.67	25	35958.2	4116.560489	36995.665	10	33309.11133	9296.772018	33714.33	15
Ambulatory Activity, Dark	GAIA	IDC	111.88	22047.55948	4786.464105	22393	25	22799.799	2589.930313	22116.83	10	21546.06647	5855.674929	22393	15
Ambulatory Activity, Light	GAIA	IDC	111.88	12321.18628	3788.855568	11393	25	13158.3997	2851.230367	12548.165	10	11763.044	4306.825975	9704.667	15
Ambulatory Activity, Light-Dark Ratio	GAIA	IDC	111.88	0.568058704	0.149813559	0.5519929	25	0.58095078	0.125512718	0.56563145	10	0.559463987	0.167781188	0.5502901	15
Average VCO2, Dark	GAIA	IDC	111.88	1.43959036	0.154385302	1.41799	25	1.36806	0.122344554	1.3889415	10	1.487277267	0.158575234	1.500539	15
Average VCO2, Light	GAIA	IDC	111.88	1.010181872	0.109759222	0.9964007	25	0.93711106	0.052145354	0.9409388	10	1.058895747	0.11201683	1.056745	15
Average VCO2, Light-Dark Ratio	GAIA	IDC	111.88	0.707836548	0.10114104	0.6942821	25	0.68973853	0.069024198	0.689696	10	0.719901893	0.118674287	0.6942821	15
Average VO2, Dark	GAIA	IDC	111.88	1.57738284	0.161843178	1.573485	25	1.4897635	0.126843544	1.5361375	10	1.635795733	0.159436755	1.634311	15
Average VO2, Light	GAIA	IDC	111.88	1.2536286	0.119112002	1.263069	25	1.1711991	0.075355363	1.1652295	10	1.3085816	0.112171575	1.318125	15
Average VO2, Light-Dark Ratio	GAIA	IDC	111.88	0.799099624	0.079975078	0.7928222	25	0.78945074	0.058753007	0.8092256	10	0.805532213	0.092922929	0.7921995	15
B Arm Entry	GAIA	Spon Alt	83.53846154	15.92307692	3.328201177	15	13	18	3.16227766	17	5	14.625	2.875388173	13.5	8
B Arm Time	GAIA	Spon Alt	83.53846154	120.1980769	30.70854871	108.312	13	129.958	28.68137736	145.148	5	114.098125	32.18637276	107.84	8
BODY LENGTH (cm)	GAIA	Gross Morphology	127.44	8.704	0.334763598	8.8	25	8.46	0.298886824	8.5	10	8.866666667	0.252605471	8.9	15
BODY WEIGHT (g)	GAIA	Frailty	63.44444444	16.22222222	2.761618357	15.65	18	13.975	1.358307771	13.9	8	18.02	2.211485172	17.95	10
BODY WEIGHT (g)	GAIA	Gross Morphology	127.44	19.6156	2.895718218	19.37	25	16.755	1.18281444	17.06	10	21.52266667	1.93222842	21.62	15
BODY WEIGHT (g)	GAIA	IDC	111.88	18.8276	2.605692934	18.7	25	16.15	1.06211529	16.235	10	20.61266667	1.542402887	21.08	15
BODY WEIGHT (g)	GAIA	Organ Weights	133.8	19.3245	2.365496443	20.15	20	16.66166667	0.825988297	16.745	6	20.46571429	1.800156892	20.725	14
BODY WEIGHT (g), 10	GAIA	Body Weight	71.8	16.9652	2.592404161	16.06	25	14.634	1.223212528	14.895	10	18.51933333	2.022238741	19.03	15
BODY WEIGHT (g), 12	GAIA	NMR	87.28	17.8128	2.630377856	16.95	25	15.372	1.140777513	15.635	10	19.44	1.982948742	19.76	15
BODY WEIGHT (g), 14	GAIA	Body Weight	98.84	18.1984	2.743125772	17.08	25	15.464	1.045744817	15.65	10	20.02133333	1.815327073	20.48	15
BODY WEIGHT (g), 16	GAIA	NMR	111.56	18.8276	2.605692934	18.7	25	16.15	1.06211529	16.235	10	20.61266667	1.542402887	21.08	15
BODY WEIGHT (g), 19	GAIA	NMR	132.52	20.0028	2.838613981	20.14	25	17.064	1.062577579	17.28	10	21.962	1.675057355	22.06	15
BODY WEIGHT (g), 4	GAIA	NMR	29.76923077	11.32038462	1.729678538	11.16	26	10.88909091	1.16818196	11.05	11	11.63666667	2.028397209	11.58	15
BODY WEIGHT (g), 6	GAIA	Body Weight	42.48	14.992	2.226521951	14.87	25	13.316	1.602658902	13.61	10	16.10933333	1.871681699	15.56	15
BODY WEIGHT (g), 8	GAIA	NMR	56.08	16.2236	2.474720321	15.69	25	14.128	1.49617141	14.62	10	17.62066667	1.957452669	18.17	15
BODY.CONDITION	GAIA	Frailty	63.47058824	0.058823529	0.166052791	0	17	0.142857143	0.243975018	0	7	0	0	0	10
BRAIN (g)	GAIA	Organ Weights	133.8	0.43912	0.014523868	0.44215	20	0.446583333	0.007926264	0.4501	6	0.435921429	0.015729305	0.44165	14
BREATHING RATE DEPTH	GAIA	Frailty	63.44444444	0	0	0	18	0	0	0	8	0	0	0	10
BUN (mg/dL), liver	GAIA	Clinical Chemistry	133.8	31.48	6.158463012	31	25	29	3.055050463	29.5	10	33.13333333	7.189940062	32	15
C Arm Entry	GAIA	Spon Alt	83.53846154	15.76923077	5.325314485	14	13	17.6	7.021395873	15	5	14.625	4.068608046	13.5	8
C Arm Time	GAIA	Spon Alt	83.53846154	108.3786154	28.45181997	96.131	13	104.5788	22.99811014	97.93	5	110.7535	32.69142927	96.014	8
CATARACTS	GAIA	Frailty	63.44444444	0	0	0	18	0	0	0	8	0	0	0	10
CENTER DISTANCE LEGACY (cm), 1	GAIA	Open Field	78.56	388.4128	100.494416	382.9	25	470.932	91.78360878	471.015	10	333.4	61.56917109	336.58	15
CENTER DISTANCE LEGACY (cm), 10	GAIA	Open Field	78.56	76.0832	68.72484186	61.61	25	70.062	47.18042033	62.05	10	80.09733333	81.37932227	61.61	15
CENTER DISTANCE LEGACY (cm), 11	GAIA	Open Field	78.56	56.63	49.19815029	53.63	25	32.048	26.37141963	28.65	10	73.018	54.61598434	58.68	15
CENTER DISTANCE LEGACY (cm), 12	GAIA	Open Field	78.56	49.1568	53.79449187	36.96	25	50.531	52.25211265	35.265	10	48.24066667	56.59903665	42.27	15
CENTER DISTANCE LEGACY (cm), 2	GAIA	Open Field	78.56	217.0912	104.5787932	213.14	25	254.191	101.3070407	233.145	10	192.358	102.5299287	210.15	15
CENTER DISTANCE LEGACY (cm), 3	GAIA	Open Field	78.56	174.7856	102.6630271	178.37	25	185.357	90.63035916	186.285	10	167.738	112.4929833	140.16	15
CENTER DISTANCE LEGACY (cm), 4	GAIA	Open Field	78.56	130.1672	68.81117639	122.22	25	133.937	62.77385585	129.795	10	127.654	74.61214118	112.43	15
CENTER DISTANCE LEGACY (cm), 5	GAIA	Open Field	78.56	109.4568	47.23703532	104.35	25	104.728	36.45171869	104.73	10	112.6093333	54.26183708	96.13	15
CENTER DISTANCE LEGACY (cm), 6	GAIA	Open Field	78.56	80.3584	41.77027369	79.67	25	83.791	56.74752045	97.95	10	78.07	30.11315517	77.16	15
CENTER DISTANCE LEGACY (cm), 7	GAIA	Open Field	78.56	72.3128	42.22481079	64.18	25	72.601	40.42410789	79.23	10	72.12066667	44.7868529	51.55	15
CENTER DISTANCE LEGACY (cm), 8	GAIA	Open Field	78.56	72.368	53.56742511	66.35	25	62.514	45.09843042	59.615	10	78.93733333	59.12703376	81.3	15
CENTER DISTANCE LEGACY (cm), 9	GAIA	Open Field	78.56	60.2792	44.41303862	57.42	25	45.627	31.8488629	57.86	10	70.04733333	49.73728502	56.23	15
CENTER DISTANCE LEGACY (cm), Total	GAIA	Open Field	78.56	1487.102	398.4015738	1513.46	25	1566.319	444.6817052	1515.85	10	1434.290667	370.8201606	1380.37	15
CENTER TIME LEGACY (s), 1	GAIA	Open Field	78.56	24.2684	7.76728539	26.27	25	28.425	4.42582133	29.26	10	21.49733333	8.382340678	21.08	15
CENTER TIME LEGACY (s), 10	GAIA	Open Field	78.56	14.3384	17.47635586	7.4	25	12.104	12.69945511	7.79	10	15.828	20.34603829	7.32	15
CENTER TIME LEGACY (s), 11	GAIA	Open Field	78.56	8.7724	8.497141323	5.74	25	4.863	8.158604252	1.475	10	11.37866667	7.923946407	11.97	15
CENTER TIME LEGACY (s), 12	GAIA	Open Field	78.56	6.2768	8.059139077	5.07	25	6.126	6.786256045	4.775	10	6.377333333	9.039338208	5.07	15
CENTER TIME LEGACY (s), 2	GAIA	Open Field	78.56	23.5596	16.20073828	19.7	25	23.638	12.25958654	23.875	10	23.50733333	18.79656977	15.77	15
CENTER TIME LEGACY (s), 3	GAIA	Open Field	78.56	24.19	15.07189354	24.54	25	22.823	12.45604365	20.715	10	25.10133333	16.95448818	24.54	15
CENTER TIME LEGACY (s), 4	GAIA	Open Field	78.56	20.3288	15.51423226	15.49	25	17.178	11.74085441	15.225	10	22.42933333	17.66858733	18.72	15
CENTER TIME LEGACY (s), 5	GAIA	Open Field	78.56	19.5192	20.6012101	14.76	25	22.926	30.04071911	11.36	10	17.248	11.55853191	15.13	15
CENTER TIME LEGACY (s), 6	GAIA	Open Field	78.56	15.6884	12.76015859	12.61	25	17.525	17.58756774	12.125	10	14.464	8.73252688	13.73	15
CENTER TIME LEGACY (s), 7	GAIA	Open Field	78.56	11.0008	7.282699774	9.16	25	8.332	6.090799619	6.665	10	12.78	7.654673642	10.73	15
CENTER TIME LEGACY (s), 8	GAIA	Open Field	78.56	9.4	7.676150294	7.75	25	7.935	7.674387779	6.055	10	10.37666667	7.784243854	9.25	15
CENTER TIME LEGACY (s), 9	GAIA	Open Field	78.56	8.6164	7.713585893	5.49	25	7.428	8.126999993	4.125	10	9.408666667	7.606455779	5.49	15
CENTER TIME LEGACY (s), Total	GAIA	Open Field	78.56	185.9592	70.31054538	184.37	25	179.303	67.03786841	175.895	10	190.3966667	74.38348902	186.64	15
CHOL (mg/dL), lipid	GAIA	Clinical Chemistry	133.8	129.64	17.058429	125	25	116.7	8.756584824	117	10	138.2666667	15.81801264	143	15
CLOCKWISE REVOLUTIONS (centroid), % Light	GAIA	Light-Dark Zone Data	72.12	67.5122916	16.55686552	66.66667	25	69.861424	16.23619204	70.089285	10	65.94620333	17.14354522	61.53846	15
CLOCKWISE REVOLUTIONS (centroid), Total	GAIA	Light-Dark Zone Data	72.12	5.38	2.13736598	5	25	5.35	1.886354509	4.75	10	5.4	2.354327323	6.5	15
CLOCKWISE REVOLUTIONS (centroid), dark	GAIA	Light-Dark Zone Data	72.12	1.86	1.194780315	1.5	25	1.65	1.055409347	1.25	10	2	1.295596939	1.5	15
CLOCKWISE REVOLUTIONS (centroid), light	GAIA	Light-Dark Zone Data	72.12	3.52	1.334478675	3.5	25	3.7	1.358103252	3.5	10	3.4	1.352246808	4	15
CLOCKWISE REVOLUTIONS (crossover), % Light	GAIA	Light-Dark Zone Data	72.12	65.6675428	18.51641553	64.70588	25	67.06579	17.27141307	64.91228	10	64.735378	19.84094459	64.70588	15
CLOCKWISE REVOLUTIONS (crossover), Total	GAIA	Light-Dark Zone Data	72.12	5.52	2.224297642	5	25	5.55	2.047356019	4.75	10	5.5	2.405351177	6	15
CLOCKWISE REVOLUTIONS (crossover), dark	GAIA	Light-Dark Zone Data	72.12	2.04	1.435560286	1.5	25	1.9	1.286683938	1.5	10	2.133333333	1.56372571	1.5	15
CLOCKWISE REVOLUTIONS (crossover), light	GAIA	Light-Dark Zone Data	72.12	3.48	1.342261773	3.5	25	3.65	1.355031775	3.5	10	3.366666667	1.368871624	3.5	15
CLOCKWISE REVOLUTIONS (query), % Light	GAIA	Light-Dark Zone Data	72.12	64.4499044	18.42845293	63.15789	25	64.82084	16.2521484	62.828945	10	64.202614	20.30324549	64.70588	15
CLOCKWISE REVOLUTIONS (query), Total	GAIA	Light-Dark Zone Data	72.12	5.7	2.222048604	6	25	5.95	2.127204739	5.25	10	5.533333333	2.341143392	6	15
CLOCKWISE REVOLUTIONS (query), dark	GAIA	Light-Dark Zone Data	72.12	2.16	1.367174702	2	25	2.15	1.248332221	1.75	10	2.166666667	1.484042099	2	15
CLOCKWISE REVOLUTIONS (query), light	GAIA	Light-Dark Zone Data	72.12	3.54	1.38383525	3.5	25	3.8	1.456784892	3.5	10	3.366666667	1.35576371	4	15
CLOCKWISE REVOLUTIONS (whole body), % Light	GAIA	Light-Dark Zone Data	72.12	66.7354476	17.53844248	66.66667	25	68.731019	16.7387552	70.089285	10	65.40506667	18.50537001	61.53846	15
CLOCKWISE REVOLUTIONS (whole body), Total	GAIA	Light-Dark Zone Data	72.12	5.24	2.02649122	5	25	5.25	1.687371394	4.75	10	5.233333333	2.282438128	6	15
CLOCKWISE REVOLUTIONS (whole body), dark	GAIA	Light-Dark Zone Data	72.12	1.86	1.212091856	1.5	25	1.7	1.135292424	1.25	10	1.966666667	1.288225062	2	15
CLOCKWISE REVOLUTIONS (whole body), light	GAIA	Light-Dark Zone Data	72.12	3.38	1.325078614	3.5	25	3.55	1.212206436	3.5	10	3.266666667	1.425114866	3.5	15
CLOCKWISE REVOLUTIONS, 1	GAIA	Open Field	78.56	7.92	2.928594657	7	25	9.6	2.716206505	9	10	6.8	2.569046516	7	15
CLOCKWISE REVOLUTIONS, 10	GAIA	Open Field	78.56	1.24	1.42243922	1	25	0.8	1.549193338	0	10	1.533333333	1.302013093	2	15
CLOCKWISE REVOLUTIONS, 11	GAIA	Open Field	78.56	1.32	0.988264472	1	25	1.3	0.674948558	1	10	1.333333333	1.175139303	1	15
CLOCKWISE REVOLUTIONS, 12	GAIA	Open Field	78.56	1.12	1.394034911	1	25	1.2	1.619327707	1	10	1.066666667	1.279880947	1	15
CLOCKWISE REVOLUTIONS, 2	GAIA	Open Field	78.56	3.36	1.933907961	3	25	4.5	2.173067468	4.5	10	2.6	1.352246808	3	15
CLOCKWISE REVOLUTIONS, 3	GAIA	Open Field	78.56	3.72	2.26421436	3	25	3.4	1.429840706	3	10	3.933333333	2.711527421	4	15
CLOCKWISE REVOLUTIONS, 4	GAIA	Open Field	78.56	2.4	1.443375673	2	25	2.1	1.100504935	2	10	2.6	1.638814903	3	15
CLOCKWISE REVOLUTIONS, 5	GAIA	Open Field	78.56	2.6	1.732050808	3	25	2.2	1.229272594	2.5	10	2.866666667	1.995232413	3	15
CLOCKWISE REVOLUTIONS, 6	GAIA	Open Field	78.56	2.08	1.579029238	2	25	1.9	1.595131482	1	10	2.2	1.61245155	2	15
CLOCKWISE REVOLUTIONS, 7	GAIA	Open Field	78.56	1.68	1.573742885	1	25	1.4	1.264911064	1	10	1.866666667	1.767430203	1	15
CLOCKWISE REVOLUTIONS, 8	GAIA	Open Field	78.56	1.48	1.004987562	1	25	1.5	1.269295518	1.5	10	1.466666667	0.833809388	1	15
CLOCKWISE REVOLUTIONS, 9	GAIA	Open Field	78.56	1.84	1.491084616	2	25	1.4	1.264911064	1	10	2.133333333	1.597617273	2	15
CLOCKWISE REVOLUTIONS, Total	GAIA	Open Field	78.56	30.76	10.10890696	31	25	31.3	11.02572749	29.5	10	30.4	9.832889417	31	15
COAT CONDITION	GAIA	Frailty	63.44444444	0.5	0	0.5	18	0.5	0	0.5	8	0.5	0	0.5	10
CORNEAL OPACITY	GAIA	Frailty	63.44444444	0	0	0	18	0	0	0	8	0	0	0	10
COUNTER CLOCKWISE REVOLUTIONS (centroid), % Light	GAIA	Light-Dark Zone Data	72.12	53.5874944	14.99531337	50	25	57.101732	12.80759721	54.791665	10	51.24466933	16.28865543	46.15385	15
COUNTER CLOCKWISE REVOLUTIONS (centroid), Total	GAIA	Light-Dark Zone Data	72.12	6.58	1.565779891	6.5	25	7	1.105541597	7.5	10	6.3	1.790849758	6.5	15
COUNTER CLOCKWISE REVOLUTIONS (centroid), dark	GAIA	Light-Dark Zone Data	72.12	3.1	1.290994449	3	25	3.05	1.06588513	3.25	10	3.133333333	1.457329587	3	15
COUNTER CLOCKWISE REVOLUTIONS (centroid), light	GAIA	Light-Dark Zone Data	72.12	3.48	1.094303431	3.5	25	3.95	0.89597867	4	10	3.166666667	1.128631704	3	15
COUNTER CLOCKWISE REVOLUTIONS (crossover), % Light	GAIA	Light-Dark Zone Data	72.12	54.1583872	13.87667821	53.84615	25	56.206773	10.96043031	60	10	52.79279667	15.74434605	52.94118	15
COUNTER CLOCKWISE REVOLUTIONS (crossover), Total	GAIA	Light-Dark Zone Data	72.12	6.44	1.609347694	6.5	25	7.1	1.197219	7.5	10	6	1.732050808	5.5	15
COUNTER CLOCKWISE REVOLUTIONS (crossover), dark	GAIA	Light-Dark Zone Data	72.12	3	1.233220716	3	25	3.15	1.081408547	3	10	2.9	1.352246808	3	15
COUNTER CLOCKWISE REVOLUTIONS (crossover), light	GAIA	Light-Dark Zone Data	72.12	3.44	1.053960784	3.5	25	3.95	0.89597867	4	10	3.1	1.038542935	3	15
COUNTER CLOCKWISE REVOLUTIONS (query), % Light	GAIA	Light-Dark Zone Data	72.12	54.3788844	14.81216374	50	25	56.453357	12.35441486	60.555555	10	52.99590267	16.51881314	50	15
COUNTER CLOCKWISE REVOLUTIONS (query), Total	GAIA	Light-Dark Zone Data	72.12	6.42	1.643674745	6.5	25	7.05	1.423024947	7.5	10	6	1.690308509	6	15
COUNTER CLOCKWISE REVOLUTIONS (query), dark	GAIA	Light-Dark Zone Data	72.12	2.98	1.29486164	3	25	3.15	1.248332221	3.25	10	2.866666667	1.35576371	3	15
COUNTER CLOCKWISE REVOLUTIONS (query), light	GAIA	Light-Dark Zone Data	72.12	3.44	1.102270384	3.5	25	3.9	0.906764701	3.75	10	3.133333333	1.141219064	3	15
COUNTER CLOCKWISE REVOLUTIONS (whole body), % Light	GAIA	Light-Dark Zone Data	72.12	53.9107952	14.73819213	53.84615	25	57.050741	11.26844408	56.25	10	51.817498	16.7033399	50	15
COUNTER CLOCKWISE REVOLUTIONS (whole body), Total	GAIA	Light-Dark Zone Data	72.12	6.6	1.486046208	6.5	25	7.15	1.001387926	7.5	10	6.233333333	1.667618776	6	15
COUNTER CLOCKWISE REVOLUTIONS (whole body), dark	GAIA	Light-Dark Zone Data	72.12	3.08	1.196174458	3	25	3.1	0.966091783	3.25	10	3.066666667	1.361022025	3	15
COUNTER CLOCKWISE REVOLUTIONS (whole body), light	GAIA	Light-Dark Zone Data	72.12	3.52	1.084742673	3.5	25	4.05	0.864420165	4	10	3.166666667	1.096531328	3	15
COUNTER CLOCKWISE REVOLUTIONS, 1	GAIA	Open Field	78.56	8.44	3.189566324	8	25	10.2	2.936362073	9	10	7.266666667	2.865226659	7	15
COUNTER CLOCKWISE REVOLUTIONS, 10	GAIA	Open Field	78.56	1.28	1.1	1	25	1.5	0.707106781	2	10	1.133333333	1.302013093	1	15
COUNTER CLOCKWISE REVOLUTIONS, 11	GAIA	Open Field	78.56	1.68	1.725301906	1	25	1.3	1.888562063	0.5	10	1.933333333	1.624221425	1	15
COUNTER CLOCKWISE REVOLUTIONS, 12	GAIA	Open Field	78.56	0.88	0.92736185	1	25	0.8	1.032795559	0.5	10	0.933333333	0.883715102	1	15
COUNTER CLOCKWISE REVOLUTIONS, 2	GAIA	Open Field	78.56	3.96	2.111081871	3	25	4.3	1.059349905	4.5	10	3.733333333	2.604026187	3	15
COUNTER CLOCKWISE REVOLUTIONS, 3	GAIA	Open Field	78.56	2.44	1.609347694	2	25	3	1.333333333	3	10	2.066666667	1.709915063	2	15
COUNTER CLOCKWISE REVOLUTIONS, 4	GAIA	Open Field	78.56	2.84	1.724335621	3	25	3.4	1.712697677	3	10	2.466666667	1.684664726	2	15
COUNTER CLOCKWISE REVOLUTIONS, 5	GAIA	Open Field	78.56	2.56	1.73397424	2	25	2.6	0.843274043	2	10	2.533333333	2.166849809	2	15
COUNTER CLOCKWISE REVOLUTIONS, 6	GAIA	Open Field	78.56	2.08	1.800925688	1	25	2.3	2.002775851	2.5	10	1.933333333	1.709915063	1	15
COUNTER CLOCKWISE REVOLUTIONS, 7	GAIA	Open Field	78.56	1.56	1.293573861	1	25	1.4	1.264911064	1	10	1.666666667	1.345185418	1	15
COUNTER CLOCKWISE REVOLUTIONS, 8	GAIA	Open Field	78.56	1.44	1.121011448	1	25	1.1	0.994428926	1.5	10	1.666666667	1.175139303	1	15
COUNTER CLOCKWISE REVOLUTIONS, 9	GAIA	Open Field	78.56	1.28	1.369914839	1	25	1	0.942809042	1	10	1.466666667	1.597617273	1	15
COUNTER CLOCKWISE REVOLUTIONS, Total	GAIA	Open Field	78.56	30.44	9.806800362	29	25	32.9	9.036346361	33.5	10	28.8	10.25531221	27	15
CREX (mg/dL), liver	GAIA	Clinical Chemistry	133.75	0.112916667	0.050431112	0.115	24	0.106	0.053166405	0.11	10	0.117857143	0.049796288	0.12	14
DERMATITIS	GAIA	Frailty	63.44444444	0	0	0	18	0	0	0	8	0	0	0	10
DIARRHEA	GAIA	Frailty	63.44444444	0	0	0	18	0	0	0	8	0	0	0	10
DISTENDED ABDOMEN	GAIA	Frailty	63.47058824	0	0	0	17	0	0	0	7	0	0	0	10
DURATION (centroid), % Light	GAIA	Light-Dark Zone Data	72.12	51.0427656	6.225285717	51.09333	25	53.768906	7.897400141	53.325385	10	49.22533867	4.182582836	49.26833	15
DURATION (centroid), Total	GAIA	Light-Dark Zone Data	72.12	300.0014	0.002291288	300	25	300.0015	0.002415229	300	10	300.0013333	0.002288689	300	15
DURATION (centroid), dark	GAIA	Light-Dark Zone Data	72.12	146.8724	18.67604973	146.72	25	138.694	23.69249668	140.025	10	152.3246667	12.54789673	152.195	15
DURATION (centroid), light	GAIA	Light-Dark Zone Data	72.12	153.129	18.67584374	153.28	25	161.3075	23.69217947	159.9775	10	147.6766667	12.54767859	147.805	15
DURATION (crossover), % Light	GAIA	Light-Dark Zone Data	72.12	50.204246	6.339694415	50.16833	25	53.015212	8.103696867	52.58207	10	48.33026867	4.156579262	48.14821	15
DURATION (crossover), Total	GAIA	Light-Dark Zone Data	72.12	300.0004	0.004983305	300	25	300.0025	0.003535534	300	10	299.999	0.005411628	300	15
DURATION (crossover), dark	GAIA	Light-Dark Zone Data	72.12	149.3874	19.01867964	149.495	25	140.9555	24.31098237	142.255	10	155.0086667	12.46962158	155.545	15
DURATION (crossover), light	GAIA	Light-Dark Zone Data	72.12	150.613	19.01967266	150.505	25	159.047	24.31151456	157.7475	10	144.9903333	12.4698603	144.435	15
DURATION (query), % Light	GAIA	Light-Dark Zone Data	72.12	50.476806	6.171661094	50.39089	25	53.211953	7.858137109	52.80386	10	48.65337467	4.085767351	48.76308	15
DURATION (query), Total	GAIA	Light-Dark Zone Data	72.12	304.3928	2.182551584	304.47	25	304.1315	2.384592965	303.0675	10	304.567	2.1045909	304.475	15
DURATION (query), dark	GAIA	Light-Dark Zone Data	72.12	150.7776	19.05320156	151.05	25	142.37	24.43486409	143.3875	10	156.3826667	12.42375473	156.475	15
DURATION (query), light	GAIA	Light-Dark Zone Data	72.12	153.6152	18.50635794	153.405	25	161.7615	23.41029985	160.4125	10	148.1843333	12.48207527	148.92	15
DURATION (whole body), % Light	GAIA	Light-Dark Zone Data	72.12	50.4687996	6.331056787	50.40261	25	53.252106	8.078109658	52.87259	10	48.613262	4.188067898	48.71777	15
DURATION (whole body), Total	GAIA	Light-Dark Zone Data	72.12	295.6088	2.182473406	295.53	25	295.8695	2.384700598	296.9325	10	295.435	2.104462096	295.525	15
DURATION (whole body), dark	GAIA	Light-Dark Zone Data	72.12	146.3854	18.506326	146.595	25	138.2385	23.41029985	139.5875	10	151.8166667	12.48152788	151.08	15
DURATION (whole body), light	GAIA	Light-Dark Zone Data	72.12	149.2234	19.05338513	148.95	25	157.631	24.43464433	156.615	10	143.6183333	12.42451518	143.525	15
Directed Ambulatory Locomation, Dark	GAIA	IDC	111.88	98.9132948	28.43972269	102.7079	25	112.270734	28.540751	109.06145	10	90.00833533	25.5045812	82.26756	15
Directed Ambulatory Locomation, Light	GAIA	IDC	111.88	43.4014828	15.89081076	39.28517	25	50.120412	19.24174186	44.902415	10	38.92219667	11.87983577	37.55087	15
Directed Ambulatory Locomation, Light-Dark Ratio	GAIA	IDC	111.88	0.457592168	0.157611225	0.4671426	25	0.45086771	0.130561657	0.4860467	10	0.46207514	0.177687608	0.4508987	15
Directed Ambulatory Locomtion, 24h	GAIA	IDC	111.88	142.3147724	37.69715933	139.4775	25	162.391147	41.52661439	161.25995	10	128.9305227	29.11553599	122.7418	15
Distance Traveled (m), Light-Dark Ratio	GAIA	IDC	111.88	0.47871746	0.149830256	0.4743486	25	0.47462856	0.117108691	0.48320505	10	0.481443393	0.172185505	0.4743486	15
Distance Traveled, 24h (m)	GAIA	IDC	111.88	179.982836	39.84282843	173.3296	25	199.98224	43.42761268	201.0241	10	166.6499	32.13691273	162.0136	15
Distance Traveled, Dark (m)	GAIA	IDC	111.88	123.0208572	29.91076397	128.7688	25	136.039794	29.89762602	129.9798	10	114.341566	27.51882507	107.1177	15
Distance Traveled, Light (m)	GAIA	IDC	111.88	56.9619872	17.82035945	54.89589	25	63.942455	20.53573107	56.926575	10	52.308342	14.67262586	53.39459	15
ENTRY COUNT (centroid), % Light	GAIA	Light-Dark Zone Data	72.12	49.965126	0.381224744	50	25	49.932076	0.377006502	50	10	49.98715933	0.395561551	50	15
ENTRY COUNT (centroid), Total	GAIA	Light-Dark Zone Data	72.12	56.24	16.07088465	54.5	25	62.65	18.30156338	58	10	51.96666667	13.36101294	54.5	15
ENTRY COUNT (centroid), dark	GAIA	Light-Dark Zone Data	72.12	28.14	8.02667428	27.5	25	31.35	9.104486074	29	10	26	6.700213216	27	15
ENTRY COUNT (centroid), light	GAIA	Light-Dark Zone Data	72.12	28.1	8.049327094	27.5	25	31.3	9.202052911	29	10	25.96666667	6.66672619	27.5	15
ENTRY COUNT (crossover), % Light	GAIA	Light-Dark Zone Data	72.12	49.9566112	0.719669753	50	25	49.901327	0.660896461	50	10	49.99346733	0.776815526	50	15
ENTRY COUNT (crossover), Total	GAIA	Light-Dark Zone Data	72.12	30.48	8.170679286	29	25	33.65	6.695977233	31	10	28.36666667	8.582512675	26.5	15
ENTRY COUNT (crossover), dark	GAIA	Light-Dark Zone Data	72.12	15.26	4.10822346	14.5	25	16.85	3.308658674	15.75	10	14.2	4.3457697	13.5	15
ENTRY COUNT (crossover), light	GAIA	Light-Dark Zone Data	72.12	15.22	4.072468539	14.5	25	16.8	3.400980251	15.25	10	14.16666667	4.245445739	13	15
ENTRY COUNT (query), % Light	GAIA	Light-Dark Zone Data	72.12	61.8438868	7.318677178	62.31884	25	60.029579	6.859102122	61.78775	10	63.05342533	7.593349714	64.21053	15
ENTRY COUNT (query), Total	GAIA	Light-Dark Zone Data	72.12	47.32	10.9676418	47.5	25	52	10.68747969	49.5	10	44.2	10.32991495	47.5	15
ENTRY COUNT (query), dark	GAIA	Light-Dark Zone Data	72.12	17.92	5.465192891	17	25	20.55	4.627514332	20	10	16.16666667	5.403922737	15	15
ENTRY COUNT (query), light	GAIA	Light-Dark Zone Data	72.12	29.4	8.04673847	29.5	25	31.45	8.958081392	29.75	10	28.03333333	7.376281164	29.5	15
ENTRY COUNT (whole body), % Light	GAIA	Light-Dark Zone Data	72.12	38.1117612	7.242741501	37.68116	25	39.818877	6.779367275	38.675215	10	36.973684	7.543995635	36.84211	15
ENTRY COUNT (whole body), Total	GAIA	Light-Dark Zone Data	72.12	47.34	10.97223769	47.5	25	52	10.68747969	49.5	10	44.23333333	10.34902802	47.5	15
ENTRY COUNT (whole body), dark	GAIA	Light-Dark Zone Data	72.12	29.44	8.054915683	29.5	25	31.5	8.8631572	29.5	10	28.06666667	7.461488425	29.5	15
ENTRY COUNT (whole body), light	GAIA	Light-Dark Zone Data	72.12	17.9	5.446711546	17.5	25	20.5	4.755114206	19.75	10	16.16666667	5.317312246	14.5	15
EYE DISCHARGE SWELLING	GAIA	Frailty	63.44444444	0	0	0	18	0	0	0	8	0	0	0	10
Energy Expenditure (kcal), Light-Dark Ratio	GAIA	IDC	111.88	0.780484504	0.0838883	0.7728745	25	0.76903018	0.060408481	0.78540805	10	0.78812072	0.097784228	0.7673892	15
Energy Expenditure, 24h (kcal)	GAIA	IDC	111.88	9.98410268	0.86857625	9.883458	25	9.3864415	0.612361897	9.6394485	10	10.38254347	0.791833057	10.7216	15
Energy Expenditure, Dark (kcal)	GAIA	IDC	111.88	5.62231948	0.580307722	5.58937	25	5.3167499	0.454163313	5.4694155	10	5.826032533	0.57753031	5.832357	15
Energy Expenditure, Light (kcal)	GAIA	IDC	111.88	4.3617834	0.419855461	4.360901	25	4.0696917	0.247821563	4.071038	10	4.5565112	0.401424918	4.581954	15
FAT MASS (g), 12	GAIA	NMR	87.28	0.858	0.796570775	0.62	25	0.612	0.404277133	0.495	10	1.022	0.954277588	0.74	15
FAT MASS (g), 16	GAIA	NMR	111.56	0.7284	0.366466006	0.66	25	0.558	0.120627986	0.585	10	0.842	0.431628147	0.78	15
FAT MASS (g), 19	GAIA	NMR	132.52	0.8188	0.265852716	0.78	25	0.77	0.171139969	0.74	10	0.851333333	0.315433187	0.81	15
FAT MASS (g), 4	GAIA	NMR	29.76923077	0.890384615	0.178089433	0.865	26	0.882727273	0.219047525	0.84	11	0.896	0.149274436	0.88	15
FAT MASS (g), 8	GAIA	NMR	56.08	0.9316	0.489112121	0.84	25	0.904	0.48268232	0.94	10	0.95	0.509341311	0.83	15
FEMUR (g)	GAIA	Organ Weights	133.8	0.052075	0.009032915	0.0506	20	0.051316667	0.012346241	0.0512	6	0.0524	0.00776184	0.0506	14
FRACTION TIME AMBULATORY, 1	GAIA	Open Field	78.56	0.105966668	0.010556666	0.1076333	25	0.11376001	0.008362944	0.1154	10	0.100771107	0.008589519	0.1019333	15
FRACTION TIME AMBULATORY, 10	GAIA	Open Field	78.56	0.033638666	0.015911208	0.03206667	25	0.03388	0.01328814	0.0305	10	0.033477777	0.017900229	0.0337	15
FRACTION TIME AMBULATORY, 11	GAIA	Open Field	78.56	0.035126666	0.015867419	0.0328	25	0.032779999	0.012186403	0.02805	10	0.036691111	0.01815458	0.03333333	15
FRACTION TIME AMBULATORY, 12	GAIA	Open Field	78.56	0.024876	0.017583156	0.0292	25	0.024486666	0.018581054	0.023966665	10	0.025135556	0.017546246	0.0292	15
FRACTION TIME AMBULATORY, 2	GAIA	Open Field	78.56	0.071916	0.012330507	0.07093333	25	0.074740001	0.01073455	0.073416665	10	0.070033333	0.013306825	0.06933333	15
FRACTION TIME AMBULATORY, 3	GAIA	Open Field	78.56	0.064761332	0.017274114	0.06543333	25	0.066336668	0.014462967	0.07165	10	0.063711109	0.019341891	0.0613	15
FRACTION TIME AMBULATORY, 4	GAIA	Open Field	78.56	0.058906667	0.013913889	0.05693333	25	0.059446666	0.0144571	0.05798333	10	0.058546667	0.014041728	0.05676667	15
FRACTION TIME AMBULATORY, 5	GAIA	Open Field	78.56	0.050874667	0.01273192	0.04976667	25	0.04472	0.009678105	0.04391667	10	0.054977779	0.013136968	0.05013333	15
FRACTION TIME AMBULATORY, 6	GAIA	Open Field	78.56	0.045869333	0.012076933	0.0489	25	0.045496666	0.01455728	0.04725	10	0.046117777	0.010660042	0.04916667	15
FRACTION TIME AMBULATORY, 7	GAIA	Open Field	78.56	0.042210667	0.014574162	0.04423333	25	0.04058	0.017285122	0.04315	10	0.043297778	0.012995747	0.04423333	15
FRACTION TIME AMBULATORY, 8	GAIA	Open Field	78.56	0.039614667	0.015656108	0.04043333	25	0.035803334	0.016156429	0.037433335	10	0.042155555	0.015332861	0.04043333	15
FRACTION TIME AMBULATORY, 9	GAIA	Open Field	78.56	0.038610666	0.019303211	0.03953333	25	0.034319999	0.020618817	0.03333333	10	0.04147111	0.018535071	0.04133333	15
FRACTION TIME AMBULATORY, Total	GAIA	Open Field	78.56	0.612372	0.102150508	0.6127333	25	0.60635	0.104654258	0.61433335	10	0.616386667	0.103942429	0.6127333	15
FRACTION TIME CENTER, 1	GAIA	Open Field	78.56	0.080894668	0.025890951	0.08756667	25	0.09475	0.014752738	0.097533335	10	0.071657781	0.027941137	0.07026667	15
FRACTION TIME CENTER, 10	GAIA	Open Field	78.56	0.047794666	0.058254519	0.02466667	25	0.040346667	0.042331516	0.02596667	10	0.052759999	0.067820127	0.0244	15
FRACTION TIME CENTER, 11	GAIA	Open Field	78.56	0.029241333	0.028323805	0.01913333	25	0.016210001	0.027195349	0.004916667	10	0.037928889	0.026413155	0.0399	15
FRACTION TIME CENTER, 12	GAIA	Open Field	78.56	0.020922666	0.026863792	0.0169	25	0.020420001	0.022620854	0.015916667	10	0.021257776	0.03013112	0.0169	15
FRACTION TIME CENTER, 2	GAIA	Open Field	78.56	0.078532001	0.054002462	0.06566667	25	0.078793337	0.040865296	0.079583335	10	0.078357777	0.062655231	0.05256667	15
FRACTION TIME CENTER, 3	GAIA	Open Field	78.56	0.080633331	0.050239641	0.0818	25	0.076076661	0.041520138	0.06905	10	0.083671111	0.056514957	0.0818	15
FRACTION TIME CENTER, 4	GAIA	Open Field	78.56	0.067762666	0.05171411	0.05163333	25	0.057259997	0.039136171	0.05075	10	0.074764446	0.058895299	0.0624	15
FRACTION TIME CENTER, 5	GAIA	Open Field	78.56	0.065063997	0.068670702	0.0492	25	0.076419996	0.100135737	0.037866665	10	0.057493331	0.038528434	0.05043333	15
FRACTION TIME CENTER, 6	GAIA	Open Field	78.56	0.052294666	0.042533865	0.04203333	25	0.058416666	0.058625232	0.040416665	10	0.048213333	0.029108422	0.04576667	15
FRACTION TIME CENTER, 7	GAIA	Open Field	78.56	0.036669333	0.024275667	0.03053333	25	0.027773333	0.020302665	0.022216665	10	0.0426	0.02551558	0.03576667	15
FRACTION TIME CENTER, 8	GAIA	Open Field	78.56	0.031333334	0.025587168	0.02583333	25	0.026450001	0.025581293	0.020183335	10	0.034588889	0.025947479	0.03083333	15
FRACTION TIME CENTER, 9	GAIA	Open Field	78.56	0.028721334	0.025711953	0.0183	25	0.024760001	0.027090001	0.013749999	10	0.031362222	0.025354852	0.0183	15
FRACTION TIME CENTER, Total	GAIA	Open Field	78.56	0.619863988	0.234368479	0.6145666	25	0.59767664	0.223459545	0.58631665	10	0.634655553	0.247944962	0.6221334	15
FRACTION TIME MARGINS, 1	GAIA	Open Field	78.56	0.919105328	0.025890948	0.9124333	25	0.90525	0.014752739	0.90246665	10	0.928342213	0.027941133	0.9297333	15
FRACTION TIME MARGINS, 10	GAIA	Open Field	78.56	0.95220934	0.058255224	0.9753667	25	0.95966001	0.042334034	0.9740667	10	0.947242227	0.067819806	0.9756	15
FRACTION TIME MARGINS, 11	GAIA	Open Field	78.56	0.970761336	0.028325617	0.9808667	25	0.98379667	0.027196827	0.9951	10	0.962071113	0.026413158	0.9601	15
FRACTION TIME MARGINS, 12	GAIA	Open Field	78.56	0.97908	0.026861358	0.9831	25	0.97958334	0.022616102	0.98408335	10	0.97874444	0.030129679	0.9831	15
FRACTION TIME MARGINS, 2	GAIA	Open Field	78.56	0.921470664	0.053997964	0.9343333	25	0.92120666	0.040865293	0.92041665	10	0.921646667	0.062648573	0.9474333	15
FRACTION TIME MARGINS, 3	GAIA	Open Field	78.56	0.919369328	0.050238425	0.9182	25	0.92392666	0.041517847	0.93095	10	0.916331107	0.056514123	0.9182	15
FRACTION TIME MARGINS, 4	GAIA	Open Field	78.56	0.932242664	0.051717139	0.9483667	25	0.94274333	0.039135525	0.94925	10	0.92524222	0.058900559	0.9376	15
FRACTION TIME MARGINS, 5	GAIA	Open Field	78.56	0.934936004	0.068670702	0.9508	25	0.92358001	0.10013574	0.96213335	10	0.942506667	0.03852843	0.9495667	15
FRACTION TIME MARGINS, 6	GAIA	Open Field	78.56	0.947718668	0.042536043	0.958	25	0.94159666	0.058631443	0.95961665	10	0.951800007	0.029105836	0.9542333	15
FRACTION TIME MARGINS, 7	GAIA	Open Field	78.56	0.963330668	0.024275674	0.9694667	25	0.97222667	0.020302664	0.97778335	10	0.9574	0.025515592	0.9642333	15
FRACTION TIME MARGINS, 8	GAIA	Open Field	78.56	0.968670664	0.02558948	0.9741667	25	0.97355333	0.025584951	0.97981665	10	0.965415553	0.025949219	0.9691667	15
FRACTION TIME MARGINS, 9	GAIA	Open Field	78.56	0.971281332	0.025711332	0.9817	25	0.97524333	0.027086464	0.98625	10	0.96864	0.025356078	0.9817	15
FRACTION TIME MARGINS, Total	GAIA	Open Field	78.56	11.380176	0.234365145	11.3855	25	11.402367	0.223467765	11.41375	10	11.365382	0.247934408	11.37787	15
FRACTION TIME MOVING, 1	GAIA	Open Field	78.56	0.745774664	0.044563025	0.7412667	25	0.77122333	0.033231412	0.77356665	10	0.728808887	0.043856802	0.7332333	15
FRACTION TIME MOVING, 10	GAIA	Open Field	78.56	0.359230676	0.120266155	0.3709	25	0.39068001	0.113987524	0.38428335	10	0.338264453	0.123552189	0.3567667	15
FRACTION TIME MOVING, 11	GAIA	Open Field	78.56	0.346435995	0.124915249	0.3364	25	0.36252666	0.094716973	0.38855	10	0.335708885	0.143784254	0.3126333	15
FRACTION TIME MOVING, 12	GAIA	Open Field	78.56	0.274116003	0.12704227	0.2950667	25	0.28917	0.10070741	0.31513335	10	0.264080005	0.144493902	0.2756333	15
FRACTION TIME MOVING, 2	GAIA	Open Field	78.56	0.594097336	0.078413828	0.6107	25	0.58010001	0.073778516	0.587	10	0.603428887	0.082511747	0.6168667	15
FRACTION TIME MOVING, 3	GAIA	Open Field	78.56	0.550620004	0.076875972	0.5651	25	0.55521667	0.069473651	0.5799833	10	0.54755556	0.083685855	0.5577667	15
FRACTION TIME MOVING, 4	GAIA	Open Field	78.56	0.506793336	0.070549158	0.5016667	25	0.51705	0.101081701	0.5229	10	0.49995556	0.042879811	0.5016667	15
FRACTION TIME MOVING, 5	GAIA	Open Field	78.56	0.457938668	0.076627954	0.4476333	25	0.46451668	0.078619152	0.44648335	10	0.453553327	0.077724022	0.4476333	15
FRACTION TIME MOVING, 6	GAIA	Open Field	78.56	0.435088008	0.071911148	0.4335	25	0.46019667	0.070871032	0.46248335	10	0.4183489	0.069896543	0.4318667	15
FRACTION TIME MOVING, 7	GAIA	Open Field	78.56	0.413901332	0.074213138	0.4189667	25	0.42585666	0.077836565	0.4391	10	0.405931113	0.073325698	0.4176	15
FRACTION TIME MOVING, 8	GAIA	Open Field	78.56	0.381902664	0.087410327	0.4027	25	0.37033665	0.086308442	0.38756665	10	0.38961334	0.090278021	0.4165	15
FRACTION TIME MOVING, 9	GAIA	Open Field	78.56	0.358801339	0.117275719	0.3536	25	0.357123337	0.150712132	0.3973333	10	0.359920007	0.094722155	0.3477333	15
FRACTION TIME MOVING, Total	GAIA	Open Field	78.56	5.42469996	0.683131826	5.362133	25	5.5439968	0.700240075	5.79885	10	5.345168733	0.683992332	5.316833	15
FRACTION TIME RESTING, 1	GAIA	Open Field	78.56	0.254228	0.044562018	0.2587333	25	0.22878	0.03322962	0.22643335	10	0.271193333	0.04385638	0.2667667	15
FRACTION TIME RESTING, 10	GAIA	Open Field	78.56	0.64077332	0.1202646	0.6291	25	0.60932665	0.113986529	0.61571665	10	0.661737767	0.123550991	0.6432333	15
FRACTION TIME RESTING, 11	GAIA	Open Field	78.56	0.653568004	0.124915151	0.6636	25	0.63747334	0.094716973	0.61145	10	0.66429778	0.143783575	0.6873667	15
FRACTION TIME RESTING, 12	GAIA	Open Field	78.56	0.725887992	0.127040296	0.7049333	25	0.71083666	0.100701937	0.68486665	10	0.735922213	0.14449371	0.7244	15
FRACTION TIME RESTING, 2	GAIA	Open Field	78.56	0.405907992	0.078413165	0.3893	25	0.41990998	0.073775351	0.4130333	10	0.396573333	0.082511544	0.3831333	15
FRACTION TIME RESTING, 3	GAIA	Open Field	78.56	0.449385332	0.076875585	0.4349	25	0.44479	0.069484098	0.4200167	10	0.452448887	0.083679757	0.4422333	15
FRACTION TIME RESTING, 4	GAIA	Open Field	78.56	0.493209328	0.070546608	0.4983333	25	0.48295333	0.101078977	0.4771	10	0.50004666	0.04287694	0.4983333	15
FRACTION TIME RESTING, 5	GAIA	Open Field	78.56	0.542064	0.07662648	0.5523667	25	0.53548332	0.078619152	0.55351665	10	0.54645112	0.077721262	0.5523667	15
FRACTION TIME RESTING, 6	GAIA	Open Field	78.56	0.564918668	0.071912228	0.5665	25	0.53981001	0.070869686	0.53751665	10	0.581657773	0.069899327	0.5681667	15
FRACTION TIME RESTING, 7	GAIA	Open Field	78.56	0.5861	0.074213358	0.5810333	25	0.57414667	0.077837693	0.5609	10	0.594068887	0.073325698	0.5824	15
FRACTION TIME RESTING, 8	GAIA	Open Field	78.56	0.618098668	0.087410477	0.5973	25	0.62966668	0.086308353	0.61245	10	0.61038666	0.090278021	0.5835	15
FRACTION TIME RESTING, 9	GAIA	Open Field	78.56	0.64120266	0.117274236	0.6464	25	0.64287999	0.150713306	0.6026667	10	0.64008444	0.094717822	0.6522667	15
FRACTION TIME RESTING, Total	GAIA	Open Field	78.56	6.57534408	0.683124065	6.637933	25	6.4560568	0.700231559	6.2012335	10	6.654868933	0.683986634	6.6832	15
FRACTION TIME VERTICAL, 1	GAIA	Open Field	78.56	0.12365066	0.027550659	0.1217	25	0.128963327	0.024941866	0.12981665	10	0.120108883	0.029456572	0.1075333	15
FRACTION TIME VERTICAL, 10	GAIA	Open Field	78.56	0.039764	0.021808508	0.04103333	25	0.031323334	0.012528971	0.029983335	10	0.045391111	0.025091937	0.04616667	15
FRACTION TIME VERTICAL, 11	GAIA	Open Field	78.56	0.052114665	0.036500413	0.04216667	25	0.038073335	0.018596726	0.036333335	10	0.061475552	0.042741914	0.05293333	15
FRACTION TIME VERTICAL, 12	GAIA	Open Field	78.56	0.035482665	0.029545141	0.03296667	25	0.033056667	0.024478315	0.02856667	10	0.037099998	0.033229919	0.03493333	15
FRACTION TIME VERTICAL, 2	GAIA	Open Field	78.56	0.11698933	0.037584662	0.1166333	25	0.112926663	0.024691341	0.12225	10	0.119697775	0.044833434	0.1124333	15
FRACTION TIME VERTICAL, 3	GAIA	Open Field	78.56	0.123693332	0.055642352	0.1414333	25	0.11537666	0.059186283	0.1322	10	0.129237781	0.054527702	0.1414333	15
FRACTION TIME VERTICAL, 4	GAIA	Open Field	78.56	0.108514671	0.041748965	0.09963333	25	0.095119999	0.038709555	0.08735	10	0.117444452	0.042556913	0.118	15
FRACTION TIME VERTICAL, 5	GAIA	Open Field	78.56	0.077361331	0.034598357	0.08103333	25	0.050666663	0.027866588	0.04848333	10	0.095157776	0.026543005	0.09356667	15
FRACTION TIME VERTICAL, 6	GAIA	Open Field	78.56	0.062302669	0.02427692	0.0675	25	0.052223334	0.028232955	0.046883335	10	0.069022225	0.019416006	0.0701	15
FRACTION TIME VERTICAL, 7	GAIA	Open Field	78.56	0.06372	0.029529735	0.05703333	25	0.050956667	0.025609059	0.04835	10	0.072228889	0.029653555	0.065	15
FRACTION TIME VERTICAL, 8	GAIA	Open Field	78.56	0.055074668	0.028217926	0.05243333	25	0.04407	0.022126315	0.0424	10	0.062411113	0.030101601	0.05783333	15
FRACTION TIME VERTICAL, 9	GAIA	Open Field	78.56	0.04942	0.030444322	0.0495	25	0.043780004	0.030874498	0.03996667	10	0.053179997	0.030630623	0.0495	15
FRACTION TIME VERTICAL, Total	GAIA	Open Field	78.56	0.908087996	0.22155582	0.8791332	25	0.79653663	0.17962693	0.80328325	10	0.982455573	0.220437865	0.9310333	15
FRAILTY INDEX SCORE	GAIA	Frailty	63.47058824	1.823529412	0.557370402	2	17	1.714285714	0.487950036	1.5	7	1.9	0.614636297	2	10
Food Consumption (g), Light-Dark Ratio	GAIA	IDC	111.88	0.322978263	0.255642851	0.253273	25	0.283272454	0.153438108	0.2380871	10	0.349448803	0.308257	0.2667972	15
Food Consumption (kcal), Light-Dark Ratio	GAIA	IDC	111.88	0.32297828	0.255643007	0.2532729	25	0.283272414	0.153438059	0.238087	10	0.349448857	0.308257228	0.2667971	15
Food Consumption per unit Body Weight (g/g), 24h	GAIA	IDC	111.88	0.254178164	0.039475826	0.249018	25	0.27705618	0.040789195	0.26914685	10	0.238926153	0.031285507	0.2435495	15
Food Consumption per unit Body Weight (g/g), Dark	GAIA	IDC	111.88	0.197971492	0.045072509	0.1907962	25	0.21875629	0.040566871	0.22131015	10	0.18411496	0.043708104	0.1728718	15
Food Consumption per unit Body Weight (g/g), Light	GAIA	IDC	111.88	0.056206676	0.029679137	0.05197751	25	0.058299894	0.029957985	0.051290055	10	0.054811197	0.030460834	0.05197751	15
Food Consumption per unit Body Weight (g/g), Light-Dark Ratio	GAIA	IDC	111.88	0.32297827	0.255643004	0.2532729	25	0.283272404	0.153438068	0.23808705	10	0.349448848	0.30825722	0.2667972	15
Food Consumption per unit Body Weight (kcal/g), 24h	GAIA	IDC	111.88	0.805744816	0.125138429	0.7893872	25	0.87826816	0.129301824	0.8531955	10	0.75739592	0.099175094	0.7720521	15
Food Consumption per unit Body Weight (kcal/g), Dark	GAIA	IDC	111.88	0.627569632	0.142879834	0.6048241	25	0.69345744	0.128597003	0.70155325	10	0.583644427	0.138554641	0.5480037	15
Food Consumption per unit Body Weight (kcal/g), Light	GAIA	IDC	111.88	0.178175163	0.094082863	0.1647687	25	0.184810661	0.094966808	0.1625895	10	0.173751497	0.096560847	0.1647687	15
Food Consumption per unit Body Weight (kcal/g), Light-Dark Ratio	GAIA	IDC	111.88	0.322978283	0.255643014	0.2532729	25	0.283272414	0.153438099	0.238087	10	0.349448862	0.308257224	0.2667973	15
Food Consumption, 24h (g)	GAIA	IDC	111.88	4.74018788	0.720147564	4.631569	25	4.478726	0.759585849	4.4063875	10	4.9144958	0.660875635	4.893649	15
Food Consumption, 24h (kcal)	GAIA	IDC	111.88	15.0263952	2.282869443	14.68207	25	14.197561	2.407889267	13.968245	10	15.57895133	2.094977283	15.51287	15
Food Consumption, Dark (g)	GAIA	IDC	111.88	3.69288908	0.832062229	3.631536	25	3.5309878	0.668906362	3.6289925	10	3.800823267	0.931667963	3.775521	15
Food Consumption, Dark (kcal)	GAIA	IDC	111.88	11.70645832	2.637637271	11.51197	25	11.1932313	2.120433721	11.503905	10	12.04860967	2.953387202	11.9684	15
Food Consumption, Light (g)	GAIA	IDC	111.88	1.047298756	0.53576426	0.9556942	25	0.94773817	0.514730892	0.8315562	10	1.11367248	0.556731792	1.115738	15
Food Consumption, Light (kcal)	GAIA	IDC	111.88	3.319937052	1.698372912	3.029551	25	3.00432997	1.631697103	2.636033	10	3.530341773	1.764840012	3.536889	15
GAIT DISORDER	GAIA	Frailty	63.44444444	0.027777778	0.11785113	0	18	0	0	0	8	0.05	0.158113883	0	10
GLOB, liver	GAIA	Clinical Chemistry	133.8	2.56	0.506622805	3	25	2.2	0.421637021	2	10	2.8	0.414039336	3	15
GLU (mg/dL), lipid	GAIA	Clinical Chemistry	133.8	122.92	34.31462273	116	25	127.3	48.91500565	115	10	120	21.3909193	125	15
GONADAL FAT PAD (g)	GAIA	Organ Weights	133.8	0.115765	0.054760236	0.1215	20	0.064566667	0.033594682	0.05275	6	0.137707143	0.0471201	0.13875	14
GTT AREA UNDER CURVE	GAIA	GTT	121.0833333	5258.820833	3467.028417	4759	24	2909.744444	1753.009479	3158	9	6668.266667	3509.382719	6368	15
GTT BODYWEIGHT	GAIA	GTT	121.08	19.244	2.561205771	19.22	25	16.792	1.340164169	16.895	10	20.87866667	1.712666537	21.43	15
GTT TIMEPOINT T0	GAIA	GTT	121.0833333	95.75	22.10498665	91	24	95.22222222	23.99884256	90	9	96.06666667	21.75666291	92	15
GTT TIMEPOINT T120	GAIA	GTT	121.0833333	99	16.52139588	98	24	95.44444444	14.04556079	92	9	101.1333333	17.96372005	101	15
GTT TIMEPOINT T15	GAIA	GTT	121.0833333	181.8333333	45.95618581	173.5	24	165.8888889	33.6208434	166	9	191.4	50.618743	175	15
GTT TIMEPOINT T30	GAIA	GTT	121.0833333	164	47.92475987	157	24	139.7777778	36.08593139	134	9	178.5333333	49.25134758	163	15
GTT TIMEPOINT T60	GAIA	GTT	121.0833333	123.2083333	33.32968277	108.5	24	109.2222222	24.51416824	101	9	131.6	35.78267737	121	15
GTT TIMEPOINT T90	GAIA	GTT	121.0833333	107.1666667	21.12214306	101.5	24	101.1111111	21.46185246	96	9	110.8	20.785297	108	15
HCT %, rbc	GAIA	Clinical Chemistry	133.8	47.676	8.885863305	49.5	25	48.71	2.107895211	49.15	10	46.98666667	11.45549567	51.2	15
HDLX (mg/dL), lipid	GAIA	Clinical Chemistry	133.8	100.296	12.66288803	96.1	25	90.68	6.372475535	92.9	10	106.7066667	11.77700342	110.7	15
HEART (g)	GAIA	Organ Weights	133.8	0.158425	0.023360017	0.1579	20	0.1423	0.024386062	0.1332	6	0.165335714	0.019934532	0.16235	14
HEART RATE (bpm)	GAIA	EKG	127.44	510.68	87.56066944	530.8	25	515.42	105.1498486	555.95	10	507.52	77.51590804	528.9	15
HFR %, rbc	GAIA	Clinical Chemistry	133.8	45.316	4.524901472	44.7	25	43.21	2.611704424	44.35	10	46.72	5.043269914	45.9	15
HGB (g/dL), rbc	GAIA	Clinical Chemistry	133.8	15.108	2.791194487	15.9	25	15.55	0.673712764	15.6	10	14.81333333	3.58207176	16	15
HORIZONTAL ACTIVITY COUNT (centroid), % Light	GAIA	Light-Dark Zone Data	72.12	55.4155796	5.465846613	53.56245	25	58.060261	6.332053501	59.084005	10	53.65245867	4.136812596	52.97483	15
HORIZONTAL ACTIVITY COUNT (centroid), Total	GAIA	Light-Dark Zone Data	72.12	1720.54	235.3752731	1729.5	25	1843.3	203.9455537	1849	10	1638.7	224.2647351	1715	15
HORIZONTAL ACTIVITY COUNT (centroid), dark	GAIA	Light-Dark Zone Data	72.12	766.56	137.6758209	769.5	25	776.25	161.9328136	775.5	10	760.1	124.5982401	769.5	15
HORIZONTAL ACTIVITY COUNT (centroid), light	GAIA	Light-Dark Zone Data	72.12	953.98	164.7273303	958.5	25	1067.05	137.6701876	1090.25	10	878.6	138.2503165	879.5	15
HORIZONTAL ACTIVITY COUNT (crossover), % Light	GAIA	Light-Dark Zone Data	72.12	54.4090636	5.521747326	52.76074	25	56.985464	6.477326264	57.9892	10	52.69146333	4.170647385	51.87089	15
HORIZONTAL ACTIVITY COUNT (crossover), Total	GAIA	Light-Dark Zone Data	72.12	1723.98	232.7867175	1728	25	1843.75	199.3785136	1856.75	10	1644.133333	224.1977337	1720	15
HORIZONTAL ACTIVITY COUNT (crossover), dark	GAIA	Light-Dark Zone Data	72.12	785.42	139.2509485	785.5	25	796.15	163.6171089	792	10	778.2666667	126.0742223	785.5	15
HORIZONTAL ACTIVITY COUNT (crossover), light	GAIA	Light-Dark Zone Data	72.12	938.56	162.5537937	946	25	1047.6	137.6230359	1075.5	10	865.8666667	137.7229967	863.5	15
HORIZONTAL ACTIVITY COUNT (query), % Light	GAIA	Light-Dark Zone Data	72.12	54.6346	5.316155837	52.73861	25	57.251976	6.114624277	58.234565	10	52.88968267	4.032023774	52.20568	15
HORIZONTAL ACTIVITY COUNT (query), Total	GAIA	Light-Dark Zone Data	72.12	1764.1	237.1701657	1767	25	1890.55	205.266013	1895.75	10	1679.8	224.2912488	1753	15
HORIZONTAL ACTIVITY COUNT (query), dark	GAIA	Light-Dark Zone Data	72.12	799.8	139.787562	802	25	811.55	164.1536289	806.5	10	791.9666667	126.5347872	791	15
HORIZONTAL ACTIVITY COUNT (query), light	GAIA	Light-Dark Zone Data	72.12	964.3	163.3315264	972.5	25	1079	133.7464434	1095.75	10	887.8333333	136.2747575	888	15
HORIZONTAL ACTIVITY COUNT (whole body), % Light	GAIA	Light-Dark Zone Data	72.12	54.8760208	5.533964904	53.07311	25	57.54198	6.41069432	58.71609	10	53.09871467	4.19749726	52.22837	15
HORIZONTAL ACTIVITY COUNT (whole body), Total	GAIA	Light-Dark Zone Data	72.12	1675.96	233.0881414	1682.5	25	1792.85	200.5984172	1800.25	10	1598.033333	225.8386329	1665.5	15
HORIZONTAL ACTIVITY COUNT (whole body), dark	GAIA	Light-Dark Zone Data	72.12	755.5	135.4556354	762.5	25	763.65	155.8525033	769	10	750.0666667	125.5389619	762.5	15
HORIZONTAL ACTIVITY COUNT (whole body), light	GAIA	Light-Dark Zone Data	72.12	920.46	163.3878259	913	25	1029.2	140.2717997	1058.25	10	847.9666667	137.9790961	845.5	15
HORIZONTAL ACTIVITY COUNT, 1	GAIA	Open Field	78.56	2065.32	294.035389	1983	25	2347.8	197.3602459	2375	10	1877	167.8621884	1886	15
HORIZONTAL ACTIVITY COUNT, 10	GAIA	Open Field	78.56	631.12	227.4789954	678	25	660.7	190.6742714	656	10	611.4	253.5642494	679	15
HORIZONTAL ACTIVITY COUNT, 11	GAIA	Open Field	78.56	615.8	231.897427	592	25	608.7	178.3592193	566.5	10	620.5333333	267.7266374	600	15
HORIZONTAL ACTIVITY COUNT, 12	GAIA	Open Field	78.56	470.72	251.542826	491	25	503.1	232.6754774	525	10	449.1333333	269.1064226	491	15
HORIZONTAL ACTIVITY COUNT, 2	GAIA	Open Field	78.56	1307.56	228.9698088	1287	25	1400.2	211.7733589	1379.5	10	1245.8	225.4494558	1237	15
HORIZONTAL ACTIVITY COUNT, 3	GAIA	Open Field	78.56	1140.68	234.0804207	1221	25	1209.5	203.6354313	1246.5	10	1094.8	248.2660439	1092	15
HORIZONTAL ACTIVITY COUNT, 4	GAIA	Open Field	78.56	1016.52	169.6324753	1004	25	1092.1	185.4816253	1014.5	10	966.1333333	142.8705041	939	15
HORIZONTAL ACTIVITY COUNT, 5	GAIA	Open Field	78.56	903.64	148.4567502	912	25	895.6	123.488371	914.5	10	909	167.0380624	858	15
HORIZONTAL ACTIVITY COUNT, 6	GAIA	Open Field	78.56	789.32	159.8912964	775	25	850.3	166.0495575	871	10	748.6666667	147.2212459	728	15
HORIZONTAL ACTIVITY COUNT, 7	GAIA	Open Field	78.56	753.2	167.5246251	756	25	747.7	180.6310235	728.5	10	756.8666667	164.6198507	756	15
HORIZONTAL ACTIVITY COUNT, 8	GAIA	Open Field	78.56	687.48	186.8493422	711	25	669.2	195.7843485	766.5	10	699.6666667	186.5765514	693	15
HORIZONTAL ACTIVITY COUNT, 9	GAIA	Open Field	78.56	622.12	245.1539176	642	25	593.6	259.4704864	674.5	10	641.1333333	242.447304	596	15
HORIZONTAL ACTIVITY COUNT, Total	GAIA	Open Field	78.56	11003.48	1662.953801	10597	25	11578.5	1634.480363	11943	10	10620.13333	1621.626911	10323	15
INSULIN, lipid	GAIA	Clinical Chemistry	133.6363636	520.647505	560.3222245	445.6868195	11	88.83800843	NA	88.83800843	1	563.8284546	571.0131899	454.7995605	10
IRF %, rbc	GAIA	Clinical Chemistry	133.8	61.128	3.483116421	60.3	25	59.59	2.043118531	59.85	10	62.15333333	3.911314479	62.3	15
Iron (ug/dL), rbc	GAIA	Clinical Chemistry	133.8	267.72	36.89570887	271	25	283.3	28.25302344	286.5	10	257.3333333	39.13468806	262	15
JT INTERVAL (ms)	GAIA	EKG	127.44	48.5336	13.1405165	49.63	25	48.728	17.26833055	47.22	10	48.404	10.21123037	50.1	15
KYPHOSIS	GAIA	Frailty	63.44444444	0	0	0	18	0	0	0	8	0	0	0	10
LATENCY (centroid), % Light	GAIA	Light-Dark Zone Data	72.12	48	50.99019514	0	25	40	51.63977795	0	10	53.33333333	51.63977795	100	15
LATENCY (centroid), Total	GAIA	Light-Dark Zone Data	72.12	10.3832	10.60954866	6.93	25	9.819	12.83841843	6.91	10	10.75933333	9.307333105	6.93	15
LATENCY (centroid), dark	GAIA	Light-Dark Zone Data	72.12	5.7872	11.17993535	0.03	25	7.132	13.91862685	1.36	10	4.890666667	9.358296141	0	15
LATENCY (centroid), light	GAIA	Light-Dark Zone Data	72.12	4.596	6.556219058	0	25	2.687	3.699024045	0	10	5.868666667	7.781540305	3.54	15
LATENCY (crossover), % Light	GAIA	Light-Dark Zone Data	72.12	51.9934596	50.98379183	99.83649	25	40	51.63977795	0	10	59.98909933	50.70005928	100	15
LATENCY (crossover), Total	GAIA	Light-Dark Zone Data	72.12	14.6336	12.41744971	10.05	25	12.884	13.34924817	10.01	10	15.8	12.08834504	12.15	15
LATENCY (crossover), dark	GAIA	Light-Dark Zone Data	72.12	5.8124	11.1981629	0.05	25	7.147	13.96114772	1.36	10	4.922666667	9.356677117	0	15
LATENCY (crossover), light	GAIA	Light-Dark Zone Data	72.12	8.8212	11.63977567	5.2	25	5.737	8.62583851	0	10	10.87733333	13.15685887	5.88	15
LATENCY (query), % Light	GAIA	Light-Dark Zone Data	72.20833333	50	51.07539185	50	24	40	51.63977795	0	10	57.14285714	51.3552591	100	14
LATENCY (query), Total	GAIA	Light-Dark Zone Data	72.12	9.1436	10.32915166	5.85	25	9.584	12.67702927	6.895	10	8.85	8.908249788	5.27	15
LATENCY (query), dark	GAIA	Light-Dark Zone Data	72.12	5.6568	11.07823343	0	25	6.9	13.719114	1.36	10	4.828	9.357076161	0	15
LATENCY (query), light	GAIA	Light-Dark Zone Data	72.12	3.4868	5.005602461	0	25	2.684	3.694272444	0	10	4.022	5.780354908	1.62	15
LATENCY (whole body), % Light	GAIA	Light-Dark Zone Data	72.12	51.9934596	50.98379183	99.83649	25	40	51.63977795	0	10	59.98909933	50.70005928	100	15
LATENCY (whole body), Total	GAIA	Light-Dark Zone Data	72.12	14.6336	12.41744971	10.05	25	12.884	13.34924817	10.01	10	15.8	12.08834504	12.15	15
LATENCY (whole body), dark	GAIA	Light-Dark Zone Data	72.12	5.8124	11.1981629	0.05	25	7.147	13.96114772	1.36	10	4.922666667	9.356677117	0	15
LATENCY (whole body), light	GAIA	Light-Dark Zone Data	72.12	8.8212	11.63977567	5.2	25	5.737	8.62583851	0	10	10.87733333	13.15685887	5.88	15
LCR %, platelets	GAIA	Clinical Chemistry	133.8	7.372	4.703059288	5.9	25	5.71	2.027834094	5.35	10	8.48	5.655616677	6.7	15
LEAN MASS (g), 12	GAIA	NMR	87.28	15.8176	2.128742352	15.09	25	13.729	0.944933272	13.72	10	17.21	1.414637763	17.61	15
LEAN MASS (g), 16	GAIA	NMR	111.56	16.904	2.314919005	16.86	25	14.494	0.985699977	14.56	10	18.51066667	1.283585751	18.85	15
LEAN MASS (g), 19	GAIA	NMR	132.52	17.8804	2.477173255	18.07	25	15.311	0.761992272	15.415	10	19.59333333	1.512267298	20.05	15
LEAN MASS (g), 4	GAIA	NMR	29.76923077	9.977692308	1.502428188	9.955	26	9.547272727	0.930065491	9.78	11	10.29333333	1.777834424	10.51	15
LEAN MASS (g), 8	GAIA	NMR	56.08	14.214	2.178047673	13.79	25	12.261	1.247472556	12.315	10	15.516	1.609737334	16.13	15
LEFT EYE (g)	GAIA	Organ Weights	133.8	0.02013	0.000975543	0.02	20	0.0199	0.0004	0.01985	6	0.020228571	0.001137763	0.02055	14
LEFT FRONT TIME LEGACY (s), 1	GAIA	Open Field	78.56	37.116	11.07731014	34.37	25	38.588	13.16484274	33.495	10	36.13466667	9.816285206	34.76	15
LEFT FRONT TIME LEGACY (s), 10	GAIA	Open Field	78.56	39.8844	35.3369277	32.82	25	39.309	27.342751	34.82	10	40.268	40.73837314	28.75	15
LEFT FRONT TIME LEGACY (s), 11	GAIA	Open Field	78.56	36.1008	29.56904983	26.4	25	48.834	37.65912084	33.295	10	27.612	19.85260839	24.57	15
LEFT FRONT TIME LEGACY (s), 12	GAIA	Open Field	78.56	46.3984	62.61221491	24.02	25	48.824	81.58635823	27.19	10	44.78133333	49.33984435	24.02	15
LEFT FRONT TIME LEGACY (s), 2	GAIA	Open Field	78.56	38.7744	17.27482515	37.4	25	40.535	11.87630531	41.555	10	37.60066667	20.42580387	34.32	15
LEFT FRONT TIME LEGACY (s), 3	GAIA	Open Field	78.56	45.7724	26.93963751	40.36	25	47.06	19.50251836	48.48	10	44.914	31.58558867	34.65	15
LEFT FRONT TIME LEGACY (s), 4	GAIA	Open Field	78.56	38.3464	26.57847843	34.51	25	52.229	32.29880612	40.575	10	29.09133333	17.633059	26.79	15
LEFT FRONT TIME LEGACY (s), 5	GAIA	Open Field	78.56	38.7484	29.38893651	30.61	25	43.548	33.84716788	37.12	10	35.54866667	26.77207657	26.73	15
LEFT FRONT TIME LEGACY (s), 6	GAIA	Open Field	78.56	49.9876	40.46699481	39.37	25	35.284	25.01951469	32.865	10	59.79	46.34098371	46.35	15
LEFT FRONT TIME LEGACY (s), 7	GAIA	Open Field	78.56	45.1076	29.92451271	36.92	25	47.528	24.60145741	44.375	10	43.494	33.7498262	29.39	15
LEFT FRONT TIME LEGACY (s), 8	GAIA	Open Field	78.56	42.8492	38.20370662	30.59	25	45.08	49.49469287	25.935	10	41.362	30.3527994	30.83	15
LEFT FRONT TIME LEGACY (s), 9	GAIA	Open Field	78.56	51.6396	47.99826702	39.81	25	52.147	43.51456386	52.39	10	51.30133333	52.26721246	34.38	15
LEFT FRONT TIME LEGACY (s), Total	GAIA	Open Field	78.56	510.7252	187.810384	465.27	25	538.966	245.3890531	449.74	10	491.898	144.2496106	466.53	15
LEFT GONAD (g)	GAIA	Organ Weights	133.8	0.08023	0.032995934	0.09425	20	0.034483333	0.010421212	0.0325	6	0.099835714	0.013023565	0.0981	14
LEFT KIDNEY (g)	GAIA	Organ Weights	133.8	0.16885	0.040080636	0.1828	20	0.117216667	0.008727524	0.115	6	0.190978571	0.023681222	0.1942	14
LEFT REAR TIME LEGACY (s), 1	GAIA	Open Field	78.56	40.6612	12.81786557	39.27	25	36.515	9.0538	38.88	10	43.42533333	14.43924803	47.26	15
LEFT REAR TIME LEGACY (s), 10	GAIA	Open Field	78.56	63.2364	70.77090597	40.72	25	64.33	64.96624765	38.93	10	62.50733333	76.62480692	40.72	15
LEFT REAR TIME LEGACY (s), 11	GAIA	Open Field	78.56	65.6816	68.81544519	40.5	25	67.008	60.75961283	48.825	10	64.79733333	75.78101661	40.12	15
LEFT REAR TIME LEGACY (s), 12	GAIA	Open Field	78.56	80.58	95.13480414	38.83	25	70.422	83.64700324	45.23	10	87.352	104.3770648	38.83	15
LEFT REAR TIME LEGACY (s), 2	GAIA	Open Field	78.56	42.5144	17.4169934	38.14	25	38.917	18.67394266	32.925	10	44.91266667	16.7466553	40.82	15
LEFT REAR TIME LEGACY (s), 3	GAIA	Open Field	78.56	45.5692	28.94969789	38.72	25	44.372	22.18011061	38.955	10	46.36733333	33.44775915	38.72	15
LEFT REAR TIME LEGACY (s), 4	GAIA	Open Field	78.56	46.5044	38.80071403	32.75	25	50.19	46.08134788	32.075	10	44.04733333	34.63491229	34.8	15
LEFT REAR TIME LEGACY (s), 5	GAIA	Open Field	78.56	48.4296	28.20711856	45.62	25	58.642	34.07886663	48.15	10	41.62133333	22.20819664	30.72	15
LEFT REAR TIME LEGACY (s), 6	GAIA	Open Field	78.56	63.7792	52.47513069	44.52	25	94.893	58.25604099	86.64	10	43.03666667	37.23378989	27.58	15
LEFT REAR TIME LEGACY (s), 7	GAIA	Open Field	78.56	50.2704	49.66962708	34.4	25	41.229	30.15675176	30.775	10	56.298	59.55933946	41.78	15
LEFT REAR TIME LEGACY (s), 8	GAIA	Open Field	78.56	49.3252	46.8400927	39.53	25	43.827	22.76530403	43.365	10	52.99066667	58.24069177	35.69	15
LEFT REAR TIME LEGACY (s), 9	GAIA	Open Field	78.56	49.506	42.13426782	32.85	25	61.025	51.82659854	37.315	10	41.82666667	34.03957123	28.85	15
LEFT REAR TIME LEGACY (s), Total	GAIA	Open Field	78.56	646.0576	310.3303807	535.93	25	671.37	198.6535585	612.895	10	629.1826667	372.776353	524.61	15
LEPTIN, lipid	GAIA	Clinical Chemistry	133.6666667	585.9062317	372.3020076	456.488	21	368.211931	188.3272359	358.4697	8	719.8719552	399.1105317	787.1204	13
LFR %, rbc	GAIA	Clinical Chemistry	133.8	38.872	3.483116421	39.7	25	40.41	2.043118531	40.15	10	37.84666667	3.911314479	37.7	15
LIVER (g)	GAIA	Organ Weights	133.8	0.99847	0.256270643	0.99385	20	0.776533333	0.0814292	0.78275	6	1.093585714	0.24689944	1.05325	14
LOSS OF FUR COLOR	GAIA	Frailty	63.44444444	0.166666667	0.242535625	0	18	0.25	0.267261242	0.25	8	0.1	0.210818511	0	10
LOSS OF WHISKERS	GAIA	Frailty	63.44444444	0	0	0	18	0	0	0	8	0	0	0	10
LUNGS (g)	GAIA	Organ Weights	133.8	0.13522	0.017079954	0.1324	20	0.125216667	0.016568695	0.1282	6	0.139507143	0.015962575	0.14045	14
Latency to Leave Start Arm	GAIA	Spon Alt	83.53846154	4.897307692	5.152255176	2.736	13	4.7448	4.086346559	4.071	5	4.992625	5.994841972	2.5525	8
MALOCCLUSIONS	GAIA	Frailty	63.47058824	0	0	0	17	0	0	0	7	0	0	0	10
MARGIN DISTANCE LEGACY (cm), 1	GAIA	Open Field	78.56	1839.962	318.5909658	1829.98	25	2089.622	127.2574159	2059.235	10	1673.522	298.9767759	1646.05	15
MARGIN DISTANCE LEGACY (cm), 10	GAIA	Open Field	78.56	361.172	162.0376331	402.88	25	371.005	126.7914653	408.74	10	354.6166667	185.9056065	330.04	15
MARGIN DISTANCE LEGACY (cm), 11	GAIA	Open Field	78.56	394.5444	184.4476363	347.05	25	394.568	182.0242371	336.47	10	394.5286667	192.4108175	430.68	15
MARGIN DISTANCE LEGACY (cm), 12	GAIA	Open Field	78.56	282.916	184.1347307	319.81	25	312.516	204.6721678	289.215	10	263.1826667	173.6407301	323.36	15
MARGIN DISTANCE LEGACY (cm), 2	GAIA	Open Field	78.56	904.1524	189.9781672	943.43	25	996.376	144.3985942	984.69	10	842.67	195.8113347	822.7	15
MARGIN DISTANCE LEGACY (cm), 3	GAIA	Open Field	78.56	734.1168	197.6758173	731.43	25	800.839	169.2520308	827.045	10	689.6353333	208.018493	653.64	15
MARGIN DISTANCE LEGACY (cm), 4	GAIA	Open Field	78.56	670.1904	157.3020033	626.51	25	760.387	183.4689566	730.88	10	610.0593333	105.3280316	607.38	15
MARGIN DISTANCE LEGACY (cm), 5	GAIA	Open Field	78.56	610.8072	127.1132361	590.12	25	582.176	112.1675852	584.72	10	629.8946667	136.5100895	596.32	15
MARGIN DISTANCE LEGACY (cm), 6	GAIA	Open Field	78.56	493.5728	157.6041745	503.45	25	514.214	165.9885529	503.84	10	479.812	156.0830907	502.68	15
MARGIN DISTANCE LEGACY (cm), 7	GAIA	Open Field	78.56	483.1064	179.9728819	464.03	25	464.324	212.5952332	454.56	10	495.628	161.4035483	464.03	15
MARGIN DISTANCE LEGACY (cm), 8	GAIA	Open Field	78.56	428.7512	154.0275237	459.48	25	391.91	171.6762979	412.06	10	453.312	141.8025483	486.57	15
MARGIN DISTANCE LEGACY (cm), 9	GAIA	Open Field	78.56	402.47	192.4429049	391.76	25	370.193	195.9056597	378.755	10	423.988	193.8423254	391.76	15
MARGIN DISTANCE LEGACY (cm), Total	GAIA	Open Field	78.56	7605.7616	1371.44301	7528.15	25	8048.13	1361.972887	8119.95	10	7310.849333	1341.223171	6941.98	15
MARGIN TIME LEGACY (s), 1	GAIA	Open Field	78.56	275.7316	7.76728539	273.73	25	271.575	4.42582133	270.74	10	278.5026667	8.382340678	278.92	15
MARGIN TIME LEGACY (s), 10	GAIA	Open Field	78.56	285.6628	17.47656682	292.61	25	287.898	12.70021067	292.22	10	284.1726667	20.34594114	292.68	15
MARGIN TIME LEGACY (s), 11	GAIA	Open Field	78.56	291.2284	8.497683351	294.26	25	295.139	8.159044674	298.53	10	288.6213333	7.923946407	288.03	15
MARGIN TIME LEGACY (s), 12	GAIA	Open Field	78.56	293.724	8.058408135	294.93	25	293.875	6.784829892	295.225	10	293.6233333	9.038905328	294.93	15
MARGIN TIME LEGACY (s), 2	GAIA	Open Field	78.56	276.4412	16.19938716	280.3	25	276.362	12.25958654	276.125	10	276.494	18.79456943	284.23	15
MARGIN TIME LEGACY (s), 3	GAIA	Open Field	78.56	275.8108	15.07152915	275.46	25	277.178	12.45535744	279.285	10	274.8993333	16.95423776	275.46	15
MARGIN TIME LEGACY (s), 4	GAIA	Open Field	78.56	279.6728	15.51514194	284.51	25	282.823	11.74066253	284.775	10	277.5726667	17.67016592	281.28	15
MARGIN TIME LEGACY (s), 5	GAIA	Open Field	78.56	280.4808	20.6012101	285.24	25	277.074	30.04071911	288.64	10	282.752	11.55853191	284.87	15
MARGIN TIME LEGACY (s), 6	GAIA	Open Field	78.56	284.3156	12.76081178	287.4	25	282.479	17.58943145	287.885	10	285.54	8.731749947	286.27	15
MARGIN TIME LEGACY (s), 7	GAIA	Open Field	78.56	288.9992	7.282699774	290.84	25	291.668	6.090799619	293.335	10	287.22	7.654673642	289.27	15
MARGIN TIME LEGACY (s), 8	GAIA	Open Field	78.56	290.6012	7.676842515	292.25	25	292.066	7.675482178	293.945	10	289.6246667	7.78476522	290.75	15
MARGIN TIME LEGACY (s), 9	GAIA	Open Field	78.56	291.3844	7.71340018	294.51	25	292.573	8.125937963	295.875	10	290.592	7.606825131	294.51	15
MARGIN TIME LEGACY (s), Total	GAIA	Open Field	78.56	3414.0528	70.30952855	3415.65	25	3420.71	67.03987238	3424.125	10	3409.614667	74.38057368	3413.36	15
MCH (pg), rbc	GAIA	Clinical Chemistry	133.8	15.352	0.495075752	15.2	25	15.19	0.36651512	15.05	10	15.46	0.550064931	15.4	15
MCHC (g/dL), rbc	GAIA	Clinical Chemistry	133.8	31.692	0.825590698	31.8	25	31.95	0.738241153	31.95	10	31.52	0.859567998	31.5	15
MCV (fL), rbc	GAIA	Clinical Chemistry	133.8	48.492	2.199416589	48.3	25	47.55	1.224064268	47.25	10	49.12	2.504624295	49.1	15
MENACE REFLEX	GAIA	Frailty	63.44444444	0.527777778	0.401182891	0.5	18	0.4375	0.41726148	0.5	8	0.6	0.394405319	0.5	10
MFR %, rbc	GAIA	Clinical Chemistry	133.8	15.812	1.352873485	15.8	25	16.38	1.182088547	16.5	10	15.43333333	1.362071252	15.8	15
MICROPHTALMIA	GAIA	Frailty	63.44444444	0	0	0	18	0	0	0	8	0	0	0	10
MOVEMENT EPISODE COUNT (centroid), % Light	GAIA	Light-Dark Zone Data	72.12	51.9642956	3.126733075	51.75439	25	51.694574	3.079476475	52.40189	10	52.14411	3.252185632	51.6129	15
MOVEMENT EPISODE COUNT (centroid), Total	GAIA	Light-Dark Zone Data	72.12	102.52	16.34745138	102.5	25	107.5	17.86212629	101.75	10	99.2	14.94967749	103.5	15
MOVEMENT EPISODE COUNT (centroid), dark	GAIA	Light-Dark Zone Data	72.12	49.54	10.25093492	49	25	52.2	11.61942817	47.75	10	47.76666667	9.215411522	50.5	15
MOVEMENT EPISODE COUNT (centroid), light	GAIA	Light-Dark Zone Data	72.12	52.98	6.9828361	53.5	25	55.3	7.188725741	54.25	10	51.43333333	6.630197871	52.5	15
MOVEMENT EPISODE COUNT (crossover), % Light	GAIA	Light-Dark Zone Data	72.12	52.2619052	4.099076264	52.46914	25	51.850286	4.504930633	53.020285	10	52.536318	3.944116684	52.02703	15
MOVEMENT EPISODE COUNT (crossover), Total	GAIA	Light-Dark Zone Data	72.12	76.92	8.11464725	77	25	78.7	4.442221666	78.75	10	75.73333333	9.819562593	74	15
MOVEMENT EPISODE COUNT (crossover), dark	GAIA	Light-Dark Zone Data	72.12	36.88	6.102048836	36	25	37.95	4.815772697	38	10	36.16666667	6.896341335	36	15
MOVEMENT EPISODE COUNT (crossover), light	GAIA	Light-Dark Zone Data	72.12	40.04	3.904911437	39.5	25	40.75	3.653385036	41	10	39.56666667	4.118194241	38.5	15
MOVEMENT EPISODE COUNT (query), % Light	GAIA	Light-Dark Zone Data	72.12	57.9039164	4.538799588	57.37705	25	57.037533	3.967614912	56.940315	10	58.48150533	4.929711608	57.37705	15
MOVEMENT EPISODE COUNT (query), Total	GAIA	Light-Dark Zone Data	72.12	93.88	11.21501969	95	25	97.15	9.375055555	95	10	91.7	12.09899642	95	15
MOVEMENT EPISODE COUNT (query), dark	GAIA	Light-Dark Zone Data	72.12	39.58	6.882465643	38.5	25	41.7	5.138093031	42.25	10	38.16666667	7.673392495	37.5	15
MOVEMENT EPISODE COUNT (query), light	GAIA	Light-Dark Zone Data	72.12	54.3	7.328596955	54.5	25	55.45	6.885774386	54.5	10	53.53333333	7.747042446	55	15
MOVEMENT EPISODE COUNT (whole body), % Light	GAIA	Light-Dark Zone Data	72.12	45.993792	5.711973399	46.35417	25	46.296779	6.534659614	47.07635	10	45.79180067	5.326439158	44.10256	15
MOVEMENT EPISODE COUNT (whole body), Total	GAIA	Light-Dark Zone Data	72.12	93.36	11.29114697	94.5	25	96.65	9.524967192	94	10	91.16666667	12.13858468	94.5	15
MOVEMENT EPISODE COUNT (whole body), dark	GAIA	Light-Dark Zone Data	72.12	50.78	10.23075429	51.5	25	52.25	11.30449763	48	10	49.8	9.731759494	53	15
MOVEMENT EPISODE COUNT (whole body), light	GAIA	Light-Dark Zone Data	72.12	42.58	5.39227843	42	25	44.4	5.526702855	43.75	10	41.36666667	5.125101625	40	15
MOVEMENT EPISODE COUNT, 1	GAIA	Open Field	78.56	45.24	6.635008164	44	25	43.6	5.680375574	43	10	46.33333333	7.178008744	45	15
MOVEMENT EPISODE COUNT, 10	GAIA	Open Field	78.56	56.24	13.3175323	61	25	60.3	9.226170507	60.5	10	53.53333333	15.15569986	61	15
MOVEMENT EPISODE COUNT, 11	GAIA	Open Field	78.56	52.32	14.65355475	54	25	55.4	12.53616989	58.5	10	50.26666667	15.9931533	51	15
MOVEMENT EPISODE COUNT, 12	GAIA	Open Field	78.56	50.08	18.57175274	55	25	53.5	15.04253229	55	10	47.8	20.78186022	57	15
MOVEMENT EPISODE COUNT, 2	GAIA	Open Field	78.56	59.08	5.943624035	60	25	60.8	5.788878226	61	10	57.93333333	5.95778802	59	15
MOVEMENT EPISODE COUNT, 3	GAIA	Open Field	78.56	63.08	7.210640286	64	25	64.3	7.746683878	64	10	62.26666667	6.984336216	59	15
MOVEMENT EPISODE COUNT, 4	GAIA	Open Field	78.56	63.92	6.806369566	63	25	62.1	7.370361065	61.5	10	65.13333333	6.368075137	66	15
MOVEMENT EPISODE COUNT, 5	GAIA	Open Field	78.56	63.44	7.594296105	63	25	61.2	8.297255236	61.5	10	64.93333333	6.974101751	63	15
MOVEMENT EPISODE COUNT, 6	GAIA	Open Field	78.56	65.16	5.304714884	64	25	65.9	6.008327554	65.5	10	64.66666667	4.937707199	64	15
MOVEMENT EPISODE COUNT, 7	GAIA	Open Field	78.56	62.76	5.953150426	63	25	61.1	6.008327554	62.5	10	63.86666667	5.853773712	63	15
MOVEMENT EPISODE COUNT, 8	GAIA	Open Field	78.56	59.96	9.615438974	63	25	61.5	10.72121469	63	10	58.93333333	9.043282169	62	15
MOVEMENT EPISODE COUNT, 9	GAIA	Open Field	78.56	57.96	15.35002714	60	25	56.4	19.61971797	64	10	59	12.39239398	57	15
MOVEMENT EPISODE COUNT, Total	GAIA	Open Field	78.56	699.24	65.90730865	718	25	706.1	68.89033153	721.5	10	694.6666667	65.87506212	716	15
MOVEMENT TIME (centroid), % Light	GAIA	Light-Dark Zone Data	72.12	53.0637996	5.76252553	51.71603	25	55.98436	7.08804227	55.45264	10	51.11675933	3.804475797	51.05214	15
MOVEMENT TIME (centroid), Total	GAIA	Light-Dark Zone Data	72.12	206.6372	16.9233761	207.085	25	215.9435	12.21328536	213.455	10	200.433	17.08734513	201.29	15
MOVEMENT TIME (centroid), dark	GAIA	Light-Dark Zone Data	72.12	96.6766	12.02628109	98.585	25	94.799	14.24687603	95.52	10	97.92833333	10.64235753	99.63	15
MOVEMENT TIME (centroid), light	GAIA	Light-Dark Zone Data	72.12	109.9606	17.48257086	109.635	25	121.1445	18.4873534	119.79	10	102.5046667	12.46327856	98.25	15
MOVEMENT TIME (crossover), % Light	GAIA	Light-Dark Zone Data	72.12	51.9169392	5.958006519	50.8752	25	54.979421	7.277527815	54.39641	10	49.87528467	3.95486368	49.94712	15
MOVEMENT TIME (crossover), Total	GAIA	Light-Dark Zone Data	72.12	206.6368	16.92145728	207.09	25	215.9435	12.21182556	213.4575	10	200.4323333	17.0844986	201.28	15
MOVEMENT TIME (crossover), dark	GAIA	Light-Dark Zone Data	72.12	99.0438	12.50873797	100.3	25	96.943	14.52381879	97.7475	10	100.4443333	11.28594826	101.385	15
MOVEMENT TIME (crossover), light	GAIA	Light-Dark Zone Data	72.12	107.593	17.68996202	106.08	25	119.0005	18.9711987	118.7325	10	99.988	12.25452042	95.475	15
MOVEMENT TIME (query), % Light	GAIA	Light-Dark Zone Data	72.12	52.2452304	5.690113631	51.18195	25	55.190018	6.975582206	54.681555	10	50.28203867	3.72826218	50.19671	15
MOVEMENT TIME (query), Total	GAIA	Light-Dark Zone Data	72.12	210.8588	16.94151473	213.22	25	219.904	11.26003597	218.2275	10	204.8286667	17.69517362	206.025	15
MOVEMENT TIME (query), dark	GAIA	Light-Dark Zone Data	72.12	100.4118	12.43301585	101.83	25	98.3055	14.31735475	98.8825	10	101.816	11.31085354	103.58	15
MOVEMENT TIME (query), light	GAIA	Light-Dark Zone Data	72.12	110.447	17.28792968	109.665	25	121.5985	18.22253093	119.9	10	103.0126667	12.28179662	98.4	15
MOVEMENT TIME (s), 1	GAIA	Open Field	78.56	223.7324	13.3689068	222.38	25	231.367	9.969424423	232.07	10	218.6426667	13.15703857	219.97	15
MOVEMENT TIME (s), 10	GAIA	Open Field	78.56	107.7692	36.07984767	111.27	25	117.204	34.19625912	115.285	10	101.4793333	37.06565766	107.03	15
MOVEMENT TIME (s), 11	GAIA	Open Field	78.56	103.9308	37.47457648	100.92	25	108.758	28.41509411	116.565	10	100.7126667	43.13527782	93.79	15
MOVEMENT TIME (s), 12	GAIA	Open Field	78.56	82.2348	38.11268261	88.52	25	86.751	30.21222506	94.54	10	79.224	43.34817228	82.69	15
MOVEMENT TIME (s), 2	GAIA	Open Field	78.56	178.2292	23.52415034	183.21	25	174.03	22.13355723	176.1	10	181.0286667	24.75352554	185.06	15
MOVEMENT TIME (s), 3	GAIA	Open Field	78.56	165.186	23.06279381	169.53	25	166.565	20.84209802	173.995	10	164.2666667	25.10575849	167.33	15
MOVEMENT TIME (s), 4	GAIA	Open Field	78.56	152.038	21.16474644	150.5	25	155.115	30.3245076	156.87	10	149.9866667	12.863945	150.5	15
MOVEMENT TIME (s), 5	GAIA	Open Field	78.56	137.3816	22.98838723	134.29	25	139.355	23.58575005	133.945	10	136.066	23.31720573	134.29	15
MOVEMENT TIME (s), 6	GAIA	Open Field	78.56	130.5264	21.5733429	130.05	25	138.059	21.26130625	138.745	10	125.5046667	20.96896171	129.56	15
MOVEMENT TIME (s), 7	GAIA	Open Field	78.56	124.1704	22.26393879	125.69	25	127.757	23.35096574	131.73	10	121.7793333	21.9977075	125.28	15
MOVEMENT TIME (s), 8	GAIA	Open Field	78.56	114.5708	26.22310033	120.81	25	111.101	25.89253322	116.27	10	116.884	27.08341053	124.95	15
MOVEMENT TIME (s), 9	GAIA	Open Field	78.56	107.6404	35.18271764	106.08	25	107.137	45.21364028	119.2	10	107.976	28.41665	104.32	15
MOVEMENT TIME (s), Total	GAIA	Open Field	78.56	1627.41	204.9395422	1608.64	25	1663.199	210.0720388	1739.655	10	1603.550667	205.19769	1595.05	15
MOVEMENT TIME (whole body), % Light	GAIA	Light-Dark Zone Data	72.12	52.3050504	5.908312565	51.23341	25	55.345224	7.24619944	54.84434	10	50.278268	3.883894045	50.2059	15
MOVEMENT TIME (whole body), Total	GAIA	Light-Dark Zone Data	72.12	202.4142	17.13453656	202.445	25	211.9805	13.45196773	209.225	10	196.0366667	16.67415105	196.555	15
MOVEMENT TIME (whole body), dark	GAIA	Light-Dark Zone Data	72.12	96.1894	11.88024738	97.4	25	94.3435	14.02394105	95.085	10	97.42	10.55779756	99.42	15
MOVEMENT TIME (whole body), light	GAIA	Light-Dark Zone Data	72.12	106.2248	17.76522624	104.855	25	117.637	19.17062643	117.895	10	98.61666667	12.2364315	93.945	15
MPV (fL), platelets	GAIA	Clinical Chemistry	133.8	7.136	0.71988425	6.9	25	6.89	0.268535121	6.85	10	7.3	0.877496439	7	15
NASAL DISCHARGE	GAIA	Frailty	63.44444444	0	0	0	18	0	0	0	8	0	0	0	10
NRBC %%, rbc	GAIA	Clinical Chemistry	133.8	0.492	0.309461899	0.5	25	0.53	0.271006355	0.55	10	0.466666667	0.33946737	0.4	15
Number of Revolutions, # Active Hours	GAIA	Wheel Running	90.56	41.08	3.684652856	41	25	43	1.699673171	43	10	39.8	4.126568966	40	15
Number of Revolutions, # Highly Active Hours	GAIA	Wheel Running	90.58333333	27.70833333	7.646989556	30	24	31.9	2.884826203	32.5	10	24.71428571	8.632929545	27.5	14
Number of Revolutions, 2020-01-01 18:00:00	GAIA	Wheel Running	90.56	1020.92	647.6162006	854	25	1354.5	817.4108514	1476	10	798.5333333	396.2073531	790	15
Number of Revolutions, 2020-01-01 19:00:00	GAIA	Wheel Running	90.56	1179.68	624.4445345	1341	25	1461.9	608.1139239	1548	10	991.5333333	579.5719931	1022	15
Number of Revolutions, 2020-01-01 20:00:00	GAIA	Wheel Running	90.56	998.56	737.7673007	948	25	1157.1	707.3629353	1289.5	10	892.8666667	762.5632402	774	15
Number of Revolutions, 2020-01-01 21:00:00	GAIA	Wheel Running	90.56	945.16	668.7635158	963	25	1252.8	658.4056163	1018.5	10	740.0666667	612.6649593	546	15
Number of Revolutions, 2020-01-01 22:00:00	GAIA	Wheel Running	90.56	1053.8	710.0072183	1105	25	1170.5	737.1507082	1286	10	976	706.1537671	903	15
Number of Revolutions, 2020-01-01 23:00:00	GAIA	Wheel Running	90.56	1044.28	760.1788452	1035	25	1205.5	745.8361825	1226	10	936.8	775.9456167	849	15
Number of Revolutions, 2020-01-02 00:00:00	GAIA	Wheel Running	90.56	1155.32	714.6068103	1249	25	1532.9	544.5206761	1723	10	903.6	717.6983847	907	15
Number of Revolutions, 2020-01-02 01:00:00	GAIA	Wheel Running	90.56	1250.8	759.2367878	1243	25	1614.5	500.9613536	1761	10	1008.333333	818.1548637	975	15
Number of Revolutions, 2020-01-02 02:00:00	GAIA	Wheel Running	90.56	1485.96	870.4767602	1459	25	1928.1	635.8901809	1802.5	10	1191.2	897.9412326	1367	15
Number of Revolutions, 2020-01-02 03:00:00	GAIA	Wheel Running	90.56	1580.32	1010.382754	1642	25	2122.7	924.8554301	2061.5	10	1218.733333	921.9469668	1126	15
Number of Revolutions, 2020-01-02 04:00:00	GAIA	Wheel Running	90.56	1723.92	925.3403392	1969	25	2307.8	692.8704865	2198.5	10	1334.666667	867.9844194	1270	15
Number of Revolutions, 2020-01-02 05:00:00	GAIA	Wheel Running	90.56	1265.92	886.4143087	1382	25	1803.5	704.8100217	1702.5	10	907.5333333	826.7913769	832	15
Number of Revolutions, 2020-01-02 06:00:00	GAIA	Wheel Running	90.56	988.64	1022.480517	721	25	1534	1118.391206	1432.5	10	625.0666667	796.2880371	158	15
Number of Revolutions, 2020-01-02 07:00:00	GAIA	Wheel Running	90.56	453.28	780.1477702	3	25	667.1	911.4815108	256.5	10	310.7333333	674.4290142	3	15
Number of Revolutions, 2020-01-02 08:00:00	GAIA	Wheel Running	90.56	322.12	551.752082	5	25	606.3	736.4797727	160.5	10	132.6666667	277.5833637	1	15
Number of Revolutions, 2020-01-02 09:00:00	GAIA	Wheel Running	90.56	151.6	443.1153913	0	25	372.1	658.0821377	0	10	4.6	17.81572339	0	15
Number of Revolutions, 2020-01-02 10:00:00	GAIA	Wheel Running	90.56	149.76	483.3517767	0	25	222	620.0435469	0	10	101.6	383.5949873	0	15
Number of Revolutions, 2020-01-02 11:00:00	GAIA	Wheel Running	90.56	49	179.5942185	0	25	115	278.3283433	0	10	5	17.52141547	0	15
Number of Revolutions, 2020-01-02 12:00:00	GAIA	Wheel Running	90.56	66	330	0	25	165	521.7758139	0	10	0	0	0	15
Number of Revolutions, 2020-01-02 13:00:00	GAIA	Wheel Running	90.56	3.52	12.53701187	0	25	6.4	18.54843509	0	10	1.6	6.196773354	0	15
Number of Revolutions, 2020-01-02 14:00:00	GAIA	Wheel Running	90.56	32.48	105.6086013	0	25	0	0	0	10	54.13333333	133.6556699	0	15
Number of Revolutions, 2020-01-02 15:00:00	GAIA	Wheel Running	90.56	106.8	295.2768475	6	25	13.1	16.34659326	6.5	10	169.2666667	372.6151724	6	15
Number of Revolutions, 2020-01-02 16:00:00	GAIA	Wheel Running	90.56	170	282.6680916	17	25	127.8	205.0023306	30	10	198.1333333	328.3851977	0	15
Number of Revolutions, 2020-01-02 17:00:00	GAIA	Wheel Running	90.56	286.92	451.6961479	17	25	128.5	332.1145217	6	10	392.5333333	498.9792247	136	15
Number of Revolutions, 2020-01-02 18:00:00	GAIA	Wheel Running	90.56	1364.96	666.6982376	1393	25	1346	626.5930808	1412.5	10	1377.6	713.5482565	1159	15
Number of Revolutions, 2020-01-02 19:00:00	GAIA	Wheel Running	90.56	1733.92	845.0770635	1850	25	1892.5	766.6619203	1922	10	1628.2	903.5906311	1707	15
Number of Revolutions, 2020-01-02 20:00:00	GAIA	Wheel Running	90.56	1659.4	839.0489159	1938	25	1808.3	722.0869523	2084	10	1560.133333	919.3890725	1795	15
Number of Revolutions, 2020-01-02 21:00:00	GAIA	Wheel Running	90.56	1562.12	995.1539378	1668	25	1493.4	872.1397951	1458	10	1607.933333	1096.865499	1786	15
Number of Revolutions, 2020-01-02 22:00:00	GAIA	Wheel Running	90.56	1625.44	1060.855044	1709	25	1253.6	1061.518116	1049	10	1873.333333	1019.948155	2076	15
Number of Revolutions, 2020-01-02 23:00:00	GAIA	Wheel Running	90.56	1687	972.1169768	1731	25	1578.7	780.1383139	1821	10	1759.2	1102.181292	1731	15
Number of Revolutions, 2020-01-03 00:00:00	GAIA	Wheel Running	90.56	1892.72	991.4447589	2295	25	2457.6	597.206497	2700.5	10	1516.133333	1037.271411	1118	15
Number of Revolutions, 2020-01-03 01:00:00	GAIA	Wheel Running	90.56	1891.72	959.2606319	2210	25	2314.1	608.7426842	2486	10	1610.133333	1061.529211	2003	15
Number of Revolutions, 2020-01-03 02:00:00	GAIA	Wheel Running	90.56	1818.84	1125.620817	2180	25	2119.6	1030.687279	2282	10	1618.333333	1175.344245	1909	15
Number of Revolutions, 2020-01-03 03:00:00	GAIA	Wheel Running	90.56	1966.92	1269.038577	2268	25	2515.7	1215.079334	2805	10	1601.066667	1205.461646	2121	15
Number of Revolutions, 2020-01-03 04:00:00	GAIA	Wheel Running	90.56	1766.48	926.2774117	1895	25	2294.9	839.0185338	2610	10	1414.2	828.1818468	1427	15
Number of Revolutions, 2020-01-03 05:00:00	GAIA	Wheel Running	90.56	1286.2	1001.971141	1109	25	1889.2	1244.783497	2017.5	10	884.2	540.4485174	1037	15
Number of Revolutions, 2020-01-03 06:00:00	GAIA	Wheel Running	90.56	374.88	587.9869131	21	25	840.9	700.3993226	1003.5	10	64.2	137.028777	8	15
Number of Revolutions, 2020-01-03 07:00:00	GAIA	Wheel Running	90.56	202.48	522.0208425	1	25	484.5	759.7798292	177.5	10	14.46666667	36.99588137	0	15
Number of Revolutions, 2020-01-03 08:00:00	GAIA	Wheel Running	90.56	104.64	463.4948651	0	25	233.3	734.2488301	0	10	18.86666667	44.62361109	0	15
Number of Revolutions, 2020-01-03 09:00:00	GAIA	Wheel Running	90.56	94.72	463.414638	0	25	236.6	731.7082296	3.5	10	0.133333333	0.516397779	0	15
Number of Revolutions, 2020-01-03 10:00:00	GAIA	Wheel Running	90.56	26.08	127.9071669	0	25	64.5	202.2161934	0	10	0.466666667	1.245945806	0	15
Number of Revolutions, 2020-01-03 11:00:00	GAIA	Wheel Running	90.56	3.44	15.61537704	0	25	0.8	2.529822128	0	10	5.2	20.1395134	0	15
Number of Revolutions, 2020-01-03 12:00:00	GAIA	Wheel Running	90.56	0.36	1.8	0	25	0	0	0	10	0.6	2.323790008	0	15
Number of Revolutions, 2020-01-03 13:00:00	GAIA	Wheel Running	90.56	18.48	79.71413509	0	25	46.1	124.627846	0	10	0.066666667	0.25819889	0	15
Number of Revolutions, 2020-01-03 14:00:00	GAIA	Wheel Running	90.56	13.48	57.41379045	0	25	28.7	90.75736885	0	10	3.333333333	8.941609528	0	15
Number of Revolutions, 2020-01-03 15:00:00	GAIA	Wheel Running	90.56	48.76	104.9266728	0	25	20.8	37.03991841	0	10	67.4	130.6176536	1	15
Number of Revolutions, 2020-01-03 16:00:00	GAIA	Wheel Running	90.56	210.68	334.2344137	26	25	218.8	358.4363573	25.5	10	205.2666667	329.9041997	54	15
Number of Revolutions, 2020-01-03 17:00:00	GAIA	Wheel Running	90.56	130.72	299.545005	30	25	210.6	467.9069708	10.5	10	77.46666667	74.00469741	103	15
Number of Revolutions, 2020-01-03 18:00:00	GAIA	Wheel Running	90.56	1794.96	717.0477367	1997	25	1741.2	749.1572747	1932.5	10	1830.8	719.1503121	2008	15
Number of Revolutions, 2020-01-03 19:00:00	GAIA	Wheel Running	90.56	1932.76	745.5683112	2010	25	1976.5	810.9022752	1999.5	10	1903.6	726.5860287	2023	15
Number of Revolutions, 2020-01-03 20:00:00	GAIA	Wheel Running	90.56	1897.32	850.6317123	2136	25	1823.8	839.9015551	2069	10	1946.333333	883.4504325	2193	15
Number of Revolutions, 2020-01-03 21:00:00	GAIA	Wheel Running	90.56	1660.4	948.0878563	1658	25	1392.2	1044.914117	1252.5	10	1839.2	867.9791966	1772	15
Number of Revolutions, 2020-01-03 22:00:00	GAIA	Wheel Running	90.56	1917.56	833.577135	1923	25	2040.3	891.5105845	2299	10	1835.733333	813.8188169	1694	15
Number of Revolutions, 2020-01-03 23:00:00	GAIA	Wheel Running	90.56	1642.48	1071.969843	1593	25	1694.9	1155.734826	1695	10	1607.533333	1052.600851	1547	15
Number of Revolutions, 2020-01-04 00:00:00	GAIA	Wheel Running	90.56	1810.04	1173.022822	2133	25	2365	978.9320712	2611	10	1440.066667	1173.085033	1310	15
Number of Revolutions, 2020-01-04 01:00:00	GAIA	Wheel Running	90.56	1860.36	1027.867164	2082	25	2146.3	820.0693805	2281	10	1669.733333	1132.031768	1686	15
Number of Revolutions, 2020-01-04 02:00:00	GAIA	Wheel Running	90.56	2135.12	1091.172776	2347	25	2576.8	862.8837697	2647	10	1840.666667	1153.359173	2082	15
Number of Revolutions, 2020-01-04 03:00:00	GAIA	Wheel Running	90.56	1966.92	1121.175571	2559	25	2632.5	607.4184445	2754	10	1523.2	1179.132199	1568	15
Number of Revolutions, 2020-01-04 04:00:00	GAIA	Wheel Running	90.56	1685.64	1052.771021	1869	25	1995	902.973237	2314	10	1479.4	1123.341241	1340	15
Number of Revolutions, 2020-01-04 05:00:00	GAIA	Wheel Running	90.56	1030.2	955.1721485	744	25	1514.2	1108.70944	1400	10	707.5333333	703.51646	533	15
Number of Revolutions, Day1	GAIA	Wheel Running	90.56	4145.08	3096.268075	3466	25	5303.3	3462.789981	4090	10	3372.933333	2670.057529	2478	15
Number of Revolutions, Day2	GAIA	Wheel Running	90.56	3023.68	1775.573539	2756	25	4126.8	2214.080336	3714.5	10	2288.266667	896.9503463	2461	15
Number of Revolutions, Night1	GAIA	Wheel Running	90.56	15693.28	7368.27535	16695	25	20445.8	5503.359677	21357.5	10	12524.93333	6834.639069	12998	15
Number of Revolutions, Night2	GAIA	Wheel Running	90.56	20630.6	8806.972006	22889	25	23804.5	5187.307635	25306	10	18514.66667	10182.05241	19658	15
Number of Revolutions, Night3	GAIA	Wheel Running	90.56	21333.76	7753.222944	21330	25	23898.7	3351.855143	23292	10	19623.8	9380.5885	19884	15
Number of Revolutions, Total	GAIA	Wheel Running	90.56	60302.96	21761.88865	66653	25	72117	7147.432593	73033.5	10	52426.93333	24755.88047	58347	15
Number of Revolutions, Total Day	GAIA	Wheel Running	90.56	7168.76	4446.298191	6282	25	9430.1	5121.363327	7004	10	5661.2	3307.855568	5353	15
Number of Revolutions, Total Night	GAIA	Wheel Running	90.56	57657.64	20943.34234	60717	25	68149	9051.769084	69551.5	10	50663.4	23837.36287	55770	15
Number of Spontaneous Alternations	GAIA	Spon Alt	83.53846154	24.84615385	3.184497706	25	13	27	2.915475947	28	5	23.5	2.672612419	24	8
Number of Triplets	GAIA	Spon Alt	83.53846154	44.84615385	8.820866868	44	13	50	8.455767263	48	5	41.625	7.854707415	38.5	8
OTHER, 12	GAIA	NMR	87.28	1.1372	0.211926088	1.15	25	1.031	0.209573641	1.05	10	1.208	0.187966562	1.16	15
OTHER, 16	GAIA	NMR	111.56	1.1952	0.199480993	1.16	25	1.098	0.160055546	1.08	10	1.26	0.201246118	1.23	15
OTHER, 19	GAIA	NMR	132.52	1.3036	0.614219559	1.35	25	0.983	0.464950416	1.22	10	1.517333333	0.620811297	1.42	15
OTHER, 4	GAIA	NMR	29.76923077	0.452307692	0.201182657	0.45	26	0.459090909	0.183600357	0.45	11	0.447333333	0.219397443	0.42	15
OTHER, 8	GAIA	NMR	56.08	1.078	0.236625583	1.03	25	0.963	0.244860505	0.93	10	1.154666667	0.204201115	1.13	15
OVERALL LENGTH (cm)	GAIA	Gross Morphology	127.44	15.644	1.129188499	16	25	15.1	1.576916823	15.8	10	16.00666667	0.484718868	16.1	15
P AMPLITUDE (mV)	GAIA	EKG	127.44	0.1112452	0.035755448	0.1104	25	0.116278	0.045735959	0.1175	10	0.10789	0.028579084	0.09443	15
P DURATION (ms)	GAIA	EKG	127.44	19.92172	8.989010084	14.56	25	20.8915	8.890387459	24.255	10	19.2752	9.305258876	14.51	15
PCT %, immune	GAIA	Clinical Chemistry	133.8	0.886	0.228728369	0.92	25	0.923	0.174231647	0.92	10	0.861333333	0.26180327	0.92	15
PDW (fL), platelets	GAIA	Clinical Chemistry	133.8	7.188	0.565921078	6.9	25	7.01	0.360401011	6.85	10	7.306666667	0.654071497	7.1	15
PENILE PROLAPSE	GAIA	Frailty	63.44444444	0	0	0	18	0	0	0	8	0	0	0	10
PILOERECTION	GAIA	Frailty	63.44444444	0.166666667	0.242535625	0	18	0.1875	0.258774585	0	8	0.15	0.241522946	0	10
PLT (x10^3 uL), platelets	GAIA	Clinical Chemistry	133.8	1047.8	277.5079578	1087	25	1092	194.356488	1082	10	1018.333333	324.6674489	1133	15
PLT-0 (x10^3/uL), platelets	GAIA	Clinical Chemistry	133.8	1047.8	277.5079578	1087	25	1092	194.356488	1082	10	1018.333333	324.6674489	1133	15
PLT-I (x10^3/uL), platelets	GAIA	Clinical Chemistry	133.8	1265.88	361.7110172	1354	25	1340.7	259.8952994	1356	10	1216	417.3749599	1349	15
PR INTERVAL (ms)	GAIA	EKG	127.44	35.6544	3.488702099	35.79	25	34.146	2.884445643	34.635	10	36.66	3.578742796	36.22	15
Q AMPLITUDE (mV)	GAIA	EKG	127.44	0.000200764	0.017938788	0.001183	25	0.00014591	0.024591566	-0.00049095	10	0.000237333	0.012762799	0.004132	15
QRS INTERVAL (ms)	GAIA	EKG	127.44	9.82056	1.115410727	9.525	25	9.8413	0.75894972	9.697	10	9.806733333	1.327408187	9.525	15
QT INTERVAL (ms)	GAIA	EKG	127.44	58.3556	13.19368349	59.45	25	58.572	17.25951577	57.765	10	58.21133333	10.33703596	59.45	15
QTc (ms)	GAIA	EKG	127.44	52.8914372	8.700245794	51.25341	25	52.784609	10.16840797	53.575	10	52.962656	7.954799789	50.72005	15
R AMPLITUDE (mV)	GAIA	EKG	127.44	1.309312	0.239039995	1.303	25	1.38201	0.310091278	1.2955	10	1.260846667	0.172765352	1.314	15
RBC (x10^6 uL), rbc	GAIA	Clinical Chemistry	133.8	9.8884	1.911473428	10.3	25	10.244	0.280483709	10.245	10	9.651333333	2.462199559	10.39	15
RDW %, rbc	GAIA	Clinical Chemistry	133.8	19.092	1.194054717	19.3	25	19.06	0.848789988	19.05	10	19.11333333	1.407057044	19.3	15
RDW-SD 0, rbc	GAIA	Clinical Chemistry	133.8	28.216	3.620736573	27.4	25	26.86	2.178786614	26.8	10	29.12	4.151282074	29.5	15
RECTAL PROLAPSE	GAIA	Frailty	63.44444444	0	0	0	18	0	0	0	8	0	0	0	10
REST EPISODE COUNT (centroid), % Light	GAIA	Light-Dark Zone Data	72.12	53.8649136	6.980412794	53.65854	25	53.533054	8.068848253	55.545185	10	54.08615333	6.445572036	53.65854	15
REST EPISODE COUNT (centroid), Total	GAIA	Light-Dark Zone Data	72.12	45.92	4.066325122	46.5	25	44.4	5.059644256	45.75	10	46.93333333	3.022928256	47	15
REST EPISODE COUNT (centroid), dark	GAIA	Light-Dark Zone Data	72.12	21.24	3.979426257	22	25	20.7	4.57165178	20.5	10	21.6	3.655719589	22.5	15
REST EPISODE COUNT (centroid), light	GAIA	Light-Dark Zone Data	72.12	24.68	3.570364127	25	25	23.7	4.250490168	22.75	10	25.33333333	3.015831244	25.5	15
REST EPISODE COUNT (crossover), % Light	GAIA	Light-Dark Zone Data	72.12	53.6447516	6.898871463	53.65854	25	53.424359	8.096465392	55.545185	10	53.79168	6.276270185	53.65854	15
REST EPISODE COUNT (crossover), Total	GAIA	Light-Dark Zone Data	72.12	45.92	4.066325122	46.5	25	44.4	5.059644256	45.75	10	46.93333333	3.022928256	47	15
REST EPISODE COUNT (crossover), dark	GAIA	Light-Dark Zone Data	72.12	21.34	3.946834174	22.5	25	20.75	4.590146451	20.75	10	21.73333333	3.570047352	23	15
REST EPISODE COUNT (crossover), light	GAIA	Light-Dark Zone Data	72.12	24.58	3.543421134	24.5	25	23.65	4.249509776	22.75	10	25.2	2.980891525	25	15
REST EPISODE COUNT (query), % Light	GAIA	Light-Dark Zone Data	72.12	53.7217936	6.952693515	53.65854	25	53.42798	8.139273253	55.545185	10	53.91766933	6.338600764	53.65854	15
REST EPISODE COUNT (query), Total	GAIA	Light-Dark Zone Data	72.12	46.04	4.064377771	46.5	25	44.5	5.09356893	46.25	10	47.06666667	2.969287232	47	15
REST EPISODE COUNT (query), dark	GAIA	Light-Dark Zone Data	72.12	21.36	3.967366885	22.5	25	20.8	4.643992535	20.75	10	21.73333333	3.570047352	23	15
REST EPISODE COUNT (query), light	GAIA	Light-Dark Zone Data	72.12	24.68	3.570364127	25	25	23.7	4.250490168	22.75	10	25.33333333	3.015831244	25.5	15
REST EPISODE COUNT (whole body), % Light	GAIA	Light-Dark Zone Data	72.12	53.7443708	6.975247045	53.65854	25	53.419447	8.153099188	55.545185	10	53.96098667	6.367780974	53.65854	15
REST EPISODE COUNT (whole body), Total	GAIA	Light-Dark Zone Data	72.12	45.8	4.08503366	46.5	25	44.3	5.034326613	45.25	10	46.8	3.104144695	47	15
REST EPISODE COUNT (whole body), dark	GAIA	Light-Dark Zone Data	72.12	21.24	3.979426257	22	25	20.7	4.57165178	20.5	10	21.6	3.655719589	22.5	15
REST EPISODE COUNT (whole body), light	GAIA	Light-Dark Zone Data	72.12	24.56	3.568729933	24.5	25	23.6	4.293405796	22.75	10	25.2	2.980891525	25	15
REST EPISODE COUNT, 1	GAIA	Open Field	78.56	44.52	6.634003316	43	25	42.9	5.526702855	42	10	45.6	7.258492563	44	15
REST EPISODE COUNT, 10	GAIA	Open Field	78.56	56.44	13.20378734	61	25	60.3	9.393259995	61	10	53.86666667	14.98030453	61	15
REST EPISODE COUNT, 11	GAIA	Open Field	78.56	52.52	14.40809957	54	25	55.5	11.95593762	58.5	10	50.53333333	15.91884179	51	15
REST EPISODE COUNT, 12	GAIA	Open Field	78.56	50.28	18.26773111	55	25	53.4	14.90115581	54.5	10	48.2	20.4387587	58	15
REST EPISODE COUNT, 2	GAIA	Open Field	78.56	58.64	6.006108002	59	25	60.3	5.793674712	60.5	10	57.53333333	6.081196624	59	15
REST EPISODE COUNT, 3	GAIA	Open Field	78.56	62.56	7.257639653	63	25	63.6	7.662317607	63	10	61.86666667	7.160074488	60	15
REST EPISODE COUNT, 4	GAIA	Open Field	78.56	63.44	7.012370023	63	25	61.6	7.791733511	60.5	10	64.66666667	6.421689438	66	15
REST EPISODE COUNT, 5	GAIA	Open Field	78.56	63.12	7.639371702	63	25	61.1	8.372574276	62	10	64.46666667	7.079817054	63	15
REST EPISODE COUNT, 6	GAIA	Open Field	78.56	64.88	5.333229166	64	25	66	6.25388768	65.5	10	64.13333333	4.703595383	63	15
REST EPISODE COUNT, 7	GAIA	Open Field	78.56	62.8	6.116916435	63	25	61.1	5.82046199	62.5	10	63.93333333	6.238894896	63	15
REST EPISODE COUNT, 8	GAIA	Open Field	78.56	59.92	9.48648161	62	25	61.2	10.70617683	62.5	10	59.06666667	8.867812314	62	15
REST EPISODE COUNT, 9	GAIA	Open Field	78.56	58.12	15.08122453	61	25	56.4	19.35745621	63.5	10	59.26666667	12.06214069	58	15
REST EPISODE COUNT, Total	GAIA	Open Field	78.56	697.24	64.49565877	713	25	703.4	67.8154358	713.5	10	693.1333333	64.25937026	713	15
REST TIME (centroid), % Light	GAIA	Light-Dark Zone Data	72.12	46.948544	8.913779783	48.45093	25	48.287487	10.67848173	48.51333	10	46.05591533	7.795520962	47.27944	15
REST TIME (centroid), Total	GAIA	Light-Dark Zone Data	72.12	93.3626	16.92227631	92.92	25	84.0555	12.21145488	86.53	10	99.56733333	17.08580017	98.7	15
REST TIME (centroid), dark	GAIA	Light-Dark Zone Data	72.12	50.1946	15.46414744	47.665	25	43.892	12.7187395	42.51	10	54.39633333	16.08329529	49.195	15
REST TIME (centroid), light	GAIA	Light-Dark Zone Data	72.12	43.168	8.175982229	43.92	25	40.1635	8.886035252	39.185	10	45.171	7.286070418	47.395	15
REST TIME (crossover), % Light	GAIA	Light-Dark Zone Data	72.12	46.7800792	8.898819038	48.45093	25	48.161194	10.75570013	48.51333	10	45.859336	7.688481446	47.27944	15
REST TIME (crossover), Total	GAIA	Light-Dark Zone Data	72.12	93.3638	16.92216675	92.92	25	84.0585	12.21305518	86.545	10	99.56733333	17.08604598	98.705	15
REST TIME (crossover), dark	GAIA	Light-Dark Zone Data	72.12	50.344	15.43045311	48.405	25	44.012	12.82468328	42.51	10	54.56533333	15.95951043	49.195	15
REST TIME (crossover), light	GAIA	Light-Dark Zone Data	72.12	43.0198	8.197153403	43.92	25	40.0465	8.893858696	38.6	10	45.002	7.335780171	47.395	15
REST TIME (query), % Light	GAIA	Light-Dark Zone Data	72.12	46.8604508	8.908774981	48.45093	25	48.214363	10.73088699	48.51333	10	45.95784267	7.736147964	47.27944	15
REST TIME (query), Total	GAIA	Light-Dark Zone Data	72.12	93.5344	16.89856055	92.92	25	84.2285	12.41393192	86.545	10	99.73833333	16.95201512	99.37	15
REST TIME (query), dark	GAIA	Light-Dark Zone Data	72.12	50.3658	15.45191592	48.405	25	44.065	12.92242237	42.51	10	54.56633333	15.95912619	49.195	15
REST TIME (query), light	GAIA	Light-Dark Zone Data	72.12	43.1686	8.176543626	43.92	25	40.1635	8.886035252	39.185	10	45.172	7.286855779	47.395	15
REST TIME (s), 1	GAIA	Open Field	78.56	76.2684	13.36860429	77.62	25	68.634	9.968886263	67.93	10	81.358	13.15691193	80.03	15
REST TIME (s), 10	GAIA	Open Field	78.56	192.232	36.07938065	188.73	25	182.798	34.19596039	184.715	10	198.5213333	37.06529795	192.97	15
REST TIME (s), 11	GAIA	Open Field	78.56	196.0704	37.47454664	199.08	25	191.242	28.41509411	183.435	10	199.2893333	43.13507348	206.21	15
REST TIME (s), 12	GAIA	Open Field	78.56	217.7664	38.11209037	211.48	25	213.251	30.21058146	205.46	10	220.7766667	43.34811524	217.32	15
REST TIME (s), 2	GAIA	Open Field	78.56	121.7724	23.52395114	116.79	25	125.973	22.13260694	123.91	10	118.972	24.75346446	114.94	15
REST TIME (s), 3	GAIA	Open Field	78.56	134.8156	23.06267711	130.47	25	133.437	20.84522916	126.005	10	135.7346667	25.10392965	132.67	15
REST TIME (s), 4	GAIA	Open Field	78.56	147.9628	21.1639809	149.5	25	144.886	30.32368938	143.13	10	150.014	12.86308272	149.5	15
REST TIME (s), 5	GAIA	Open Field	78.56	162.6192	22.98794483	165.71	25	160.645	23.58575005	166.055	10	163.9353333	23.3163774	165.71	15
REST TIME (s), 6	GAIA	Open Field	78.56	169.4756	21.57366587	169.95	25	161.943	21.26090311	161.255	10	174.4973333	20.96979408	170.45	15
REST TIME (s), 7	GAIA	Open Field	78.56	175.83	22.26400496	174.31	25	172.244	23.3513046	168.27	10	178.2206667	21.9977075	174.72	15
REST TIME (s), 8	GAIA	Open Field	78.56	185.4296	26.22314555	179.19	25	188.9	25.89250642	183.735	10	183.116	27.08341053	175.05	15
REST TIME (s), 9	GAIA	Open Field	78.56	192.3608	35.18227346	193.92	25	192.864	45.21399518	180.8	10	192.0253333	28.41534843	195.68	15
REST TIME (s), Total	GAIA	Open Field	78.56	1972.6032	204.9372045	1991.38	25	1936.817	210.0694452	1860.37	10	1996.460667	205.1959759	2004.96	15
REST TIME (whole body), % Light	GAIA	Light-Dark Zone Data	72.12	46.8473656	8.924740245	48.45093	25	48.18229	10.76386199	48.51333	10	45.957416	7.742170299	47.27944	15
REST TIME (whole body), Total	GAIA	Light-Dark Zone Data	72.12	93.1932	16.95419183	92.92	25	83.8855	12.01972995	86.53	10	99.39833333	17.22646994	98.065	15
REST TIME (whole body), dark	GAIA	Light-Dark Zone Data	72.12	50.1946	15.46414744	47.665	25	43.892	12.7187395	42.51	10	54.39633333	16.08329529	49.195	15
REST TIME (whole body), light	GAIA	Light-Dark Zone Data	72.12	42.9986	8.213070949	43.92	25	39.9935	8.913204951	38.6	10	45.002	7.335780171	47.395	15
RET-HE 0, rbc	GAIA	Clinical Chemistry	133.8	18.76	0.451848057	18.6	25	18.77	0.452278184	18.55	10	18.75333333	0.467312478	18.7	15
RIGHT EYE (g)	GAIA	Organ Weights	133.8	0.020195	0.000892351	0.0203	20	0.02025	0.000595819	0.02045	6	0.020171429	0.001012559	0.02005	14
RIGHT FRONT TIME LEGACY (s), 1	GAIA	Open Field	78.56	42.4916	13.37538837	40.44	25	38.983	10.77632802	36.825	10	44.83066667	14.74373933	41.39	15
RIGHT FRONT TIME LEGACY (s), 10	GAIA	Open Field	78.56	41.6844	41.5117887	33.87	25	64.515	55.08289959	45.935	10	26.464	19.57236091	22.23	15
RIGHT FRONT TIME LEGACY (s), 11	GAIA	Open Field	78.56	57.8788	58.28559222	38.59	25	67.637	78.65997953	37.295	10	51.37333333	41.62714922	43.7	15
RIGHT FRONT TIME LEGACY (s), 12	GAIA	Open Field	78.56	56.2112	71.74499166	34.08	25	85.617	100.1809271	45.67	10	36.60733333	36.64365458	30.13	15
RIGHT FRONT TIME LEGACY (s), 2	GAIA	Open Field	78.56	44.9216	24.47511997	35.94	25	54.559	34.86520215	43.87	10	38.49666667	11.61441141	35.48	15
RIGHT FRONT TIME LEGACY (s), 3	GAIA	Open Field	78.56	50.1528	27.69666835	45.55	25	51.745	27.2056188	46.525	10	49.09133333	28.91732992	35.19	15
RIGHT FRONT TIME LEGACY (s), 4	GAIA	Open Field	78.56	48.2992	29.97768711	39.7	25	48.641	39.23647919	36.9	10	48.07133333	23.46794558	41.37	15
RIGHT FRONT TIME LEGACY (s), 5	GAIA	Open Field	78.56	39.7732	21.63846396	31.6	25	39.487	18.71887167	36.23	10	39.964	24.02740156	31.6	15
RIGHT FRONT TIME LEGACY (s), 6	GAIA	Open Field	78.56	45.4792	34.91388166	34.66	25	38.951	28.83293967	32.395	10	49.83133333	38.78803532	38.69	15
RIGHT FRONT TIME LEGACY (s), 7	GAIA	Open Field	78.56	55.944	53.52591825	34.74	25	63.537	67.88712806	43.19	10	50.882	43.36038403	34.32	15
RIGHT FRONT TIME LEGACY (s), 8	GAIA	Open Field	78.56	59.8548	55.85563633	42.68	25	83.222	68.30161293	57.25	10	44.27666667	41.22241392	40.49	15
RIGHT FRONT TIME LEGACY (s), 9	GAIA	Open Field	78.56	45.0876	56.81140483	38.28	25	51.751	88.45120983	30.695	10	40.64533333	21.2271618	42.06	15
RIGHT FRONT TIME LEGACY (s), Total	GAIA	Open Field	78.56	587.7784	317.8053141	523.63	25	688.645	450.4596345	539.515	10	520.534	174.8902582	523.63	15
RIGHT GONAD (g)	GAIA	Organ Weights	133.8	0.073575	0.03074905	0.0902	20	0.029666667	0.005412085	0.0298	6	0.092392857	0.009972691	0.09525	14
RIGHT KIDNEY (g)	GAIA	Organ Weights	133.8	0.170525	0.037563502	0.1855	20	0.12045	0.008337566	0.1204	6	0.191985714	0.019550403	0.1929	14
RIGHT REAR TIME LEGACY (s), 1	GAIA	Open Field	78.56	41.1044	14.34021475	40.17	25	36.614	14.34735067	33.69	10	44.098	14.00694328	40.75	15
RIGHT REAR TIME LEGACY (s), 10	GAIA	Open Field	78.56	67.0716	68.71891805	41.17	25	55.042	47.20720727	38.735	10	75.09133333	80.56337983	44.94	15
RIGHT REAR TIME LEGACY (s), 11	GAIA	Open Field	78.56	57.6928	57.95459441	25.28	25	60.661	67.35194305	24.3	10	55.714	53.20864951	38.24	15
RIGHT REAR TIME LEGACY (s), 12	GAIA	Open Field	78.56	66.6128	78.85556409	34.62	25	41.635	39.77773002	34.37	10	83.26466667	94.33913541	34.62	15
RIGHT REAR TIME LEGACY (s), 2	GAIA	Open Field	78.56	49.7476	27.2347828	45.68	25	44.061	23.51568718	35.18	10	53.53866667	29.62353863	47.95	15
RIGHT REAR TIME LEGACY (s), 3	GAIA	Open Field	78.56	40.9956	23.22453374	31.7	25	44.648	24.98885876	40.055	10	38.56066667	22.52423123	31.29	15
RIGHT REAR TIME LEGACY (s), 4	GAIA	Open Field	78.56	49.6084	30.25226062	40.12	25	44.754	33.05912589	34.925	10	52.84466667	28.95301239	50.9	15
RIGHT REAR TIME LEGACY (s), 5	GAIA	Open Field	78.56	55.8348	38.07740604	39.56	25	52.799	35.90636386	38.4	10	57.85866667	40.56769332	39.56	15
RIGHT REAR TIME LEGACY (s), 6	GAIA	Open Field	78.56	39.062	18.60842775	38.41	25	35.658	22.54730967	30.41	10	41.33133333	15.90600779	38.95	15
RIGHT REAR TIME LEGACY (s), 7	GAIA	Open Field	78.56	61.562	51.6768279	45.11	25	72.49	67.63200492	49.17	10	54.27666667	38.66959227	45.11	15
RIGHT REAR TIME LEGACY (s), 8	GAIA	Open Field	78.56	65.494	51.50012702	44.87	25	48.966	48.38748305	26.545	10	76.51266667	52.11886435	50.06	15
RIGHT REAR TIME LEGACY (s), 9	GAIA	Open Field	78.56	76.27	64.39951481	50.69	25	63.861	73.07546031	32.75	10	84.54266667	59.105563	63.79	15
RIGHT REAR TIME LEGACY (s), Total	GAIA	Open Field	78.56	671.056	349.7241847	541.25	25	601.189	378.6627918	448.155	10	717.634	334.1879188	547.39	15
RIGHTING REFLEX	GAIA	Frailty	63.47058824	0.029411765	0.121267813	0	17	0.071428571	0.188982237	0	7	0	0	0	10
RR INTERVAL (ms)	GAIA	EKG	127.44	122.2472	29.42218785	113.1	25	123.041	37.06938433	107.95	10	121.718	24.49228456	113.4	15
Rearing Activity, 24H	GAIA	IDC	111.88	7571.8528	2988.550223	7473.667	25	8315.4994	3513.43703	8583.8335	10	7076.0884	2591.736633	7204.333	15
Rearing Activity, Dark	GAIA	IDC	111.88	5490.30668	2058.784152	5648.333	25	5961.0667	2152.810964	6412.1665	10	5176.466667	2005.728826	5276.667	15
Rearing Activity, Light	GAIA	IDC	111.88	2081.54668	1491.156679	1673.667	25	2354.43327	1587.672834	2088.1665	10	1899.622287	1450.066362	1518.667	15
Rearing Activity, Light-Dark Ratio	GAIA	IDC	111.88	0.394005276	0.320357683	0.3293211	25	0.3670981	0.178752623	0.3307439	10	0.411943393	0.39310649	0.3293211	15
Respiratory Quotient, Dark	GAIA	IDC	111.88	0.909107248	0.020637855	0.9019937	25	0.91458503	0.025656579	0.9059815	10	0.905455393	0.016470022	0.9016874	15
Respiratory Quotient, Light	GAIA	IDC	111.88	0.798576364	0.032704525	0.7898673	25	0.79323975	0.031720739	0.7817502	10	0.802134107	0.033953284	0.7929924	15
Respiratory Quotient, Light-Dark Ratio	GAIA	IDC	111.88	0.878768836	0.039781133	0.8621358	25	0.86750556	0.031517521	0.8620708	10	0.886277687	0.043855592	0.8728271	15
S AMPLITUDE (mV)	GAIA	EKG	127.44	-0.38459	0.237736244	-0.3694	25	-0.437403	0.264803886	-0.4049	10	-0.349381333	0.220205709	-0.3025	15
SPLEEN (g)	GAIA	Organ Weights	133.8	0.03661	0.008740041	0.0342	20	0.03255	0.004703509	0.032	6	0.03835	0.009605587	0.03465	14
ST HEIGHT (mV)	GAIA	EKG	127.44	0.1042428	0.04793274	0.1038	25	0.096584	0.03639347	0.1029	10	0.109348667	0.054930579	0.1038	15
STD BODY LENGTH (cm/g)	GAIA	Gross Morphology	127.44	0.4519145	0.059813791	0.4491482	25	0.50696401	0.03667678	0.5012758	10	0.415214827	0.040752213	0.4085258	15
STD BRAIN (g/g)	GAIA	Organ Weights	133.8	0.023052048	0.00295347	0.021771725	20	0.02684144	0.000951734	0.026904725	6	0.021428022	0.001712541	0.021310165	14
STD FEMUR (g/g)	GAIA	Organ Weights	133.8	0.002724141	0.000563613	0.00262713	20	0.003092946	0.000813655	0.002929313	6	0.002566081	0.000346354	0.002623026	14
STD GONADAL FAT PAD (g/g)	GAIA	Organ Weights	133.8	0.005856022	0.002451223	0.005815698	20	0.003879934	0.001990555	0.003303656	6	0.006702917	0.002164026	0.006360534	14
STD HEART (g/g)	GAIA	Organ Weights	133.8	0.00822992	0.001007786	0.00806918	20	0.008527311	0.00126929	0.008216057	6	0.008102467	0.00089801	0.007896814	14
STD LEFT EYE (g/g)	GAIA	Organ Weights	133.8	0.001054621	0.000121406	0.001042186	20	0.00119637	5.29525E-05	0.001192092	6	0.000993871	8.49461E-05	0.000959284	14
STD LEFT GONAD (g/g)	GAIA	Organ Weights	133.8	0.004031067	0.00139273	0.004626886	20	0.002066908	0.000606393	0.001879891	6	0.004872849	0.00038708	0.004736331	14
STD LEFT KIDNEY (g/g)	GAIA	Organ Weights	133.8	0.008627088	0.001180129	0.009004193	20	0.007031288	0.000281773	0.007057109	6	0.009311002	0.000570869	0.009316098	14
STD LIVER (g/g)	GAIA	Organ Weights	133.8	0.051276275	0.009286073	0.048686895	20	0.046521663	0.003121056	0.04673662	6	0.053313966	0.010362351	0.049278575	14
STD LUNGS (g/g)	GAIA	Organ Weights	133.8	0.007024697	0.000692224	0.006919628	20	0.007505342	0.000826915	0.007399737	6	0.006818706	0.000533868	0.00661867	14
STD OVERALL LENGTH (cm/g)	GAIA	Gross Morphology	127.44	0.809330916	0.097550868	0.7743934	25	0.89988972	0.05693056	0.91032875	10	0.74895838	0.06683493	0.7409178	15
STD RIGHT EYE (g/g)	GAIA	Organ Weights	133.8	0.001060227	0.000139281	0.001010772	20	0.001216552	3.29412E-05	0.001214674	6	0.00099323	0.000108731	0.000979099	14
STD RIGHT GONAD (g/g)	GAIA	Organ Weights	133.8	0.003704007	0.001356193	0.004404532	20	0.001779142	0.000300862	0.001820627	6	0.004528949	0.000458702	0.004604537	14
STD RIGHT KIDNEY (g/g)	GAIA	Organ Weights	133.8	0.008742183	0.001174192	0.009099937	20	0.007232563	0.000421799	0.007226984	6	0.009389163	0.000666353	0.00939922	14
STD SPLEEN (g/g)	GAIA	Organ Weights	133.8	0.001892897	0.000361048	0.001795263	20	0.001957878	0.000297753	0.001979075	6	0.001865048	0.000391966	0.001731583	14
STD TAIL LENGTH (cm/g)	GAIA	Gross Morphology	127.44	0.357416428	0.060777698	0.3422757	25	0.39292574	0.078349993	0.42112985	10	0.333743553	0.029749677	0.3252452	15
STEREOTYPIC ACTIVITY COUNT (centroid), % Light	GAIA	Light-Dark Zone Data	72.12	40.6286636	10.19160994	39.74359	25	42.172675	11.93754595	42.300365	10	39.59932267	9.143991128	38.57868	15
STEREOTYPIC ACTIVITY COUNT (centroid), Total	GAIA	Light-Dark Zone Data	72.12	130.48	29.85188436	128	25	134.7	29.77526938	131	10	127.6666667	30.60267651	128	15
STEREOTYPIC ACTIVITY COUNT (centroid), dark	GAIA	Light-Dark Zone Data	72.12	77.42	21.225319	74.5	25	78.25	23.02926882	80.5	10	76.86666667	20.74975617	74	15
STEREOTYPIC ACTIVITY COUNT (centroid), light	GAIA	Light-Dark Zone Data	72.12	53.06	19.05328056	48	25	56.45	20.33668005	48.25	10	50.8	18.5142802	43.5	15
STEREOTYPIC ACTIVITY COUNT (crossover), % Light	GAIA	Light-Dark Zone Data	72.12	39.7998208	10.0820223	37.7551	25	41.514591	11.92989354	41.17857	10	38.65664067	8.902742944	37.7551	15
STEREOTYPIC ACTIVITY COUNT (crossover), Total	GAIA	Light-Dark Zone Data	72.12	131.44	29.34185009	129	25	135.6	29.71606374	131.25	10	128.6666667	29.79313599	126.5	15
STEREOTYPIC ACTIVITY COUNT (crossover), dark	GAIA	Light-Dark Zone Data	72.12	79	20.78160244	77.5	25	79.65	23.10609588	81.5	10	78.56666667	19.91577503	74	15
STEREOTYPIC ACTIVITY COUNT (crossover), light	GAIA	Light-Dark Zone Data	72.12	52.44	19.03139949	46.5	25	55.95	20.50264211	46.75	10	50.1	18.33049762	42	15
STEREOTYPIC ACTIVITY COUNT (query), % Light	GAIA	Light-Dark Zone Data	72.12	40.0516632	10.07438009	37.56098	25	41.790968	11.93953547	41.17857	10	38.89212667	8.873890146	37.56098	15
STEREOTYPIC ACTIVITY COUNT (query), Total	GAIA	Light-Dark Zone Data	72.12	132.44	29.31343549	131	25	136.2	29.53077491	131.25	10	129.9333333	29.9266166	131	15
STEREOTYPIC ACTIVITY COUNT (query), dark	GAIA	Light-Dark Zone Data	72.12	79.28	20.74752997	77.5	25	79.65	23.10609588	81.5	10	79.03333333	19.86334264	74	15
STEREOTYPIC ACTIVITY COUNT (query), light	GAIA	Light-Dark Zone Data	72.12	53.16	18.99710504	48	25	56.55	20.29566182	48.75	10	50.9	18.44412411	43.5	15
STEREOTYPIC ACTIVITY COUNT (whole body), % Light	GAIA	Light-Dark Zone Data	72.12	40.2085764	10.16972227	39.74359	25	41.754055	11.76577799	42.061995	10	39.17825733	9.244488084	37.2093	15
STEREOTYPIC ACTIVITY COUNT (whole body), Total	GAIA	Light-Dark Zone Data	72.12	129.08	29.66854395	127.5	25	133.5	29.86915912	130.5	10	126.1333333	30.20197881	125.5	15
STEREOTYPIC ACTIVITY COUNT (whole body), dark	GAIA	Light-Dark Zone Data	72.12	77.12	21.15088651	75	25	78.1	22.9041481	80.5	10	76.46666667	20.70064411	72	15
STEREOTYPIC ACTIVITY COUNT (whole body), light	GAIA	Light-Dark Zone Data	72.12	51.96	18.88943708	46.5	25	55.4	20.17121161	46.5	10	49.66666667	18.33095223	41	15
STEREOTYPIC ACTIVITY COUNT, 1	GAIA	Open Field	78.56	96.6	26.57693235	87	25	92.5	25.79082524	84	10	99.33333333	27.62676411	89	15
STEREOTYPIC ACTIVITY COUNT, 10	GAIA	Open Field	78.56	98.28	58.04489642	85	25	106.7	52.0599014	97	10	92.66666667	62.84182714	77	15
STEREOTYPIC ACTIVITY COUNT, 11	GAIA	Open Field	78.56	86.52	60.78522298	87	25	122.9	68.53620292	99.5	10	62.26666667	41.69869245	56	15
STEREOTYPIC ACTIVITY COUNT, 12	GAIA	Open Field	78.56	83.72	51.07063736	85	25	90.2	36.22706171	94.5	10	79.4	59.81256438	78	15
STEREOTYPIC ACTIVITY COUNT, 2	GAIA	Open Field	78.56	110.72	36.38168037	107	25	114.6	38.24250108	116.5	10	108.1333333	36.20747095	98	15
STEREOTYPIC ACTIVITY COUNT, 3	GAIA	Open Field	78.56	95.32	41.30548793	92	25	105.3	47.5185344	103.5	10	88.66666667	36.80579664	74	15
STEREOTYPIC ACTIVITY COUNT, 4	GAIA	Open Field	78.56	108.52	37.14624252	102	25	110.9	35.21820867	101	10	106.9333333	39.51395173	102	15
STEREOTYPIC ACTIVITY COUNT, 5	GAIA	Open Field	78.56	89.32	32.95542444	86	25	105.5	37.9363502	104	10	78.53333333	24.99961904	77	15
STEREOTYPIC ACTIVITY COUNT, 6	GAIA	Open Field	78.56	113.32	45.53727411	106	25	130.4	50.92739931	118.5	10	101.9333333	39.24550323	94	15
STEREOTYPIC ACTIVITY COUNT, 7	GAIA	Open Field	78.56	112.08	53.3306666	102	25	131.4	63.80212466	107	10	99.2	42.59644519	84	15
STEREOTYPIC ACTIVITY COUNT, 8	GAIA	Open Field	78.56	97.92	49.35578318	76	25	115.5	50.71105512	102	10	86.2	46.42074659	75	15
STEREOTYPIC ACTIVITY COUNT, 9	GAIA	Open Field	78.56	86.04	50.41699449	73	25	98.7	56.02588687	93.5	10	77.6	46.35545892	62	15
STEREOTYPIC ACTIVITY COUNT, Total	GAIA	Open Field	78.56	1178.36	243.2705764	1141	25	1324.6	220.5771218	1323.5	10	1080.866667	211.4591709	1081	15
STEREOTYPIC EPISODE ACTIVITY COUNT (centroid), % Light	GAIA	Light-Dark Zone Data	72.12	49.7370052	8.302376235	47.62302	25	53.819013	8.955300395	55.455985	10	47.01566667	6.839053053	47.0073	15
STEREOTYPIC EPISODE ACTIVITY COUNT (centroid), Total	GAIA	Light-Dark Zone Data	72.12	727.46	135.1829717	733	25	791	151.7366139	809	10	685.1	108.2594767	692.5	15
STEREOTYPIC EPISODE ACTIVITY COUNT (centroid), dark	GAIA	Light-Dark Zone Data	72.12	365.58	87.84333593	364	25	367.55	105.5865759	364.75	10	364.2666667	77.82463498	363	15
STEREOTYPIC EPISODE ACTIVITY COUNT (centroid), light	GAIA	Light-Dark Zone Data	72.12	361.88	94.4054068	361.5	25	423.45	102.4002089	399.25	10	320.8333333	63.43941617	328.5	15
STEREOTYPIC EPISODE ACTIVITY COUNT (crossover), % Light	GAIA	Light-Dark Zone Data	72.12	48.1497108	8.28846553	45.82133	25	52.10666	9.076301061	54.228715	10	45.51174467	6.794941618	45.38153	15
STEREOTYPIC EPISODE ACTIVITY COUNT (crossover), Total	GAIA	Light-Dark Zone Data	72.12	739.34	134.027805	737.5	25	802.05	153.8277265	827	10	697.5333333	104.4077629	708.5	15
STEREOTYPIC EPISODE ACTIVITY COUNT (crossover), dark	GAIA	Light-Dark Zone Data	72.12	383.12	88.56674508	382	25	386	108.0632531	385	10	381.2	77.00667875	376	15
STEREOTYPIC EPISODE ACTIVITY COUNT (crossover), light	GAIA	Light-Dark Zone Data	72.12	356.22	94.25531373	353	25	416.05	105.2580031	394	10	316.3333333	62.01603095	318	15
STEREOTYPIC EPISODE ACTIVITY COUNT (query), % Light	GAIA	Light-Dark Zone Data	72.12	48.5834732	8.117113481	46.20968	25	52.687481	8.517432197	54.41241	10	45.847468	6.80160812	46.00939	15
STEREOTYPIC EPISODE ACTIVITY COUNT (query), Total	GAIA	Light-Dark Zone Data	72.12	754	136.4947343	754	25	821.2	154.4670407	863.75	10	709.2	105.9430103	715.5	15
STEREOTYPIC EPISODE ACTIVITY COUNT (query), dark	GAIA	Light-Dark Zone Data	72.12	387.58	89.39550231	389	25	391	108.4863023	390.5	10	385.3	78.22992668	376.5	15
STEREOTYPIC EPISODE ACTIVITY COUNT (query), light	GAIA	Light-Dark Zone Data	72.12	366.42	94.33458627	368.5	25	430.2	100.422773	399.5	10	323.9	62.68720535	329	15
STEREOTYPIC EPISODE ACTIVITY COUNT (whole body), % Light	GAIA	Light-Dark Zone Data	72.12	48.9998608	8.330753451	47.46873	25	53.091787	9.009742733	54.937205	10	46.27191	6.845182679	46.37574	15
STEREOTYPIC EPISODE ACTIVITY COUNT (whole body), Total	GAIA	Light-Dark Zone Data	72.12	706.3	134.0226194	711	25	766.2	152.3054679	766.5	10	666.3666667	107.7419978	680	15
STEREOTYPIC EPISODE ACTIVITY COUNT (whole body), dark	GAIA	Light-Dark Zone Data	72.12	360.02	86.67485698	362.5	25	361.1	103.3098898	361.5	10	359.3	77.56329213	362.5	15
STEREOTYPIC EPISODE ACTIVITY COUNT (whole body), light	GAIA	Light-Dark Zone Data	72.12	346.28	93.03136568	335	25	405.1	103.6079148	381.75	10	307.0666667	61.78385904	313.5	15
STEREOTYPIC EPISODE ACTIVITY COUNT, 1	GAIA	Open Field	78.56	818.72	204.7090456	766	25	979.6	191.7968833	1019	10	711.4666667	131.8255702	736	15
STEREOTYPIC EPISODE ACTIVITY COUNT, 10	GAIA	Open Field	78.56	258.24	121.748128	224	25	260.2	112.3286844	260	10	256.9333333	131.5074504	221	15
STEREOTYPIC EPISODE ACTIVITY COUNT, 11	GAIA	Open Field	78.56	223.6	112.6288151	227	25	241.8	87.85442505	254.5	10	211.4666667	128.023361	192	15
STEREOTYPIC EPISODE ACTIVITY COUNT, 12	GAIA	Open Field	78.56	168.44	78.34702717	175	25	175.5	55.18705565	172.5	10	163.7333333	92.22524187	180	15
STEREOTYPIC EPISODE ACTIVITY COUNT, 2	GAIA	Open Field	78.56	487.72	131.9758564	474	25	526.2	133.3398332	495.5	10	462.0666667	129.0982276	452	15
STEREOTYPIC EPISODE ACTIVITY COUNT, 3	GAIA	Open Field	78.56	414.08	105.7216944	431	25	428.5	110.4307224	456	10	404.4666667	105.2309478	418	15
STEREOTYPIC EPISODE ACTIVITY COUNT, 4	GAIA	Open Field	78.56	370.52	79.60795605	387	25	390.7	95.08598448	393	10	357.0666667	67.58007596	358	15
STEREOTYPIC EPISODE ACTIVITY COUNT, 5	GAIA	Open Field	78.56	321.16	87.25569704	308	25	352.5	78.66701977	320.5	10	300.2666667	88.90562144	303	15
STEREOTYPIC EPISODE ACTIVITY COUNT, 6	GAIA	Open Field	78.56	297.6	89.93145538	286	25	342.6	102.2743587	310.5	10	267.6	68.77167191	285	15
STEREOTYPIC EPISODE ACTIVITY COUNT, 7	GAIA	Open Field	78.56	287.56	84.49757393	288	25	299.2	79.240562	282.5	10	279.8	89.67656168	288	15
STEREOTYPIC EPISODE ACTIVITY COUNT, 8	GAIA	Open Field	78.56	256.24	87.01114871	241	25	254.2	84.84076588	246	10	257.6	91.35941581	233	15
STEREOTYPIC EPISODE ACTIVITY COUNT, 9	GAIA	Open Field	78.56	225	91.5623649	248	25	229.4	102.1776231	249	10	222.0666667	87.39194689	241	15
STEREOTYPIC EPISODE ACTIVITY COUNT, Total	GAIA	Open Field	78.56	4128.88	673.9488927	4046	25	4480.4	698.7350793	4299.5	10	3894.533333	563.6270128	3781	15
STEREOTYPIC EPISODE COUNT (centroid), % Light	GAIA	Light-Dark Zone Data	72.12	41.4297292	8.758158677	42.69663	25	43.839793	10.24960182	44.7128	10	39.82302	7.552825451	42.5	15
STEREOTYPIC EPISODE COUNT (centroid), Total	GAIA	Light-Dark Zone Data	72.12	45.44	7.699188269	44.5	25	46.75	8.04587541	46.25	10	44.56666667	7.61311525	44	15
STEREOTYPIC EPISODE COUNT (centroid), dark	GAIA	Light-Dark Zone Data	72.12	26.74	6.466451886	26	25	26.35	6.587235131	27	10	27	6.603570463	26	15
STEREOTYPIC EPISODE COUNT (centroid), light	GAIA	Light-Dark Zone Data	72.12	18.7	4.793659006	19	25	20.4	5.886896938	19.25	10	17.56666667	3.697811451	17.5	15
STEREOTYPIC EPISODE COUNT (crossover), % Light	GAIA	Light-Dark Zone Data	72.12	40.5584148	8.628257579	41.30435	25	43.127887	10.2244195	44.475595	10	38.84543333	7.249820924	41.23711	15
STEREOTYPIC EPISODE COUNT (crossover), Total	GAIA	Light-Dark Zone Data	72.12	46.06	7.730243636	45	25	47.3	8.076715504	47	10	45.23333333	7.659883127	44	15
STEREOTYPIC EPISODE COUNT (crossover), dark	GAIA	Light-Dark Zone Data	72.12	27.5	6.480740698	27	25	27	6.67915497	27.25	10	27.83333333	6.559253732	27	15
STEREOTYPIC EPISODE COUNT (crossover), light	GAIA	Light-Dark Zone Data	72.12	18.56	4.787831799	19	25	20.3	5.907622195	19.25	10	17.4	3.641035959	17	15
STEREOTYPIC EPISODE COUNT (query), % Light	GAIA	Light-Dark Zone Data	72.12	40.6952708	8.574409602	41.46341	25	43.309852	10.16483863	44.475595	10	38.95221667	7.174571102	41.30435	15
STEREOTYPIC EPISODE COUNT (query), Total	GAIA	Light-Dark Zone Data	72.12	46.34	7.713246182	45	25	47.45	8.101611637	47	10	45.6	7.637314412	44.5	15
STEREOTYPIC EPISODE COUNT (query), dark	GAIA	Light-Dark Zone Data	72.12	27.6	6.45174395	27.5	25	27	6.67915497	27.25	10	28	6.5	27.5	15
STEREOTYPIC EPISODE COUNT (query), light	GAIA	Light-Dark Zone Data	72.12	18.74	4.765588456	19	25	20.45	5.861598189	19.25	10	17.6	3.655719589	17.5	15
STEREOTYPIC EPISODE COUNT (whole body), % Light	GAIA	Light-Dark Zone Data	72.12	41.18659	8.602761666	42.69663	25	43.698691	10.09949892	44.461525	10	39.511856	7.333892794	42.20183	15
STEREOTYPIC EPISODE COUNT (whole body), Total	GAIA	Light-Dark Zone Data	72.12	45.06	7.711355264	44.5	25	46.55	8.146062443	46.5	10	44.06666667	7.525828542	43.5	15
[truncated: 9,217 more rows]
