# Supplementary material for: Into the Wild: A novel wild-derived inbred strain resource expands the genomic and phenotypic diversity of laboratory mouse models
Source: PLoS Genet. 2024 Apr 10;20(4):e1011228. doi: 10.1371/journal.pgen.1011228 (PMC11034653; doi:10.1371/journal.pgen.1011228)
Supplement: S26 Table — (CSV) [file pgen.1011228.s038.csv]

STRAIN	PHENOSEX	cor	statistic	p	method	p.adj
B6	BODY WEIGHT (g) F	0.77	31808.33095	1.15E-19	Spearman	9.2E-18
B6	BODY WEIGHT (g) M	0.84	15041.51525	1.97E-23	Spearman	1.576E-21
B6	FAT MASS (g) F	0.22	108438.6941	0.036	Spearman	1
B6	FAT MASS (g) M	0.75	23831.69638	3.42E-16	Spearman	2.736E-14
B6	LEAN MASS (g) F	0.81	26855.69586	1.15E-22	Spearman	9.2E-21
B6	LEAN MASS (g) M	0.86	13585.1368	4.38E-25	Spearman	3.504E-23
B6	TOTAL WATER (g) F	0.8	28052.18561	6.91E-22	Spearman	5.528E-20
B6	TOTAL WATER (g) M	0.85	14352.11672	3.42E-24	Spearman	2.736E-22
GAIA	BODY WEIGHT (g) F	0.85	3225.731759	1.63E-15	Spearman	1.304E-13
GAIA	BODY WEIGHT (g) M	0.84	11500.90942	9.59E-21	Spearman	7.672E-19
GAIA	FAT MASS (g) F	-0.24	27464.07012	0.0861	Spearman	1
GAIA	FAT MASS (g) M	-0.094	76914.39882	0.422	Spearman	1
GAIA	LEAN MASS (g) F	0.89	2517.423634	5.52E-18	Spearman	4.416E-16
GAIA	LEAN MASS (g) M	0.86	9556.758283	1.86E-23	Spearman	1.488E-21
GAIA	TOTAL WATER (g) F	0.87	2896.507044	1.4E-16	Spearman	1.12E-14
GAIA	TOTAL WATER (g) M	0.88	8592.775757	4.94E-25	Spearman	3.952E-23
GAIC	BODY WEIGHT (g) F	0.68	91.21745458	0.0148	Spearman	1
GAIC	BODY WEIGHT (g) M	0.85	18.29047446	0.00391	Spearman	0.3128
GAIC	FAT MASS (g) F	-0.32	377.7823512	0.309	Spearman	1
GAIC	FAT MASS (g) M	0.59	48.80333212	0.0922	Spearman	1
GAIC	LEAN MASS (g) F	0.87	36.14804383	0.000205	Spearman	0.0164
GAIC	LEAN MASS (g) M	0.99	1.522260361	0.000000748	Spearman	0.00005984
GAIC	TOTAL WATER (g) F	0.89	32.06882822	0.000115	Spearman	0.0092
GAIC	TOTAL WATER (g) M	0.92	10.15371241	0.000534	Spearman	0.04272
MANB	BODY WEIGHT (g) F	0.81	5035.970927	1.52E-13	Spearman	1.216E-11
MANB	BODY WEIGHT (g) M	0.67	5989.446025	0.000000143	Spearman	0.00001144
MANB	FAT MASS (g) F	0.33	17673.85229	0.016	Spearman	1
MANB	FAT MASS (g) M	0.38	11391.93111	0.00743	Spearman	0.5944
MANB	LEAN MASS (g) F	0.87	3340.209428	8.12E-18	Spearman	6.496E-16
MANB	LEAN MASS (g) M	0.74	4796.03665	1.9E-09	Spearman	0.000000152
MANB	TOTAL WATER (g) F	0.82	4678.495073	2.68E-14	Spearman	2.144E-12
MANB	TOTAL WATER (g) M	0.75	4661.455298	1.08E-09	Spearman	8.64E-08
MANE	BODY WEIGHT (g) F	0.9	263.7503323	1.08E-09	Spearman	8.64E-08
MANE	BODY WEIGHT (g) M	0.94	271.9782738	1.49E-14	Spearman	1.192E-12
MANE	FAT MASS (g) F	0.41	1523.89992	0.0397	Spearman	1
MANE	FAT MASS (g) M	0.53	2113.930125	0.00261	Spearman	0.2088
MANE	LEAN MASS (g) F	0.96	91.28239931	7.52E-15	Spearman	6.016E-13
MANE	LEAN MASS (g) M	0.92	345.4221299	3.82E-13	Spearman	3.056E-11
MANE	TOTAL WATER (g) F	0.96	111.6784774	7.36E-14	Spearman	5.888E-12
MANE	TOTAL WATER (g) M	0.92	369.4444848	9.46E-13	Spearman	7.568E-11
MANF	BODY WEIGHT (g) F	0.73	38818.03899	6.08E-17	Spearman	4.864E-15
MANF	BODY WEIGHT (g) M	0.81	7470.950316	1.19E-15	Spearman	9.52E-14
MANF	FAT MASS (g) F	0.037	137586.6932	0.722	Spearman	1
MANF	FAT MASS (g) M	-0.17	46471.85358	0.186	Spearman	1
MANF	LEAN MASS (g) F	0.79	29359.75316	7.36E-22	Spearman	5.888E-20
MANF	LEAN MASS (g) M	0.8	7894.218136	5.28E-15	Spearman	4.224E-13
MANF	TOTAL WATER (g) F	0.8	29013.48536	4.5E-22	Spearman	3.6E-20
MANF	TOTAL WATER (g) M	0.8	7749.209151	3.2E-15	Spearman	2.56E-13
SARA	BODY WEIGHT (g) F	0.89	147.5607838	0.000000161	Spearman	0.00001288
SARA	BODY WEIGHT (g) M	0.69	6518.072502	0.000000036	Spearman	0.00000288
SARA	FAT MASS (g) F	0.34	873.1620441	0.138	Spearman	1
SARA	FAT MASS (g) M	0.29	14844.49723	0.0432	Spearman	1
SARA	LEAN MASS (g) F	0.98	25.23948558	2.83E-14	Spearman	2.264E-12
SARA	LEAN MASS (g) M	0.79	4405.708742	1.06E-11	Spearman	8.48E-10
SARA	TOTAL WATER (g) F	0.98	25.23948558	2.83E-14	Spearman	2.264E-12
SARA	TOTAL WATER (g) M	0.79	4375.489754	9.18E-12	Spearman	7.344E-10
SARB	BODY WEIGHT (g) F	0.63	3933.855488	0.0000127	Spearman	0.001016
SARB	BODY WEIGHT (g) M	0.72	5785.871192	3.23E-09	Spearman	2.584E-07
SARB	FAT MASS (g) F	-0.26	13468.39732	0.1	Spearman	1
SARB	FAT MASS (g) M	0.31	14415.31141	0.0297	Spearman	1
SARB	LEAN MASS (g) F	0.78	2374.372634	3.67E-09	Spearman	2.936E-07
SARB	LEAN MASS (g) M	0.76	4915.256328	1.09E-10	Spearman	8.72E-09
SARB	TOTAL WATER (g) F	0.79	2211.505376	1.1E-09	Spearman	0.000000088
SARB	TOTAL WATER (g) M	0.75	5256.881541	4.45E-10	Spearman	3.56E-08
SARC	BODY WEIGHT (g) F	0.87	17614.22264	1.71E-29	Spearman	1.368E-27
SARC	BODY WEIGHT (g) M	0.67	27096.80178	1.43E-11	Spearman	1.144E-09
SARC	FAT MASS (g) F	0.16	112765.2277	0.129	Spearman	1
SARC	FAT MASS (g) M	-0.21	99737.55879	0.0583	Spearman	1
SARC	LEAN MASS (g) F	0.85	20331.87215	7.27E-27	Spearman	5.816E-25
SARC	LEAN MASS (g) M	0.7	24629.48852	6.88E-13	Spearman	5.504E-11
SARC	TOTAL WATER (g) F	0.83	22168.26599	2.69E-25	Spearman	2.152E-23
SARC	TOTAL WATER (g) M	0.7	24931.88469	1.02E-12	Spearman	8.16E-11
TUCB	BODY WEIGHT (g) F	0.81	1341.160116	3.17E-09	Spearman	2.536E-07
TUCB	BODY WEIGHT (g) M	0.91	52.86162309	0.0000034	Spearman	0.000272
TUCB	FAT MASS (g) F	0.57	3104.245001	0.000403	Spearman	0.03224
TUCB	FAT MASS (g) M	0.45	309.485862	0.0945	Spearman	1
TUCB	LEAN MASS (g) F	0.74	1883.908677	0.000000466	Spearman	0.00003728
TUCB	LEAN MASS (g) M	0.87	71.19192587	0.0000217	Spearman	0.001736
TUCB	TOTAL WATER (g) F	0.72	2026.737245	0.00000132	Spearman	0.0001056
TUCB	TOTAL WATER (g) M	0.88	65.08182494	0.0000124	Spearman	0.000992
