# Supplementary material for: Into the Wild: A novel wild-derived inbred strain resource expands the genomic and phenotypic diversity of laboratory mouse models
Source: PLoS Genet. 2024 Apr 10;20(4):e1011228. doi: 10.1371/journal.pgen.1011228 (PMC11034653; doi:10.1371/journal.pgen.1011228)
Supplement: S28 Table — (TXT) [file pgen.1011228.s040.txt]

Phenotype	Sex	B6.mean	B6.sd	B6.cv
INSULIN, lipid	Both	1042.887183	603.6277503	0.578804457
INSULIN, lipid	F	707.9993348	116.8042745	0.164977944
INSULIN, lipid	M	1377.775032	714.7023664	0.518736622
LEPTIN, lipid	Both	5969.359203	5270.377207	0.88290502
LEPTIN, lipid	F	2172.029993	998.9813077	0.459929794
LEPTIN, lipid	M	10241.35456	4790.9046	0.467799896
WBC (x10^3 uL), immune	Both	7.654117647	1.439696404	0.188094366
WBC (x10^3 uL), immune	F	7.402222222	1.803307917	0.243617101
WBC (x10^3 uL), immune	M	7.9375	0.920772191	0.116002796
RBC (x10^6 uL), rbc	Both	11.27058824	0.355676654	0.031557949
RBC (x10^6 uL), rbc	F	11.23222222	0.333233318	0.029667622
RBC (x10^6 uL), rbc	M	11.31375	0.397777307	0.03515875
HGB (g/dL), rbc	Both	16.12352941	0.457615302	0.028381832
HGB (g/dL), rbc	F	16.24444444	0.32829526	0.020209695
HGB (g/dL), rbc	M	15.9875	0.561725657	0.035135303
HCT %, rbc	Both	51.91176471	1.67327611	0.032233081
HCT %, rbc	F	51.94444444	1.41077205	0.027159248
HCT %, rbc	M	51.875	2.030306099	0.039138431
MCV (fL), rbc	Both	46.05882353	1.019226927	0.022128809
MCV (fL), rbc	F	46.24444444	0.751849571	0.01625816
MCV (fL), rbc	M	45.85	1.278391847	0.027882047
MCH (pg), rbc	Both	14.31176471	0.297662462	0.020798446
MCH (pg), rbc	F	14.47777778	0.243812314	0.016840451
MCH (pg), rbc	M	14.125	0.243486579	0.017237988
MCHC (g/dL), rbc	Both	31.07058824	0.408908159	0.013160619
MCHC (g/dL), rbc	F	31.27777778	0.243812314	0.007795065
MCHC (g/dL), rbc	M	30.8375	0.443806586	0.014391782
RDW %, rbc	Both	18.91764706	0.473332988	0.025020711
RDW %, rbc	F	18.87777778	0.460374244	0.024387099
RDW %, rbc	M	18.9625	0.515301576	0.02717477
PLT (x10^3 uL), platelets	Both	1215.411765	386.0765887	0.317650857
PLT (x10^3 uL), platelets	F	1123.333333	456.100866	0.40602451
PLT (x10^3 uL), platelets	M	1319	282.4656743	0.214151383
MPV (fL), platelets	Both	6.664705882	0.211958653	0.031803152
MPV (fL), platelets	F	6.733333333	0.16583124	0.024628402
MPV (fL), platelets	M	6.5875	0.24164614	0.036682526
% NEUT, immune	Both	9.84375	3.701705688	0.376046292
% NEUT, immune	F	10.0125	3.73418092	0.372951902
% NEUT, immune	M	9.675	3.918363361	0.404998797
% LYMPH, immune	Both	84.5375	5.582218794	0.066032457
% LYMPH, immune	F	83.2625	6.326799575	0.075986183
% LYMPH, immune	M	85.8125	4.798939615	0.05592355
% MONO, immune	Both	2.1375	0.686901254	0.321357312
% MONO, immune	F	2.225	0.604152299	0.271529123
% MONO, immune	M	2.05	0.792824967	0.386743886
% EOS, immune	Both	2.575	2.58134332	1.002463425
% EOS, immune	F	3.3625	3.569688862	1.061617505
% EOS, immune	M	1.7875	0.344082631	0.19249378
% BASO, immune	Both	0.90625	0.62232762	0.686706339
% BASO, immune	F	1.1375	0.722965125	0.635573736
% BASO, immune	M	0.675	0.430116263	0.637209279
% RETIC, rbc	Both	3.845294118	0.445184198	0.11577377
% RETIC, rbc	F	3.605555556	0.355812841	0.098684609
% RETIC, rbc	M	4.115	0.388954643	0.094521177
# RETIC (x10^9 cells/L), rbc	Both	433.1529412	50.35622004	0.116255057
# RETIC (x10^9 cells/L), rbc	F	404.5555556	36.4005876	0.089976734
# RETIC (x10^9 cells/L), rbc	M	465.325	45.24747033	0.097238425
# NEUT (x10^3 cells/uL), immune	Both	0.744375	0.245356034	0.32961348
# NEUT (x10^3 cells/uL), immune	F	0.74625	0.28878749	0.386984911
# NEUT (x10^3 cells/uL), immune	M	0.7425	0.21352484	0.287575542
# LYMPH (x10^3 cells/uL), immune	Both	6.580625	1.456220994	0.221289162
# LYMPH (x10^3 cells/uL), immune	F	6.31875	1.782978547	0.282172668
# LYMPH (x10^3 cells/uL), immune	M	6.8425	1.099243246	0.16064936
# MONO (x10^3 cells/uL), immune	Both	0.1625	0.050924781	0.313383269
# MONO (x10^3 cells/uL), immune	F	0.16625	0.051530158	0.309955835
# MONO (x10^3 cells/uL), immune	M	0.15875	0.053569048	0.337442819
# EOS (x10^3 cells/uL), immune	Both	0.1875	0.149599465	0.797863815
# EOS (x10^3 cells/uL), immune	F	0.2325	0.205548048	0.884077625
# EOS (x10^3 cells/uL), immune	M	0.1425	0.032841611	0.230467447
# BASO (x10^3 cells/uL), immune	Both	0.066875	0.038939055	0.582266242
# BASO (x10^3 cells/uL), immune	F	0.0825	0.043996753	0.533293977
# BASO (x10^3 cells/uL), immune	M	0.05125	0.027483761	0.536268516
LCR %, platelets	Both	3.970588235	1.15961454	0.292051069
LCR %, platelets	F	4.444444444	1.170588646	0.263382445
LCR %, platelets	M	3.4375	0.945572389	0.275075604
# NRBC (x10^3cells/uL), rbc	Both	0.019411765	0.014777765	0.761278828
# NRBC (x10^3cells/uL), rbc	F	0.017777778	0.013944334	0.784368775
# NRBC (x10^3cells/uL), rbc	M	0.02125	0.016420806	0.772743794
NRBC %%, rbc	Both	0.270588235	0.225734097	0.834234705
NRBC %%, rbc	F	0.255555556	0.206827894	0.809326542
NRBC %%, rbc	M	0.2875	0.258774585	0.900085512
RET-HE 0, rbc	Both	16.95294118	0.553531443	0.032651057
RET-HE 0, rbc	F	17.05555556	0.654047229	0.038348046
RET-HE 0, rbc	M	16.8375	0.427409138	0.025384359
IRF %, rbc	Both	60.36470588	3.46102246	0.0573352
IRF %, rbc	F	59.52222222	4.427408321	0.074382443
IRF %, rbc	M	61.3125	1.743098637	0.028429743
RDW-SD 0, rbc	Both	23.97058824	1.512764318	0.063109186
RDW-SD 0, rbc	F	24.14444444	1.104661839	0.045752216
RDW-SD 0, rbc	M	23.775	1.937413593	0.081489531
LFR %, rbc	Both	39.63529412	3.46102246	0.08732173
LFR %, rbc	F	40.47777778	4.427408321	0.10937874
LFR %, rbc	M	38.6875	1.743098637	0.045055861
MFR %, rbc	Both	16.36470588	0.969498051	0.059243231
MFR %, rbc	F	16.12222222	1.195593762	0.074158124
MFR %, rbc	M	16.6375	0.595069024	0.035766733
HFR %, rbc	Both	44	3.495175246	0.079435801
HFR %, rbc	F	43.4	4.581484476	0.105564158
HFR %, rbc	M	44.675	1.717764328	0.038450237
PLT-I (x10^3/uL), platelets	Both	1482.058824	340.2301557	0.229565892
PLT-I (x10^3/uL), platelets	F	1421	400.4207162	0.281787978
PLT-I (x10^3/uL), platelets	M	1550.75	266.755506	0.172017092
PLT-0 (x10^3/uL), platelets	Both	1211.647059	388.5091603	0.320645486
PLT-0 (x10^3/uL), platelets	F	1123.333333	456.100866	0.40602451
PLT-0 (x10^3/uL), platelets	M	1311	293.1708424	0.223623831
PCT %, immune	Both	0.978823529	0.212393572	0.216988625
PCT %, immune	F	0.941111111	0.251914889	0.267678158
PCT %, immune	M	1.02125	0.163395882	0.159995968
PDW (fL), platelets	Both	6.947058824	0.287484015	0.041382119
PDW (fL), platelets	F	6.988888889	0.247206616	0.035371376
PDW (fL), platelets	M	6.9	0.338061702	0.04899445
ALB (g/dL), liver	Both	3.552941176	0.166274047	0.046798987
ALB (g/dL), liver	F	3.577777778	0.204803429	0.057243194
ALB (g/dL), liver	M	3.525	0.116496475	0.033048645
ALP (IU/L), liver	Both	81.76470588	32.20157102	0.393832164
ALP (IU/L), liver	F	91	38.62641583	0.424466108
ALP (IU/L), liver	M	71.375	20.78418011	0.291196919
ALT (IU/L), liver	Both	22.70588235	3.057055484	0.134637159
ALT (IU/L), liver	F	23.77777778	3.562926388	0.149842699
ALT (IU/L), liver	M	21.5	1.927248223	0.089639452
AST (IU/L), liver	Both	56.29411765	18.9135028	0.335976539
AST (IU/L), liver	F	65.11111111	15.6799589	0.240818481
AST (IU/L), liver	M	46.375	18.00743894	0.38830057
BUN (mg/dL), liver	Both	24.47058824	2.502939448	0.102283583
BUN (mg/dL), liver	F	24.66666667	3.391164992	0.137479662
BUN (mg/dL), liver	M	24.25	1.035098339	0.042684468
CHOL (mg/dL), lipid	Both	114.5294118	28.20930176	0.246306179
CHOL (mg/dL), lipid	F	91.22222222	9.148466781	0.100287699
CHOL (mg/dL), lipid	M	140.75	15.46193483	0.109853889
GLU (mg/dL), lipid	Both	147	36.67935387	0.249519414
GLU (mg/dL), lipid	F	124.3333333	15.05822035	0.121111692
GLU (mg/dL), lipid	M	172.5	37.58039002	0.217857333
HDLX (mg/dL), lipid	Both	79.19411765	20.84107934	0.263164487
HDLX (mg/dL), lipid	F	61.67777778	6.360773887	0.103129103
HDLX (mg/dL), lipid	M	98.9	10.40576763	0.105215042
TBILC (mg/dL), liver	Both	0.19	0.045	0.236842105
TBILC (mg/dL), liver	F	0.204444444	0.052704628	0.257794374
TBILC (mg/dL), liver	M	0.17375	0.029730936	0.171113302
TP (g/dL), liver	Both	5.858823529	0.22096047	0.037714136
TP (g/dL), liver	F	5.777777778	0.272845092	0.047223189
TP (g/dL), liver	M	5.95	0.09258201	0.015560002
TRIG (mg/dL), lipid	Both	88.05882353	21.69524887	0.246372232
TRIG (mg/dL), lipid	F	73.88888889	9.93031274	0.13439521
TRIG (mg/dL), lipid	M	104	20.3610272	0.195779108
ALB (/GL), liver	Both	1.588235294	0.507299656	0.319410895
ALB (/GL), liver	F	1.777777778	0.440958552	0.248039185
ALB (/GL), liver	M	1.375	0.51754917	0.376399396
CREX (mg/dL), liver	Both	0.111176471	0.031599516	0.284228451
CREX (mg/dL), liver	F	0.118888889	0.030184617	0.253889303
CREX (mg/dL), liver	M	0.1025	0.032841611	0.320405963
GLOB, liver	Both	2.117647059	0.332105582	0.156827636
GLOB, liver	F	2	0	0
GLOB, liver	M	2.25	0.46291005	0.2057378
Iron (ug/dL), rbc	Both	170.2857143	17.12590737	0.100571604
Iron (ug/dL), rbc	F	176.1428571	14.89327109	0.084552228
Iron (ug/dL), rbc	M	164.4285714	18.26524152	0.111083137
RR INTERVAL (ms)	Both	112.5975	10.83184178	0.096199665
RR INTERVAL (ms)	F	110.7373684	9.254847284	0.083574745
RR INTERVAL (ms)	M	114.6764706	12.31246977	0.10736701
HEART RATE (bpm)	Both	537.2444444	46.99000772	0.087464856
HEART RATE (bpm)	F	545.1947368	42.9327701	0.078747587
HEART RATE (bpm)	M	528.3588235	50.96626407	0.096461461
PR INTERVAL (ms)	Both	42.89694444	5.177515576	0.120696605
PR INTERVAL (ms)	F	44.15578947	5.320975595	0.120504597
PR INTERVAL (ms)	M	41.49	4.775214655	0.115093147
P DURATION (ms)	Both	21.70005556	7.92521128	0.365216175
P DURATION (ms)	F	22.32221053	9.28367597	0.415894114
P DURATION (ms)	M	21.00470588	6.281821111	0.299067321
QRS INTERVAL (ms)	Both	10.31388889	1.242523464	0.120470899
QRS INTERVAL (ms)	F	10.20757895	1.273455854	0.124755915
QRS INTERVAL (ms)	M	10.43270588	1.234658645	0.118345006
QT INTERVAL (ms)	Both	53.96027778	9.711339906	0.179972015
QT INTERVAL (ms)	F	54.93368421	10.56053566	0.192241533
QT INTERVAL (ms)	M	52.87235294	8.857490142	0.167525931
QTc (ms)	Both	50.98862306	9.264923819	0.181705707
QTc (ms)	F	52.36952474	10.30979742	0.196866355
QTc (ms)	M	49.44526235	7.962331624	0.161033257
JT INTERVAL (ms)	Both	43.64666667	9.7025864	0.222298451
JT INTERVAL (ms)	F	44.72684211	10.44759199	0.233586623
JT INTERVAL (ms)	M	42.43941176	8.955520274	0.211018954
Tpeak-Tend INTERVAL (ms)	Both	39.81611111	9.947847227	0.249844773
Tpeak-Tend INTERVAL (ms)	F	41.98473684	10.52460048	0.250676824
Tpeak-Tend INTERVAL (ms)	M	37.39235294	8.946208365	0.239252351
P AMPLITUDE (mV)	Both	0.079558333	0.020573366	0.258594736
P AMPLITUDE (mV)	F	0.083993684	0.018635021	0.221862171
P AMPLITUDE (mV)	M	0.074601176	0.022039658	0.295433115
Q AMPLITUDE (mV)	Both	0.005953306	0.0058869	0.988845682
Q AMPLITUDE (mV)	F	0.006289421	0.006936853	1.102939797
Q AMPLITUDE (mV)	M	0.005577647	0.004624944	0.829192652
R AMPLITUDE (mV)	Both	0.683013889	0.187927346	0.275144253
R AMPLITUDE (mV)	F	0.701736842	0.185036508	0.263683615
R AMPLITUDE (mV)	M	0.662088235	0.194564651	0.293865139
S AMPLITUDE (mV)	Both	-0.376575	0.15297985	-0.406240058
S AMPLITUDE (mV)	F	-0.392868421	0.17772872	-0.45238739
S AMPLITUDE (mV)	M	-0.358364706	0.12243436	-0.341647371
ST HEIGHT (mV)	Both	0.051330806	0.038776805	0.755429512
ST HEIGHT (mV)	F	0.070691053	0.027333333	0.386659014
ST HEIGHT (mV)	M	0.029692882	0.0388092	1.307020285
T AMPLITUDE (mV)	Both	0.154176272	0.098547928	0.639189979
T AMPLITUDE (mV)	F	0.192330526	0.072193206	0.375360104
T AMPLITUDE (mV)	M	0.111533282	0.108259936	0.970651395
BODY WEIGHT (g)	Both	24.93330882	4.705729535	0.188732653
BODY WEIGHT (g)	F	21.18942857	1.785974249	0.084286098
BODY WEIGHT (g)	M	28.90409091	3.391259343	0.117328006
ALOPECIA	Both	0.034883721	0.128884816	3.694698046
ALOPECIA	F	0.071428571	0.179284291	2.50998008
ALOPECIA	M	0	0	NaN
LOSS OF FUR COLOR	Both	0.23255814	0.252342294	1.085071865
LOSS OF FUR COLOR	F	0.238095238	0.255883158	1.074709263
LOSS OF FUR COLOR	M	0.227272727	0.254823596	1.121223821
DERMATITIS	Both	0	0	NaN
DERMATITIS	F	0	0	NaN
DERMATITIS	M	0	0	NaN
LOSS OF WHISKERS	Both	0.011627907	0.076249285	6.557438524
LOSS OF WHISKERS	F	0.023809524	0.109108945	4.582575695
LOSS OF WHISKERS	M	0	0	NaN
COAT CONDITION	Both	0.38372093	0.213731287	0.556996688
COAT CONDITION	F	0.428571429	0.179284291	0.418330013
COAT CONDITION	M	0.340909091	0.238365647	0.699205899
PILOERECTION	Both	0.26744186	0.252342294	0.943540752
PILOERECTION	F	0.261904762	0.255883158	0.977008421
PILOERECTION	M	0.272727273	0.254823596	0.934353184
CATARACTS	Both	0	0	NaN
CATARACTS	F	0	0	NaN
CATARACTS	M	0	0	NaN
EYE DISCHARGE SWELLING	Both	0.011627907	0.076249285	6.557438524
EYE DISCHARGE SWELLING	F	0.023809524	0.109108945	4.582575695
EYE DISCHARGE SWELLING	M	0	0	NaN
MICROPHTALMIA	Both	0	0	NaN
MICROPHTALMIA	F	0	0	NaN
MICROPHTALMIA	M	0	0	NaN
CORNEAL OPACITY	Both	0	0	NaN
CORNEAL OPACITY	F	0	0	NaN
CORNEAL OPACITY	M	0	0	NaN
NASAL DISCHARGE	Both	0	0	NaN
NASAL DISCHARGE	F	0	0	NaN
NASAL DISCHARGE	M	0	0	NaN
RECTAL PROLAPSE	Both	0	0	NaN
RECTAL PROLAPSE	F	0	0	NaN
RECTAL PROLAPSE	M	0	0	NaN
PENILE PROLAPSE	Both	0	0	NaN
PENILE PROLAPSE	F	0	0	NaN
PENILE PROLAPSE	M	0	0	NaN
DIARRHEA	Both	0	0	NaN
DIARRHEA	F	0	0	NaN
DIARRHEA	M	0	0	NaN
BODY.CONDITION	Both	0	0	NaN
BODY.CONDITION	F	0	0	NaN
BODY.CONDITION	M	0	0	NaN
GAIT DISORDER	Both	0.174418605	0.241121411	1.382429424
GAIT DISORDER	F	0.142857143	0.231455025	1.620185175
GAIT DISORDER	M	0.204545455	0.25161814	1.230133128
MENACE REFLEX	Both	0.255813953	0.296248227	1.158061252
MENACE REFLEX	F	0.261904762	0.300792604	1.148480851
MENACE REFLEX	M	0.25	0.298807152	1.195228609
TREMOR	Both	0.337209302	0.237068662	0.703031204
TREMOR	F	0.285714286	0.253546276	0.887411967
TREMOR	M	0.386363636	0.214466014	0.555088506
TUMORS	Both	0	0	NaN
TUMORS	F	0	0	NaN
TUMORS	M	0	0	NaN
KYPHOSIS	Both	0.011627907	0.076249285	6.557438524
KYPHOSIS	F	0	0	NaN
KYPHOSIS	M	0.022727273	0.106600358	4.69041576
BREATHING RATE DEPTH	Both	0	0	NaN
BREATHING RATE DEPTH	F	0	0	NaN
BREATHING RATE DEPTH	M	0	0	NaN
TAIL STIFFENING	Both	0.011627907	0.076249285	6.557438524
TAIL STIFFENING	F	0.023809524	0.109108945	4.582575695
TAIL STIFFENING	M	0	0	NaN
MALOCCLUSIONS	Both	0.011627907	0.076249285	6.557438524
MALOCCLUSIONS	F	0.023809524	0.109108945	4.582575695
MALOCCLUSIONS	M	0	0	NaN
DISTENDED ABDOMEN	Both	0	0	NaN
DISTENDED ABDOMEN	F	0	0	NaN
DISTENDED ABDOMEN	M	0	0	NaN
TEMPERATURE	Both	37.75813953	0.565362319	0.014973257
TEMPERATURE	F	37.67142857	0.533987694	0.014174872
TEMPERATURE	M	37.84090909	0.594145317	0.015701138
VESTIBULAR DISTURBANCE	Both	0.034883721	0.128884816	3.694698046
VESTIBULAR DISTURBANCE	F	0.023809524	0.109108945	4.582575695
VESTIBULAR DISTURBANCE	M	0.045454545	0.147122472	3.236694375
RIGHTING REFLEX	Both	0	0	NaN
RIGHTING REFLEX	F	0	0	NaN
RIGHTING REFLEX	M	0	0	NaN
VISION LOSS (VISUAL PLACING)	Both	0.011904762	0.077151675	6.480740698
VISION LOSS (VISUAL PLACING)	F	0.025	0.111803399	4.472135955
VISION LOSS (VISUAL PLACING)	M	0	0	NaN
FRAILTY INDEX SCORE	Both	1.756097561	0.791532937	0.450734034
FRAILTY INDEX SCORE	F	1.775	0.818776366	0.461282459
FRAILTY INDEX SCORE	M	1.738095238	0.784522906	0.451369343
AMBULATORY ACTIVITY COUNT (centroid), dark	Both	727.7093023	134.7733208	0.185202141
AMBULATORY ACTIVITY COUNT (centroid), dark	F	775.8333333	164.3726204	0.211865891
AMBULATORY ACTIVITY COUNT (centroid), dark	M	681.7727273	77.90603731	0.114269806
AMBULATORY ACTIVITY COUNT (centroid), light	Both	813.6627907	228.6700347	0.281037842
AMBULATORY ACTIVITY COUNT (centroid), light	F	800.8809524	218.8763866	0.273294534
AMBULATORY ACTIVITY COUNT (centroid), light	M	825.8636364	242.146757	0.293204285
AMBULATORY ACTIVITY COUNT (crossover), dark	Both	728.8488372	129.6315077	0.177857878
AMBULATORY ACTIVITY COUNT (crossover), dark	F	773.4047619	153.4738267	0.198439206
AMBULATORY ACTIVITY COUNT (crossover), dark	M	686.3181818	85.41572642	0.124454996
AMBULATORY ACTIVITY COUNT (crossover), light	Both	816.0348837	230.0917621	0.281963145
AMBULATORY ACTIVITY COUNT (crossover), light	F	806.7619048	221.3074569	0.2743157
AMBULATORY ACTIVITY COUNT (crossover), light	M	824.8863636	243.0465335	0.294642443
AMBULATORY ACTIVITY COUNT (query), dark	Both	758.1162791	134.7614222	0.177758249
AMBULATORY ACTIVITY COUNT (query), dark	F	802.8809524	163.1542142	0.203210966
AMBULATORY ACTIVITY COUNT (query), dark	M	715.3863636	83.98156428	0.117393298
AMBULATORY ACTIVITY COUNT (query), light	Both	863.4418605	237.3259314	0.274860349
AMBULATORY ACTIVITY COUNT (query), light	F	849.8571429	237.3897188	0.279328968
AMBULATORY ACTIVITY COUNT (query), light	M	876.4090909	242.1076913	0.276249635
AMBULATORY ACTIVITY COUNT (whole body), dark	Both	678.8837209	122.096168	0.179848425
AMBULATORY ACTIVITY COUNT (whole body), dark	F	727.7142857	138.0834504	0.189749539
AMBULATORY ACTIVITY COUNT (whole body), dark	M	632.2727273	83.63849753	0.132282311
AMBULATORY ACTIVITY COUNT (whole body), light	Both	783.5930233	225.8782926	0.288259704
AMBULATORY ACTIVITY COUNT (whole body), light	F	774.5714286	212.375392	0.274184387
AMBULATORY ACTIVITY COUNT (whole body), light	M	792.2045455	242.7496584	0.306422956
AMBULATORY EPISODE COUNT (centroid), dark	Both	1.581395349	0.844662743	0.53412497
AMBULATORY EPISODE COUNT (centroid), dark	F	1.80952381	0.828797178	0.458019493
AMBULATORY EPISODE COUNT (centroid), dark	M	1.363636364	0.819143254	0.600705053
AMBULATORY EPISODE COUNT (centroid), light	Both	1.069767442	0.806088405	0.753517422
AMBULATORY EPISODE COUNT (centroid), light	F	1.214285714	0.92966968	0.765610325
AMBULATORY EPISODE COUNT (centroid), light	M	0.931818182	0.660004591	0.70829761
AMBULATORY EPISODE COUNT (crossover), dark	Both	1.244186047	0.734944872	0.590703355
AMBULATORY EPISODE COUNT (crossover), dark	F	1.404761905	0.784522906	0.558473933
AMBULATORY EPISODE COUNT (crossover), dark	M	1.090909091	0.666125321	0.610614878
AMBULATORY EPISODE COUNT (crossover), light	Both	0.895348837	0.720103659	0.80427162
AMBULATORY EPISODE COUNT (crossover), light	F	1.047619048	0.893095206	0.85249997
AMBULATORY EPISODE COUNT (crossover), light	M	0.75	0.481812056	0.642416074
AMBULATORY EPISODE COUNT (query), dark	Both	1.476744186	0.919067128	0.622360417
AMBULATORY EPISODE COUNT (query), dark	F	1.857142857	0.989227693	0.532661065
AMBULATORY EPISODE COUNT (query), dark	M	1.113636364	0.688888307	0.618593582
AMBULATORY EPISODE COUNT (query), light	Both	1.081395349	0.899273732	0.831586462
AMBULATORY EPISODE COUNT (query), light	F	1.166666667	1.087811258	0.93240965
AMBULATORY EPISODE COUNT (query), light	M	1	0.690065559	0.690065559
AMBULATORY EPISODE COUNT (whole body), dark	Both	1.465116279	0.953660547	0.650911167
AMBULATORY EPISODE COUNT (whole body), dark	F	1.523809524	0.980767435	0.643628629
AMBULATORY EPISODE COUNT (whole body), dark	M	1.409090909	0.946627644	0.671800263
AMBULATORY EPISODE COUNT (whole body), light	Both	1	0.859124693	0.859124693
AMBULATORY EPISODE COUNT (whole body), light	F	1.285714286	1.055597326	0.821020142
AMBULATORY EPISODE COUNT (whole body), light	M	0.727272727	0.505382286	0.694900644
AMBULATORY TIME (centroid), dark	Both	15.10488372	2.680912355	0.177486461
AMBULATORY TIME (centroid), dark	F	15.81785714	2.527762138	0.159804335
AMBULATORY TIME (centroid), dark	M	14.42431818	2.701057243	0.187257187
AMBULATORY TIME (centroid), light	Both	15.56767442	3.463387474	0.222473016
AMBULATORY TIME (centroid), light	F	15.86047619	3.272885923	0.206354833
AMBULATORY TIME (centroid), light	M	15.28818182	3.690642138	0.241404909
AMBULATORY TIME (crossover), dark	Both	14.14348837	2.558076271	0.180866007
AMBULATORY TIME (crossover), dark	F	14.87928571	2.07549168	0.139488664
AMBULATORY TIME (crossover), dark	M	13.44113636	2.815454345	0.2094655
AMBULATORY TIME (crossover), light	Both	14.73511628	3.395577041	0.230441143
AMBULATORY TIME (crossover), light	F	14.98261905	2.962755313	0.197746155
AMBULATORY TIME (crossover), light	M	14.49886364	3.818407151	0.263359064
AMBULATORY TIME (query), dark	Both	15.015	2.692381668	0.179312798
AMBULATORY TIME (query), dark	F	15.86	2.42911558	0.153159873
AMBULATORY TIME (query), dark	M	14.20840909	2.735438237	0.192522486
AMBULATORY TIME (query), light	Both	16.59151163	3.286808145	0.19810179
AMBULATORY TIME (query), light	F	16.70119048	3.38075284	0.20242586
AMBULATORY TIME (query), light	M	16.48681818	3.270699483	0.198382699
AMBULATORY TIME (whole body), dark	Both	14.94697674	2.881355323	0.192771781
AMBULATORY TIME (whole body), dark	F	15.93809524	2.467145859	0.154795527
AMBULATORY TIME (whole body), dark	M	14.00090909	2.981186899	0.212928095
AMBULATORY TIME (whole body), light	Both	14.86651163	3.393801867	0.228285017
AMBULATORY TIME (whole body), light	F	15.22285714	2.717683099	0.17852648
AMBULATORY TIME (whole body), light	M	14.52636364	3.969067055	0.273231977
CLOCKWISE REVOLUTIONS (centroid), dark	Both	1.151162791	0.798323271	0.693492942
CLOCKWISE REVOLUTIONS (centroid), dark	F	1.285714286	0.92966968	0.723076418
CLOCKWISE REVOLUTIONS (centroid), dark	M	1.022727273	0.645077934	0.630742869
CLOCKWISE REVOLUTIONS (centroid), light	Both	1.38372093	0.857996069	0.620064386
CLOCKWISE REVOLUTIONS (centroid), light	F	1.333333333	0.763762616	0.572821962
CLOCKWISE REVOLUTIONS (centroid), light	M	1.431818182	0.954880378	0.666900582
CLOCKWISE REVOLUTIONS (crossover), dark	Both	1.093023256	0.757940615	0.693435031
CLOCKWISE REVOLUTIONS (crossover), dark	F	1.119047619	0.906983488	0.810495883
CLOCKWISE REVOLUTIONS (crossover), dark	M	1.068181818	0.6034712	0.564951762
CLOCKWISE REVOLUTIONS (crossover), light	Both	1.511627907	0.841543169	0.556713174
CLOCKWISE REVOLUTIONS (crossover), light	F	1.428571429	0.746420027	0.522494019
CLOCKWISE REVOLUTIONS (crossover), light	M	1.590909091	0.933967008	0.587064977
CLOCKWISE REVOLUTIONS (query), dark	Both	1.151162791	0.744302836	0.6465661
CLOCKWISE REVOLUTIONS (query), dark	F	1.238095238	0.83094897	0.671151091
CLOCKWISE REVOLUTIONS (query), dark	M	1.068181818	0.660004591	0.617876639
CLOCKWISE REVOLUTIONS (query), light	Both	1.523255814	0.925521014	0.607593948
CLOCKWISE REVOLUTIONS (query), light	F	1.5	0.880340843	0.586893895
CLOCKWISE REVOLUTIONS (query), light	M	1.545454545	0.986927542	0.638600175
CLOCKWISE REVOLUTIONS (whole body), dark	Both	1.023255814	0.816157434	0.797608401
CLOCKWISE REVOLUTIONS (whole body), dark	F	1.19047619	0.828797178	0.696189629
CLOCKWISE REVOLUTIONS (whole body), dark	M	0.863636364	0.789542034	0.914206566
CLOCKWISE REVOLUTIONS (whole body), light	Both	1.279069767	0.874930784	0.684036794
CLOCKWISE REVOLUTIONS (whole body), light	F	1.19047619	0.732737853	0.615499797
CLOCKWISE REVOLUTIONS (whole body), light	M	1.363636364	1.002162165	0.734918921
COUNTER CLOCKWISE REVOLUTIONS (centroid), dark	Both	0.906976744	0.734002514	0.809284823
COUNTER CLOCKWISE REVOLUTIONS (centroid), dark	F	1.023809524	0.798063132	0.779503524
COUNTER CLOCKWISE REVOLUTIONS (centroid), dark	M	0.795454545	0.666531372	0.837925153
COUNTER CLOCKWISE REVOLUTIONS (centroid), light	Both	1.755813953	1.255331928	0.714957257
COUNTER CLOCKWISE REVOLUTIONS (centroid), light	F	2.142857143	1.424279266	0.664663658
COUNTER CLOCKWISE REVOLUTIONS (centroid), light	M	1.386363636	0.962781414	0.694465283
COUNTER CLOCKWISE REVOLUTIONS (crossover), dark	Both	0.88372093	0.807975198	0.914287724
COUNTER CLOCKWISE REVOLUTIONS (crossover), dark	F	1.047619048	0.906983488	0.865756966
COUNTER CLOCKWISE REVOLUTIONS (crossover), dark	M	0.727272727	0.685344417	0.942348573
COUNTER CLOCKWISE REVOLUTIONS (crossover), light	Both	1.779069767	1.216466025	0.683765217
COUNTER CLOCKWISE REVOLUTIONS (crossover), light	F	2.071428571	1.434274331	0.692408298
COUNTER CLOCKWISE REVOLUTIONS (crossover), light	M	1.5	0.912870929	0.608580619
COUNTER CLOCKWISE REVOLUTIONS (query), dark	Both	0.976744186	0.801438353	0.820520218
COUNTER CLOCKWISE REVOLUTIONS (query), dark	F	1.071428571	0.825919401	0.770858108
COUNTER CLOCKWISE REVOLUTIONS (query), dark	M	0.886363636	0.785763477	0.886502385
COUNTER CLOCKWISE REVOLUTIONS (query), light	Both	1.825581395	1.214415992	0.665221499
COUNTER CLOCKWISE REVOLUTIONS (query), light	F	2.119047619	1.456921085	0.687535793
COUNTER CLOCKWISE REVOLUTIONS (query), light	M	1.545454545	0.871630805	0.563996403
COUNTER CLOCKWISE REVOLUTIONS (whole body), dark	Both	0.755813953	0.658028197	0.870621922
COUNTER CLOCKWISE REVOLUTIONS (whole body), dark	F	0.857142857	0.691788572	0.807086668
COUNTER CLOCKWISE REVOLUTIONS (whole body), dark	M	0.659090909	0.624621097	0.947700975
COUNTER CLOCKWISE REVOLUTIONS (whole body), light	Both	1.720930233	1.181717503	0.686673684
COUNTER CLOCKWISE REVOLUTIONS (whole body), light	F	2.071428571	1.316108984	0.635362958
COUNTER CLOCKWISE REVOLUTIONS (whole body), light	M	1.386363636	0.950336008	0.685488268
DURATION (centroid), dark	Both	160.3632558	34.61604348	0.215860194
DURATION (centroid), dark	F	167.7316667	29.2825922	0.174579987
DURATION (centroid), dark	M	153.3297727	38.38988891	0.250374655
DURATION (centroid), light	Both	139.637907	34.61605097	0.247898667
DURATION (centroid), light	F	132.2697619	29.28216622	0.221382165
DURATION (centroid), light	M	146.6711364	38.39031155	0.261744148
DURATION (crossover), dark	Both	161.0715116	34.72735073	0.215602066
DURATION (crossover), dark	F	168.0864286	27.50579108	0.163640761
DURATION (crossover), dark	M	154.3754545	39.94064301	0.258724051
DURATION (crossover), light	Both	138.9283721	34.72753852	0.249967217
DURATION (crossover), light	F	131.9145238	27.50558261	0.208510646
DURATION (crossover), light	M	145.6234091	39.94147312	0.274279207
DURATION (query), dark	Both	163.6972093	34.79150407	0.212535719
DURATION (query), dark	F	171.0402381	27.6731538	0.161793237
DURATION (query), dark	M	156.6879545	39.82677075	0.254178892
DURATION (query), light	Both	145.2680233	33.84572441	0.232988125
DURATION (query), light	F	137.4009524	28.76814452	0.209373691
DURATION (query), light	M	152.7775	37.17393454	0.243320741
DURATION (whole body), dark	Both	154.7330233	33.84520069	0.218732886
DURATION (whole body), dark	F	162.5995238	28.76805467	0.176925824
DURATION (whole body), dark	M	147.2240909	37.17328299	0.252494566
DURATION (whole body), light	Both	136.3034884	34.79128403	0.255248669
DURATION (whole body), light	F	128.9604762	27.67299645	0.214585098
DURATION (whole body), light	M	143.3127273	39.82649644	0.277899229
ENTRY COUNT (centroid), dark	Both	22.74418605	8.350486223	0.367148167
ENTRY COUNT (centroid), dark	F	24.73809524	7.990023541	0.32298459
ENTRY COUNT (centroid), dark	M	20.84090909	8.419628942	0.403995282
ENTRY COUNT (centroid), light	Both	22.79069767	8.297469894	0.364072659
ENTRY COUNT (centroid), light	F	24.76190476	8.072513623	0.326005358
ENTRY COUNT (centroid), light	M	20.90909091	8.248573273	0.394496983
ENTRY COUNT (crossover), dark	Both	13.94186047	5.126041476	0.3676727
ENTRY COUNT (crossover), dark	F	16.11904762	5.307788527	0.329286733
ENTRY COUNT (crossover), dark	M	11.86363636	4.056687067	0.341942971
ENTRY COUNT (crossover), light	Both	13.98837209	5.122880946	0.366224241
ENTRY COUNT (crossover), light	F	16.14285714	5.420200313	0.335764621
ENTRY COUNT (crossover), light	M	11.93181818	3.928817387	0.329272314
ENTRY COUNT (query), dark	Both	19.8255814	7.640652335	0.385393608
ENTRY COUNT (query), dark	F	23.26190476	7.303456455	0.313966398
ENTRY COUNT (query), dark	M	16.54545455	6.548189664	0.395769705
ENTRY COUNT (query), light	Both	29.29069767	11.58058338	0.395367277
ENTRY COUNT (query), light	F	31.0952381	13.45512825	0.432707034
ENTRY COUNT (query), light	M	27.56818182	9.457040026	0.343041848
ENTRY COUNT (whole body), dark	Both	29.24418605	11.60068353	0.396683413
ENTRY COUNT (whole body), dark	F	31.07142857	13.42133164	0.431950903
ENTRY COUNT (whole body), dark	M	27.5	9.543135154	0.347023097
ENTRY COUNT (whole body), light	Both	19.88372093	7.645288939	0.384499912
ENTRY COUNT (whole body), light	F	23.28571429	7.437357442	0.319395718
ENTRY COUNT (whole body), light	M	16.63636364	6.449772639	0.387691252
HORIZONTAL ACTIVITY COUNT (centroid), dark	Both	792.9069767	142.3140916	0.179483969
HORIZONTAL ACTIVITY COUNT (centroid), dark	F	842.2380952	172.2582813	0.204524448
HORIZONTAL ACTIVITY COUNT (centroid), dark	M	745.8181818	86.54582401	0.116041451
HORIZONTAL ACTIVITY COUNT (centroid), light	Both	860.4302326	237.2835751	0.275773173
HORIZONTAL ACTIVITY COUNT (centroid), light	F	846.0714286	227.2997077	0.268653095
HORIZONTAL ACTIVITY COUNT (centroid), light	M	874.1363636	250.9962142	0.287136223
HORIZONTAL ACTIVITY COUNT (crossover), dark	Both	794.5697674	136.7494486	0.172105024
HORIZONTAL ACTIVITY COUNT (crossover), dark	F	840.3333333	159.3502693	0.189627453
HORIZONTAL ACTIVITY COUNT (crossover), dark	M	750.8863636	95.51999689	0.127209657
HORIZONTAL ACTIVITY COUNT (crossover), light	Both	862.744186	238.8135448	0.276806901
HORIZONTAL ACTIVITY COUNT (crossover), light	F	852.3809524	229.104447	0.268781753
HORIZONTAL ACTIVITY COUNT (crossover), light	M	872.6363636	252.7143212	0.28959866
HORIZONTAL ACTIVITY COUNT (query), dark	Both	824.5348837	141.9537314	0.17216219
HORIZONTAL ACTIVITY COUNT (query), dark	F	870.6190476	169.4937244	0.194681847
HORIZONTAL ACTIVITY COUNT (query), dark	M	780.5454545	93.75841665	0.120119099
HORIZONTAL ACTIVITY COUNT (query), light	Both	911.8255814	245.6215121	0.269373351
HORIZONTAL ACTIVITY COUNT (query), light	F	896.8809524	245.4521799	0.273673088
HORIZONTAL ACTIVITY COUNT (query), light	M	926.0909091	250.6899354	0.270696897
HORIZONTAL ACTIVITY COUNT (whole body), dark	Both	741.2906977	130.1928621	0.175629969
HORIZONTAL ACTIVITY COUNT (whole body), dark	F	791.9285714	145.7985156	0.184105639
HORIZONTAL ACTIVITY COUNT (whole body), dark	M	692.9545455	92.97079791	0.134165796
HORIZONTAL ACTIVITY COUNT (whole body), light	Both	829.3255814	234.7404566	0.28304982
HORIZONTAL ACTIVITY COUNT (whole body), light	F	818.7142857	220.656836	0.269516289
HORIZONTAL ACTIVITY COUNT (whole body), light	M	839.4545455	252.2205152	0.300457621
LATENCY (centroid), dark	Both	25.55302326	47.18589799	1.846587682
LATENCY (centroid), dark	F	16.90333333	32.33800942	1.913114342
LATENCY (centroid), dark	M	33.80954545	57.53985629	1.701881984
LATENCY (centroid), light	Both	20.88744186	32.1755854	1.540427287
LATENCY (centroid), light	F	20.18666667	25.80898648	1.278516504
LATENCY (centroid), light	M	21.55636364	37.88393045	1.757436045
LATENCY (crossover), dark	Both	25.90186047	47.39627388	1.829840522
LATENCY (crossover), dark	F	16.90809524	32.34181498	1.912800616
LATENCY (crossover), dark	M	34.48681818	57.78002113	1.67542337
LATENCY (crossover), light	Both	22.29767442	33.01878418	1.480817396
LATENCY (crossover), light	F	20.28666667	25.92371855	1.277869794
LATENCY (crossover), light	M	24.21727273	39.14764898	1.616517658
LATENCY (query), dark	Both	25.48255814	47.1479075	1.850203078
LATENCY (query), dark	F	16.89285714	32.33097727	1.91388449
LATENCY (query), dark	M	33.68181818	57.49888634	1.707119432
LATENCY (query), light	Both	15.56162791	20.07221438	1.289853125
LATENCY (query), light	F	17.2952381	18.31659947	1.059054485
LATENCY (query), light	M	13.90681818	21.91783865	1.576049846
LATENCY (whole body), dark	Both	25.90186047	47.39627388	1.829840522
LATENCY (whole body), dark	F	16.90809524	32.34181498	1.912800616
LATENCY (whole body), dark	M	34.48681818	57.78002113	1.67542337
LATENCY (whole body), light	Both	22.29767442	33.01878418	1.480817396
LATENCY (whole body), light	F	20.28666667	25.92371855	1.277869794
LATENCY (whole body), light	M	24.21727273	39.14764898	1.616517658
MOVEMENT EPISODE COUNT (centroid), dark	Both	39.5	10.05402075	0.254532171
MOVEMENT EPISODE COUNT (centroid), dark	F	42.33333333	9.141024742	0.215929718
MOVEMENT EPISODE COUNT (centroid), dark	M	36.79545455	10.33908337	0.28098806
MOVEMENT EPISODE COUNT (centroid), light	Both	34.12790698	9.391671224	0.275190366
MOVEMENT EPISODE COUNT (centroid), light	F	35.11904762	9.201772604	0.262016576
MOVEMENT EPISODE COUNT (centroid), light	M	33.18181818	9.68743105	0.291949977
MOVEMENT EPISODE COUNT (crossover), dark	Both	30.90697674	8.15931823	0.263996
MOVEMENT EPISODE COUNT (crossover), dark	F	33.9047619	7.664233568	0.226051833
MOVEMENT EPISODE COUNT (crossover), dark	M	28.04545455	7.722738675	0.275365074
MOVEMENT EPISODE COUNT (crossover), light	Both	25.27906977	7.493093904	0.296414938
MOVEMENT EPISODE COUNT (crossover), light	F	26.52380952	7.817410362	0.294731809
MOVEMENT EPISODE COUNT (crossover), light	M	24.09090909	7.145821896	0.296619022
MOVEMENT EPISODE COUNT (query), dark	Both	36.81395349	9.32994619	0.253435051
MOVEMENT EPISODE COUNT (query), dark	F	41.07142857	8.751122377	0.213070806
MOVEMENT EPISODE COUNT (query), dark	M	32.75	8.107536177	0.247558357
MOVEMENT EPISODE COUNT (query), light	Both	40.81395349	12.17238446	0.298240759
MOVEMENT EPISODE COUNT (query), light	F	41.66666667	14.24897657	0.341975438
MOVEMENT EPISODE COUNT (query), light	M	40	10.07708386	0.251927096
MOVEMENT EPISODE COUNT (whole body), dark	Both	45.52325581	12.90346644	0.283447794
MOVEMENT EPISODE COUNT (whole body), dark	F	48.30952381	13.5475793	0.280432888
MOVEMENT EPISODE COUNT (whole body), dark	M	42.86363636	11.95943722	0.279011261
MOVEMENT EPISODE COUNT (whole body), light	Both	31.09302326	9.157520858	0.294520117
MOVEMENT EPISODE COUNT (whole body), light	F	33.5	8.488227141	0.253379915
MOVEMENT EPISODE COUNT (whole body), light	M	28.79545455	9.368969922	0.325362807
MOVEMENT TIME (centroid), dark	Both	129.8622093	22.59893295	0.174022397
MOVEMENT TIME (centroid), dark	F	135.575	20.83089334	0.153648485
MOVEMENT TIME (centroid), dark	M	124.4090909	23.33178241	0.187540816
MOVEMENT TIME (centroid), light	Both	121.3016279	28.23839544	0.23279486
MOVEMENT TIME (centroid), light	F	116.3069048	24.8861644	0.213969794
MOVEMENT TIME (centroid), light	M	126.0693182	30.92286707	0.245284638
MOVEMENT TIME (crossover), dark	Both	130.4083721	22.63634663	0.173580471
MOVEMENT TIME (crossover), dark	F	135.827619	19.38597629	0.142724848
MOVEMENT TIME (crossover), dark	M	125.2354545	24.68778544	0.19713096
MOVEMENT TIME (crossover), light	Both	120.7581395	28.20480238	0.2335644
MOVEMENT TIME (crossover), light	F	116.0554762	23.5501397	0.2029214
MOVEMENT TIME (crossover), light	M	125.2470455	31.93114115	0.254945265
MOVEMENT TIME (query), dark	Both	132.9812791	23.03587893	0.17322648
MOVEMENT TIME (query), dark	F	138.6752381	20.1470956	0.145282574
MOVEMENT TIME (query), dark	M	127.5461364	24.72565787	0.193856581
MOVEMENT TIME (query), light	Both	126.635814	27.68136101	0.218590304
MOVEMENT TIME (query), light	F	121.1595238	24.96309295	0.206034921
MOVEMENT TIME (query), light	M	131.8631818	29.67182576	0.225019792
MOVEMENT TIME (whole body), dark	Both	124.5412791	21.59327439	0.173382468
MOVEMENT TIME (whole body), dark	F	130.7233333	19.39360129	0.14835608
MOVEMENT TIME (whole body), dark	M	118.6402273	22.35260374	0.188406616
MOVEMENT TIME (whole body), light	Both	118.1845349	28.2158115	0.238743686
MOVEMENT TIME (whole body), light	F	113.207381	23.38836028	0.206597486
MOVEMENT TIME (whole body), light	M	122.9354545	31.9824776	0.260156663
REST EPISODE COUNT (centroid), dark	Both	16.41860465	8.284329895	0.504569668
REST EPISODE COUNT (centroid), dark	F	17.33333333	7.371114796	0.425256623
REST EPISODE COUNT (centroid), dark	M	15.54545455	9.158536339	0.589145612
REST EPISODE COUNT (centroid), light	Both	11.09302326	5.116797517	0.461262669
REST EPISODE COUNT (centroid), light	F	10.28571429	5.586974648	0.543178091
REST EPISODE COUNT (centroid), light	M	11.86363636	4.621847235	0.389580993
REST EPISODE COUNT (crossover), dark	Both	16.52325581	8.305157239	0.502634428
REST EPISODE COUNT (crossover), dark	F	17.4047619	7.251929136	0.416663507
REST EPISODE COUNT (crossover), dark	M	15.68181818	9.292272077	0.592550683
REST EPISODE COUNT (crossover), light	Both	10.98837209	5.099589587	0.464089634
REST EPISODE COUNT (crossover), light	F	10.21428571	5.432705193	0.531873236
REST EPISODE COUNT (crossover), light	M	11.72727273	4.767766954	0.406553771
REST EPISODE COUNT (query), dark	Both	16.55813953	8.319662097	0.502451503
REST EPISODE COUNT (query), dark	F	17.47619048	7.277493027	0.416423307
REST EPISODE COUNT (query), dark	M	15.68181818	9.292272077	0.592550683
REST EPISODE COUNT (query), light	Both	11.29069767	5.028765538	0.445390151
REST EPISODE COUNT (query), light	F	10.47619048	5.494261075	0.524452194
REST EPISODE COUNT (query), light	M	12.06818182	4.531097456	0.37545817
REST EPISODE COUNT (whole body), dark	Both	16.20930233	8.162948054	0.503596508
REST EPISODE COUNT (whole body), dark	F	17.14285714	7.340202411	0.428178474
REST EPISODE COUNT (whole body), dark	M	15.31818182	8.958296839	0.58481463
REST EPISODE COUNT (whole body), light	Both	10.95348837	5.124420935	0.467834608
REST EPISODE COUNT (whole body), light	F	10.14285714	5.470701183	0.539364905
REST EPISODE COUNT (whole body), light	M	11.72727273	4.767766954	0.406553771
REST TIME (centroid), dark	Both	30.50046512	17.9361832	0.588062612
REST TIME (centroid), dark	F	32.15571429	16.99094217	0.528395731
REST TIME (centroid), dark	M	28.92045455	19.05553206	0.658894625
REST TIME (centroid), light	Both	18.3355814	10.565887	0.576250448
REST TIME (centroid), light	F	15.96309524	9.47472209	0.593539157
REST TIME (centroid), light	M	20.60022727	11.25961034	0.546576996
REST TIME (crossover), dark	Both	30.66395349	17.95019308	0.585384174
REST TIME (crossover), dark	F	32.25928571	16.79584199	0.520651391
REST TIME (crossover), dark	M	29.14113636	19.2555815	0.660769754
REST TIME (crossover), light	Both	18.1705814	10.58312989	0.582432101
REST TIME (crossover), light	F	15.8597619	9.275490348	0.584844237
REST TIME (crossover), light	M	20.37636364	11.47302905	0.563055767
REST TIME (query), dark	Both	30.71651163	17.97645145	0.585237401
REST TIME (query), dark	F	32.365	16.84485003	0.520465009
REST TIME (query), dark	M	29.14295455	19.25505108	0.660710329
REST TIME (query), light	Both	18.62930233	10.42125733	0.559401374
REST TIME (query), light	F	16.24261905	9.34038712	0.57505425
REST TIME (query), light	M	20.9075	11.08977927	0.530421106
REST TIME (whole body), dark	Both	30.1922093	17.77297136	0.588660842
REST TIME (whole body), dark	F	31.87666667	16.96589294	0.532235479
REST TIME (whole body), dark	M	28.58431818	18.76369946	0.65643334
REST TIME (whole body), light	Both	18.11895349	10.61987672	0.586119763
REST TIME (whole body), light	F	15.75404762	9.335519083	0.592579082
REST TIME (whole body), light	M	20.37636364	11.47302905	0.563055767
STEREOTYPIC ACTIVITY COUNT (centroid), dark	Both	65.19767442	18.60719892	0.285396666
STEREOTYPIC ACTIVITY COUNT (centroid), dark	F	66.4047619	17.96706643	0.270568946
STEREOTYPIC ACTIVITY COUNT (centroid), dark	M	64.04545455	19.54902816	0.305236778
STEREOTYPIC ACTIVITY COUNT (centroid), light	Both	46.76744186	13.32574881	0.284936449
STEREOTYPIC ACTIVITY COUNT (centroid), light	F	45.19047619	12.77837645	0.282767024
STEREOTYPIC ACTIVITY COUNT (centroid), light	M	48.27272727	13.95633264	0.289114235
STEREOTYPIC ACTIVITY COUNT (crossover), dark	Both	65.72093023	18.36738256	0.279475389
STEREOTYPIC ACTIVITY COUNT (crossover), dark	F	66.92857143	17.08016812	0.25519995
STEREOTYPIC ACTIVITY COUNT (crossover), dark	M	64.56818182	19.85021018	0.307430217
STEREOTYPIC ACTIVITY COUNT (crossover), light	Both	46.70930233	13.48554454	0.288712181
STEREOTYPIC ACTIVITY COUNT (crossover), light	F	45.61904762	12.40756298	0.271982069
STEREOTYPIC ACTIVITY COUNT (crossover), light	M	47.75	14.65536632	0.306918666
STEREOTYPIC ACTIVITY COUNT (query), dark	Both	66.41860465	18.4854931	0.278317998
STEREOTYPIC ACTIVITY COUNT (query), dark	F	67.73809524	17.2580554	0.254776213
STEREOTYPIC ACTIVITY COUNT (query), dark	M	65.15909091	19.9089513	0.305543724
STEREOTYPIC ACTIVITY COUNT (query), light	Both	48.38372093	12.99442976	0.268570286
STEREOTYPIC ACTIVITY COUNT (query), light	F	47.02380952	12.55137063	0.266915224
STEREOTYPIC ACTIVITY COUNT (query), light	M	49.68181818	13.56689375	0.273075629
STEREOTYPIC ACTIVITY COUNT (whole body), dark	Both	62.40697674	17.98949952	0.288261032
STEREOTYPIC ACTIVITY COUNT (whole body), dark	F	64.21428571	17.18107347	0.26755843
STEREOTYPIC ACTIVITY COUNT (whole body), dark	M	60.68181818	18.9664776	0.312556185
STEREOTYPIC ACTIVITY COUNT (whole body), light	Both	45.73255814	13.59637068	0.297301774
STEREOTYPIC ACTIVITY COUNT (whole body), light	F	44.14285714	12.64925181	0.28655263
STEREOTYPIC ACTIVITY COUNT (whole body), light	M	47.25	14.57390852	0.308442508
STEREOTYPIC EPISODE ACTIVITY COUNT (centroid), dark	Both	435.8837209	109.1817967	0.250483768
STEREOTYPIC EPISODE ACTIVITY COUNT (centroid), dark	F	458.3333333	136.0635268	0.296865877
STEREOTYPIC EPISODE ACTIVITY COUNT (centroid), dark	M	414.4545455	72.28118195	0.174400746
STEREOTYPIC EPISODE ACTIVITY COUNT (centroid), light	Both	475.0697674	160.9657085	0.338825409
STEREOTYPIC EPISODE ACTIVITY COUNT (centroid), light	F	454.2142857	159.3944456	0.350923453
STEREOTYPIC EPISODE ACTIVITY COUNT (centroid), light	M	494.9772727	163.6246778	0.330570082
STEREOTYPIC EPISODE ACTIVITY COUNT (crossover), dark	Both	443.1511628	107.2344192	0.241981581
STEREOTYPIC EPISODE ACTIVITY COUNT (crossover), dark	F	462.0238095	130.1421796	0.281678513
STEREOTYPIC EPISODE ACTIVITY COUNT (crossover), dark	M	425.1363636	78.56089264	0.184789868
STEREOTYPIC EPISODE ACTIVITY COUNT (crossover), light	Both	479.7209302	163.2074455	0.34021331
STEREOTYPIC EPISODE ACTIVITY COUNT (crossover), light	F	462.0714286	162.8332188	0.352398371
STEREOTYPIC EPISODE ACTIVITY COUNT (crossover), light	M	496.5681818	165.5670124	0.333422516
STEREOTYPIC EPISODE ACTIVITY COUNT (query), dark	Both	455.2325581	110.7771975	0.243341992
STEREOTYPIC EPISODE ACTIVITY COUNT (query), dark	F	474.2619048	136.2040399	0.28719161
STEREOTYPIC EPISODE ACTIVITY COUNT (query), dark	M	437.0681818	78.53196126	0.179678971
STEREOTYPIC EPISODE ACTIVITY COUNT (query), light	Both	501.3023256	166.676338	0.332486664
STEREOTYPIC EPISODE ACTIVITY COUNT (query), light	F	480.5714286	170.5930308	0.354979553
STEREOTYPIC EPISODE ACTIVITY COUNT (query), light	M	521.0909091	164.3344902	0.315366258
STEREOTYPIC EPISODE ACTIVITY COUNT (whole body), dark	Both	400.5116279	101.1209488	0.252479433
STEREOTYPIC EPISODE ACTIVITY COUNT (whole body), dark	F	424.047619	118.1541265	0.2786341
STEREOTYPIC EPISODE ACTIVITY COUNT (whole body), dark	M	378.0454545	77.9266916	0.206130482
STEREOTYPIC EPISODE ACTIVITY COUNT (whole body), light	Both	454.8604651	157.5146753	0.346292297
STEREOTYPIC EPISODE ACTIVITY COUNT (whole body), light	F	436.0714286	153.9115237	0.352950259
STEREOTYPIC EPISODE ACTIVITY COUNT (whole body), light	M	472.7954545	162.3915506	0.343471049
STEREOTYPIC EPISODE COUNT (centroid), dark	Both	27.61627907	7.712726966	0.279281903
STEREOTYPIC EPISODE COUNT (centroid), dark	F	27.45238095	7.47145361	0.272160496
STEREOTYPIC EPISODE COUNT (centroid), dark	M	27.77272727	8.108971036	0.291976044
STEREOTYPIC EPISODE COUNT (centroid), light	Both	20.8255814	5.667244775	0.272129007
STEREOTYPIC EPISODE COUNT (centroid), light	F	19.71428571	5.243022574	0.26595042
STEREOTYPIC EPISODE COUNT (centroid), light	M	21.88636364	5.970027954	0.272773863
STEREOTYPIC EPISODE COUNT (crossover), dark	Both	27.88372093	7.705005492	0.276326302
STEREOTYPIC EPISODE COUNT (crossover), dark	F	27.64285714	7.025209707	0.254141953
STEREOTYPIC EPISODE COUNT (crossover), dark	M	28.11363636	8.462707855	0.301017903
STEREOTYPIC EPISODE COUNT (crossover), light	Both	20.86046512	5.654039413	0.271040908
STEREOTYPIC EPISODE COUNT (crossover), light	F	19.92857143	5.057879285	0.253800394
STEREOTYPIC EPISODE COUNT (crossover), light	M	21.75	6.154266813	0.282954796
STEREOTYPIC EPISODE COUNT (query), dark	Both	28.13953488	7.767702962	0.276042337
STEREOTYPIC EPISODE COUNT (query), dark	F	27.95238095	7.16049014	0.25616745
STEREOTYPIC EPISODE COUNT (query), dark	M	28.31818182	8.472006361	0.299171974
STEREOTYPIC EPISODE COUNT (query), light	Both	21.55813953	5.479626011	0.254178984
STEREOTYPIC EPISODE COUNT (query), light	F	20.42857143	5.084991923	0.248915689
STEREOTYPIC EPISODE COUNT (query), light	M	22.63636364	5.738719407	0.253517725
STEREOTYPIC EPISODE COUNT (whole body), dark	Both	26.29069767	7.342985443	0.279299756
STEREOTYPIC EPISODE COUNT (whole body), dark	F	26.47619048	6.894701209	0.260411377
STEREOTYPIC EPISODE COUNT (whole body), dark	M	26.11363636	7.905591478	0.302738055
STEREOTYPIC EPISODE COUNT (whole body), light	Both	20.41860465	5.667293627	0.277555383
STEREOTYPIC EPISODE COUNT (whole body), light	F	19.26190476	5.095633051	0.264544608
STEREOTYPIC EPISODE COUNT (whole body), light	M	21.52272727	6.073904512	0.282208869
STEREOTYPY TIME (centroid), dark	Both	9.545	3.815176773	0.399704219
STEREOTYPY TIME (centroid), dark	F	9.679047619	3.493316697	0.360915333
STEREOTYPY TIME (centroid), dark	M	9.417045455	4.177783264	0.443640554
STEREOTYPY TIME (centroid), light	Both	5.76872093	1.997764552	0.346309793
STEREOTYPY TIME (centroid), light	F	5.269047619	1.682639756	0.319344192
STEREOTYPY TIME (centroid), light	M	6.245681818	2.190359448	0.350699813
STEREOTYPY TIME (crossover), dark	Both	9.591976744	3.799525368	0.396114948
STEREOTYPY TIME (crossover), dark	F	9.732142857	3.41327503	0.350721838
STEREOTYPY TIME (crossover), dark	M	9.458181818	4.211736308	0.44530084
STEREOTYPY TIME (crossover), light	Both	5.71755814	1.998962342	0.349618192
STEREOTYPY TIME (crossover), light	F	5.270238095	1.625032674	0.308341415
STEREOTYPY TIME (crossover), light	M	6.144545455	2.255132722	0.367013759
STEREOTYPY TIME (query), dark	Both	9.662209302	3.799341312	0.393216623
STEREOTYPY TIME (query), dark	F	9.828095238	3.427751623	0.348770697
STEREOTYPY TIME (query), dark	M	9.503863636	4.198359354	0.441752903
STEREOTYPY TIME (query), light	Both	5.946860465	1.932766344	0.32500617
STEREOTYPY TIME (query), light	F	5.463809524	1.625618271	0.297524697
STEREOTYPY TIME (query), light	M	6.407954545	2.120921104	0.330982545
STEREOTYPY TIME (whole body), dark	Both	9.311395349	3.67753902	0.394950368
STEREOTYPY TIME (whole body), dark	F	9.407619048	3.351014257	0.356202163
STEREOTYPY TIME (whole body), dark	M	9.219545455	4.041772039	0.438391682
STEREOTYPY TIME (whole body), light	Both	5.666511628	2.005313043	0.353888455
STEREOTYPY TIME (whole body), light	F	5.171666667	1.629757139	0.315131899
STEREOTYPY TIME (whole body), light	M	6.138863636	2.243729321	0.365495873
TOTAL DISTANCE (centroid), dark	Both	336.8553488	67.1438835	0.199325567
TOTAL DISTANCE (centroid), dark	F	362.6578571	67.2275635	0.185374623
TOTAL DISTANCE (centroid), dark	M	312.2256818	58.40373882	0.187056166
TOTAL DISTANCE (centroid), light	Both	467.5080233	156.0042564	0.333693217
TOTAL DISTANCE (centroid), light	F	467.7038095	163.2074636	0.348954745
TOTAL DISTANCE (centroid), light	M	467.3211364	152.6640694	0.326679145
TOTAL DISTANCE (crossover), dark	Both	333.745	66.61166059	0.19958849
TOTAL DISTANCE (crossover), dark	F	358.3954762	65.40123238	0.18248342
TOTAL DISTANCE (crossover), dark	M	310.215	60.10753477	0.193760891
TOTAL DISTANCE (crossover), light	Both	470.6188372	152.7773955	0.324630855
TOTAL DISTANCE (crossover), light	F	471.9661905	160.3710256	0.339793462
TOTAL DISTANCE (crossover), light	M	469.3327273	148.9434759	0.317351566
TOTAL DISTANCE (query), dark	Both	351.4054651	69.12761114	0.196717519
TOTAL DISTANCE (query), dark	F	375.5319048	71.06105195	0.189227736
TOTAL DISTANCE (query), dark	M	328.3756818	60.08601333	0.182979486
TOTAL DISTANCE (query), light	Both	493.2267442	155.6654973	0.31560636
TOTAL DISTANCE (query), light	F	492.8721429	164.42711	0.33361007
TOTAL DISTANCE (query), light	M	493.5652273	150.7130235	0.305355838
TOTAL DISTANCE (whole body), dark	Both	311.1363953	64.14296717	0.206157069
TOTAL DISTANCE (whole body), dark	F	337.4888095	60.89175055	0.180425984
TOTAL DISTANCE (whole body), dark	M	285.9818182	57.79328488	0.20208727
TOTAL DISTANCE (whole body), light	Both	452.9589535	152.5866705	0.336866441
TOTAL DISTANCE (whole body), light	F	454.8314286	158.3137768	0.348071322
TOTAL DISTANCE (whole body), light	M	451.1715909	150.6279103	0.333859475
TOTAL DISTANCE X AXIS (centroid), dark	Both	34.1177907	16.10324344	0.471989631
TOTAL DISTANCE X AXIS (centroid), dark	F	40.62619048	17.03790289	0.419382243
TOTAL DISTANCE X AXIS (centroid), dark	M	27.90522727	12.62414311	0.452393488
TOTAL DISTANCE X AXIS (centroid), light	Both	152.0161628	73.85845315	0.485859213
TOTAL DISTANCE X AXIS (centroid), light	F	152.187381	76.05723491	0.499760456
TOTAL DISTANCE X AXIS (centroid), light	M	151.8527273	73.49043454	0.483958608
TOTAL DISTANCE X AXIS (crossover), dark	Both	33.25023256	15.86641864	0.477182185
TOTAL DISTANCE X AXIS (crossover), dark	F	39.09928571	16.38081517	0.418954333
TOTAL DISTANCE X AXIS (crossover), dark	M	27.66704545	13.45604941	0.486356573
TOTAL DISTANCE X AXIS (crossover), light	Both	152.8836047	73.08903944	0.478069834
TOTAL DISTANCE X AXIS (crossover), light	F	153.7142857	75.54331864	0.491452816
TOTAL DISTANCE X AXIS (crossover), light	M	152.0906818	72.44049787	0.476298068
TOTAL DISTANCE X AXIS (query), dark	Both	36.30360465	16.75556536	0.461539991
TOTAL DISTANCE X AXIS (query), dark	F	42.91714286	17.63353223	0.410873862
TOTAL DISTANCE X AXIS (query), dark	M	29.99068182	13.41169544	0.447195416
TOTAL DISTANCE X AXIS (query), light	Both	155.2466279	74.09519169	0.477274081
TOTAL DISTANCE X AXIS (query), light	F	156.2319048	76.57538933	0.490139255
TOTAL DISTANCE X AXIS (query), light	M	154.3061364	73.44205406	0.475950314
TOTAL DISTANCE X AXIS (whole body), dark	Both	30.88755814	15.27756495	0.494618736
TOTAL DISTANCE X AXIS (whole body), dark	F	36.58190476	16.09643497	0.440010849
TOTAL DISTANCE X AXIS (whole body), dark	M	25.45204545	12.5169227	0.491784549
TOTAL DISTANCE X AXIS (whole body), light	Both	149.8302326	72.76150905	0.485626351
TOTAL DISTANCE X AXIS (whole body), light	F	149.8961905	74.45614242	0.496718043
TOTAL DISTANCE X AXIS (whole body), light	M	149.7672727	72.86106834	0.48649526
TOTAL DISTANCE Y AXIS (centroid), dark	Both	109.5311628	34.87318833	0.318385996
TOTAL DISTANCE Y AXIS (centroid), dark	F	118.2166667	28.22372953	0.238745774
TOTAL DISTANCE Y AXIS (centroid), dark	M	101.2404545	39.06641771	0.385877542
TOTAL DISTANCE Y AXIS (centroid), light	Both	86.37360465	40.80472722	0.472421261
TOTAL DISTANCE Y AXIS (centroid), light	F	95.49595238	44.13946881	0.462212981
TOTAL DISTANCE Y AXIS (centroid), light	M	77.66590909	36.21992281	0.466355486
TOTAL DISTANCE Y AXIS (crossover), dark	Both	108.7819767	34.92986158	0.321099714
TOTAL DISTANCE Y AXIS (crossover), dark	F	116.9392857	27.41809322	0.234464347
TOTAL DISTANCE Y AXIS (crossover), dark	M	100.9954545	39.92715334	0.395336142
TOTAL DISTANCE Y AXIS (crossover), light	Both	87.1227907	40.46492256	0.464458522
TOTAL DISTANCE Y AXIS (crossover), light	F	96.77333333	44.02618523	0.454941291
TOTAL DISTANCE Y AXIS (crossover), light	M	77.91090909	35.30980795	0.453207495
TOTAL DISTANCE Y AXIS (query), dark	Both	112.9533721	35.18512109	0.31150129
TOTAL DISTANCE Y AXIS (query), dark	F	120.3709524	28.31396796	0.235222596
TOTAL DISTANCE Y AXIS (query), dark	M	105.8729545	40.06170145	0.378394101
TOTAL DISTANCE Y AXIS (query), light	Both	93.56593023	41.09556821	0.439215087
TOTAL DISTANCE Y AXIS (query), light	F	102.307619	44.29135485	0.432923327
TOTAL DISTANCE Y AXIS (query), light	M	85.22159091	36.87847654	0.432736307
TOTAL DISTANCE Y AXIS (whole body), dark	Both	102.3397674	34.05263461	0.332740981
TOTAL DISTANCE Y AXIS (whole body), dark	F	111.4061905	26.92305285	0.241665681
TOTAL DISTANCE Y AXIS (whole body), dark	M	93.68545455	38.31665549	0.408992577
TOTAL DISTANCE Y AXIS (whole body), light	Both	82.95081395	40.68531537	0.49047518
TOTAL DISTANCE Y AXIS (whole body), light	F	93.34071429	44.09702607	0.472430776
TOTAL DISTANCE Y AXIS (whole body), light	M	73.03318182	35.32203755	0.48364369
VERTICAL ACTIVITY COUNT (centroid), dark	Both	12.41860465	6.380709612	0.513802459
VERTICAL ACTIVITY COUNT (centroid), dark	F	11.23809524	6.100448852	0.54283655
VERTICAL ACTIVITY COUNT (centroid), dark	M	13.54545455	6.577213716	0.485566113
VERTICAL ACTIVITY COUNT (centroid), light	Both	25.1744186	15.6737131	0.62260477
VERTICAL ACTIVITY COUNT (centroid), light	F	21.61904762	18.13829151	0.838995863
VERTICAL ACTIVITY COUNT (centroid), light	M	28.56818182	12.3811449	0.43338932
VERTICAL ACTIVITY COUNT (crossover), dark	Both	12.41860465	6.380709612	0.513802459
VERTICAL ACTIVITY COUNT (crossover), dark	F	11.23809524	6.100448852	0.54283655
VERTICAL ACTIVITY COUNT (crossover), dark	M	13.54545455	6.577213716	0.485566113
VERTICAL ACTIVITY COUNT (crossover), light	Both	25.1744186	15.6737131	0.62260477
VERTICAL ACTIVITY COUNT (crossover), light	F	21.61904762	18.13829151	0.838995863
VERTICAL ACTIVITY COUNT (crossover), light	M	28.56818182	12.3811449	0.43338932
VERTICAL ACTIVITY COUNT (query), dark	Both	12.41860465	6.380709612	0.513802459
VERTICAL ACTIVITY COUNT (query), dark	F	11.23809524	6.100448852	0.54283655
VERTICAL ACTIVITY COUNT (query), dark	M	13.54545455	6.577213716	0.485566113
VERTICAL ACTIVITY COUNT (query), light	Both	25.1744186	15.6737131	0.62260477
VERTICAL ACTIVITY COUNT (query), light	F	21.61904762	18.13829151	0.838995863
VERTICAL ACTIVITY COUNT (query), light	M	28.56818182	12.3811449	0.43338932
VERTICAL ACTIVITY COUNT (whole body), dark	Both	12.41860465	6.380709612	0.513802459
VERTICAL ACTIVITY COUNT (whole body), dark	F	11.23809524	6.100448852	0.54283655
VERTICAL ACTIVITY COUNT (whole body), dark	M	13.54545455	6.577213716	0.485566113
VERTICAL ACTIVITY COUNT (whole body), light	Both	25.1744186	15.6737131	0.62260477
VERTICAL ACTIVITY COUNT (whole body), light	F	21.61904762	18.13829151	0.838995863
VERTICAL ACTIVITY COUNT (whole body), light	M	28.56818182	12.3811449	0.43338932
VERTICAL ACTIVITY TIME (centroid), dark	Both	3.221046512	5.423687526	1.683827758
VERTICAL ACTIVITY TIME (centroid), dark	F	3.535	7.679034119	2.172286879
VERTICAL ACTIVITY TIME (centroid), dark	M	2.921363636	1.574971037	0.539121873
VERTICAL ACTIVITY TIME (centroid), light	Both	8.391395349	6.479559373	0.772167095
VERTICAL ACTIVITY TIME (centroid), light	F	7.506428571	7.866574881	1.047978384
VERTICAL ACTIVITY TIME (centroid), light	M	9.236136364	4.847933023	0.524887554
VERTICAL ACTIVITY TIME (crossover), dark	Both	3.218953488	5.410546641	1.680840267
VERTICAL ACTIVITY TIME (crossover), dark	F	3.530714286	7.65972589	2.169455037
VERTICAL ACTIVITY TIME (crossover), dark	M	2.921363636	1.574971037	0.539121873
VERTICAL ACTIVITY TIME (crossover), light	Both	8.395697674	6.496104105	0.773742023
VERTICAL ACTIVITY TIME (crossover), light	F	7.515238095	7.896211509	1.050693459
VERTICAL ACTIVITY TIME (crossover), light	M	9.236136364	4.847933023	0.524887554
VERTICAL ACTIVITY TIME (query), dark	Both	3.221744186	5.428068463	1.684822925
VERTICAL ACTIVITY TIME (query), dark	F	3.536428571	7.685470568	2.173229407
VERTICAL ACTIVITY TIME (query), dark	M	2.921363636	1.574971037	0.539121873
VERTICAL ACTIVITY TIME (query), light	Both	8.42255814	6.601185804	0.783750696
VERTICAL ACTIVITY TIME (query), light	F	7.570238095	8.083342359	1.067779145
VERTICAL ACTIVITY TIME (query), light	M	9.236136364	4.847933023	0.524887554
VERTICAL ACTIVITY TIME (whole body), dark	Both	3.171511628	5.113509597	1.612325666
VERTICAL ACTIVITY TIME (whole body), dark	F	3.433571429	7.222552032	2.103510057
VERTICAL ACTIVITY TIME (whole body), dark	M	2.921363636	1.574971037	0.539121873
VERTICAL ACTIVITY TIME (whole body), light	Both	8.390813953	6.477329782	0.77195488
VERTICAL ACTIVITY TIME (whole body), light	F	7.505238095	7.862577261	1.047611969
VERTICAL ACTIVITY TIME (whole body), light	M	9.236136364	4.847933023	0.524887554
VERTICAL EPISODE COUNT (centroid), dark	Both	8.046511628	3.807595719	0.473198312
VERTICAL EPISODE COUNT (centroid), dark	F	7.833333333	3.85465087	0.49208309
VERTICAL EPISODE COUNT (centroid), dark	M	8.25	3.84134773	0.465617907
VERTICAL EPISODE COUNT (centroid), light	Both	12.96511628	6.674752848	0.514823986
VERTICAL EPISODE COUNT (centroid), light	F	11.11904762	7.385635995	0.664232788
VERTICAL EPISODE COUNT (centroid), light	M	14.72727273	5.522092583	0.374956904
VERTICAL EPISODE COUNT (crossover), dark	Both	8	3.719318934	0.464914867
VERTICAL EPISODE COUNT (crossover), dark	F	7.738095238	3.66271432	0.473335389
VERTICAL EPISODE COUNT (crossover), dark	M	8.25	3.84134773	0.465617907
VERTICAL EPISODE COUNT (crossover), light	Both	12.91860465	6.624207259	0.512764918
VERTICAL EPISODE COUNT (crossover), light	F	11.02380952	7.263739035	0.658913692
VERTICAL EPISODE COUNT (crossover), light	M	14.72727273	5.522092583	0.374956904
VERTICAL EPISODE COUNT (query), dark	Both	8.034883721	3.783415169	0.470873668
VERTICAL EPISODE COUNT (query), dark	F	7.80952381	3.802881113	0.486954289
VERTICAL EPISODE COUNT (query), dark	M	8.25	3.84134773	0.465617907
VERTICAL EPISODE COUNT (query), light	Both	13.10465116	6.90544828	0.526946364
VERTICAL EPISODE COUNT (query), light	F	11.4047619	7.886093849	0.691473782
VERTICAL EPISODE COUNT (query), light	M	14.72727273	5.522092583	0.374956904
VERTICAL EPISODE COUNT (whole body), dark	Both	8.186046512	4.196119602	0.512594156
VERTICAL EPISODE COUNT (whole body), dark	F	8.119047619	4.633855743	0.570738831
VERTICAL EPISODE COUNT (whole body), dark	M	8.25	3.84134773	0.465617907
VERTICAL EPISODE COUNT (whole body), light	Both	12.95348837	6.660843248	0.514212315
VERTICAL EPISODE COUNT (whole body), light	F	11.0952381	7.352922969	0.662709796
VERTICAL EPISODE COUNT (whole body), light	M	14.72727273	5.522092583	0.374956904
TOTAL DISTANCE (cm), 1	Both	1927.555833	409.6296005	0.212512444
TOTAL DISTANCE (cm), 1	F	2014.836842	456.2470866	0.226443689
TOTAL DISTANCE (cm), 1	M	1830.006471	337.2181803	0.184271578
HORIZONTAL ACTIVITY COUNT, 1	Both	2436.805556	340.8154775	0.139861581
HORIZONTAL ACTIVITY COUNT, 1	F	2511.894737	344.7399817	0.137243005
HORIZONTAL ACTIVITY COUNT, 1	M	2352.882353	325.8975841	0.138509936
REST TIME (s), 1	Both	28.71111111	11.44996738	0.398799173
REST TIME (s), 1	F	28.09684211	11.9603131	0.425681757
REST TIME (s), 1	M	29.39764706	11.17613503	0.380171073
REST EPISODE COUNT, 1	Both	18.88888889	7.281199971	0.385475293
REST EPISODE COUNT, 1	F	18.89473684	7.526949632	0.398362237
REST EPISODE COUNT, 1	M	18.88235294	7.227398849	0.382759441
MOVEMENT TIME (s), 1	Both	271.2897222	11.44940934	0.042203624
MOVEMENT TIME (s), 1	F	271.9042105	11.95962249	0.04398469
MOVEMENT TIME (s), 1	M	270.6029412	11.17568553	0.041299202
MOVEMENT EPISODE COUNT, 1	Both	19.83333333	7.28403342	0.367262189
MOVEMENT EPISODE COUNT, 1	F	19.84210526	7.559123684	0.380963793
MOVEMENT EPISODE COUNT, 1	M	19.82352941	7.195791254	0.362992437
STEREOTYPY TIME (s), 1	Both	9.928333333	3.366102027	0.339039989
STEREOTYPY TIME (s), 1	F	9.760526316	3.531204506	0.361784231
STEREOTYPY TIME (s), 1	M	10.11588235	3.269080641	0.323163173
STEREOTYPIC EPISODE COUNT, 1	Both	39.58333333	7.473285757	0.188798798
STEREOTYPIC EPISODE COUNT, 1	F	38	5.840471823	0.153696627
STEREOTYPIC EPISODE COUNT, 1	M	41.35294118	8.802990802	0.2128746
STEREOTYPIC ACTIVITY COUNT, 1	Both	90	18.36456215	0.204050691
STEREOTYPIC ACTIVITY COUNT, 1	F	87.05263158	16.50411963	0.189587831
STEREOTYPIC ACTIVITY COUNT, 1	M	93.29411765	20.23537962	0.216898773
STEREOTYPIC EPISODE ACTIVITY COUNT, 1	Both	1443.777778	271.6217024	0.188132624
STEREOTYPIC EPISODE ACTIVITY COUNT, 1	F	1460.210526	245.0268872	0.167802439
STEREOTYPIC EPISODE ACTIVITY COUNT, 1	M	1425.411765	305.234553	0.21413781
VERTICAL EPISODE COUNT, 1	Both	36.80555556	8.252512845	0.224219217
VERTICAL EPISODE COUNT, 1	F	35.57894737	9.435840594	0.265208537
VERTICAL EPISODE COUNT, 1	M	38.17647059	6.710395798	0.175773079
VERTICAL ACTIVITY COUNT, 1	Both	74.08333333	18.3526954	0.247730422
VERTICAL ACTIVITY COUNT, 1	F	69.63157895	18.83026679	0.270427112
VERTICAL ACTIVITY COUNT, 1	M	79.05882353	16.97229576	0.214679336
VERTICAL ACTIVITY TIME (s), 1	Both	24.24166667	6.632093184	0.273582393
VERTICAL ACTIVITY TIME (s), 1	F	22.15684211	5.786154022	0.261145248
VERTICAL ACTIVITY TIME (s), 1	M	26.57176471	6.900852516	0.259706218
LEFT FRONT TIME LEGACY (s), 1	Both	33.26861111	10.16544684	0.305556694
LEFT FRONT TIME LEGACY (s), 1	F	32.65473684	9.460240406	0.289704996
LEFT FRONT TIME LEGACY (s), 1	M	33.95470588	11.15425318	0.328503896
RIGHT FRONT TIME LEGACY (s), 1	Both	34.06555556	10.998254	0.32285556
RIGHT FRONT TIME LEGACY (s), 1	F	30.86631579	7.690666934	0.249160508
RIGHT FRONT TIME LEGACY (s), 1	M	37.64117647	13.12727975	0.34874786
LEFT REAR TIME LEGACY (s), 1	Both	27.30555556	8.101218055	0.296687538
LEFT REAR TIME LEGACY (s), 1	F	29.17210526	7.92594935	0.271696173
LEFT REAR TIME LEGACY (s), 1	M	25.21941176	8.008154025	0.317539287
RIGHT REAR TIME LEGACY (s), 1	Both	31.44972222	10.68013897	0.339594064
RIGHT REAR TIME LEGACY (s), 1	F	31.96315789	9.736714625	0.304623049
RIGHT REAR TIME LEGACY (s), 1	M	30.87588235	11.92480663	0.386217518
CLOCKWISE REVOLUTIONS, 1	Both	7.166666667	2.863564213	0.399567099
CLOCKWISE REVOLUTIONS, 1	F	7.842105263	3.304259169	0.421348485
CLOCKWISE REVOLUTIONS, 1	M	6.411764706	2.123052741	0.331118317
COUNTER CLOCKWISE REVOLUTIONS, 1	Both	7.083333333	2.998809288	0.423361311
COUNTER CLOCKWISE REVOLUTIONS, 1	F	7.368421053	3.112885876	0.422463083
COUNTER CLOCKWISE REVOLUTIONS, 1	M	6.764705882	2.926803114	0.432657852
MARGIN TIME LEGACY (s), 1	Both	256.0719444	16.12326072	0.062963792
MARGIN TIME LEGACY (s), 1	F	257.4568421	18.07289101	0.07019775
MARGIN TIME LEGACY (s), 1	M	254.5241176	14.01357782	0.055057957
MARGIN DISTANCE LEGACY (cm), 1	Both	1491.036389	382.1627444	0.256306786
MARGIN DISTANCE LEGACY (cm), 1	F	1564.791053	418.6083772	0.267517108
MARGIN DISTANCE LEGACY (cm), 1	M	1408.604706	329.6427263	0.234020748
CENTER TIME LEGACY (s), 1	Both	43.92861111	16.12301339	0.367027616
CENTER TIME LEGACY (s), 1	F	42.54315789	18.07289101	0.424813105
CENTER TIME LEGACY (s), 1	M	45.47705882	14.01281724	0.308129365
CENTER DISTANCE LEGACY (cm), 1	Both	436.5197222	117.0339562	0.268106915
CENTER DISTANCE LEGACY (cm), 1	F	450.0463158	117.827069	0.261810984
CENTER DISTANCE LEGACY (cm), 1	M	421.4017647	117.8275789	0.279608651
TOTAL DISTANCE X AXIS (cm), 1	Both	638.3586111	164.0956068	0.257058656
TOTAL DISTANCE X AXIS (cm), 1	F	668.1942105	179.9661941	0.269332166
TOTAL DISTANCE X AXIS (cm), 1	M	605.0129412	142.2280207	0.235082609
TOTAL DISTANCE Y AXIS (cm), 1	Both	566.1388889	171.41646	0.302781638
TOTAL DISTANCE Y AXIS (cm), 1	F	596.3489474	199.2558712	0.334126307
TOTAL DISTANCE Y AXIS (cm), 1	M	532.3747059	131.5896107	0.247174799
AMBULATORY ACTIVITY COUNT, 1	Both	2346.805556	345.8848545	0.147385391
AMBULATORY ACTIVITY COUNT, 1	F	2424.842105	350.9840552	0.144745117
AMBULATORY ACTIVITY COUNT, 1	M	2259.588235	328.3323505	0.145306275
AMBULATORY TIME (s), 1	Both	36.89055556	4.045812611	0.109670688
AMBULATORY TIME (s), 1	F	37.26526316	4.505995227	0.120916769
AMBULATORY TIME (s), 1	M	36.47176471	3.551230835	0.097369317
AMBULATORY EPISODE COUNT, 1	Both	1.111111111	1.063089239	0.956780315
AMBULATORY EPISODE COUNT, 1	F	1.368421053	1.256561725	0.918256645
AMBULATORY EPISODE COUNT, 1	M	0.823529412	0.727606875	0.883522634
FRACTION TIME MOVING, 1	Both	0.904299083	0.038164713	0.04220364
FRACTION TIME MOVING, 1	F	0.906347379	0.039865421	0.043984703
FRACTION TIME MOVING, 1	M	0.902009812	0.037252305	0.041299223
FRACTION TIME RESTING, 1	Both	0.095703704	0.038166561	0.398799202
FRACTION TIME RESTING, 1	F	0.093656141	0.03986771	0.425681755
FRACTION TIME RESTING, 1	M	0.097992158	0.03725379	0.380171138
FRACTION TIME VERTICAL, 1	Both	0.080805557	0.022106979	0.273582412
FRACTION TIME VERTICAL, 1	F	0.073856142	0.019287183	0.261145286
FRACTION TIME VERTICAL, 1	M	0.088572549	0.023002843	0.259706231
FRACTION TIME CENTER, 1	Both	0.1464287	0.053743371	0.367027577
FRACTION TIME CENTER, 1	F	0.141810525	0.060242961	0.424813043
FRACTION TIME CENTER, 1	M	0.15159019	0.046709387	0.308129354
FRACTION TIME MARGINS, 1	Both	0.85357315	0.053744193	0.062963781
FRACTION TIME MARGINS, 1	F	0.858189468	0.060242953	0.07019773
FRACTION TIME MARGINS, 1	M	0.848413735	0.046711929	0.055057959
FRACTION TIME AMBULATORY, 1	Both	0.122968517	0.013486031	0.109670597
FRACTION TIME AMBULATORY, 1	F	0.124217546	0.015019972	0.120916672
FRACTION TIME AMBULATORY, 1	M	0.121572543	0.011837424	0.09736922
TOTAL DISTANCE (cm), 2	Both	1100.320833	243.1679841	0.220997346
TOTAL DISTANCE (cm), 2	F	1115.173684	250.4261217	0.224562438
TOTAL DISTANCE (cm), 2	M	1083.720588	241.3320895	0.222688479
HORIZONTAL ACTIVITY COUNT, 2	Both	1860.083333	193.5773563	0.104069185
HORIZONTAL ACTIVITY COUNT, 2	F	1878.684211	187.5837747	0.099848486
HORIZONTAL ACTIVITY COUNT, 2	M	1839.294118	203.7503879	0.110776404
REST TIME (s), 2	Both	49.36638889	12.58383842	0.254907007
REST TIME (s), 2	F	51.75473684	12.34511436	0.238531101
REST TIME (s), 2	M	46.69705882	12.67283254	0.271383956
REST EPISODE COUNT, 2	Both	30.52777778	7.228855318	0.236795989
REST EPISODE COUNT, 2	F	32.26315789	7.400015805	0.229364275
REST EPISODE COUNT, 2	M	28.58823529	6.718061695	0.234993928
MOVEMENT TIME (s), 2	Both	250.6355556	12.58449623	0.050210339
MOVEMENT TIME (s), 2	F	248.2478947	12.34690586	0.049736196
MOVEMENT TIME (s), 2	M	253.3041176	12.67262357	0.050029284
MOVEMENT EPISODE COUNT, 2	Both	31.44444444	7.197001139	0.228879895
MOVEMENT EPISODE COUNT, 2	F	33.21052632	7.420534178	0.223439222
MOVEMENT EPISODE COUNT, 2	M	29.47058824	6.596567735	0.223835632
STEREOTYPY TIME (s), 2	Both	15.6825	4.951030124	0.315704137
STEREOTYPY TIME (s), 2	F	15.23789474	5.597371982	0.36733237
STEREOTYPY TIME (s), 2	M	16.17941176	4.228184407	0.261331158
STEREOTYPIC EPISODE COUNT, 2	Both	50.36111111	8.414792342	0.167089092
STEREOTYPIC EPISODE COUNT, 2	F	49.31578947	10.10529362	0.204909903
STEREOTYPIC EPISODE COUNT, 2	M	51.52941176	6.104482442	0.118465983
STEREOTYPIC ACTIVITY COUNT, 2	Both	118.2777778	23.41746736	0.197987042
STEREOTYPIC ACTIVITY COUNT, 2	F	116.2105263	28.1377148	0.242127075
STEREOTYPIC ACTIVITY COUNT, 2	M	120.5882353	17.26650958	0.143185689
STEREOTYPIC EPISODE ACTIVITY COUNT, 2	Both	1157.527778	165.1775644	0.142698575
STEREOTYPIC EPISODE ACTIVITY COUNT, 2	F	1154.631579	162.557754	0.140787552
STEREOTYPIC EPISODE ACTIVITY COUNT, 2	M	1160.764706	173.0135578	0.14905136
VERTICAL EPISODE COUNT, 2	Both	32.75	9.391105214	0.286751304
VERTICAL EPISODE COUNT, 2	F	30.10526316	10.25180058	0.340531838
VERTICAL EPISODE COUNT, 2	M	35.70588235	7.556162269	0.211622337
VERTICAL ACTIVITY COUNT, 2	Both	67.22222222	23.16414854	0.34459064
VERTICAL ACTIVITY COUNT, 2	F	64.47368421	27.06651975	0.419807245
VERTICAL ACTIVITY COUNT, 2	M	70.29411765	18.18228776	0.258660161
VERTICAL ACTIVITY TIME (s), 2	Both	23.15055556	6.836997229	0.295327566
VERTICAL ACTIVITY TIME (s), 2	F	21.69736842	7.742797974	0.356854243
VERTICAL ACTIVITY TIME (s), 2	M	24.77470588	5.431246539	0.21922547
LEFT FRONT TIME LEGACY (s), 2	Both	31.97166667	11.88744728	0.371811936
LEFT FRONT TIME LEGACY (s), 2	F	31.41736842	12.5180722	0.398444326
LEFT FRONT TIME LEGACY (s), 2	M	32.59117647	11.49156913	0.352597555
RIGHT FRONT TIME LEGACY (s), 2	Both	32.81333333	11.58179853	0.352960134
RIGHT FRONT TIME LEGACY (s), 2	F	33.40157895	10.47712072	0.31367142
RIGHT FRONT TIME LEGACY (s), 2	M	32.15588235	13.0025195	0.404358971
LEFT REAR TIME LEGACY (s), 2	Both	27.205	11.81600839	0.434332233
LEFT REAR TIME LEGACY (s), 2	F	26.93894737	8.574141288	0.318280487
LEFT REAR TIME LEGACY (s), 2	M	27.50235294	14.91747655	0.542407284
RIGHT REAR TIME LEGACY (s), 2	Both	30.05888889	15.25100386	0.507370845
RIGHT REAR TIME LEGACY (s), 2	F	29.52526316	15.15009914	0.513123255
RIGHT REAR TIME LEGACY (s), 2	M	30.65529412	15.80712423	0.515640926
CLOCKWISE REVOLUTIONS, 2	Both	3.444444444	2.144020848	0.622457666
CLOCKWISE REVOLUTIONS, 2	F	3.789473684	2.097060042	0.553390844
CLOCKWISE REVOLUTIONS, 2	M	3.058823529	2.192902991	0.716910593
COUNTER CLOCKWISE REVOLUTIONS, 2	Both	4.027777778	1.715244441	0.425853792
COUNTER CLOCKWISE REVOLUTIONS, 2	F	3.947368421	1.71508614	0.434488489
COUNTER CLOCKWISE REVOLUTIONS, 2	M	4.117647059	1.763602596	0.428303488
MARGIN TIME LEGACY (s), 2	Both	251.265	18.06733809	0.07190551
MARGIN TIME LEGACY (s), 2	F	251.8236842	20.01715021	0.079488751
MARGIN TIME LEGACY (s), 2	M	250.6405882	16.20203053	0.064642485
MARGIN DISTANCE LEGACY (cm), 2	Both	786.9841667	218.7212389	0.277923303
MARGIN DISTANCE LEGACY (cm), 2	F	793.2884211	229.8519427	0.289745743
MARGIN DISTANCE LEGACY (cm), 2	M	779.9382353	212.3956709	0.272323706
CENTER TIME LEGACY (s), 2	Both	48.73666667	18.06816806	0.370730485
CENTER TIME LEGACY (s), 2	F	48.17789474	20.01632961	0.415467087
CENTER TIME LEGACY (s), 2	M	49.36117647	16.20518778	0.328298249
CENTER DISTANCE LEGACY (cm), 2	Both	313.3361111	97.13561043	0.310004519
CENTER DISTANCE LEGACY (cm), 2	F	321.8857895	88.74047763	0.27568933
CENTER DISTANCE LEGACY (cm), 2	M	303.7805882	107.6881077	0.354493051
TOTAL DISTANCE X AXIS (cm), 2	Both	336.7019444	122.6890104	0.364384621
TOTAL DISTANCE X AXIS (cm), 2	F	321.9468421	110.0036442	0.341682632
TOTAL DISTANCE X AXIS (cm), 2	M	353.1929412	136.9914652	0.387865807
TOTAL DISTANCE Y AXIS (cm), 2	Both	297.1986111	94.40955004	0.317664843
TOTAL DISTANCE Y AXIS (cm), 2	F	320.3084211	115.3597725	0.360152169
TOTAL DISTANCE Y AXIS (cm), 2	M	271.37	56.4195929	0.207906522
AMBULATORY ACTIVITY COUNT, 2	Both	1741.805556	197.7351503	0.113523091
AMBULATORY ACTIVITY COUNT, 2	F	1762.473684	199.2378167	0.113044421
AMBULATORY ACTIVITY COUNT, 2	M	1718.705882	199.4933472	0.116071836
AMBULATORY TIME (s), 2	Both	28.63527778	3.937494843	0.137505034
AMBULATORY TIME (s), 2	F	28.56473684	4.405464244	0.15422737
AMBULATORY TIME (s), 2	M	28.71411765	3.473911806	0.120982711
AMBULATORY EPISODE COUNT, 2	Both	1.027777778	0.999603096	0.972586796
AMBULATORY EPISODE COUNT, 2	F	1.210526316	1.134261746	0.936998833
AMBULATORY EPISODE COUNT, 2	M	0.823529412	0.808957208	0.982305181
FRACTION TIME MOVING, 2	Both	0.83545185	0.041948316	0.050210334
FRACTION TIME MOVING, 2	F	0.827492984	0.041156349	0.049736191
FRACTION TIME MOVING, 2	M	0.844347053	0.042242074	0.050029279
FRACTION TIME RESTING, 2	Both	0.16455463	0.041946124	0.254906982
FRACTION TIME RESTING, 2	F	0.172515784	0.041150373	0.238531058
FRACTION TIME RESTING, 2	M	0.155656869	0.042242778	0.271383966
FRACTION TIME VERTICAL, 2	Both	0.077168519	0.022789993	0.295327587
FRACTION TIME VERTICAL, 2	F	0.072324561	0.025809327	0.356854252
FRACTION TIME VERTICAL, 2	M	0.082582355	0.018104159	0.219225506
FRACTION TIME CENTER, 2	Both	0.162455568	0.060227234	0.3707305
FRACTION TIME CENTER, 2	F	0.160592992	0.066721106	0.415467106
FRACTION TIME CENTER, 2	M	0.164537271	0.0540173	0.328298261
FRACTION TIME MARGINS, 2	Both	0.837549992	0.060224455	0.071905505
FRACTION TIME MARGINS, 2	F	0.839412268	0.066723835	0.079488753
FRACTION TIME MARGINS, 2	M	0.835468624	0.054006755	0.064642469
FRACTION TIME AMBULATORY, 2	Both	0.095450926	0.013124985	0.13750506
FRACTION TIME AMBULATORY, 2	F	0.095215786	0.01468488	0.15422737
FRACTION TIME AMBULATORY, 2	M	0.095713731	0.011579713	0.120982776
TOTAL DISTANCE (cm), 3	Both	1025.798889	289.3173083	0.282040965
TOTAL DISTANCE (cm), 3	F	1105.186316	310.2333551	0.280706837
TOTAL DISTANCE (cm), 3	M	937.0717647	242.8573395	0.259166212
HORIZONTAL ACTIVITY COUNT, 3	Both	1757.777778	236.6038414	0.134603955
HORIZONTAL ACTIVITY COUNT, 3	F	1825.315789	221.2477376	0.121210663
HORIZONTAL ACTIVITY COUNT, 3	M	1682.294118	236.4727164	0.14056562
REST TIME (s), 3	Both	56.99472222	16.65144052	0.292157587
REST TIME (s), 3	F	56.3	15.84602824	0.281456985
REST TIME (s), 3	M	57.77117647	17.96751996	0.311011841
REST EPISODE COUNT, 3	Both	33.38888889	8.093305091	0.242395161
REST EPISODE COUNT, 3	F	32.94736842	8.369745013	0.254033794
REST EPISODE COUNT, 3	M	33.88235294	7.99908083	0.236083983
MOVEMENT TIME (s), 3	Both	243.0066667	16.65130282	0.068522
MOVEMENT TIME (s), 3	F	243.7021053	15.84518524	0.065018664
MOVEMENT TIME (s), 3	M	242.2294118	17.9680075	0.074177646
MOVEMENT EPISODE COUNT, 3	Both	34.22222222	8.149009094	0.238120396
MOVEMENT EPISODE COUNT, 3	F	33.78947368	8.508681497	0.251814561
MOVEMENT EPISODE COUNT, 3	M	34.70588235	7.958994172	0.229326951
STEREOTYPY TIME (s), 3	Both	16.26444444	5.177704646	0.318345005
STEREOTYPY TIME (s), 3	F	15.06473684	3.589838078	0.238294111
STEREOTYPY TIME (s), 3	M	17.60529412	6.366054624	0.361598879
STEREOTYPIC EPISODE COUNT, 3	Both	50.52777778	8.310014994	0.164464288
STEREOTYPIC EPISODE COUNT, 3	F	49.36842105	8.693615322	0.176096686
STEREOTYPIC EPISODE COUNT, 3	M	51.82352941	7.915453983	0.152738613
STEREOTYPIC ACTIVITY COUNT, 3	Both	120.8055556	24.41875093	0.202132682
STEREOTYPIC ACTIVITY COUNT, 3	F	117.6315789	23.46205098	0.199453677
STEREOTYPIC ACTIVITY COUNT, 3	M	124.3529412	25.68545594	0.206552862
STEREOTYPIC EPISODE ACTIVITY COUNT, 3	Both	1082.138889	181.1645113	0.167413364
STEREOTYPIC EPISODE ACTIVITY COUNT, 3	F	1105.315789	172.1362679	0.155734922
STEREOTYPIC EPISODE ACTIVITY COUNT, 3	M	1056.235294	192.6381094	0.182381814
VERTICAL EPISODE COUNT, 3	Both	32.61111111	10.2407527	0.314026488
VERTICAL EPISODE COUNT, 3	F	30.26315789	9.054416389	0.299189411
VERTICAL EPISODE COUNT, 3	M	35.23529412	11.10478169	0.315160749
VERTICAL ACTIVITY COUNT, 3	Both	62.83333333	21.26768172	0.338477693
VERTICAL ACTIVITY COUNT, 3	F	57.05263158	18.34385663	0.321525162
VERTICAL ACTIVITY COUNT, 3	M	69.29411765	22.95311718	0.331241929
VERTICAL ACTIVITY TIME (s), 3	Both	22.13166667	6.904682262	0.311982029
VERTICAL ACTIVITY TIME (s), 3	F	20.47684211	6.378794777	0.311512622
VERTICAL ACTIVITY TIME (s), 3	M	23.98117647	7.185174739	0.299617275
LEFT FRONT TIME LEGACY (s), 3	Both	34.49888889	26.45246721	0.766762875
LEFT FRONT TIME LEGACY (s), 3	F	30.99315789	10.23177027	0.330129969
LEFT FRONT TIME LEGACY (s), 3	M	38.41705882	37.17505359	0.967670476
RIGHT FRONT TIME LEGACY (s), 3	Both	30.70194444	14.49319758	0.472061227
RIGHT FRONT TIME LEGACY (s), 3	F	35.88684211	13.02446248	0.362931418
RIGHT FRONT TIME LEGACY (s), 3	M	24.90705882	14.17906898	0.569279138
LEFT REAR TIME LEGACY (s), 3	Both	32.81166667	17.70242171	0.539516078
LEFT REAR TIME LEGACY (s), 3	F	34.38210526	18.48655385	0.53767952
LEFT REAR TIME LEGACY (s), 3	M	31.05647059	17.17078039	0.552888981
RIGHT REAR TIME LEGACY (s), 3	Both	32.94666667	11.07032455	0.336007423
RIGHT REAR TIME LEGACY (s), 3	F	35.67684211	11.27391584	0.316000946
RIGHT REAR TIME LEGACY (s), 3	M	29.89529412	10.31259431	0.344957112
CLOCKWISE REVOLUTIONS, 3	Both	4	1.942016625	0.485504156
CLOCKWISE REVOLUTIONS, 3	F	3.894736842	1.728671193	0.443848009
CLOCKWISE REVOLUTIONS, 3	M	4.117647059	2.204607475	0.535404672
COUNTER CLOCKWISE REVOLUTIONS, 3	Both	3.138888889	2.099697635	0.66893022
COUNTER CLOCKWISE REVOLUTIONS, 3	F	3.157894737	2.034785216	0.644348652
COUNTER CLOCKWISE REVOLUTIONS, 3	M	3.117647059	2.232777221	0.716173826
MARGIN TIME LEGACY (s), 3	Both	253.1566667	23.56668072	0.09309129
MARGIN TIME LEGACY (s), 3	F	256.0294737	22.14405525	0.086490258
MARGIN TIME LEGACY (s), 3	M	249.9458824	25.34766682	0.10141262
MARGIN DISTANCE LEGACY (cm), 3	Both	740.3027778	291.5771509	0.393862025
MARGIN DISTANCE LEGACY (cm), 3	F	819.5015789	318.2415125	0.388335448
MARGIN DISTANCE LEGACY (cm), 3	M	651.7864706	237.2013205	0.363924891
CENTER TIME LEGACY (s), 3	Both	46.84361111	23.56677627	0.503094781
CENTER TIME LEGACY (s), 3	F	43.97052632	22.14405525	0.50361133
CENTER TIME LEGACY (s), 3	M	50.05470588	25.34778198	0.506401577
CENTER DISTANCE LEGACY (cm), 3	Both	285.4966667	101.068878	0.354010711
CENTER DISTANCE LEGACY (cm), 3	F	285.6857895	112.4658109	0.393669601
CENTER DISTANCE LEGACY (cm), 3	M	285.2852941	90.08559805	0.315773718
TOTAL DISTANCE X AXIS (cm), 3	Both	335.3252778	141.5274472	0.42206018
TOTAL DISTANCE X AXIS (cm), 3	F	351.1057895	149.8737581	0.42686211
TOTAL DISTANCE X AXIS (cm), 3	M	317.6882353	133.8638499	0.421368609
TOTAL DISTANCE Y AXIS (cm), 3	Both	276.9941667	103.4312447	0.373405859
TOTAL DISTANCE Y AXIS (cm), 3	F	320.6942105	114.7389774	0.357783127
TOTAL DISTANCE Y AXIS (cm), 3	M	228.1529412	61.55439533	0.269794441
AMBULATORY ACTIVITY COUNT, 3	Both	1636.972222	242.9423784	0.148409591
AMBULATORY ACTIVITY COUNT, 3	F	1707.684211	218.5233404	0.127964725
AMBULATORY ACTIVITY COUNT, 3	M	1557.941176	250.6250862	0.160869415
AMBULATORY TIME (s), 3	Both	26.69166667	4.492980239	0.168328951
AMBULATORY TIME (s), 3	F	27.72052632	4.085882842	0.147395572
AMBULATORY TIME (s), 3	M	25.54176471	4.76608754	0.186599775
AMBULATORY EPISODE COUNT, 3	Both	1.222222222	1.14918881	0.94024539
AMBULATORY EPISODE COUNT, 3	F	1.315789474	1.249561327	0.949666608
AMBULATORY EPISODE COUNT, 3	M	1.117647059	1.053704948	0.942788638
FRACTION TIME MOVING, 3	Both	0.810022228	0.055504341	0.068521997
FRACTION TIME MOVING, 3	F	0.812340358	0.052817294	0.065018676
FRACTION TIME MOVING, 3	M	0.807431376	0.059893344	0.074177627
FRACTION TIME RESTING, 3	Both	0.189982404	0.055504798	0.292157573
FRACTION TIME RESTING, 3	F	0.187666663	0.052820098	0.281457011
FRACTION TIME RESTING, 3	M	0.192570585	0.059891722	0.311011787
FRACTION TIME VERTICAL, 3	Both	0.073772219	0.023015602	0.311981973
FRACTION TIME VERTICAL, 3	F	0.068256137	0.021262647	0.311512599
FRACTION TIME VERTICAL, 3	M	0.079937252	0.023950574	0.299617184
FRACTION TIME CENTER, 3	Both	0.156145373	0.078555925	0.503094796
FRACTION TIME CENTER, 3	F	0.146568426	0.073813522	0.503611345
FRACTION TIME CENTER, 3	M	0.166849019	0.08449261	0.506401599
FRACTION TIME MARGINS, 3	Both	0.843855556	0.07855561	0.093091299
FRACTION TIME MARGINS, 3	F	0.853431579	0.073813528	0.08649027
FRACTION TIME MARGINS, 3	M	0.833152941	0.084492229	0.101412627
FRACTION TIME AMBULATORY, 3	Both	0.088972221	0.014976598	0.168328922
FRACTION TIME AMBULATORY, 3	F	0.092401753	0.013619604	0.147395521
FRACTION TIME AMBULATORY, 3	M	0.085139216	0.015886958	0.186599773
TOTAL DISTANCE (cm), 4	Both	951.6713889	228.5815782	0.240189608
TOTAL DISTANCE (cm), 4	F	980.6063158	257.9839914	0.263086202
TOTAL DISTANCE (cm), 4	M	919.3323529	193.1716069	0.210121624
HORIZONTAL ACTIVITY COUNT, 4	Both	1630.805556	207.5040543	0.127240218
HORIZONTAL ACTIVITY COUNT, 4	F	1655.894737	229.6134178	0.13866426
HORIZONTAL ACTIVITY COUNT, 4	M	1602.764706	182.465589	0.113844277
REST TIME (s), 4	Both	68.60638889	18.10746762	0.263932673
REST TIME (s), 4	F	74.01947368	17.93576299	0.242311409
REST TIME (s), 4	M	62.55647059	16.78245138	0.268276826
REST EPISODE COUNT, 4	Both	39.19444444	9.032700733	0.2304587
REST EPISODE COUNT, 4	F	43.05263158	8.682509137	0.201671973
REST EPISODE COUNT, 4	M	34.88235294	7.499019544	0.214980324
MOVEMENT TIME (s), 4	Both	231.395	18.10769016	0.078254457
MOVEMENT TIME (s), 4	F	225.9826316	17.93583776	0.079368214
MOVEMENT TIME (s), 4	M	237.4441176	16.78346771	0.070683864
MOVEMENT EPISODE COUNT, 4	Both	40.05555556	9.067822055	0.226381133
MOVEMENT EPISODE COUNT, 4	F	43.84210526	8.877331668	0.202484156
MOVEMENT EPISODE COUNT, 4	M	35.82352941	7.42660163	0.207310719
STEREOTYPY TIME (s), 4	Both	16.93166667	5.42602854	0.320466298
STEREOTYPY TIME (s), 4	F	16.43368421	5.862799114	0.356755006
STEREOTYPY TIME (s), 4	M	17.48823529	5.011120428	0.286542372
STEREOTYPIC EPISODE COUNT, 4	Both	50	8.684962373	0.173699247
STEREOTYPIC EPISODE COUNT, 4	F	49.52631579	9.990931561	0.201729755
STEREOTYPIC EPISODE COUNT, 4	M	50.52941176	7.220782913	0.142902572
STEREOTYPIC ACTIVITY COUNT, 4	Both	122.4444444	27.63997565	0.225734828
STEREOTYPIC ACTIVITY COUNT, 4	F	122.0526316	31.60603614	0.258954156
STEREOTYPIC ACTIVITY COUNT, 4	M	122.8823529	23.38771674	0.190326082
STEREOTYPIC EPISODE ACTIVITY COUNT, 4	Both	983.9722222	178.3097603	0.181214222
STEREOTYPIC EPISODE ACTIVITY COUNT, 4	F	982.0526316	189.6568462	0.193122894
STEREOTYPIC EPISODE ACTIVITY COUNT, 4	M	986.1176471	170.5138859	0.172914344
VERTICAL EPISODE COUNT, 4	Both	32.30555556	9.067428189	0.280677055
VERTICAL EPISODE COUNT, 4	F	30.36842105	9.117812398	0.300239923
VERTICAL EPISODE COUNT, 4	M	34.47058824	8.768677545	0.25438143
VERTICAL ACTIVITY COUNT, 4	Both	63.94444444	20.97610129	0.328036336
VERTICAL ACTIVITY COUNT, 4	F	59.84210526	23.72121216	0.396396685
VERTICAL ACTIVITY COUNT, 4	M	68.52941176	16.94519713	0.247268971
VERTICAL ACTIVITY TIME (s), 4	Both	20.94277778	5.783966316	0.27617952
VERTICAL ACTIVITY TIME (s), 4	F	20.40842105	6.548113607	0.320853514
VERTICAL ACTIVITY TIME (s), 4	M	21.54	4.921955912	0.22850306
LEFT FRONT TIME LEGACY (s), 4	Both	37.13138889	20.41470327	0.549796382
LEFT FRONT TIME LEGACY (s), 4	F	32.41894737	13.46413586	0.415316873
LEFT FRONT TIME LEGACY (s), 4	M	42.39823529	25.53184439	0.602191205
RIGHT FRONT TIME LEGACY (s), 4	Both	28.3725	13.1393858	0.463102857
RIGHT FRONT TIME LEGACY (s), 4	F	28.62526316	11.58066366	0.40456095
RIGHT FRONT TIME LEGACY (s), 4	M	28.09	15.05394176	0.535918183
LEFT REAR TIME LEGACY (s), 4	Both	32.61111111	18.0956269	0.554891455
LEFT REAR TIME LEGACY (s), 4	F	36.65684211	20.2777352	0.553177362
LEFT REAR TIME LEGACY (s), 4	M	28.08941176	14.57927316	0.519030918
RIGHT REAR TIME LEGACY (s), 4	Both	33.67611111	16.47033858	0.489080777
RIGHT REAR TIME LEGACY (s), 4	F	34.38	17.70047018	0.514847882
RIGHT REAR TIME LEGACY (s), 4	M	32.88941176	15.48198004	0.470728396
CLOCKWISE REVOLUTIONS, 4	Both	3.555555556	1.747560658	0.491501435
CLOCKWISE REVOLUTIONS, 4	F	3.578947368	2.008752777	0.561269158
CLOCKWISE REVOLUTIONS, 4	M	3.529411765	1.462773353	0.41445245
COUNTER CLOCKWISE REVOLUTIONS, 4	Both	3.083333333	1.421769521	0.461114439
COUNTER CLOCKWISE REVOLUTIONS, 4	F	3.421052632	1.57465303	0.460283193
COUNTER CLOCKWISE REVOLUTIONS, 4	M	2.705882353	1.159994929	0.428693778
MARGIN TIME LEGACY (s), 4	Both	252.2883333	26.98669392	0.106967665
MARGIN TIME LEGACY (s), 4	F	253.2905263	27.60180901	0.108972923
MARGIN TIME LEGACY (s), 4	M	251.1682353	27.08316849	0.107828796
MARGIN DISTANCE LEGACY (cm), 4	Both	688.0169444	214.8851701	0.312325404
MARGIN DISTANCE LEGACY (cm), 4	F	715.09	238.3828291	0.333360597
MARGIN DISTANCE LEGACY (cm), 4	M	657.7588235	187.7135586	0.285383566
CENTER TIME LEGACY (s), 4	Both	47.71222222	26.98707681	0.56562188
CENTER TIME LEGACY (s), 4	F	46.71	27.60178799	0.590918176
CENTER TIME LEGACY (s), 4	M	48.83235294	27.08402447	0.554632797
CENTER DISTANCE LEGACY (cm), 4	Both	263.6561111	89.87595112	0.340883247
CENTER DISTANCE LEGACY (cm), 4	F	265.5173684	87.47787129	0.329461955
CENTER DISTANCE LEGACY (cm), 4	M	261.5758824	95.14358919	0.363732269
TOTAL DISTANCE X AXIS (cm), 4	Both	306.8477778	109.7416302	0.357641926
TOTAL DISTANCE X AXIS (cm), 4	F	308.8621053	98.47450903	0.318830013
TOTAL DISTANCE X AXIS (cm), 4	M	304.5964706	124.1973009	0.407743729
TOTAL DISTANCE Y AXIS (cm), 4	Both	261.5947222	99.92663247	0.381990247
TOTAL DISTANCE Y AXIS (cm), 4	F	277.1626316	125.7450338	0.453686823
TOTAL DISTANCE Y AXIS (cm), 4	M	244.1952941	58.69548227	0.240362872
AMBULATORY ACTIVITY COUNT, 4	Both	1508.361111	210.4436338	0.139518072
AMBULATORY ACTIVITY COUNT, 4	F	1533.842105	227.5422459	0.148347894
AMBULATORY ACTIVITY COUNT, 4	M	1479.882353	192.3450293	0.129973189
AMBULATORY TIME (s), 4	Both	25.04305556	3.683190247	0.147074315
AMBULATORY TIME (s), 4	F	25.16210526	3.232540416	0.128468599
AMBULATORY TIME (s), 4	M	24.91	4.228978896	0.169770329
AMBULATORY EPISODE COUNT, 4	Both	1.222222222	0.988826465	0.809039835
AMBULATORY EPISODE COUNT, 4	F	1.368421053	1.065130473	0.778364576
AMBULATORY EPISODE COUNT, 4	M	1.058823529	0.899346168	0.849382492
FRACTION TIME MOVING, 4	Both	0.771316672	0.060358967	0.078254457
FRACTION TIME MOVING, 4	F	0.753275437	0.059786122	0.079368209
FRACTION TIME MOVING, 4	M	0.791480406	0.055944892	0.070683862
FRACTION TIME RESTING, 4	Both	0.228687958	0.060358225	0.263932675
FRACTION TIME RESTING, 4	F	0.246731579	0.059785878	0.242311416
FRACTION TIME RESTING, 4	M	0.208521559	0.055941497	0.268276802
FRACTION TIME VERTICAL, 4	Both	0.069809258	0.019279887	0.276179512
FRACTION TIME VERTICAL, 4	F	0.068028068	0.021827043	0.320853489
FRACTION TIME VERTICAL, 4	M	0.0718	0.016406521	0.228503074
FRACTION TIME CENTER, 4	Both	0.159040737	0.089956925	0.565621908
FRACTION TIME CENTER, 4	F	0.155699998	0.092005962	0.590918196
FRACTION TIME CENTER, 4	M	0.162774504	0.090280085	0.554632837
FRACTION TIME MARGINS, 4	Both	0.840961114	0.089955651	0.10696767
FRACTION TIME MARGINS, 4	F	0.844301753	0.092006031	0.108972924
FRACTION TIME MARGINS, 4	M	0.837227459	0.090277238	0.107828807
FRACTION TIME AMBULATORY, 4	Both	0.083476852	0.0122773	0.14707431
FRACTION TIME AMBULATORY, 4	F	0.083873684	0.010775134	0.128468594
FRACTION TIME AMBULATORY, 4	M	0.083033334	0.014096596	0.169770324
TOTAL DISTANCE (cm), 5	Both	873.5372222	318.2264633	0.364296398
TOTAL DISTANCE (cm), 5	F	950.3284211	378.685178	0.39847822
TOTAL DISTANCE (cm), 5	M	787.7117647	212.9958163	0.270398166
HORIZONTAL ACTIVITY COUNT, 5	Both	1510.583333	330.5872156	0.218847387
HORIZONTAL ACTIVITY COUNT, 5	F	1575.894737	397.0142587	0.251929427
HORIZONTAL ACTIVITY COUNT, 5	M	1437.588235	225.8711078	0.157118083
REST TIME (s), 5	Both	76.45833333	26.63091828	0.348306288
REST TIME (s), 5	F	77.63263158	28.80541246	0.37104774
REST TIME (s), 5	M	75.14588235	24.78808637	0.329866196
REST EPISODE COUNT, 5	Both	39.80555556	11.12479713	0.279478504
REST EPISODE COUNT, 5	F	40.89473684	12.99955015	0.317878318
REST EPISODE COUNT, 5	M	38.58823529	8.810922366	0.22833183
MOVEMENT TIME (s), 5	Both	223.5425	26.63060284	0.119129932
MOVEMENT TIME (s), 5	F	222.3684211	28.80481234	0.129536434
MOVEMENT TIME (s), 5	M	224.8547059	24.78815572	0.110240769
MOVEMENT EPISODE COUNT, 5	Both	40.58333333	11.13135854	0.274283989
MOVEMENT EPISODE COUNT, 5	F	41.73684211	12.95651747	0.310433584
MOVEMENT EPISODE COUNT, 5	M	39.29411765	8.879503828	0.225975397
STEREOTYPY TIME (s), 5	Both	19.42666667	8.817448611	0.453883765
STEREOTYPY TIME (s), 5	F	16.08789474	6.212434287	0.386155826
STEREOTYPY TIME (s), 5	M	23.15823529	9.93082967	0.428824975
STEREOTYPIC EPISODE COUNT, 5	Both	48.69444444	9.570249868	0.196536791
STEREOTYPIC EPISODE COUNT, 5	F	45	9.666666667	0.214814815
STEREOTYPIC EPISODE COUNT, 5	M	52.82352941	7.804127867	0.147739614
STEREOTYPIC ACTIVITY COUNT, 5	Both	123.6666667	37.80854023	0.305729436
STEREOTYPIC ACTIVITY COUNT, 5	F	107.6842105	27.28258018	0.253357294
STEREOTYPIC ACTIVITY COUNT, 5	M	141.5294118	40.58650891	0.286770844
STEREOTYPIC EPISODE ACTIVITY COUNT, 5	Both	874.5833333	240.5292231	0.275021503
STEREOTYPIC EPISODE ACTIVITY COUNT, 5	F	900.5263158	302.4833087	0.335896135
STEREOTYPIC EPISODE ACTIVITY COUNT, 5	M	845.5882353	148.0899468	0.175132459
VERTICAL EPISODE COUNT, 5	Both	31.63888889	11.12822095	0.351726035
VERTICAL EPISODE COUNT, 5	F	30.21052632	11.63127464	0.385007349
VERTICAL EPISODE COUNT, 5	M	33.23529412	10.65674324	0.320645372
VERTICAL ACTIVITY COUNT, 5	Both	64.47222222	27.10349067	0.420390204
VERTICAL ACTIVITY COUNT, 5	F	58.36842105	23.72343081	0.406442908
VERTICAL ACTIVITY COUNT, 5	M	71.29411765	29.66640504	0.416112942
VERTICAL ACTIVITY TIME (s), 5	Both	20.99416667	9.22998046	0.439645003
VERTICAL ACTIVITY TIME (s), 5	F	18.39315789	6.560476823	0.356680286
VERTICAL ACTIVITY TIME (s), 5	M	23.90117647	10.99664658	0.460088088
LEFT FRONT TIME LEGACY (s), 5	Both	39.60694444	24.05627947	0.607375293
LEFT FRONT TIME LEGACY (s), 5	F	37.29789474	13.42582775	0.35996208
LEFT FRONT TIME LEGACY (s), 5	M	42.18764706	32.39944647	0.767984202
RIGHT FRONT TIME LEGACY (s), 5	Both	32.33055556	20.84086164	0.644618111
RIGHT FRONT TIME LEGACY (s), 5	F	33.87	22.76048891	0.671995539
RIGHT FRONT TIME LEGACY (s), 5	M	30.61	19.00967254	0.621028178
LEFT REAR TIME LEGACY (s), 5	Both	30.17472222	17.70696481	0.586814509
LEFT REAR TIME LEGACY (s), 5	F	35.42736842	16.3011042	0.460127436
LEFT REAR TIME LEGACY (s), 5	M	24.30411765	17.81959878	0.733192582
RIGHT REAR TIME LEGACY (s), 5	Both	33.86138889	21.20990633	0.626374376
RIGHT REAR TIME LEGACY (s), 5	F	34.15210526	14.71584202	0.430891212
RIGHT REAR TIME LEGACY (s), 5	M	33.53647059	27.20718631	0.811271605
CLOCKWISE REVOLUTIONS, 5	Both	3.027777778	2.00693243	0.662840069
CLOCKWISE REVOLUTIONS, 5	F	3.157894737	2.007296631	0.635643933
CLOCKWISE REVOLUTIONS, 5	M	2.882352941	2.057983022	0.71399411
COUNTER CLOCKWISE REVOLUTIONS, 5	Both	3	1.927248223	0.642416074
COUNTER CLOCKWISE REVOLUTIONS, 5	F	3.052631579	1.985326287	0.650365508
COUNTER CLOCKWISE REVOLUTIONS, 5	M	2.941176471	1.919328927	0.652571835
MARGIN TIME LEGACY (s), 5	Both	250.9022222	34.26357559	0.136561467
MARGIN TIME LEGACY (s), 5	F	253.6752632	29.02458218	0.114416289
MARGIN TIME LEGACY (s), 5	M	247.8029412	40.01301909	0.161471123
MARGIN DISTANCE LEGACY (cm), 5	Both	650.4891667	266.8968481	0.410301757
MARGIN DISTANCE LEGACY (cm), 5	F	708.9805263	318.5592169	0.449320122
MARGIN DISTANCE LEGACY (cm), 5	M	585.1164706	181.8126362	0.310728967
CENTER TIME LEGACY (s), 5	Both	49.09944444	34.26340104	0.697836838
CENTER TIME LEGACY (s), 5	F	46.32578947	29.02329396	0.626504034
CENTER TIME LEGACY (s), 5	M	52.19941176	40.01363634	0.766553396
CENTER DISTANCE LEGACY (cm), 5	Both	223.0475	135.142401	0.605890678
CENTER DISTANCE LEGACY (cm), 5	F	241.3468421	178.7778482	0.740750725
CENTER DISTANCE LEGACY (cm), 5	M	202.5952941	56.14747781	0.277141076
TOTAL DISTANCE X AXIS (cm), 5	Both	294.0236111	122.3063216	0.41597449
TOTAL DISTANCE X AXIS (cm), 5	F	316.0473684	144.6915259	0.457815949
TOTAL DISTANCE X AXIS (cm), 5	M	269.4088235	89.16341352	0.330959515
TOTAL DISTANCE Y AXIS (cm), 5	Both	231.5561111	118.0972305	0.510015607
TOTAL DISTANCE Y AXIS (cm), 5	F	266.1663158	140.0933743	0.526337729
TOTAL DISTANCE Y AXIS (cm), 5	M	192.8741176	73.60205084	0.381606676
AMBULATORY ACTIVITY COUNT, 5	Both	1386.916667	344.3227203	0.248264895
AMBULATORY ACTIVITY COUNT, 5	F	1468.210526	401.2672397	0.273303612
AMBULATORY ACTIVITY COUNT, 5	M	1296.058824	248.1626157	0.191474809
AMBULATORY TIME (s), 5	Both	24.02694444	5.742921019	0.239020032
AMBULATORY TIME (s), 5	F	24.66263158	6.276551461	0.254496421
AMBULATORY TIME (s), 5	M	23.31647059	5.17789284	0.222070181
AMBULATORY EPISODE COUNT, 5	Both	1.083333333	1.155731061	1.066828672
AMBULATORY EPISODE COUNT, 5	F	1.263157895	1.147078669	0.908103947
AMBULATORY EPISODE COUNT, 5	M	0.882352941	1.166316474	1.321825337
FRACTION TIME MOVING, 5	Both	0.745141672	0.088768678	0.119129934
FRACTION TIME MOVING, 5	F	0.741228079	0.096016047	0.12953644
FRACTION TIME MOVING, 5	M	0.749515688	0.082627184	0.110240767
FRACTION TIME RESTING, 5	Both	0.254861108	0.088769728	0.348306296
FRACTION TIME RESTING, 5	F	0.258775435	0.096018047	0.371047766
FRACTION TIME RESTING, 5	M	0.250486272	0.08262695	0.32986618
FRACTION TIME VERTICAL, 5	Both	0.069980556	0.030766602	0.439645006
FRACTION TIME VERTICAL, 5	F	0.061310526	0.021868256	0.356680289
FRACTION TIME VERTICAL, 5	M	0.079670588	0.036655489	0.460088091
FRACTION TIME CENTER, 5	Both	0.163664808	0.114211333	0.697836843
FRACTION TIME CENTER, 5	F	0.154419292	0.096744313	0.626504059
FRACTION TIME CENTER, 5	M	0.173998031	0.13337878	0.766553387
FRACTION TIME MARGINS, 5	Both	0.836340747	0.114211919	0.136561466
FRACTION TIME MARGINS, 5	F	0.845584221	0.096748612	0.114416293
FRACTION TIME MARGINS, 5	M	0.826009806	0.133376726	0.161471117
FRACTION TIME AMBULATORY, 5	Both	0.080089816	0.019143072	0.239020052
FRACTION TIME AMBULATORY, 5	F	0.082208775	0.020921844	0.254496478
FRACTION TIME AMBULATORY, 5	M	0.077721567	0.017259639	0.222070139
TOTAL DISTANCE (cm), 6	Both	812.2241667	280.5734128	0.345438395
TOTAL DISTANCE (cm), 6	F	888.3694737	304.0750239	0.342284413
TOTAL DISTANCE (cm), 6	M	727.1205882	231.5238467	0.318411898
HORIZONTAL ACTIVITY COUNT, 6	Both	1446.333333	304.4231078	0.210479217
HORIZONTAL ACTIVITY COUNT, 6	F	1503.631579	349.5565779	0.232474885
HORIZONTAL ACTIVITY COUNT, 6	M	1382.294118	238.7542577	0.172723196
REST TIME (s), 6	Both	82.5475	26.21816321	0.31761305
REST TIME (s), 6	F	84.39631579	26.56330493	0.31474484
REST TIME (s), 6	M	80.48117647	26.48139533	0.329038373
REST EPISODE COUNT, 6	Both	41.36111111	9.514358406	0.230031499
REST EPISODE COUNT, 6	F	42.15789474	10.65761677	0.252802395
REST EPISODE COUNT, 6	M	40.47058824	8.284908321	0.204714304
MOVEMENT TIME (s), 6	Both	217.4544444	26.21704205	0.120563376
MOVEMENT TIME (s), 6	F	215.6052632	26.56192123	0.123196998
MOVEMENT TIME (s), 6	M	219.5211765	26.48046447	0.120628292
MOVEMENT EPISODE COUNT, 6	Both	42.08333333	9.550990973	0.226954241
MOVEMENT EPISODE COUNT, 6	F	42.94736842	10.49059729	0.244266359
MOVEMENT EPISODE COUNT, 6	M	41.11764706	8.594201191	0.209014907
STEREOTYPY TIME (s), 6	Both	19.4325	6.112321221	0.314541167
STEREOTYPY TIME (s), 6	F	17.76789474	5.95977589	0.335423863
STEREOTYPY TIME (s), 6	M	21.29294118	5.899085485	0.277044183
STEREOTYPIC EPISODE COUNT, 6	Both	50.80555556	9.861380502	0.194100436
STEREOTYPIC EPISODE COUNT, 6	F	47.36842105	7.158604196	0.151126089
STEREOTYPIC EPISODE COUNT, 6	M	54.64705882	11.19676949	0.204892445
STEREOTYPIC ACTIVITY COUNT, 6	Both	127.7222222	29.1749512	0.22842502
STEREOTYPIC ACTIVITY COUNT, 6	F	122	26.49737933	0.217191634
STEREOTYPIC ACTIVITY COUNT, 6	M	134.1176471	31.46005871	0.234570613
STEREOTYPIC EPISODE ACTIVITY COUNT, 6	Both	859.0277778	217.6872575	0.253411197
STEREOTYPIC EPISODE ACTIVITY COUNT, 6	F	868	258.6561424	0.297990947
STEREOTYPIC EPISODE ACTIVITY COUNT, 6	M	849	167.9058516	0.197768965
VERTICAL EPISODE COUNT, 6	Both	30.25	10.61097814	0.350776137
VERTICAL EPISODE COUNT, 6	F	27.05263158	9.924569312	0.366861512
VERTICAL EPISODE COUNT, 6	M	33.82352941	10.47756707	0.309771548
VERTICAL ACTIVITY COUNT, 6	Both	58.58333333	24.61169873	0.420114345
VERTICAL ACTIVITY COUNT, 6	F	48.31578947	17.70766511	0.366498515
VERTICAL ACTIVITY COUNT, 6	M	70.05882353	26.59292807	0.379579998
VERTICAL ACTIVITY TIME (s), 6	Both	19.48194444	8.27309264	0.424654359
VERTICAL ACTIVITY TIME (s), 6	F	16.27315789	5.689424939	0.349620214
VERTICAL ACTIVITY TIME (s), 6	M	23.06823529	9.349515519	0.405298255
LEFT FRONT TIME LEGACY (s), 6	Both	34.54444444	24.33591108	0.704481183
LEFT FRONT TIME LEGACY (s), 6	F	40.46473684	21.39144647	0.528644151
LEFT FRONT TIME LEGACY (s), 6	M	27.92764706	26.31699392	0.942327646
RIGHT FRONT TIME LEGACY (s), 6	Both	32.3825	22.40918044	0.692015145
RIGHT FRONT TIME LEGACY (s), 6	F	35.51421053	22.65719884	0.637975574
RIGHT FRONT TIME LEGACY (s), 6	M	28.88235294	22.27822635	0.771343886
LEFT REAR TIME LEGACY (s), 6	Both	37.79777778	25.30494002	0.669482216
LEFT REAR TIME LEGACY (s), 6	F	38.18315789	24.98436579	0.654329478
LEFT REAR TIME LEGACY (s), 6	M	37.36705882	26.42204377	0.707094553
RIGHT REAR TIME LEGACY (s), 6	Both	35.23583333	17.29882479	0.490944109
RIGHT REAR TIME LEGACY (s), 6	F	36.81368421	20.37030933	0.553335255
RIGHT REAR TIME LEGACY (s), 6	M	33.47235294	13.47327333	0.402519457
CLOCKWISE REVOLUTIONS, 6	Both	2.138888889	1.709682974	0.7993323
CLOCKWISE REVOLUTIONS, 6	F	2	2.054804668	1.027402334
CLOCKWISE REVOLUTIONS, 6	M	2.294117647	1.263165957	0.550610802
COUNTER CLOCKWISE REVOLUTIONS, 6	Both	2.805555556	2.24014597	0.798467871
COUNTER CLOCKWISE REVOLUTIONS, 6	F	3.210526316	2.507299286	0.780962073
COUNTER CLOCKWISE REVOLUTIONS, 6	M	2.352941176	1.868862504	0.794266564
MARGIN TIME LEGACY (s), 6	Both	260.4038889	24.88820734	0.095575406
MARGIN TIME LEGACY (s), 6	F	268.0305263	18.42438254	0.068739866
MARGIN TIME LEGACY (s), 6	M	251.88	28.75461767	0.114159988
MARGIN DISTANCE LEGACY (cm), 6	Both	589.4108333	218.8256914	0.37126174
MARGIN DISTANCE LEGACY (cm), 6	F	656.4205263	216.0393006	0.329117223
MARGIN DISTANCE LEGACY (cm), 6	M	514.5176471	202.3582504	0.393297007
CENTER TIME LEGACY (s), 6	Both	39.59722222	24.88770662	0.628521528
CENTER TIME LEGACY (s), 6	F	31.97052632	18.42330965	0.576259192
CENTER TIME LEGACY (s), 6	M	48.12117647	28.75440398	0.597541583
CENTER DISTANCE LEGACY (cm), 6	Both	222.8119444	119.2630781	0.535263396
CENTER DISTANCE LEGACY (cm), 6	F	231.9478947	144.7397639	0.624018442
CENTER DISTANCE LEGACY (cm), 6	M	212.6011765	85.65111418	0.402872249
TOTAL DISTANCE X AXIS (cm), 6	Both	263.6672222	102.0394291	0.387000812
TOTAL DISTANCE X AXIS (cm), 6	F	285.0663158	98.61502456	0.345937135
TOTAL DISTANCE X AXIS (cm), 6	M	239.7505882	103.3647571	0.43113453
TOTAL DISTANCE Y AXIS (cm), 6	Both	221.3427778	100.1587859	0.452505326
TOTAL DISTANCE Y AXIS (cm), 6	F	252.3973684	114.8937118	0.455209627
TOTAL DISTANCE Y AXIS (cm), 6	M	186.6347059	68.32815801	0.366106388
AMBULATORY ACTIVITY COUNT, 6	Both	1318.611111	311.0427878	0.235886673
AMBULATORY ACTIVITY COUNT, 6	F	1381.631579	353.5411669	0.255886716
AMBULATORY ACTIVITY COUNT, 6	M	1248.176471	247.0481318	0.197927246
AMBULATORY TIME (s), 6	Both	22.45916667	5.100667953	0.227108513
AMBULATORY TIME (s), 6	F	23.43421053	4.988246536	0.212861728
AMBULATORY TIME (s), 6	M	21.36941176	5.150543018	0.24102409
AMBULATORY EPISODE COUNT, 6	Both	1.611111111	1.201850425	0.745976126
AMBULATORY EPISODE COUNT, 6	F	1.947368421	1.268143184	0.651208662
AMBULATORY EPISODE COUNT, 6	M	1.235294118	1.032558217	0.835880461
FRACTION TIME MOVING, 6	Both	0.724848153	0.087390142	0.120563378
FRACTION TIME MOVING, 6	F	0.718684211	0.088539735	0.123196994
FRACTION TIME MOVING, 6	M	0.731737265	0.088268221	0.120628298
FRACTION TIME RESTING, 6	Both	0.275158331	0.087393878	0.317613053
FRACTION TIME RESTING, 6	F	0.281321058	0.088544348	0.314744829
FRACTION TIME RESTING, 6	M	0.268270576	0.088271318	0.329038389
FRACTION TIME VERTICAL, 6	Both	0.064939816	0.027576979	0.424654403
FRACTION TIME VERTICAL, 6	F	0.054243859	0.01896475	0.349620225
FRACTION TIME VERTICAL, 6	M	0.076894121	0.031165057	0.4052983
FRACTION TIME CENTER, 6	Both	0.13199074	0.082959021	0.628521526
FRACTION TIME CENTER, 6	F	0.106568424	0.061411043	0.576259275
FRACTION TIME CENTER, 6	M	0.160403916	0.095848007	0.597541563
FRACTION TIME MARGINS, 6	Both	0.868012967	0.082960695	0.09557541
FRACTION TIME MARGINS, 6	F	0.893435089	0.061414623	0.068739882
FRACTION TIME MARGINS, 6	M	0.839600006	0.095848724	0.114159985
FRACTION TIME AMBULATORY, 6	Both	0.07486389	0.017002228	0.227108527
FRACTION TIME AMBULATORY, 6	F	0.078114037	0.01662749	0.212861746
FRACTION TIME AMBULATORY, 6	M	0.071231372	0.017168477	0.241024093
TOTAL DISTANCE (cm), 7	Both	780.8461111	233.4015987	0.298908575
TOTAL DISTANCE (cm), 7	F	783.2847368	275.4552397	0.351666804
TOTAL DISTANCE (cm), 7	M	778.1205882	183.8258076	0.236243341
HORIZONTAL ACTIVITY COUNT, 7	Both	1354.333333	217.3582954	0.160490988
HORIZONTAL ACTIVITY COUNT, 7	F	1334.631579	257.1578008	0.19268074
HORIZONTAL ACTIVITY COUNT, 7	M	1376.352941	167.2576385	0.121522346
REST TIME (s), 7	Both	86.76027778	17.65600933	0.203503375
REST TIME (s), 7	F	93.52263158	17.17595375	0.183655586
REST TIME (s), 7	M	79.20235294	15.33080091	0.193564968
REST EPISODE COUNT, 7	Both	45.11111111	6.93140999	0.153651946
REST EPISODE COUNT, 7	F	48	5.925462945	0.123447145
REST EPISODE COUNT, 7	M	41.88235294	6.67909381	0.159472745
MOVEMENT TIME (s), 7	Both	213.2411111	17.6564586	0.082800444
MOVEMENT TIME (s), 7	F	206.4784211	17.17709595	0.083190756
MOVEMENT TIME (s), 7	M	220.7994118	15.33012005	0.069430077
MOVEMENT EPISODE COUNT, 7	Both	45.77777778	6.858200977	0.14981507
MOVEMENT EPISODE COUNT, 7	F	48.68421053	5.869437145	0.120561412
MOVEMENT EPISODE COUNT, 7	M	42.52941176	6.549023277	0.153988099
STEREOTYPY TIME (s), 7	Both	20.39083333	8.299362583	0.40701439
STEREOTYPY TIME (s), 7	F	22.43368421	8.784311907	0.391567958
STEREOTYPY TIME (s), 7	M	18.10764706	7.305450473	0.403445597
STEREOTYPIC EPISODE COUNT, 7	Both	46.94444444	9.876218028	0.210380976
STEREOTYPIC EPISODE COUNT, 7	F	48.15789474	8.896086267	0.184727474
STEREOTYPIC EPISODE COUNT, 7	M	45.58823529	10.98327606	0.240923475
STEREOTYPIC ACTIVITY COUNT, 7	Both	119.5	35.4396872	0.29656642
STEREOTYPIC ACTIVITY COUNT, 7	F	124.4736842	36.0576212	0.289680678
STEREOTYPIC ACTIVITY COUNT, 7	M	113.9411765	34.96510866	0.306869823
STEREOTYPIC EPISODE ACTIVITY COUNT, 7	Both	783.3333333	154.7894422	0.197603543
STEREOTYPIC EPISODE ACTIVITY COUNT, 7	F	771.3684211	168.3789412	0.218286018
STEREOTYPIC EPISODE ACTIVITY COUNT, 7	M	796.7058824	141.9739257	0.178201177
VERTICAL EPISODE COUNT, 7	Both	28.27777778	9.563654744	0.338203901
VERTICAL EPISODE COUNT, 7	F	24.10526316	7.324955342	0.303873693
VERTICAL EPISODE COUNT, 7	M	32.94117647	9.794581335	0.297335505
VERTICAL ACTIVITY COUNT, 7	Both	56.38888889	22.35208878	0.396391722
VERTICAL ACTIVITY COUNT, 7	F	44.68421053	12.21589416	0.27338279
VERTICAL ACTIVITY COUNT, 7	M	69.47058824	24.09387279	0.3468212
VERTICAL ACTIVITY TIME (s), 7	Both	18.88361111	7.337559794	0.388567618
VERTICAL ACTIVITY TIME (s), 7	F	14.40315789	3.481364759	0.241708435
VERTICAL ACTIVITY TIME (s), 7	M	23.89117647	7.325180785	0.306606114
LEFT FRONT TIME LEGACY (s), 7	Both	29.89694444	18.58020034	0.621474893
LEFT FRONT TIME LEGACY (s), 7	F	31.33894737	20.69494058	0.66035851
LEFT FRONT TIME LEGACY (s), 7	M	28.28529412	16.37475233	0.578913985
RIGHT FRONT TIME LEGACY (s), 7	Both	32.97444444	24.75175	0.75063433
RIGHT FRONT TIME LEGACY (s), 7	F	37.85052632	30.58671634	0.808092233
RIGHT FRONT TIME LEGACY (s), 7	M	27.52470588	15.09600159	0.548452785
LEFT REAR TIME LEGACY (s), 7	Both	45.89	36.19281626	0.788686342
LEFT REAR TIME LEGACY (s), 7	F	45.14684211	36.45350982	0.807443181
LEFT REAR TIME LEGACY (s), 7	M	46.72058824	37.00128891	0.791969671
RIGHT REAR TIME LEGACY (s), 7	Both	40.22083333	32.59552926	0.810414071
RIGHT REAR TIME LEGACY (s), 7	F	39.43473684	42.11420193	1.067946823
RIGHT REAR TIME LEGACY (s), 7	M	41.09941176	18.09113577	0.44017992
CLOCKWISE REVOLUTIONS, 7	Both	2.472222222	1.698505412	0.687035897
CLOCKWISE REVOLUTIONS, 7	F	2.736842105	2.130260945	0.778364576
CLOCKWISE REVOLUTIONS, 7	M	2.176470588	1.014599312	0.466167252
COUNTER CLOCKWISE REVOLUTIONS, 7	Both	2.305555556	1.430673057	0.620532892
COUNTER CLOCKWISE REVOLUTIONS, 7	F	2.315789474	1.293257368	0.558452045
COUNTER CLOCKWISE REVOLUTIONS, 7	M	2.294117647	1.611082939	0.702266922
MARGIN TIME LEGACY (s), 7	Both	263.5411111	20.40314412	0.077419208
MARGIN TIME LEGACY (s), 7	F	267.7463158	19.9449752	0.074492062
MARGIN TIME LEGACY (s), 7	M	258.8411765	20.46054553	0.079046718
MARGIN DISTANCE LEGACY (cm), 7	Both	584.8369444	200.6026611	0.343006137
MARGIN DISTANCE LEGACY (cm), 7	F	585.0247368	231.3627267	0.395475118
MARGIN DISTANCE LEGACY (cm), 7	M	584.6270588	166.7580105	0.285238269
CENTER TIME LEGACY (s), 7	Both	36.45888889	20.40314412	0.559620568
CENTER TIME LEGACY (s), 7	F	32.25368421	19.9449752	0.6183782
CENTER TIME LEGACY (s), 7	M	41.15882353	20.46054553	0.497112011
CENTER DISTANCE LEGACY (cm), 7	Both	196.0094444	86.43393817	0.440968232
CENTER DISTANCE LEGACY (cm), 7	F	198.2605263	97.44805605	0.491515169
CENTER DISTANCE LEGACY (cm), 7	M	193.4935294	75.1435235	0.388351609
TOTAL DISTANCE X AXIS (cm), 7	Both	264.7175	104.3269466	0.394106724
TOTAL DISTANCE X AXIS (cm), 7	F	253.0826316	100.1232686	0.395614934
TOTAL DISTANCE X AXIS (cm), 7	M	277.7211765	110.412073	0.397564473
TOTAL DISTANCE Y AXIS (cm), 7	Both	204.47	84.9201183	0.415318229
TOTAL DISTANCE Y AXIS (cm), 7	F	212.8921053	98.33191381	0.461886145
TOTAL DISTANCE Y AXIS (cm), 7	M	195.0570588	68.69360785	0.352171863
AMBULATORY ACTIVITY COUNT, 7	Both	1234.833333	237.8220824	0.192594479
AMBULATORY ACTIVITY COUNT, 7	F	1210.157895	279.8442549	0.231246068
AMBULATORY ACTIVITY COUNT, 7	M	1262.411765	184.6361486	0.146256676
AMBULATORY TIME (s), 7	Both	21.43833333	3.951060979	0.184298887
AMBULATORY TIME (s), 7	F	20.61684211	4.091211519	0.198440261
AMBULATORY TIME (s), 7	M	22.35647059	3.690731535	0.165085608
AMBULATORY EPISODE COUNT, 7	Both	1.388888889	1.439797164	1.036653958
AMBULATORY EPISODE COUNT, 7	F	1.578947368	1.538967528	0.974679434
AMBULATORY EPISODE COUNT, 7	M	1.176470588	1.333945938	1.133854047
FRACTION TIME MOVING, 7	Both	0.710803708	0.058854865	0.082800448
FRACTION TIME MOVING, 7	F	0.688261416	0.057256997	0.08319077
FRACTION TIME MOVING, 7	M	0.735998035	0.051100403	0.069430081
FRACTION TIME RESTING, 7	Both	0.289200922	0.058853369	0.203503395
FRACTION TIME RESTING, 7	F	0.311742095	0.057253188	0.183655621
FRACTION TIME RESTING, 7	M	0.264007847	0.051102679	0.193564999
FRACTION TIME VERTICAL, 7	Both	0.062945369	0.024458531	0.388567602
FRACTION TIME VERTICAL, 7	F	0.048010526	0.011604549	0.241708436
FRACTION TIME VERTICAL, 7	M	0.079637252	0.024417267	0.306606099
FRACTION TIME CENTER, 7	Both	0.121529634	0.068010483	0.559620567
FRACTION TIME CENTER, 7	F	0.107512284	0.066483252	0.618378194
FRACTION TIME CENTER, 7	M	0.137196083	0.068201821	0.497112015
FRACTION TIME MARGINS, 7	Both	0.878470364	0.06801048	0.077419208
FRACTION TIME MARGINS, 7	F	0.892487716	0.066483249	0.074492061
FRACTION TIME MARGINS, 7	M	0.862803912	0.068201817	0.079046717
FRACTION TIME AMBULATORY, 7	Both	0.071461112	0.013170205	0.184298906
FRACTION TIME AMBULATORY, 7	F	0.068722806	0.013637371	0.198440247
FRACTION TIME AMBULATORY, 7	M	0.074521571	0.012302442	0.165085657
TOTAL DISTANCE (cm), 8	Both	717.9230556	300.2930972	0.418280336
TOTAL DISTANCE (cm), 8	F	788.5589474	321.5512032	0.407770661
TOTAL DISTANCE (cm), 8	M	638.9770588	261.5212375	0.409281106
HORIZONTAL ACTIVITY COUNT, 8	Both	1278	345.3954256	0.270262461
HORIZONTAL ACTIVITY COUNT, 8	F	1377.105263	359.1200503	0.26077894
HORIZONTAL ACTIVITY COUNT, 8	M	1167.235294	301.9556113	0.25869301
REST TIME (s), 8	Both	96.78638889	35.08657229	0.362515563
REST TIME (s), 8	F	94.56631579	30.17384964	0.319076083
REST TIME (s), 8	M	99.26764706	40.69763054	0.409978797
REST EPISODE COUNT, 8	Both	46.61111111	9.508726151	0.204001276
REST EPISODE COUNT, 8	F	47.57894737	10.12321748	0.212766739
REST EPISODE COUNT, 8	M	45.52941176	8.9520783	0.196621875
MOVEMENT TIME (s), 8	Both	203.2147222	35.08606997	0.172655158
MOVEMENT TIME (s), 8	F	205.4342105	30.17430811	0.146880639
MOVEMENT TIME (s), 8	M	200.7341176	40.69638099	0.202737738
MOVEMENT EPISODE COUNT, 8	Both	47.30555556	9.474234065	0.200277408
MOVEMENT EPISODE COUNT, 8	F	48.36842105	10.20463144	0.210977146
MOVEMENT EPISODE COUNT, 8	M	46.11764706	8.738437739	0.189481431
STEREOTYPY TIME (s), 8	Both	22.11388889	9.864151916	0.446061385
STEREOTYPY TIME (s), 8	F	20.82578947	9.770129259	0.469136081
STEREOTYPY TIME (s), 8	M	23.55352941	10.06415728	0.427288713
STEREOTYPIC EPISODE COUNT, 8	Both	46.30555556	8.311160979	0.17948518
STEREOTYPIC EPISODE COUNT, 8	F	43.73684211	6.958943927	0.159109428
STEREOTYPIC EPISODE COUNT, 8	M	49.17647059	8.945915927	0.181914558
STEREOTYPIC ACTIVITY COUNT, 8	Both	124.5833333	36.78771146	0.295285978
STEREOTYPIC ACTIVITY COUNT, 8	F	118.2631579	35.15338154	0.297247107
STEREOTYPIC ACTIVITY COUNT, 8	M	131.6470588	38.33722274	0.291212148
STEREOTYPIC EPISODE ACTIVITY COUNT, 8	Both	719.3611111	214.9396132	0.298792373
STEREOTYPIC EPISODE ACTIVITY COUNT, 8	F	775	238.5467576	0.307802268
STEREOTYPIC EPISODE ACTIVITY COUNT, 8	M	657.1764706	171.0497864	0.26027984
VERTICAL EPISODE COUNT, 8	Both	26.83333333	9.770217135	0.364107471
VERTICAL EPISODE COUNT, 8	F	24.57894737	9.805416811	0.398935588
VERTICAL EPISODE COUNT, 8	M	29.35294118	9.37377443	0.319347025
VERTICAL ACTIVITY COUNT, 8	Both	51.55555556	19.68530191	0.381826977
VERTICAL ACTIVITY COUNT, 8	F	45.73684211	17.33923651	0.379108738
VERTICAL ACTIVITY COUNT, 8	M	58.05882353	20.59875782	0.354791168
VERTICAL ACTIVITY TIME (s), 8	Both	16.1975	7.747739716	0.478329354
VERTICAL ACTIVITY TIME (s), 8	F	13.57263158	5.822675828	0.429001244
VERTICAL ACTIVITY TIME (s), 8	M	19.13117647	8.708756285	0.455212794
LEFT FRONT TIME LEGACY (s), 8	Both	38.03361111	44.03491129	1.157789387
LEFT FRONT TIME LEGACY (s), 8	F	33.30684211	20.74692964	0.622902933
LEFT FRONT TIME LEGACY (s), 8	M	43.31647059	60.83830362	1.404507403
RIGHT FRONT TIME LEGACY (s), 8	Both	28.49583333	19.37121891	0.679791276
RIGHT FRONT TIME LEGACY (s), 8	F	33.10736842	18.23927473	0.550912851
RIGHT FRONT TIME LEGACY (s), 8	M	23.34176471	19.82708004	0.849425067
LEFT REAR TIME LEGACY (s), 8	Both	40.83583333	32.16516584	0.787670122
LEFT REAR TIME LEGACY (s), 8	F	47.22684211	35.53142632	0.752356599
LEFT REAR TIME LEGACY (s), 8	M	33.69294118	27.206198	0.807474713
RIGHT REAR TIME LEGACY (s), 8	Both	37.94166667	34.6796583	0.914025697
RIGHT REAR TIME LEGACY (s), 8	F	33.76157895	30.71385613	0.909728072
RIGHT REAR TIME LEGACY (s), 8	M	42.61352941	39.05971437	0.916603598
CLOCKWISE REVOLUTIONS, 8	Both	2.444444444	1.779958979	0.728165037
CLOCKWISE REVOLUTIONS, 8	F	2.473684211	1.645479365	0.665193786
CLOCKWISE REVOLUTIONS, 8	M	2.411764706	1.970368732	0.816982157
COUNTER CLOCKWISE REVOLUTIONS, 8	Both	2.75	1.841970994	0.669807634
COUNTER CLOCKWISE REVOLUTIONS, 8	F	2.578947368	1.835325871	0.71165697
COUNTER CLOCKWISE REVOLUTIONS, 8	M	2.941176471	1.886484437	0.641404708
MARGIN TIME LEGACY (s), 8	Both	259.3458333	33.58584458	0.129502156
MARGIN TIME LEGACY (s), 8	F	267.0273684	20.07985028	0.075197724
MARGIN TIME LEGACY (s), 8	M	250.7605882	43.19185651	0.172243401
MARGIN DISTANCE LEGACY (cm), 8	Both	538.7180556	233.4454946	0.433335197
MARGIN DISTANCE LEGACY (cm), 8	F	583.1863158	231.1087203	0.396286254
MARGIN DISTANCE LEGACY (cm), 8	M	489.0182353	232.7046557	0.475860896
CENTER TIME LEGACY (s), 8	Both	40.65444444	33.585542	0.826122272
CENTER TIME LEGACY (s), 8	F	32.97315789	20.07907868	0.60895225
CENTER TIME LEGACY (s), 8	M	49.23941176	43.19185651	0.877180595
CENTER DISTANCE LEGACY (cm), 8	Both	179.2038889	103.2787486	0.576319796
CENTER DISTANCE LEGACY (cm), 8	F	205.3715789	120.1132216	0.584858052
CENTER DISTANCE LEGACY (cm), 8	M	149.9576471	73.35151315	0.4891482
TOTAL DISTANCE X AXIS (cm), 8	Both	239.0177778	112.0724856	0.468887656
TOTAL DISTANCE X AXIS (cm), 8	F	253.9847368	105.4741074	0.415277346
TOTAL DISTANCE X AXIS (cm), 8	M	222.29	119.9867692	0.53977583
TOTAL DISTANCE Y AXIS (cm), 8	Both	197.1330556	97.98403345	0.497045172
TOTAL DISTANCE Y AXIS (cm), 8	F	224.0889474	97.70728279	0.436020089
TOTAL DISTANCE Y AXIS (cm), 8	M	167.0058824	91.84016986	0.549921767
AMBULATORY ACTIVITY COUNT, 8	Both	1153.416667	364.3051605	0.315848705
AMBULATORY ACTIVITY COUNT, 8	F	1258.842105	375.7740549	0.298507695
AMBULATORY ACTIVITY COUNT, 8	M	1035.588235	321.736705	0.310680147
AMBULATORY TIME (s), 8	Both	20.32027778	6.490863683	0.319427901
AMBULATORY TIME (s), 8	F	21.14157895	6.267961093	0.296475543
AMBULATORY TIME (s), 8	M	19.40235294	6.802038784	0.350578036
AMBULATORY EPISODE COUNT, 8	Both	1.25	1.317465098	1.053972079
AMBULATORY EPISODE COUNT, 8	F	1.631578947	1.498537299	0.918458344
AMBULATORY EPISODE COUNT, 8	M	0.823529412	0.95100566	1.154792587
FRACTION TIME MOVING, 8	Both	0.677382411	0.116953574	0.172655168
FRACTION TIME MOVING, 8	F	0.684780705	0.100581035	0.14688065
FRACTION TIME MOVING, 8	M	0.669113729	0.135654611	0.202737749
FRACTION TIME RESTING, 8	Both	0.322621292	0.116955251	0.362515601
FRACTION TIME RESTING, 8	F	0.315221047	0.100579508	0.319076118
FRACTION TIME RESTING, 8	M	0.330892153	0.13565878	0.409978838
FRACTION TIME VERTICAL, 8	Both	0.053991666	0.025825799	0.47832936
FRACTION TIME VERTICAL, 8	F	0.045242105	0.01940892	0.429001263
FRACTION TIME VERTICAL, 8	M	0.063770588	0.029029187	0.455212789
FRACTION TIME CENTER, 8	Both	0.135514816	0.111951809	0.826122281
FRACTION TIME CENTER, 8	F	0.109910528	0.066930266	0.608952276
FRACTION TIME CENTER, 8	M	0.164131372	0.143972857	0.877180607
FRACTION TIME MARGINS, 8	Both	0.864486111	0.111952818	0.129502159
FRACTION TIME MARGINS, 8	F	0.890091226	0.066932839	0.07519773
FRACTION TIME MARGINS, 8	M	0.835868629	0.143972858	0.172243404
FRACTION TIME AMBULATORY, 8	Both	0.06773426	0.021636215	0.31942793
FRACTION TIME AMBULATORY, 8	F	0.070471932	0.020893209	0.296475604
FRACTION TIME AMBULATORY, 8	M	0.064674509	0.022673462	0.350578024
TOTAL DISTANCE (cm), 9	Both	714.0116667	278.1636642	0.389578598
TOTAL DISTANCE (cm), 9	F	751.9863158	318.1279996	0.423050251
TOTAL DISTANCE (cm), 9	M	671.5694118	227.5420205	0.338821299
HORIZONTAL ACTIVITY COUNT, 9	Both	1311.805556	306.9930497	0.234023288
HORIZONTAL ACTIVITY COUNT, 9	F	1350.894737	331.223975	0.245188589
HORIZONTAL ACTIVITY COUNT, 9	M	1268.117647	280.8825115	0.221495626
REST TIME (s), 9	Both	94.37333333	28.99273564	0.30721322
REST TIME (s), 9	F	98.73263158	26.69368336	0.270363333
REST TIME (s), 9	M	89.50117647	31.45402933	0.351437049
REST EPISODE COUNT, 9	Both	46.19444444	10.77515514	0.233256515
REST EPISODE COUNT, 9	F	49.94736842	9.834597005	0.196899202
REST EPISODE COUNT, 9	M	42	10.47616342	0.249432462
MOVEMENT TIME (s), 9	Both	205.6272222	28.99262937	0.140996066
MOVEMENT TIME (s), 9	F	201.2684211	26.69364037	0.132627067
MOVEMENT TIME (s), 9	M	210.4988235	31.45402933	0.149426153
MOVEMENT EPISODE COUNT, 9	Both	47	10.60188662	0.225572056
MOVEMENT EPISODE COUNT, 9	F	50.73684211	9.660009807	0.190394384
MOVEMENT EPISODE COUNT, 9	M	42.82352941	10.28491185	0.240169645
STEREOTYPY TIME (s), 9	Both	21.50472222	12.32245928	0.573011786
STEREOTYPY TIME (s), 9	F	23.95526316	15.95821153	0.666167239
STEREOTYPY TIME (s), 9	M	18.76588235	5.527911064	0.294572403
STEREOTYPIC EPISODE COUNT, 9	Both	47.86111111	12.98384222	0.271281671
STEREOTYPIC EPISODE COUNT, 9	F	47.84210526	16.87951802	0.352817208
STEREOTYPIC EPISODE COUNT, 9	M	47.88235294	6.945163361	0.145046409
STEREOTYPIC ACTIVITY COUNT, 9	Both	130.3888889	54.33140517	0.416687385
STEREOTYPIC ACTIVITY COUNT, 9	F	138.2105263	71.36181592	0.516326924
STEREOTYPIC ACTIVITY COUNT, 9	M	121.6470588	23.96596852	0.197012314
STEREOTYPIC EPISODE ACTIVITY COUNT, 9	Both	751.8611111	179.0644182	0.238161564
STEREOTYPIC EPISODE ACTIVITY COUNT, 9	F	756.3157895	181.7486215	0.24030785
STEREOTYPIC EPISODE ACTIVITY COUNT, 9	M	746.8823529	181.4624212	0.242959846
VERTICAL EPISODE COUNT, 9	Both	27.5	10.63552	0.386746182
VERTICAL EPISODE COUNT, 9	F	25.52631579	10.28142025	0.402777288
VERTICAL EPISODE COUNT, 9	M	29.70588235	10.89589777	0.366792598
VERTICAL ACTIVITY COUNT, 9	Both	53.05555556	22.66645658	0.427221171
VERTICAL ACTIVITY COUNT, 9	F	47.63157895	18.71781839	0.392970773
VERTICAL ACTIVITY COUNT, 9	M	59.11764706	25.60732891	0.433158798
VERTICAL ACTIVITY TIME (s), 9	Both	17.40444444	8.125981416	0.466891169
VERTICAL ACTIVITY TIME (s), 9	F	14.77947368	6.314403705	0.427241446
VERTICAL ACTIVITY TIME (s), 9	M	20.33823529	9.069779652	0.445947228
LEFT FRONT TIME LEGACY (s), 9	Both	34.74583333	24.73342832	0.711838685
LEFT FRONT TIME LEGACY (s), 9	F	31.90263158	20.51450864	0.643034998
LEFT FRONT TIME LEGACY (s), 9	M	37.92352941	29.05869232	0.766244407
RIGHT FRONT TIME LEGACY (s), 9	Both	32.72444444	31.65567622	0.967340371
RIGHT FRONT TIME LEGACY (s), 9	F	37.25473684	36.91651322	0.990921326
RIGHT FRONT TIME LEGACY (s), 9	M	27.66117647	24.6426614	0.890875391
LEFT REAR TIME LEGACY (s), 9	Both	38.66111111	33.1186397	0.856639624
LEFT REAR TIME LEGACY (s), 9	F	40.79631579	35.33098659	0.866033756
LEFT REAR TIME LEGACY (s), 9	M	36.27470588	31.36189828	0.864566577
RIGHT REAR TIME LEGACY (s), 9	Both	35.40222222	46.51607305	1.313930881
RIGHT REAR TIME LEGACY (s), 9	F	41.06368421	62.34565549	1.518267459
RIGHT REAR TIME LEGACY (s), 9	M	29.07470588	16.72534645	0.575254192
CLOCKWISE REVOLUTIONS, 9	Both	2.5	2.007130147	0.802852059
CLOCKWISE REVOLUTIONS, 9	F	2.684210526	2.28649736	0.85183235
CLOCKWISE REVOLUTIONS, 9	M	2.294117647	1.686887144	0.735309781
COUNTER CLOCKWISE REVOLUTIONS, 9	Both	2.194444444	1.635664032	0.745365888
COUNTER CLOCKWISE REVOLUTIONS, 9	F	2.157894737	1.833732014	0.84977825
COUNTER CLOCKWISE REVOLUTIONS, 9	M	2.235294118	1.437420075	0.643056349
MARGIN TIME LEGACY (s), 9	Both	253.4877778	40.17094594	0.158472911
MARGIN TIME LEGACY (s), 9	F	263.3815789	29.95939368	0.113749009
MARGIN TIME LEGACY (s), 9	M	242.43	47.68711317	0.19670467
MARGIN DISTANCE LEGACY (cm), 9	Both	531.5972222	235.983833	0.443914722
MARGIN DISTANCE LEGACY (cm), 9	F	564.7642105	270.0526377	0.478168823
MARGIN DISTANCE LEGACY (cm), 9	M	494.5282353	192.3734068	0.389003889
CENTER TIME LEGACY (s), 9	Both	46.51305556	40.17248517	0.863681921
CENTER TIME LEGACY (s), 9	F	36.61894737	29.95916219	0.818132807
CENTER TIME LEGACY (s), 9	M	57.57117647	47.68995294	0.828365093
CENTER DISTANCE LEGACY (cm), 9	Both	182.4127778	73.00882736	0.400239656
CENTER DISTANCE LEGACY (cm), 9	F	187.2194737	78.61801069	0.419924323
CENTER DISTANCE LEGACY (cm), 9	M	177.0405882	68.1800247	0.385109569
TOTAL DISTANCE X AXIS (cm), 9	Both	236.8122222	116.2339582	0.49082753
TOTAL DISTANCE X AXIS (cm), 9	F	254.2515789	130.2371786	0.512237443
TOTAL DISTANCE X AXIS (cm), 9	M	217.3211765	98.52469265	0.453359835
TOTAL DISTANCE Y AXIS (cm), 9	Both	194.5491667	83.91295672	0.431320052
TOTAL DISTANCE Y AXIS (cm), 9	F	205.7236842	93.55970507	0.454783344
TOTAL DISTANCE Y AXIS (cm), 9	M	182.06	72.39766243	0.397658258
AMBULATORY ACTIVITY COUNT, 9	Both	1181.416667	333.1301226	0.281975134
AMBULATORY ACTIVITY COUNT, 9	F	1212.684211	375.593612	0.309720873
AMBULATORY ACTIVITY COUNT, 9	M	1146.470588	285.6508178	0.249156691
AMBULATORY TIME (s), 9	Both	20.54388889	6.121018719	0.297948395
AMBULATORY TIME (s), 9	F	20.38368421	6.508954695	0.319321798
AMBULATORY TIME (s), 9	M	20.72294118	5.850806317	0.282334745
AMBULATORY EPISODE COUNT, 9	Both	1.277777778	1.058600454	0.82846992
AMBULATORY EPISODE COUNT, 9	F	1.631578947	1.065130473	0.652821903
AMBULATORY EPISODE COUNT, 9	M	0.882352941	0.927520414	1.051189802
FRACTION TIME MOVING, 9	Both	0.685424078	0.096642098	0.140996066
FRACTION TIME MOVING, 9	F	0.670894742	0.088978802	0.132627066
FRACTION TIME MOVING, 9	M	0.701662747	0.104846765	0.149426153
FRACTION TIME RESTING, 9	Both	0.314577772	0.096642452	0.307213226
FRACTION TIME RESTING, 9	F	0.329108763	0.088978945	0.270363341
FRACTION TIME RESTING, 9	M	0.298337253	0.104846765	0.351437054
FRACTION TIME VERTICAL, 9	Both	0.058014813	0.027086601	0.466891115
FRACTION TIME VERTICAL, 9	F	0.049264912	0.021048012	0.427241441
FRACTION TIME VERTICAL, 9	M	0.067794114	0.030232593	0.44594716
FRACTION TIME CENTER, 9	Both	0.155043524	0.133908287	0.863681905
FRACTION TIME CENTER, 9	F	0.122063167	0.099863882	0.818132808
FRACTION TIME CENTER, 9	M	0.191903924	0.158966511	0.828365091
FRACTION TIME MARGINS, 9	Both	0.844959253	0.133903152	0.158472911
FRACTION TIME MARGINS, 9	F	0.877938584	0.099864651	0.113749017
FRACTION TIME MARGINS, 9	M	0.8081	0.158957042	0.196704667
FRACTION TIME AMBULATORY, 9	Both	0.06847963	0.020403396	0.297948396
FRACTION TIME AMBULATORY, 9	F	0.067945615	0.021696516	0.319321801
FRACTION TIME AMBULATORY, 9	M	0.069076471	0.019502688	0.282334744
TOTAL DISTANCE (cm), 10	Both	643.6569444	270.5507167	0.420333718
TOTAL DISTANCE (cm), 10	F	663.7152632	272.8626566	0.41111403
TOTAL DISTANCE (cm), 10	M	621.2388235	274.4948221	0.441850721
HORIZONTAL ACTIVITY COUNT, 10	Both	1183.194444	314.912307	0.266154315
HORIZONTAL ACTIVITY COUNT, 10	F	1195.842105	333.9697696	0.279275808
HORIZONTAL ACTIVITY COUNT, 10	M	1169.058824	301.7512367	0.258114674
REST TIME (s), 10	Both	108.8672222	33.26234865	0.305531343
REST TIME (s), 10	F	115.7894737	31.93556194	0.275807126
REST TIME (s), 10	M	101.1305882	33.9462948	0.335667926
REST EPISODE COUNT, 10	Both	49.47222222	8.600618287	0.173847422
REST EPISODE COUNT, 10	F	51.47368421	8.037194239	0.15614181
REST EPISODE COUNT, 10	M	47.23529412	8.891916355	0.188247295
MOVEMENT TIME (s), 10	Both	191.1338889	33.26228197	0.174026083
MOVEMENT TIME (s), 10	F	184.2121053	31.9358102	0.173364341
MOVEMENT TIME (s), 10	M	198.87	33.94612901	0.170695072
MOVEMENT EPISODE COUNT, 10	Both	50.02777778	8.303135763	0.165970509
MOVEMENT EPISODE COUNT, 10	F	51.89473684	7.709263813	0.148555794
MOVEMENT EPISODE COUNT, 10	M	47.94117647	8.670860599	0.180864577
STEREOTYPY TIME (s), 10	Both	24.04861111	12.15027693	0.505238197
STEREOTYPY TIME (s), 10	F	23.55578947	11.17872499	0.474563801
STEREOTYPY TIME (s), 10	M	24.59941176	13.48123903	0.548030951
STEREOTYPIC EPISODE COUNT, 10	Both	47.75	11.45519221	0.239899313
STEREOTYPIC EPISODE COUNT, 10	F	45.15789474	9.575797953	0.21205147
STEREOTYPIC EPISODE COUNT, 10	M	50.64705882	12.92256349	0.255149337
STEREOTYPIC ACTIVITY COUNT, 10	Both	135.1111111	47.83649401	0.354052998
STEREOTYPIC ACTIVITY COUNT, 10	F	132.8421053	40.93662196	0.308159991
STEREOTYPIC ACTIVITY COUNT, 10	M	137.6470588	55.74488898	0.404984236
STEREOTYPIC EPISODE ACTIVITY COUNT, 10	Both	680.75	195.1809966	0.286714648
STEREOTYPIC EPISODE ACTIVITY COUNT, 10	F	687	221.3300703	0.322168952
STEREOTYPIC EPISODE ACTIVITY COUNT, 10	M	673.7647059	167.7067863	0.24891002
VERTICAL EPISODE COUNT, 10	Both	23.16666667	9.969954864	0.430357764
VERTICAL EPISODE COUNT, 10	F	18.89473684	5.675431818	0.300371043
VERTICAL EPISODE COUNT, 10	M	27.94117647	11.6322321	0.416311464
VERTICAL ACTIVITY COUNT, 10	Both	45.69444444	22.32976162	0.488675634
VERTICAL ACTIVITY COUNT, 10	F	35.36842105	14.60673561	0.41298806
VERTICAL ACTIVITY COUNT, 10	M	57.23529412	24.1364077	0.421704965
VERTICAL ACTIVITY TIME (s), 10	Both	14.5825	7.635547833	0.523610343
VERTICAL ACTIVITY TIME (s), 10	F	11.39736842	5.19301437	0.455632755
VERTICAL ACTIVITY TIME (s), 10	M	18.14235294	8.466673291	0.466680001
LEFT FRONT TIME LEGACY (s), 10	Both	38.93638889	46.11781343	1.184439922
LEFT FRONT TIME LEGACY (s), 10	F	46.22789474	58.55820529	1.266728793
LEFT FRONT TIME LEGACY (s), 10	M	30.78705882	25.71180633	0.83514981
RIGHT FRONT TIME LEGACY (s), 10	Both	30.95555556	29.58236815	0.955640034
RIGHT FRONT TIME LEGACY (s), 10	F	34.94789474	33.15190921	0.948609622
RIGHT FRONT TIME LEGACY (s), 10	M	26.49352941	25.2548176	0.953244741
LEFT REAR TIME LEGACY (s), 10	Both	41.45083333	43.29759184	1.044552989
LEFT REAR TIME LEGACY (s), 10	F	36.97052632	31.72482737	0.858111326
LEFT REAR TIME LEGACY (s), 10	M	46.45823529	54.01957854	1.162755714
RIGHT REAR TIME LEGACY (s), 10	Both	45.69111111	52.78839666	1.155331866
RIGHT REAR TIME LEGACY (s), 10	F	47.42105263	61.00669261	1.286489633
RIGHT REAR TIME LEGACY (s), 10	M	43.75764706	43.60218523	0.996447208
CLOCKWISE REVOLUTIONS, 10	Both	2.222222222	1.837873167	0.827042925
CLOCKWISE REVOLUTIONS, 10	F	2.473684211	1.896441728	0.766646656
CLOCKWISE REVOLUTIONS, 10	M	1.941176471	1.784327192	0.919198857
COUNTER CLOCKWISE REVOLUTIONS, 10	Both	1.694444444	1.369451286	0.808200759
COUNTER CLOCKWISE REVOLUTIONS, 10	F	1.842105263	1.50048725	0.814550222
COUNTER CLOCKWISE REVOLUTIONS, 10	M	1.529411765	1.23073388	0.804710614
MARGIN TIME LEGACY (s), 10	Both	263.5086111	32.91477724	0.124909684
MARGIN TIME LEGACY (s), 10	F	269.5978947	22.30658985	0.082740223
MARGIN TIME LEGACY (s), 10	M	256.7029412	41.43517448	0.161412932
MARGIN DISTANCE LEGACY (cm), 10	Both	464.4102778	198.4773257	0.427374964
MARGIN DISTANCE LEGACY (cm), 10	F	464.5242105	172.1912063	0.370682953
MARGIN DISTANCE LEGACY (cm), 10	M	464.2829412	229.8187572	0.494997203
CENTER TIME LEGACY (s), 10	Both	36.49277778	32.91570147	0.901978514
CENTER TIME LEGACY (s), 10	F	30.40368421	22.30683508	0.733688553
CENTER TIME LEGACY (s), 10	M	43.29823529	41.43670221	0.957006722
CENTER DISTANCE LEGACY (cm), 10	Both	179.2458333	107.1347445	0.597697266
CENTER DISTANCE LEGACY (cm), 10	F	199.19	120.418691	0.604541849
CENTER DISTANCE LEGACY (cm), 10	M	156.9552941	88.28525748	0.562486649
TOTAL DISTANCE X AXIS (cm), 10	Both	205.5027778	100.801732	0.490512747
TOTAL DISTANCE X AXIS (cm), 10	F	204.1194737	94.92106168	0.465026976
TOTAL DISTANCE X AXIS (cm), 10	M	207.0488235	109.9367678	0.530970261
TOTAL DISTANCE Y AXIS (cm), 10	Both	173.0386111	90.26933918	0.521671658
TOTAL DISTANCE Y AXIS (cm), 10	F	185.0368421	93.9421834	0.50769448
TOTAL DISTANCE Y AXIS (cm), 10	M	159.6288235	86.80250312	0.543777127
AMBULATORY ACTIVITY COUNT, 10	Both	1048.083333	336.3449229	0.320914294
AMBULATORY ACTIVITY COUNT, 10	F	1063	345.1569691	0.324700818
AMBULATORY ACTIVITY COUNT, 10	M	1031.411765	335.9802931	0.325747974
AMBULATORY TIME (s), 10	Both	18.60944444	6.700684803	0.36006904
AMBULATORY TIME (s), 10	F	18.20842105	6.651592343	0.365303083
AMBULATORY TIME (s), 10	M	19.05764706	6.930973533	0.363684641
AMBULATORY EPISODE COUNT, 10	Both	1.916666667	1.556094011	0.811875136
AMBULATORY EPISODE COUNT, 10	F	2.315789474	1.733738144	0.748659653
AMBULATORY EPISODE COUNT, 10	M	1.470588235	1.23073388	0.836899038
FRACTION TIME MOVING, 10	Both	0.637112961	0.110874275	0.174026085
FRACTION TIME MOVING, 10	F	0.614040353	0.106452708	0.173364353
FRACTION TIME MOVING, 10	M	0.662899994	0.11315376	0.170695069
FRACTION TIME RESTING, 10	Both	0.362890739	0.110874497	0.305531348
FRACTION TIME RESTING, 10	F	0.385964905	0.106451881	0.275807152
FRACTION TIME RESTING, 10	M	0.337101965	0.113154312	0.335667911
FRACTION TIME VERTICAL, 10	Both	0.048608333	0.025451826	0.523610348
FRACTION TIME VERTICAL, 10	F	0.037991228	0.017310048	0.455632752
FRACTION TIME VERTICAL, 10	M	0.06047451	0.028222245	0.466680007
FRACTION TIME CENTER, 10	Both	0.121642589	0.109719003	0.901978518
FRACTION TIME CENTER, 10	F	0.101345612	0.074356109	0.733688487
FRACTION TIME CENTER, 10	M	0.144327446	0.138122342	0.957006761
FRACTION TIME MARGINS, 10	Both	0.878362044	0.109715926	0.124909685
FRACTION TIME MARGINS, 10	F	0.898659653	0.074355294	0.082740216
FRACTION TIME MARGINS, 10	M	0.855676482	0.138117257	0.16141294
FRACTION TIME AMBULATORY, 10	Both	0.06203148	0.022335614	0.360069018
FRACTION TIME AMBULATORY, 10	F	0.060694735	0.02217197	0.365303025
FRACTION TIME AMBULATORY, 10	M	0.063525489	0.023103246	0.363684654
TOTAL DISTANCE (cm), 11	Both	701.9080556	229.6136498	0.327127817
TOTAL DISTANCE (cm), 11	F	699.1173684	200.1824413	0.286335958
TOTAL DISTANCE (cm), 11	M	705.0270588	265.0067759	0.375881709
HORIZONTAL ACTIVITY COUNT, 11	Both	1218.25	243.6924731	0.200034864
HORIZONTAL ACTIVITY COUNT, 11	F	1197.421053	240.9103835	0.201191037
HORIZONTAL ACTIVITY COUNT, 11	M	1241.529412	252.0384687	0.203006442
REST TIME (s), 11	Both	104.1963889	29.53322305	0.283438067
REST TIME (s), 11	F	114.8447368	27.99451759	0.243759691
REST TIME (s), 11	M	92.29529412	27.22446972	0.294971374
REST EPISODE COUNT, 11	Both	46.80555556	8.895647232	0.190055371
REST EPISODE COUNT, 11	F	51.10526316	7.702054104	0.150709607
REST EPISODE COUNT, 11	M	42	7.73789377	0.184235566
MOVEMENT TIME (s), 11	Both	195.8041667	29.5337597	0.150833152
MOVEMENT TIME (s), 11	F	185.1557895	27.99494723	0.151196716
MOVEMENT TIME (s), 11	M	207.7052941	27.22521743	0.131076184
MOVEMENT EPISODE COUNT, 11	Both	47.33333333	8.838228653	0.186723141
MOVEMENT EPISODE COUNT, 11	F	51.57894737	7.847970647	0.152154533
MOVEMENT EPISODE COUNT, 11	M	42.58823529	7.50049018	0.176116482
STEREOTYPY TIME (s), 11	Both	18.47944444	7.399642441	0.40042559
STEREOTYPY TIME (s), 11	F	19.05421053	7.334704656	0.384938785
STEREOTYPY TIME (s), 11	M	17.83705882	7.643464336	0.428515957
STEREOTYPIC EPISODE COUNT, 11	Both	44.58333333	9.966730371	0.223552831
STEREOTYPIC EPISODE COUNT, 11	F	43	9.820613242	0.228386354
STEREOTYPIC EPISODE COUNT, 11	M	46.35294118	10.12386522	0.21840826
STEREOTYPIC ACTIVITY COUNT, 11	Both	115.8055556	38.87034819	0.335651843
STEREOTYPIC ACTIVITY COUNT, 11	F	118.4210526	40.57135797	0.342602578
STEREOTYPIC ACTIVITY COUNT, 11	M	112.8823529	37.89604589	0.335712757
STEREOTYPIC EPISODE ACTIVITY COUNT, 11	Both	661.0833333	163.3457988	0.247088061
STEREOTYPIC EPISODE ACTIVITY COUNT, 11	F	623.7894737	156.1653607	0.250349465
STEREOTYPIC EPISODE ACTIVITY COUNT, 11	M	702.7647059	165.6289261	0.235681907
VERTICAL EPISODE COUNT, 11	Both	24.61111111	7.878643022	0.32012545
VERTICAL EPISODE COUNT, 11	F	21.84210526	8.770298094	0.40153172
VERTICAL EPISODE COUNT, 11	M	27.70588235	5.474540002	0.197594862
VERTICAL ACTIVITY COUNT, 11	Both	48.63888889	18.38501374	0.377990003
VERTICAL ACTIVITY COUNT, 11	F	40.10526316	16.24087688	0.404956248
VERTICAL ACTIVITY COUNT, 11	M	58.17647059	16.10991657	0.276914643
VERTICAL ACTIVITY TIME (s), 11	Both	16.55444444	6.196206879	0.37429265
VERTICAL ACTIVITY TIME (s), 11	F	13.81947368	5.326671333	0.385446758
VERTICAL ACTIVITY TIME (s), 11	M	19.61117647	5.766660518	0.294049698
LEFT FRONT TIME LEGACY (s), 11	Both	35.36888889	34.18155115	0.966429883
LEFT FRONT TIME LEGACY (s), 11	F	34.48473684	38.7761412	1.124443587
LEFT FRONT TIME LEGACY (s), 11	M	36.35705882	29.36535815	0.807693447
RIGHT FRONT TIME LEGACY (s), 11	Both	34.99611111	32.51129977	0.928997501
RIGHT FRONT TIME LEGACY (s), 11	F	41.33789474	40.4695472	0.97899391
RIGHT FRONT TIME LEGACY (s), 11	M	27.90823529	19.19660297	0.687847252
LEFT REAR TIME LEGACY (s), 11	Both	41.66777778	31.55143647	0.757214283
LEFT REAR TIME LEGACY (s), 11	F	46.23842105	34.62071558	0.748743465
LEFT REAR TIME LEGACY (s), 11	M	36.55941176	27.86913873	0.762297241
RIGHT REAR TIME LEGACY (s), 11	Both	39.00305556	33.27564445	0.85315481
RIGHT REAR TIME LEGACY (s), 11	F	35.61315789	32.3278181	0.90774927
RIGHT REAR TIME LEGACY (s), 11	M	42.79176471	34.89310198	0.815416289
CLOCKWISE REVOLUTIONS, 11	Both	2.277777778	1.446396727	0.635003441
CLOCKWISE REVOLUTIONS, 11	F	1.947368421	1.268143184	0.651208662
CLOCKWISE REVOLUTIONS, 11	M	2.647058824	1.578811914	0.596440056
COUNTER CLOCKWISE REVOLUTIONS, 11	Both	2.194444444	1.489380397	0.678704991
COUNTER CLOCKWISE REVOLUTIONS, 11	F	2.315789474	1.565340984	0.675942698
COUNTER CLOCKWISE REVOLUTIONS, 11	M	2.058823529	1.434860108	0.696932052
MARGIN TIME LEGACY (s), 11	Both	263.7163889	32.03281926	0.121466927
MARGIN TIME LEGACY (s), 11	F	267.1626316	31.05032275	0.116222552
MARGIN TIME LEGACY (s), 11	M	259.8647059	33.61685684	0.129362919
MARGIN DISTANCE LEGACY (cm), 11	Both	542.7822222	214.7807256	0.395703317
MARGIN DISTANCE LEGACY (cm), 11	F	529.1005263	173.5676714	0.328042901
MARGIN DISTANCE LEGACY (cm), 11	M	558.0735294	257.9706559	0.462252091
CENTER TIME LEGACY (s), 11	Both	36.28472222	32.03244146	0.882807956
CENTER TIME LEGACY (s), 11	F	32.83789474	31.05012392	0.945557691
CENTER TIME LEGACY (s), 11	M	40.13705882	33.61612518	0.837533346
CENTER DISTANCE LEGACY (cm), 11	Both	159.1261111	64.5429987	0.4056091
CENTER DISTANCE LEGACY (cm), 11	F	170.0168421	61.75637808	0.363236826
CENTER DISTANCE LEGACY (cm), 11	M	146.9541176	67.25948865	0.457690398
TOTAL DISTANCE X AXIS (cm), 11	Both	225.1433333	88.13612818	0.391466746
TOTAL DISTANCE X AXIS (cm), 11	F	217.2536842	72.86559097	0.335394041
TOTAL DISTANCE X AXIS (cm), 11	M	233.9611765	104.2249944	0.445479869
TOTAL DISTANCE Y AXIS (cm), 11	Both	196.8158333	89.7085766	0.455799592
TOTAL DISTANCE Y AXIS (cm), 11	F	205.3573684	78.81632296	0.383800803
TOTAL DISTANCE Y AXIS (cm), 11	M	187.2694118	102.1381711	0.545407657
AMBULATORY ACTIVITY COUNT, 11	Both	1102.444444	249.8054608	0.226592335
AMBULATORY ACTIVITY COUNT, 11	F	1079	239.880989	0.222317877
AMBULATORY ACTIVITY COUNT, 11	M	1128.647059	265.3075906	0.235066922
AMBULATORY TIME (s), 11	Both	20.81833333	5.290091277	0.254107339
AMBULATORY TIME (s), 11	F	19.36263158	4.830015921	0.249450386
AMBULATORY TIME (s), 11	M	22.44529412	5.444567381	0.242570552
AMBULATORY EPISODE COUNT, 11	Both	1.444444444	1.382429424	0.957066524
AMBULATORY EPISODE COUNT, 11	F	1.578947368	1.387074839	0.878480731
AMBULATORY EPISODE COUNT, 11	M	1.294117647	1.403776419	1.084736324
FRACTION TIME MOVING, 11	Both	0.652680561	0.098445864	0.150833148
FRACTION TIME MOVING, 11	F	0.617185974	0.093316495	0.151196721
FRACTION TIME MOVING, 11	M	0.692350982	0.090750718	0.131076174
FRACTION TIME RESTING, 11	Both	0.347321292	0.098444076	0.283438067
FRACTION TIME RESTING, 11	F	0.382815784	0.09331506	0.243759699
FRACTION TIME RESTING, 11	M	0.307650976	0.090748228	0.294971364
FRACTION TIME VERTICAL, 11	Both	0.055181483	0.020654025	0.374292679
FRACTION TIME VERTICAL, 11	F	0.046064913	0.017755572	0.385446762
FRACTION TIME VERTICAL, 11	M	0.06537059	0.019222206	0.294049749
FRACTION TIME CENTER, 11	Both	0.120949076	0.106774805	0.882807946
FRACTION TIME CENTER, 11	F	0.10945965	0.10350041	0.945557656
FRACTION TIME CENTER, 11	M	0.133790198	0.112053754	0.837533357
FRACTION TIME MARGINS, 11	Both	0.879054633	0.106776065	0.121466927
FRACTION TIME MARGINS, 11	F	0.890542111	0.103501075	0.116222551
FRACTION TIME MARGINS, 11	M	0.866215688	0.112056192	0.129362921
FRACTION TIME AMBULATORY, 11	Both	0.069394446	0.017633639	0.254107356
FRACTION TIME AMBULATORY, 11	F	0.064542105	0.016100052	0.249450378
FRACTION TIME AMBULATORY, 11	M	0.074817651	0.018148561	0.242570576
TOTAL DISTANCE (cm), 12	Both	678.6522222	267.1025903	0.393578009
TOTAL DISTANCE (cm), 12	F	692.8147368	269.2314169	0.388605211
TOTAL DISTANCE (cm), 12	M	662.8235294	272.0549701	0.41044857
HORIZONTAL ACTIVITY COUNT, 12	Both	1195.305556	306.739519	0.256620173
HORIZONTAL ACTIVITY COUNT, 12	F	1216.052632	346.4123224	0.284866225
HORIZONTAL ACTIVITY COUNT, 12	M	1172.117647	264.0754822	0.225297762
REST TIME (s), 12	Both	107.65	34.8368976	0.323612611
REST TIME (s), 12	F	111.6663158	33.81210487	0.30279592
REST TIME (s), 12	M	103.1611765	36.44229272	0.353255885
REST EPISODE COUNT, 12	Both	48.52777778	8.209701965	0.169175312
REST EPISODE COUNT, 12	F	49.78947368	7.367940669	0.147981895
REST EPISODE COUNT, 12	M	47.11764706	9.075257248	0.192608456
MOVEMENT TIME (s), 12	Both	192.3511111	34.83744634	0.181113829
MOVEMENT TIME (s), 12	F	188.3352632	33.81314823	0.179537
MOVEMENT TIME (s), 12	M	196.8394118	36.44248079	0.185138131
MOVEMENT EPISODE COUNT, 12	Both	49.13888889	8.205060382	0.166976921
MOVEMENT EPISODE COUNT, 12	F	50.52631579	7.418957856	0.146833541
MOVEMENT EPISODE COUNT, 12	M	47.58823529	8.972588976	0.188546369
STEREOTYPY TIME (s), 12	Both	18.12805556	9.998358957	0.551540618
STEREOTYPY TIME (s), 12	F	19.93157895	11.81293889	0.592674515
STEREOTYPY TIME (s), 12	M	16.11235294	7.315047445	0.454002433
STEREOTYPIC EPISODE COUNT, 12	Both	41.63888889	8.960716737	0.215200669
STEREOTYPIC EPISODE COUNT, 12	F	41.84210526	10.13937954	0.242324794
STEREOTYPIC EPISODE COUNT, 12	M	41.41176471	7.738368881	0.186864021
STEREOTYPIC ACTIVITY COUNT, 12	Both	107.2222222	41.58784926	0.387865952
STEREOTYPIC ACTIVITY COUNT, 12	F	114	51.12403218	0.448456423
STEREOTYPIC ACTIVITY COUNT, 12	M	99.64705882	26.97207161	0.270676043
STEREOTYPIC EPISODE ACTIVITY COUNT, 12	Both	653.9444444	183.8780566	0.281182994
STEREOTYPIC EPISODE ACTIVITY COUNT, 12	F	660.8421053	202.1534794	0.305902844
STEREOTYPIC EPISODE ACTIVITY COUNT, 12	M	646.2352941	166.9369377	0.258322223
VERTICAL EPISODE COUNT, 12	Both	26.27777778	9.869465498	0.375582197
VERTICAL EPISODE COUNT, 12	F	23.31578947	10.30130861	0.441816848
VERTICAL EPISODE COUNT, 12	M	29.58823529	8.463589838	0.28604578
VERTICAL ACTIVITY COUNT, 12	Both	51.61111111	20.39506632	0.395168131
[truncated: 1,358 more rows]
