# Supplementary material for: Into the Wild: A novel wild-derived inbred strain resource expands the genomic and phenotypic diversity of laboratory mouse models
Source: PLoS Genet. 2024 Apr 10;20(4):e1011228. doi: 10.1371/journal.pgen.1011228 (PMC11034653; doi:10.1371/journal.pgen.1011228)
Supplement: S32 Table — Correlations were computed using phenotype data from males only. (TXT) [file pgen.1011228.s044.txt]

Assay1	Phenotype1	Assay2	Phenotype2	nStrains	P	Rho	S
Clinical Chemistry	INSULIN, lipid	Clinical Chemistry	LEPTIN, lipid	9	0.551708554	0.233333333	92
Clinical Chemistry	INSULIN, lipid	Clinical Chemistry	WBC (x10^3 uL), immune	9	0.551708554	-0.233333333	148
Clinical Chemistry	INSULIN, lipid	Clinical Chemistry	RBC (x10^6 uL), rbc	9	0.520634921	-0.25	150
Clinical Chemistry	INSULIN, lipid	Clinical Chemistry	HGB (g/dL), rbc	9	0.677744709	0.166666667	100
Clinical Chemistry	INSULIN, lipid	Clinical Chemistry	HCT %, rbc	9	0.580941358	0.216666667	94
Clinical Chemistry	INSULIN, lipid	Clinical Chemistry	MCV (fL), rbc	9	0.013828263	0.8	24
Clinical Chemistry	INSULIN, lipid	Clinical Chemistry	MCH (pg), rbc	9	0.147525353	0.533333333	56
Clinical Chemistry	INSULIN, lipid	Clinical Chemistry	MCHC (g/dL), rbc	9	0.107997134	-0.583333333	190
Clinical Chemistry	INSULIN, lipid	Clinical Chemistry	RDW %, rbc	9	0.050319665	-0.683333333	202
Clinical Chemistry	INSULIN, lipid	Clinical Chemistry	PLT (x10^3 uL), platelets	9	0.09679784	-0.6	192
Clinical Chemistry	INSULIN, lipid	Clinical Chemistry	MPV (fL), platelets	9	0.249917328	0.433333333	68
Clinical Chemistry	INSULIN, lipid	Clinical Chemistry	% NEUT, immune	9	0.3125	0.383333333	74
Clinical Chemistry	INSULIN, lipid	Clinical Chemistry	% LYMPH, immune	9	0.809981261	0.1	108
Clinical Chemistry	INSULIN, lipid	Clinical Chemistry	% MONO, immune	9	0.017223325	-0.783333333	214
Clinical Chemistry	INSULIN, lipid	Clinical Chemistry	% EOS, immune	9	0.493331129	-0.266666667	152
Clinical Chemistry	INSULIN, lipid	Clinical Chemistry	% BASO, immune	9	0.780553853	-0.108787563	133.0545076
Clinical Chemistry	INSULIN, lipid	Clinical Chemistry	% RETIC, rbc	9	1	0	120
Clinical Chemistry	INSULIN, lipid	Clinical Chemistry	# RETIC (x10^9 cells/L), rbc	9	0.981569665	-0.016666667	122
Clinical Chemistry	INSULIN, lipid	Clinical Chemistry	# NEUT (x10^3 cells/uL), immune	9	1	0	120
Clinical Chemistry	INSULIN, lipid	Clinical Chemistry	# LYMPH (x10^3 cells/uL), immune	9	0.677744709	-0.166666667	140
Clinical Chemistry	INSULIN, lipid	Clinical Chemistry	# MONO (x10^3 cells/uL), immune	9	0.021389991	-0.766666667	212
Clinical Chemistry	INSULIN, lipid	Clinical Chemistry	# EOS (x10^3 cells/uL), immune	9	0.677744709	-0.166666667	140
Clinical Chemistry	INSULIN, lipid	Clinical Chemistry	# BASO (x10^3 cells/uL), immune	9	0.269582231	-0.416666667	170
Clinical Chemistry	INSULIN, lipid	Clinical Chemistry	LCR %, platelets	9	0.120574295	0.566666667	52
Clinical Chemistry	INSULIN, lipid	Clinical Chemistry	# NRBC (x10^3cells/uL), rbc	9	0.948390653	-0.033333333	124
Clinical Chemistry	INSULIN, lipid	Clinical Chemistry	NRBC %%, rbc	9	0.46299052	0.283333333	86
Clinical Chemistry	INSULIN, lipid	Clinical Chemistry	RET-HE 0, rbc	9	0.436623677	0.3	84
Clinical Chemistry	INSULIN, lipid	Clinical Chemistry	IRF %, rbc	9	0.177662037	0.5	60
Clinical Chemistry	INSULIN, lipid	Clinical Chemistry	RDW-SD 0, rbc	9	0.743540564	-0.133333333	136
Clinical Chemistry	INSULIN, lipid	Clinical Chemistry	LFR %, rbc	9	0.177662037	-0.5	180
Clinical Chemistry	INSULIN, lipid	Clinical Chemistry	MFR %, rbc	9	0.46299052	-0.283333333	154
Clinical Chemistry	INSULIN, lipid	Clinical Chemistry	HFR %, rbc	9	0.551708554	0.233333333	92
Clinical Chemistry	INSULIN, lipid	Clinical Chemistry	PLT-I (x10^3/uL), platelets	9	0.193799603	-0.483333333	178
Clinical Chemistry	INSULIN, lipid	Clinical Chemistry	PLT-0 (x10^3/uL), platelets	9	0.291192681	-0.4	168
Clinical Chemistry	INSULIN, lipid	Clinical Chemistry	PCT %, immune	9	0.948390653	-0.033333333	124
Clinical Chemistry	INSULIN, lipid	Clinical Chemistry	PDW (fL), platelets	8	0.045833333	0.738095238	22
Clinical Chemistry	INSULIN, lipid	Clinical Chemistry	ALB (g/dL), liver	9	0.493331129	0.266666667	88
Clinical Chemistry	INSULIN, lipid	Clinical Chemistry	ALP (IU/L), liver	9	1	0	120
Clinical Chemistry	INSULIN, lipid	Clinical Chemistry	ALT (IU/L), liver	9	0.291192681	-0.4	168
Clinical Chemistry	INSULIN, lipid	Clinical Chemistry	AST (IU/L), liver	9	0.948390653	-0.033333333	124
Clinical Chemistry	INSULIN, lipid	Clinical Chemistry	BUN (mg/dL), liver	9	0.520634921	0.25	90
Clinical Chemistry	INSULIN, lipid	Clinical Chemistry	CHOL (mg/dL), lipid	9	0.410080467	0.316666667	82
Clinical Chemistry	INSULIN, lipid	Clinical Chemistry	GLU (mg/dL), lipid	9	0.493331129	-0.266666667	152
Clinical Chemistry	INSULIN, lipid	Clinical Chemistry	HDLX (mg/dL), lipid	9	0.410080467	0.316666667	82
Clinical Chemistry	INSULIN, lipid	Clinical Chemistry	TBILC (mg/dL), liver	9	0.911618166	0.05	114
Clinical Chemistry	INSULIN, lipid	Clinical Chemistry	TP (g/dL), liver	9	0.291192681	0.4	72
Clinical Chemistry	INSULIN, lipid	Clinical Chemistry	TRIG (mg/dL), lipid	9	0.008267196	0.833333333	20
Clinical Chemistry	INSULIN, lipid	Clinical Chemistry	ALB (/GL), liver	9	0.919420915	-0.039605902	124.7527082
Clinical Chemistry	INSULIN, lipid	Clinical Chemistry	CREX (mg/dL), liver	9	0.3125	-0.383333333	166
Clinical Chemistry	INSULIN, lipid	Clinical Chemistry	GLOB, liver	9	0.424626998	0.305128577	83.3845708
Clinical Chemistry	INSULIN, lipid	Clinical Chemistry	Iron (ug/dL), rbc	9	0.358581349	0.35	78
Clinical Chemistry	INSULIN, lipid	EKG	RR INTERVAL (ms)	9	0.269582231	-0.416666667	170
Clinical Chemistry	INSULIN, lipid	EKG	HEART RATE (bpm)	9	0.3125	0.383333333	74
Clinical Chemistry	INSULIN, lipid	EKG	PR INTERVAL (ms)	9	0.708068783	0.15	102
Clinical Chemistry	INSULIN, lipid	EKG	P DURATION (ms)	9	0.61340388	-0.2	144
Clinical Chemistry	INSULIN, lipid	EKG	QRS INTERVAL (ms)	9	0.147525353	0.533333333	56
Clinical Chemistry	INSULIN, lipid	EKG	QT INTERVAL (ms)	9	0.708068783	0.15	102
Clinical Chemistry	INSULIN, lipid	EKG	QTc (ms)	9	0.493331129	0.266666667	88
Clinical Chemistry	INSULIN, lipid	EKG	JT INTERVAL (ms)	9	0.981569665	0.016666667	118
Clinical Chemistry	INSULIN, lipid	EKG	Tpeak-Tend INTERVAL (ms)	9	0.948390653	-0.033333333	124
Clinical Chemistry	INSULIN, lipid	EKG	P AMPLITUDE (mV)	9	0.008267196	-0.833333333	220
Clinical Chemistry	INSULIN, lipid	EKG	Q AMPLITUDE (mV)	9	0.161800044	0.516666667	58
Clinical Chemistry	INSULIN, lipid	EKG	R AMPLITUDE (mV)	9	0.911618166	-0.05	126
Clinical Chemistry	INSULIN, lipid	EKG	S AMPLITUDE (mV)	9	0.177662037	-0.5	180
Clinical Chemistry	INSULIN, lipid	EKG	ST HEIGHT (mV)	9	0.551708554	-0.233333333	148
Clinical Chemistry	INSULIN, lipid	EKG	T AMPLITUDE (mV)	9	0.809981261	-0.1	132
Clinical Chemistry	INSULIN, lipid	Frailty	FRAILTY INDEX SCORE	9	0.229817019	-0.45	174
Clinical Chemistry	INSULIN, lipid	NMR	BODY WEIGHT (g), 4	9	0.132776675	0.55	54
Clinical Chemistry	INSULIN, lipid	NMR	LEAN MASS (g), 4	9	0.107997134	0.583333333	50
Clinical Chemistry	INSULIN, lipid	NMR	% Lean Mass, 4	9	0.948390653	-0.033333333	124
Clinical Chemistry	INSULIN, lipid	NMR	FAT MASS (g), 4	9	0.948390653	0.033333333	116
Clinical Chemistry	INSULIN, lipid	NMR	% Fat Mass, 4	9	1	0	120
Clinical Chemistry	INSULIN, lipid	NMR	TOTAL WATER (g), 4	9	0.107997134	0.583333333	50
Clinical Chemistry	INSULIN, lipid	NMR	OTHER, 4	9	0.120574295	0.566666667	52
Clinical Chemistry	INSULIN, lipid	NMR	BODY WEIGHT (g), 8	9	0.120574295	0.566666667	52
Clinical Chemistry	INSULIN, lipid	NMR	LEAN MASS (g), 8	9	0.107997134	0.583333333	50
Clinical Chemistry	INSULIN, lipid	NMR	% Lean Mass, 8	9	0.61340388	-0.2	144
Clinical Chemistry	INSULIN, lipid	NMR	FAT MASS (g), 8	9	0.61340388	0.2	96
Clinical Chemistry	INSULIN, lipid	NMR	% Fat Mass, 8	9	1	0	120
Clinical Chemistry	INSULIN, lipid	NMR	TOTAL WATER (g), 8	9	0.107997134	0.583333333	50
Clinical Chemistry	INSULIN, lipid	NMR	OTHER, 8	9	0.269582231	0.416666667	70
Clinical Chemistry	INSULIN, lipid	NMR	BODY WEIGHT (g), 12	9	0.120574295	0.566666667	52
Clinical Chemistry	INSULIN, lipid	NMR	LEAN MASS (g), 12	9	0.050319665	0.683333333	38
Clinical Chemistry	INSULIN, lipid	NMR	% Lean Mass, 12	9	0.551708554	-0.233333333	148
Clinical Chemistry	INSULIN, lipid	NMR	FAT MASS (g), 12	9	0.677744709	0.166666667	100
Clinical Chemistry	INSULIN, lipid	NMR	% Fat Mass, 12	9	0.948390653	0.033333333	116
Clinical Chemistry	INSULIN, lipid	NMR	TOTAL WATER (g), 12	9	0.058889991	0.666666667	40
Clinical Chemistry	INSULIN, lipid	NMR	OTHER, 12	9	0.193799603	0.483333333	62
Clinical Chemistry	INSULIN, lipid	NMR	BODY WEIGHT (g), 16	9	0.085725309	0.616666667	46
Clinical Chemistry	INSULIN, lipid	NMR	LEAN MASS (g), 16	9	0.107997134	0.583333333	50
Clinical Chemistry	INSULIN, lipid	NMR	% Lean Mass, 16	9	0.493331129	-0.266666667	152
Clinical Chemistry	INSULIN, lipid	NMR	FAT MASS (g), 16	9	0.981569665	-0.016666667	122
Clinical Chemistry	INSULIN, lipid	NMR	% Fat Mass, 16	9	0.775628307	-0.116666667	134
Clinical Chemistry	INSULIN, lipid	NMR	TOTAL WATER (g), 16	9	0.161800044	0.516666667	58
Clinical Chemistry	INSULIN, lipid	NMR	OTHER, 16	9	0.120574295	0.566666667	52
Clinical Chemistry	INSULIN, lipid	NMR	BODY WEIGHT (g), 19	9	0.066561949	0.65	42
Clinical Chemistry	INSULIN, lipid	NMR	LEAN MASS (g), 19	9	0.043253968	0.7	36
Clinical Chemistry	INSULIN, lipid	NMR	% Lean Mass, 19	9	0.775628307	-0.116666667	134
Clinical Chemistry	INSULIN, lipid	NMR	FAT MASS (g), 19	9	0.948390653	-0.033333333	124
Clinical Chemistry	INSULIN, lipid	NMR	% Fat Mass, 19	9	0.843182319	-0.083333333	130
Clinical Chemistry	INSULIN, lipid	NMR	TOTAL WATER (g), 19	9	0.031123236	0.733333333	32
Clinical Chemistry	INSULIN, lipid	NMR	OTHER, 19	9	0.120574295	0.566666667	52
Clinical Chemistry	INSULIN, lipid	GTT	GTT BODYWEIGHT	9	0.120574295	0.566666667	52
Clinical Chemistry	INSULIN, lipid	GTT	GTT TIMEPOINT T0	9	0.981569665	0.016666667	118
Clinical Chemistry	INSULIN, lipid	GTT	GTT TIMEPOINT T15	9	0.3125	-0.383333333	166
Clinical Chemistry	INSULIN, lipid	GTT	GTT TIMEPOINT T30	9	0.291192681	-0.4	168
Clinical Chemistry	INSULIN, lipid	GTT	GTT TIMEPOINT T60	9	0.551708554	-0.233333333	148
Clinical Chemistry	INSULIN, lipid	GTT	GTT TIMEPOINT T90	9	0.551708554	-0.233333333	148
Clinical Chemistry	INSULIN, lipid	GTT	GTT TIMEPOINT T120	9	0.520634921	-0.25	150
Clinical Chemistry	INSULIN, lipid	GTT	GTT AREA UNDER CURVE	9	0.161800044	-0.516666667	182
Clinical Chemistry	INSULIN, lipid	IDC	BODY WEIGHT (g)	9	0.147525353	0.533333333	56
Clinical Chemistry	INSULIN, lipid	IDC	Respiratory Quotient, Light	9	0.580941358	-0.216666667	146
Clinical Chemistry	INSULIN, lipid	IDC	Respiratory Quotient, Dark	9	0.708068783	-0.15	138
Clinical Chemistry	INSULIN, lipid	IDC	Water Consumption, Light (g)	9	0.843182319	-0.083333333	130
Clinical Chemistry	INSULIN, lipid	IDC	Water Consumption, Dark (g)	9	0.551708554	0.233333333	92
Clinical Chemistry	INSULIN, lipid	IDC	Water Consumption, 24h (g)	9	0.520634921	0.25	90
Clinical Chemistry	INSULIN, lipid	IDC	Food Consumption, Light (g)	9	0.436623677	-0.3	156
Clinical Chemistry	INSULIN, lipid	IDC	Food Consumption, Dark (g)	9	0.3125	0.383333333	74
Clinical Chemistry	INSULIN, lipid	IDC	Food Consumption, 24h (g)	9	0.743540564	0.133333333	104
Clinical Chemistry	INSULIN, lipid	IDC	Food Consumption, Light (kcal)	9	0.436623677	-0.3	156
Clinical Chemistry	INSULIN, lipid	IDC	Food Consumption, Dark (kcal)	9	0.3125	0.383333333	74
Clinical Chemistry	INSULIN, lipid	IDC	Food Consumption, 24h (kcal)	9	0.743540564	0.133333333	104
Clinical Chemistry	INSULIN, lipid	IDC	Energy Expenditure, Light (kcal)	9	0.775628307	0.116666667	106
Clinical Chemistry	INSULIN, lipid	IDC	Energy Expenditure, Dark (kcal)	9	0.336259921	0.366666667	76
Clinical Chemistry	INSULIN, lipid	IDC	Energy Expenditure, 24h (kcal)	9	0.291192681	0.4	72
Clinical Chemistry	INSULIN, lipid	IDC	Average VO2, Light	9	0.775628307	0.116666667	106
Clinical Chemistry	INSULIN, lipid	IDC	Average VO2, Dark	9	0.336259921	0.366666667	76
Clinical Chemistry	INSULIN, lipid	IDC	Average VCO2, Light	9	0.775628307	0.116666667	106
Clinical Chemistry	INSULIN, lipid	IDC	Average VCO2, Dark	9	0.336259921	0.366666667	76
Clinical Chemistry	INSULIN, lipid	IDC	Rearing Activity, Light	9	0.076036155	-0.633333333	196
Clinical Chemistry	INSULIN, lipid	IDC	Rearing Activity, Dark	9	0.708068783	-0.15	138
Clinical Chemistry	INSULIN, lipid	IDC	Rearing Activity, 24H	9	0.336259921	-0.366666667	164
Clinical Chemistry	INSULIN, lipid	IDC	Ambulatory Activity, Light	9	0.436623677	-0.3	156
Clinical Chemistry	INSULIN, lipid	IDC	Ambulatory Activity, Dark	9	0.880092593	0.066666667	112
Clinical Chemistry	INSULIN, lipid	IDC	Ambulatory Activity, 24H	9	0.809981261	-0.1	132
Clinical Chemistry	INSULIN, lipid	IDC	Distance Traveled, Light (m)	9	0.436623677	-0.3	156
Clinical Chemistry	INSULIN, lipid	IDC	Distance Traveled, Dark (m)	9	0.911618166	0.05	114
Clinical Chemistry	INSULIN, lipid	IDC	Distance Traveled, 24h (m)	9	0.880092593	0.066666667	112
Clinical Chemistry	INSULIN, lipid	IDC	Directed Ambulatory Locomation, Light	9	0.436623677	-0.3	156
Clinical Chemistry	INSULIN, lipid	IDC	Directed Ambulatory Locomation, Dark	9	1	0	120
Clinical Chemistry	INSULIN, lipid	IDC	Directed Ambulatory Locomtion, 24h	9	0.880092593	-0.066666667	128
Clinical Chemistry	INSULIN, lipid	IDC	Food Consumption per unit Body Weight (g/g), Light	9	0.058889991	-0.666666667	200
Clinical Chemistry	INSULIN, lipid	IDC	Food Consumption per unit Body Weight (g/g), Dark	9	0.708068783	-0.15	138
Clinical Chemistry	INSULIN, lipid	IDC	Food Consumption per unit Body Weight (g/g), 24h	9	0.336259921	-0.366666667	164
Clinical Chemistry	INSULIN, lipid	IDC	Water Consumption per unit Body Weight (g/g), Light	9	0.677744709	-0.166666667	140
Clinical Chemistry	INSULIN, lipid	IDC	Water Consumption per unit Body Weight (g/g), Dark	9	0.911618166	0.05	114
Clinical Chemistry	INSULIN, lipid	IDC	Water Consumption per unit Body Weight (g/g), 24h	9	1	0	120
Clinical Chemistry	INSULIN, lipid	IDC	Food Consumption per unit Body Weight (kcal/g), Light	9	0.058889991	-0.666666667	200
Clinical Chemistry	INSULIN, lipid	IDC	Food Consumption per unit Body Weight (kcal/g), Dark	9	0.708068783	-0.15	138
Clinical Chemistry	INSULIN, lipid	IDC	Food Consumption per unit Body Weight (kcal/g), 24h	9	0.336259921	-0.366666667	164
Clinical Chemistry	INSULIN, lipid	Body Weight	BODY WEIGHT (g), 6	7	0.444444444	0.357142857	36
Clinical Chemistry	INSULIN, lipid	Body Weight	BODY WEIGHT (g), 10	7	0.444444444	0.357142857	36
Clinical Chemistry	INSULIN, lipid	Body Weight	BODY WEIGHT (g), 14	9	0.09679784	0.6	48
Clinical Chemistry	INSULIN, lipid	Wheel Running	Number of Revolutions, Total	9	0.3125	0.383333333	74
Clinical Chemistry	INSULIN, lipid	Wheel Running	Number of Revolutions, Night1	9	0.436623677	0.3	84
Clinical Chemistry	INSULIN, lipid	Wheel Running	Number of Revolutions, Night2	9	0.291192681	0.4	72
Clinical Chemistry	INSULIN, lipid	Wheel Running	Number of Revolutions, Night3	9	0.291192681	0.4	72
Clinical Chemistry	INSULIN, lipid	Wheel Running	Number of Revolutions, Day1	9	0.809981261	0.1	108
Clinical Chemistry	INSULIN, lipid	Wheel Running	Number of Revolutions, Day2	9	0.580941358	0.216666667	94
Clinical Chemistry	INSULIN, lipid	Wheel Running	Number of Revolutions, Total Night	9	0.436623677	0.3	84
Clinical Chemistry	INSULIN, lipid	Wheel Running	Number of Revolutions, Total Day	9	0.643639771	0.183333333	98
Clinical Chemistry	INSULIN, lipid	Wheel Running	Number of Revolutions, # Active Hours	9	0.493331129	0.266666667	88
Clinical Chemistry	INSULIN, lipid	Wheel Running	Number of Revolutions, # Highly Active Hours	9	0.358581349	0.35	78
Clinical Chemistry	INSULIN, lipid	Open Field	AMBULATORY ACTIVITY COUNT, Total	9	0.229817019	-0.45	174
Clinical Chemistry	INSULIN, lipid	Open Field	AMBULATORY EPISODE COUNT, Total	9	0.948390653	-0.033333333	124
Clinical Chemistry	INSULIN, lipid	Open Field	AMBULATORY TIME (s), Total	9	0.229817019	-0.45	174
Clinical Chemistry	INSULIN, lipid	Open Field	CENTER DISTANCE LEGACY (cm), Total	9	0.021389991	-0.766666667	212
Clinical Chemistry	INSULIN, lipid	Open Field	CENTER TIME LEGACY (s), Total	9	0.436623677	-0.3	156
Clinical Chemistry	INSULIN, lipid	Open Field	CLOCKWISE REVOLUTIONS, Total	9	0.161800044	-0.516666667	182
Clinical Chemistry	INSULIN, lipid	Open Field	COUNTER CLOCKWISE REVOLUTIONS, Total	9	0.085725309	-0.616666667	194
Clinical Chemistry	INSULIN, lipid	Open Field	FRACTION TIME AMBULATORY, Total	9	0.229817019	-0.45	174
Clinical Chemistry	INSULIN, lipid	Open Field	FRACTION TIME CENTER, Total	9	0.436623677	-0.3	156
Clinical Chemistry	INSULIN, lipid	Open Field	FRACTION TIME MARGINS, Total	9	0.436623677	0.3	84
Clinical Chemistry	INSULIN, lipid	Open Field	FRACTION TIME MOVING, Total	9	0.677744709	-0.166666667	140
Clinical Chemistry	INSULIN, lipid	Open Field	FRACTION TIME RESTING, Total	9	0.677744709	0.166666667	100
Clinical Chemistry	INSULIN, lipid	Open Field	FRACTION TIME VERTICAL, Total	9	0.580941358	0.216666667	94
Clinical Chemistry	INSULIN, lipid	Open Field	HORIZONTAL ACTIVITY COUNT, Total	9	0.410080467	-0.316666667	158
Clinical Chemistry	INSULIN, lipid	Open Field	LEFT FRONT TIME LEGACY (s), Total	9	0.551708554	0.233333333	92
Clinical Chemistry	INSULIN, lipid	Open Field	LEFT REAR TIME LEGACY (s), Total	9	1	0	120
Clinical Chemistry	INSULIN, lipid	Open Field	MARGIN DISTANCE LEGACY (cm), Total	9	0.193799603	-0.483333333	178
Clinical Chemistry	INSULIN, lipid	Open Field	MARGIN TIME LEGACY (s), Total	9	0.436623677	0.3	84
Clinical Chemistry	INSULIN, lipid	Open Field	MOVEMENT EPISODE COUNT, Total	9	0.809981261	0.1	108
Clinical Chemistry	INSULIN, lipid	Open Field	MOVEMENT TIME (s), Total	9	0.677744709	-0.166666667	140
Clinical Chemistry	INSULIN, lipid	Open Field	REST EPISODE COUNT, Total	9	0.809981261	0.1	108
Clinical Chemistry	INSULIN, lipid	Open Field	REST TIME (s), Total	9	0.677744709	0.166666667	100
Clinical Chemistry	INSULIN, lipid	Open Field	RIGHT FRONT TIME LEGACY (s), Total	9	0.775628307	0.116666667	106
Clinical Chemistry	INSULIN, lipid	Open Field	RIGHT REAR TIME LEGACY (s), Total	9	0.161800044	0.516666667	58
Clinical Chemistry	INSULIN, lipid	Open Field	STEREOTYPIC ACTIVITY COUNT, Total	9	0.212522046	0.466666667	64
Clinical Chemistry	INSULIN, lipid	Open Field	STEREOTYPIC EPISODE ACTIVITY COUNT, Total	9	0.520634921	-0.25	150
Clinical Chemistry	INSULIN, lipid	Open Field	STEREOTYPIC EPISODE COUNT, Total	9	0.269582231	0.416666667	70
Clinical Chemistry	INSULIN, lipid	Open Field	STEREOTYPY TIME (s), Total	9	0.177662037	0.5	60
Clinical Chemistry	INSULIN, lipid	Open Field	TOTAL DISTANCE (cm), Total	9	0.193799603	-0.483333333	178
Clinical Chemistry	INSULIN, lipid	Open Field	TOTAL DISTANCE X AXIS (cm), Total	9	0.066561949	-0.65	198
Clinical Chemistry	INSULIN, lipid	Open Field	TOTAL DISTANCE Y AXIS (cm), Total	9	0.066561949	-0.65	198
Clinical Chemistry	INSULIN, lipid	Open Field	VERTICAL ACTIVITY COUNT, Total	9	0.580941358	0.216666667	94
Clinical Chemistry	INSULIN, lipid	Open Field	VERTICAL ACTIVITY TIME (s), Total	9	0.580941358	0.216666667	94
Clinical Chemistry	INSULIN, lipid	Open Field	VERTICAL EPISODE COUNT, Total	9	0.580941358	0.216666667	94
Clinical Chemistry	INSULIN, lipid	Light-Dark Zone Data	AMBULATORY ACTIVITY COUNT (centroid), % Light	9	0.843182319	0.083333333	110
Clinical Chemistry	INSULIN, lipid	Light-Dark Zone Data	AMBULATORY EPISODE COUNT (centroid), % Light	9	0.291192681	-0.4	168
Clinical Chemistry	INSULIN, lipid	Light-Dark Zone Data	AMBULATORY TIME (centroid), % Light	9	0.880092593	0.066666667	112
Clinical Chemistry	INSULIN, lipid	Light-Dark Zone Data	CLOCKWISE REVOLUTIONS (centroid), % Light	9	0.212522046	0.466666667	64
Clinical Chemistry	INSULIN, lipid	Light-Dark Zone Data	COUNTER CLOCKWISE REVOLUTIONS (centroid), % Light	9	0.436623677	-0.3	156
Clinical Chemistry	INSULIN, lipid	Light-Dark Zone Data	DURATION (centroid), % Light	9	0.677744709	-0.166666667	140
Clinical Chemistry	INSULIN, lipid	Light-Dark Zone Data	ENTRY COUNT (centroid), % Light	9	0.058889991	-0.666666667	200
Clinical Chemistry	INSULIN, lipid	Light-Dark Zone Data	HORIZONTAL ACTIVITY COUNT (centroid), % Light	9	1	0	120
Clinical Chemistry	INSULIN, lipid	Light-Dark Zone Data	LATENCY (centroid), % Light	9	0.061032958	-0.644357105	197.3228526
Clinical Chemistry	INSULIN, lipid	Light-Dark Zone Data	MOVEMENT EPISODE COUNT (centroid), % Light	9	0.249917328	-0.433333333	172
Clinical Chemistry	INSULIN, lipid	Light-Dark Zone Data	MOVEMENT TIME (centroid), % Light	9	0.948390653	-0.033333333	124
Clinical Chemistry	INSULIN, lipid	Light-Dark Zone Data	REST EPISODE COUNT (centroid), % Light	9	0.09679784	-0.6	192
Clinical Chemistry	INSULIN, lipid	Light-Dark Zone Data	REST TIME (centroid), % Light	9	0.147525353	-0.533333333	184
Clinical Chemistry	INSULIN, lipid	Light-Dark Zone Data	STEREOTYPIC ACTIVITY COUNT (centroid), % Light	9	0.61340388	-0.2	144
Clinical Chemistry	INSULIN, lipid	Light-Dark Zone Data	STEREOTYPIC EPISODE ACTIVITY COUNT (centroid), % Light	9	0.551708554	-0.233333333	148
Clinical Chemistry	INSULIN, lipid	Light-Dark Zone Data	STEREOTYPIC EPISODE COUNT (centroid), % Light	9	0.551708554	-0.233333333	148
Clinical Chemistry	INSULIN, lipid	Light-Dark Zone Data	STEREOTYPY TIME (centroid), % Light	9	0.643639771	-0.183333333	142
Clinical Chemistry	INSULIN, lipid	Light-Dark Zone Data	TOTAL DISTANCE (centroid), % Light	9	0.643639771	0.183333333	98
Clinical Chemistry	INSULIN, lipid	Light-Dark Zone Data	TOTAL DISTANCE X AXIS (centroid), % Light	9	1	0	120
Clinical Chemistry	INSULIN, lipid	Light-Dark Zone Data	TOTAL DISTANCE Y AXIS (centroid), % Light	9	0.880092593	0.066666667	112
Clinical Chemistry	INSULIN, lipid	Light-Dark Zone Data	VERTICAL ACTIVITY COUNT (centroid), % Light	9	0.981569665	-0.016666667	122
Clinical Chemistry	INSULIN, lipid	Light-Dark Zone Data	VERTICAL ACTIVITY TIME (centroid), % Light	9	0.981569665	0.016666667	118
Clinical Chemistry	INSULIN, lipid	Light-Dark Zone Data	VERTICAL EPISODE COUNT (centroid), % Light	9	0.948390653	0.033333333	116
Clinical Chemistry	INSULIN, lipid	IDC	Respiratory Quotient, Light-Dark Ratio	9	0.948390653	-0.033333333	124
Clinical Chemistry	INSULIN, lipid	IDC	Water Consumption (g), Light-Dark Ratio	9	0.809981261	-0.1	132
Clinical Chemistry	INSULIN, lipid	IDC	Food Consumption (g), Light-Dark Ratio	9	0.385322972	-0.333333333	160
Clinical Chemistry	INSULIN, lipid	IDC	Food Consumption (kcal), Light-Dark Ratio	9	0.385322972	-0.333333333	160
Clinical Chemistry	INSULIN, lipid	IDC	Energy Expenditure (kcal), Light-Dark Ratio	9	0.643639771	-0.183333333	142
Clinical Chemistry	INSULIN, lipid	IDC	Average VO2, Light-Dark Ratio	9	0.643639771	-0.183333333	142
Clinical Chemistry	INSULIN, lipid	IDC	Average VCO2, Light-Dark Ratio	9	0.551708554	-0.233333333	148
Clinical Chemistry	INSULIN, lipid	IDC	Rearing Activity, Light-Dark Ratio	9	0.358581349	-0.35	162
Clinical Chemistry	INSULIN, lipid	IDC	Ambulatory Activity, Light-Dark Ratio	9	0.249917328	-0.433333333	172
Clinical Chemistry	INSULIN, lipid	IDC	Distance Traveled (m), Light-Dark Ratio	9	0.385322972	-0.333333333	160
Clinical Chemistry	INSULIN, lipid	IDC	Directed Ambulatory Locomation, Light-Dark Ratio	9	0.249917328	-0.433333333	172
Clinical Chemistry	INSULIN, lipid	IDC	Food Consumption per unit Body Weight (g/g), Light-Dark Ratio	9	0.385322972	-0.333333333	160
Clinical Chemistry	INSULIN, lipid	IDC	Water Consumption per unit Body Weight (g/g), Light-Dark Ratio	9	0.809981261	-0.1	132
Clinical Chemistry	INSULIN, lipid	IDC	Food Consumption per unit Body Weight (kcal/g), Light-Dark Ratio	9	0.385322972	-0.333333333	160
Clinical Chemistry	INSULIN, lipid	Spon Alt	Total Arm Entries	9	0.177662037	-0.5	180
Clinical Chemistry	INSULIN, lipid	Spon Alt	Number of Triplets	9	0.177662037	-0.5	180
Clinical Chemistry	INSULIN, lipid	Spon Alt	Number of Spontaneous Alternations	9	0.46299052	-0.283333333	154
Clinical Chemistry	INSULIN, lipid	Spon Alt	Alternation Ratio	9	0.436623677	0.3	84
Clinical Chemistry	INSULIN, lipid	Spon Alt	Latency to Leave Start Arm	9	0.336259921	0.366666667	76
Clinical Chemistry	INSULIN, lipid	Spon Alt	A Arm Entry	9	0.161800044	-0.516666667	182
Clinical Chemistry	INSULIN, lipid	Spon Alt	B Arm Entry	9	0.09679784	-0.6	192
Clinical Chemistry	INSULIN, lipid	Spon Alt	C Arm Entry	9	0.269582231	-0.416666667	170
Clinical Chemistry	INSULIN, lipid	Spon Alt	A Arm Time	9	0.809981261	0.1	108
Clinical Chemistry	INSULIN, lipid	Spon Alt	B Arm Time	9	0.743540564	0.133333333	104
Clinical Chemistry	INSULIN, lipid	Spon Alt	C Arm Time	9	0.493331129	0.266666667	88
Clinical Chemistry	INSULIN, lipid	Organ Weights	GONADAL FAT PAD (g)	9	0.580941358	0.216666667	94
Clinical Chemistry	INSULIN, lipid	Organ Weights	RIGHT GONAD (g)	9	0.021389991	0.766666667	28
Clinical Chemistry	INSULIN, lipid	Organ Weights	LEFT GONAD (g)	9	0.076036155	0.633333333	44
Clinical Chemistry	INSULIN, lipid	Organ Weights	FEMUR (g)	9	0.3125	0.383333333	74
Clinical Chemistry	INSULIN, lipid	Organ Weights	SPLEEN (g)	9	0.948390653	-0.033333333	124
Clinical Chemistry	INSULIN, lipid	Organ Weights	RIGHT KIDNEY (g)	9	0.948390653	-0.033333333	124
Clinical Chemistry	INSULIN, lipid	Organ Weights	LEFT KIDNEY (g)	9	0.385322972	0.333333333	80
Clinical Chemistry	INSULIN, lipid	Organ Weights	LIVER (g)	9	0.09679784	0.6	48
Clinical Chemistry	INSULIN, lipid	Organ Weights	BRAIN (g)	9	0.085725309	0.616666667	46
Clinical Chemistry	INSULIN, lipid	Organ Weights	HEART (g)	9	0.708068783	0.15	102
Clinical Chemistry	INSULIN, lipid	Organ Weights	LUNGS (g)	9	0.212522046	0.466666667	64
Clinical Chemistry	INSULIN, lipid	Organ Weights	RIGHT EYE (g)	9	0.269582231	0.416666667	70
Clinical Chemistry	INSULIN, lipid	Organ Weights	LEFT EYE (g)	9	0.981569665	-0.016666667	122
Clinical Chemistry	INSULIN, lipid	Organ Weights	STD RIGHT GONAD (g/g)	9	0.643639771	0.183333333	98
Clinical Chemistry	INSULIN, lipid	Organ Weights	STD GONADAL FAT PAD (g/g)	9	0.809981261	0.1	108
Clinical Chemistry	INSULIN, lipid	Organ Weights	STD LEFT GONAD (g/g)	9	0.708068783	0.15	102
Clinical Chemistry	INSULIN, lipid	Organ Weights	STD FEMUR (g/g)	9	0.677744709	0.166666667	100
Clinical Chemistry	INSULIN, lipid	Organ Weights	STD SPLEEN (g/g)	9	0.551708554	-0.233333333	148
Clinical Chemistry	INSULIN, lipid	Organ Weights	STD RIGHT KIDNEY (g/g)	9	0.147525353	-0.533333333	184
Clinical Chemistry	INSULIN, lipid	Organ Weights	STD LEFT KIDNEY (g/g)	9	0.436623677	-0.3	156
Clinical Chemistry	INSULIN, lipid	Organ Weights	STD LIVER (g/g)	9	0.708068783	0.15	102
Clinical Chemistry	INSULIN, lipid	Organ Weights	STD BRAIN (g/g)	9	0.708068783	-0.15	138
Clinical Chemistry	INSULIN, lipid	Organ Weights	STD HEART (g/g)	9	0.177662037	-0.5	180
Clinical Chemistry	INSULIN, lipid	Organ Weights	STD LUNGS (g/g)	9	0.385322972	-0.333333333	160
Clinical Chemistry	INSULIN, lipid	Organ Weights	STD RIGHT EYE (g/g)	9	0.46299052	-0.283333333	154
Clinical Chemistry	INSULIN, lipid	Organ Weights	STD LEFT EYE (g/g)	9	0.3125	-0.383333333	166
Clinical Chemistry	INSULIN, lipid	Gross Morphology	OVERALL LENGTH (cm)	9	0.847294022	0.075314467	110.962264
Clinical Chemistry	INSULIN, lipid	Gross Morphology	BODY LENGTH (cm)	9	0.385322972	0.333333333	80
Clinical Chemistry	INSULIN, lipid	Gross Morphology	TAIL LENGTH (cm)	9	0.161800044	-0.516666667	182
Clinical Chemistry	INSULIN, lipid	Gross Morphology	STD OVERALL LENGTH (cm/g)	9	0.120574295	-0.566666667	188
Clinical Chemistry	INSULIN, lipid	Gross Morphology	STD BODY LENGTH (cm/g)	9	0.066561949	-0.65	198
Clinical Chemistry	INSULIN, lipid	Gross Morphology	STD TAIL LENGTH (cm/g)	9	0.147525353	-0.533333333	184
Clinical Chemistry	LEPTIN, lipid	Clinical Chemistry	WBC (x10^3 uL), immune	9	0.677744709	0.166666667	100
Clinical Chemistry	LEPTIN, lipid	Clinical Chemistry	RBC (x10^6 uL), rbc	9	0.880092593	-0.066666667	128
Clinical Chemistry	LEPTIN, lipid	Clinical Chemistry	HGB (g/dL), rbc	9	0.948390653	0.033333333	116
Clinical Chemistry	LEPTIN, lipid	Clinical Chemistry	HCT %, rbc	9	0.708068783	-0.15	138
Clinical Chemistry	LEPTIN, lipid	Clinical Chemistry	MCV (fL), rbc	9	0.911618166	-0.05	126
Clinical Chemistry	LEPTIN, lipid	Clinical Chemistry	MCH (pg), rbc	9	0.775628307	0.116666667	106
Clinical Chemistry	LEPTIN, lipid	Clinical Chemistry	MCHC (g/dL), rbc	9	0.358581349	0.35	78
Clinical Chemistry	LEPTIN, lipid	Clinical Chemistry	RDW %, rbc	9	0.743540564	-0.133333333	136
Clinical Chemistry	LEPTIN, lipid	Clinical Chemistry	PLT (x10^3 uL), platelets	9	0.436623677	-0.3	156
Clinical Chemistry	LEPTIN, lipid	Clinical Chemistry	MPV (fL), platelets	9	0.107997134	0.583333333	50
Clinical Chemistry	LEPTIN, lipid	Clinical Chemistry	% NEUT, immune	9	0.058889991	-0.666666667	200
Clinical Chemistry	LEPTIN, lipid	Clinical Chemistry	% LYMPH, immune	9	0.021389991	0.766666667	28
Clinical Chemistry	LEPTIN, lipid	Clinical Chemistry	% MONO, immune	9	0.385322972	-0.333333333	160
Clinical Chemistry	LEPTIN, lipid	Clinical Chemistry	% EOS, immune	9	0.269582231	-0.416666667	170
Clinical Chemistry	LEPTIN, lipid	Clinical Chemistry	% BASO, immune	9	0.341509118	0.359835786	76.81970571
Clinical Chemistry	LEPTIN, lipid	Clinical Chemistry	% RETIC, rbc	9	0.46299052	-0.283333333	154
Clinical Chemistry	LEPTIN, lipid	Clinical Chemistry	# RETIC (x10^9 cells/L), rbc	9	0.410080467	-0.316666667	158
Clinical Chemistry	LEPTIN, lipid	Clinical Chemistry	# NEUT (x10^3 cells/uL), immune	9	0.043253968	-0.7	204
Clinical Chemistry	LEPTIN, lipid	Clinical Chemistry	# LYMPH (x10^3 cells/uL), immune	9	0.269582231	0.416666667	70
Clinical Chemistry	LEPTIN, lipid	Clinical Chemistry	# MONO (x10^3 cells/uL), immune	9	0.743540564	-0.133333333	136
Clinical Chemistry	LEPTIN, lipid	Clinical Chemistry	# EOS (x10^3 cells/uL), immune	9	0.493331129	-0.266666667	152
Clinical Chemistry	LEPTIN, lipid	Clinical Chemistry	# BASO (x10^3 cells/uL), immune	9	0.880092593	0.066666667	112
Clinical Chemistry	LEPTIN, lipid	Clinical Chemistry	LCR %, platelets	9	0.147525353	0.533333333	56
Clinical Chemistry	LEPTIN, lipid	Clinical Chemistry	# NRBC (x10^3cells/uL), rbc	9	0.643639771	0.183333333	98
Clinical Chemistry	LEPTIN, lipid	Clinical Chemistry	NRBC %%, rbc	9	0.643639771	0.183333333	98
Clinical Chemistry	LEPTIN, lipid	Clinical Chemistry	RET-HE 0, rbc	9	0.843182319	-0.083333333	130
Clinical Chemistry	LEPTIN, lipid	Clinical Chemistry	IRF %, rbc	9	0.580941358	-0.216666667	146
Clinical Chemistry	LEPTIN, lipid	Clinical Chemistry	RDW-SD 0, rbc	9	0.520634921	-0.25	150
Clinical Chemistry	LEPTIN, lipid	Clinical Chemistry	LFR %, rbc	9	0.580941358	0.216666667	94
Clinical Chemistry	LEPTIN, lipid	Clinical Chemistry	MFR %, rbc	9	0.385322972	0.333333333	80
Clinical Chemistry	LEPTIN, lipid	Clinical Chemistry	HFR %, rbc	9	0.291192681	-0.4	168
Clinical Chemistry	LEPTIN, lipid	Clinical Chemistry	PLT-I (x10^3/uL), platelets	9	0.775628307	-0.116666667	134
Clinical Chemistry	LEPTIN, lipid	Clinical Chemistry	PLT-0 (x10^3/uL), platelets	9	0.385322972	-0.333333333	160
Clinical Chemistry	LEPTIN, lipid	Clinical Chemistry	PCT %, immune	9	0.61340388	0.2	96
Clinical Chemistry	LEPTIN, lipid	Clinical Chemistry	PDW (fL), platelets	8	0.359871032	0.380952381	52
Clinical Chemistry	LEPTIN, lipid	Clinical Chemistry	ALB (g/dL), liver	9	0.809981261	0.1	108
Clinical Chemistry	LEPTIN, lipid	Clinical Chemistry	ALP (IU/L), liver	9	0.677744709	-0.166666667	140
Clinical Chemistry	LEPTIN, lipid	Clinical Chemistry	ALT (IU/L), liver	9	0.61340388	-0.2	144
Clinical Chemistry	LEPTIN, lipid	Clinical Chemistry	AST (IU/L), liver	9	0.013828263	-0.8	216
Clinical Chemistry	LEPTIN, lipid	Clinical Chemistry	BUN (mg/dL), liver	9	0.3125	-0.383333333	166
Clinical Chemistry	LEPTIN, lipid	Clinical Chemistry	CHOL (mg/dL), lipid	9	0.017223325	0.783333333	26
Clinical Chemistry	LEPTIN, lipid	Clinical Chemistry	GLU (mg/dL), lipid	9	0.043253968	0.7	36
Clinical Chemistry	LEPTIN, lipid	Clinical Chemistry	HDLX (mg/dL), lipid	9	0.017223325	0.783333333	26
Clinical Chemistry	LEPTIN, lipid	Clinical Chemistry	TBILC (mg/dL), liver	9	0.066561949	-0.65	198
Clinical Chemistry	LEPTIN, lipid	Clinical Chemistry	TP (g/dL), liver	9	0.551708554	0.233333333	92
Clinical Chemistry	LEPTIN, lipid	Clinical Chemistry	TRIG (mg/dL), lipid	9	0.229817019	0.45	66
Clinical Chemistry	LEPTIN, lipid	Clinical Chemistry	ALB (/GL), liver	9	0.375695342	-0.336650165	160.3980198
Clinical Chemistry	LEPTIN, lipid	Clinical Chemistry	CREX (mg/dL), liver	9	0.677744709	-0.166666667	140
Clinical Chemistry	LEPTIN, lipid	Clinical Chemistry	GLOB, liver	9	0.553667494	0.228846432	92.5384281
Clinical Chemistry	LEPTIN, lipid	Clinical Chemistry	Iron (ug/dL), rbc	9	0.708068783	-0.15	138
Clinical Chemistry	LEPTIN, lipid	EKG	RR INTERVAL (ms)	9	0.981569665	0.016666667	118
Clinical Chemistry	LEPTIN, lipid	EKG	HEART RATE (bpm)	9	1	0	120
Clinical Chemistry	LEPTIN, lipid	EKG	PR INTERVAL (ms)	9	0.981569665	-0.016666667	122
Clinical Chemistry	LEPTIN, lipid	EKG	P DURATION (ms)	9	0.743540564	0.133333333	104
Clinical Chemistry	LEPTIN, lipid	EKG	QRS INTERVAL (ms)	9	0.050319665	0.683333333	38
Clinical Chemistry	LEPTIN, lipid	EKG	QT INTERVAL (ms)	9	0.743540564	-0.133333333	136
Clinical Chemistry	LEPTIN, lipid	EKG	QTc (ms)	9	0.880092593	0.066666667	112
Clinical Chemistry	LEPTIN, lipid	EKG	JT INTERVAL (ms)	9	0.580941358	-0.216666667	146
Clinical Chemistry	LEPTIN, lipid	EKG	Tpeak-Tend INTERVAL (ms)	9	0.775628307	-0.116666667	134
Clinical Chemistry	LEPTIN, lipid	EKG	P AMPLITUDE (mV)	9	0.911618166	0.05	114
Clinical Chemistry	LEPTIN, lipid	EKG	Q AMPLITUDE (mV)	9	0.61340388	-0.2	144
Clinical Chemistry	LEPTIN, lipid	EKG	R AMPLITUDE (mV)	9	0.880092593	0.066666667	112
Clinical Chemistry	LEPTIN, lipid	EKG	S AMPLITUDE (mV)	9	1	0	120
Clinical Chemistry	LEPTIN, lipid	EKG	ST HEIGHT (mV)	9	0.161800044	-0.516666667	182
Clinical Chemistry	LEPTIN, lipid	EKG	T AMPLITUDE (mV)	9	0.249917328	-0.433333333	172
Clinical Chemistry	LEPTIN, lipid	Frailty	FRAILTY INDEX SCORE	9	1	0	120
Clinical Chemistry	LEPTIN, lipid	NMR	BODY WEIGHT (g), 4	9	0.132776675	0.55	54
Clinical Chemistry	LEPTIN, lipid	NMR	LEAN MASS (g), 4	9	0.249917328	0.433333333	68
Clinical Chemistry	LEPTIN, lipid	NMR	% Lean Mass, 4	9	0.147525353	-0.533333333	184
Clinical Chemistry	LEPTIN, lipid	NMR	FAT MASS (g), 4	9	0.147525353	0.533333333	56
Clinical Chemistry	LEPTIN, lipid	NMR	% Fat Mass, 4	9	0.076036155	0.633333333	44
Clinical Chemistry	LEPTIN, lipid	NMR	TOTAL WATER (g), 4	9	0.249917328	0.433333333	68
Clinical Chemistry	LEPTIN, lipid	NMR	OTHER, 4	9	0.520634921	0.25	90
Clinical Chemistry	LEPTIN, lipid	NMR	BODY WEIGHT (g), 8	9	0.177662037	0.5	60
Clinical Chemistry	LEPTIN, lipid	NMR	LEAN MASS (g), 8	9	0.147525353	0.533333333	56
Clinical Chemistry	LEPTIN, lipid	NMR	% Lean Mass, 8	9	0.249917328	-0.433333333	172
Clinical Chemistry	LEPTIN, lipid	NMR	FAT MASS (g), 8	9	0.09679784	0.6	48
Clinical Chemistry	LEPTIN, lipid	NMR	% Fat Mass, 8	9	0.043253968	0.7	36
Clinical Chemistry	LEPTIN, lipid	NMR	TOTAL WATER (g), 8	9	0.147525353	0.533333333	56
Clinical Chemistry	LEPTIN, lipid	NMR	OTHER, 8	9	0.291192681	0.4	72
Clinical Chemistry	LEPTIN, lipid	NMR	BODY WEIGHT (g), 12	9	0.177662037	0.5	60
Clinical Chemistry	LEPTIN, lipid	NMR	LEAN MASS (g), 12	9	0.336259921	0.366666667	76
Clinical Chemistry	LEPTIN, lipid	NMR	% Lean Mass, 12	9	0.269582231	-0.416666667	170
Clinical Chemistry	LEPTIN, lipid	NMR	FAT MASS (g), 12	9	0.229817019	0.45	66
Clinical Chemistry	LEPTIN, lipid	NMR	% Fat Mass, 12	9	0.161800044	0.516666667	58
Clinical Chemistry	LEPTIN, lipid	NMR	TOTAL WATER (g), 12	9	0.249917328	0.433333333	68
Clinical Chemistry	LEPTIN, lipid	NMR	OTHER, 12	9	0.107997134	0.583333333	50
Clinical Chemistry	LEPTIN, lipid	NMR	BODY WEIGHT (g), 16	9	0.132776675	0.55	54
Clinical Chemistry	LEPTIN, lipid	NMR	LEAN MASS (g), 16	9	0.336259921	0.366666667	76
Clinical Chemistry	LEPTIN, lipid	NMR	% Lean Mass, 16	9	0.085725309	-0.616666667	194
Clinical Chemistry	LEPTIN, lipid	NMR	FAT MASS (g), 16	9	0.043253968	0.7	36
Clinical Chemistry	LEPTIN, lipid	NMR	% Fat Mass, 16	9	0.09679784	0.6	48
Clinical Chemistry	LEPTIN, lipid	NMR	TOTAL WATER (g), 16	9	0.336259921	0.366666667	76
Clinical Chemistry	LEPTIN, lipid	NMR	OTHER, 16	9	0.229817019	0.45	66
Clinical Chemistry	LEPTIN, lipid	NMR	BODY WEIGHT (g), 19	9	0.050319665	0.683333333	38
Clinical Chemistry	LEPTIN, lipid	NMR	LEAN MASS (g), 19	9	0.09679784	0.6	48
Clinical Chemistry	LEPTIN, lipid	NMR	% Lean Mass, 19	9	0.02549052	-0.75	210
Clinical Chemistry	LEPTIN, lipid	NMR	FAT MASS (g), 19	9	0.050319665	0.683333333	38
Clinical Chemistry	LEPTIN, lipid	NMR	% Fat Mass, 19	9	0.066561949	0.65	42
Clinical Chemistry	LEPTIN, lipid	NMR	TOTAL WATER (g), 19	9	0.107997134	0.583333333	50
Clinical Chemistry	LEPTIN, lipid	NMR	OTHER, 19	9	0.249917328	0.433333333	68
Clinical Chemistry	LEPTIN, lipid	GTT	GTT BODYWEIGHT	9	0.3125	0.383333333	74
Clinical Chemistry	LEPTIN, lipid	GTT	GTT TIMEPOINT T0	9	0.948390653	0.033333333	116
Clinical Chemistry	LEPTIN, lipid	GTT	GTT TIMEPOINT T15	9	0.410080467	0.316666667	82
Clinical Chemistry	LEPTIN, lipid	GTT	GTT TIMEPOINT T30	9	0.551708554	0.233333333	92
Clinical Chemistry	LEPTIN, lipid	GTT	GTT TIMEPOINT T60	9	0.336259921	0.366666667	76
Clinical Chemistry	LEPTIN, lipid	GTT	GTT TIMEPOINT T90	9	0.580941358	0.216666667	94
Clinical Chemistry	LEPTIN, lipid	GTT	GTT TIMEPOINT T120	9	0.981569665	-0.016666667	122
Clinical Chemistry	LEPTIN, lipid	GTT	GTT AREA UNDER CURVE	9	0.358581349	0.35	78
Clinical Chemistry	LEPTIN, lipid	IDC	BODY WEIGHT (g)	9	0.229817019	0.45	66
Clinical Chemistry	LEPTIN, lipid	IDC	Respiratory Quotient, Light	9	0.3125	-0.383333333	166
Clinical Chemistry	LEPTIN, lipid	IDC	Respiratory Quotient, Dark	9	0.161800044	-0.516666667	182
Clinical Chemistry	LEPTIN, lipid	IDC	Water Consumption, Light (g)	9	0.580941358	0.216666667	94
Clinical Chemistry	LEPTIN, lipid	IDC	Water Consumption, Dark (g)	9	0.677744709	-0.166666667	140
Clinical Chemistry	LEPTIN, lipid	IDC	Water Consumption, 24h (g)	9	0.948390653	0.033333333	116
Clinical Chemistry	LEPTIN, lipid	IDC	Food Consumption, Light (g)	9	0.981569665	-0.016666667	122
Clinical Chemistry	LEPTIN, lipid	IDC	Food Consumption, Dark (g)	9	0.743540564	-0.133333333	136
Clinical Chemistry	LEPTIN, lipid	IDC	Food Consumption, 24h (g)	9	0.551708554	-0.233333333	148
Clinical Chemistry	LEPTIN, lipid	IDC	Food Consumption, Light (kcal)	9	0.981569665	-0.016666667	122
Clinical Chemistry	LEPTIN, lipid	IDC	Food Consumption, Dark (kcal)	9	0.743540564	-0.133333333	136
Clinical Chemistry	LEPTIN, lipid	IDC	Food Consumption, 24h (kcal)	9	0.551708554	-0.233333333	148
Clinical Chemistry	LEPTIN, lipid	IDC	Energy Expenditure, Light (kcal)	9	0.269582231	0.416666667	70
Clinical Chemistry	LEPTIN, lipid	IDC	Energy Expenditure, Dark (kcal)	9	0.880092593	-0.066666667	128
Clinical Chemistry	LEPTIN, lipid	IDC	Energy Expenditure, 24h (kcal)	9	1	0	120
Clinical Chemistry	LEPTIN, lipid	IDC	Average VO2, Light	9	0.269582231	0.416666667	70
Clinical Chemistry	LEPTIN, lipid	IDC	Average VO2, Dark	9	0.880092593	-0.066666667	128
Clinical Chemistry	LEPTIN, lipid	IDC	Average VCO2, Light	9	0.493331129	0.266666667	88
Clinical Chemistry	LEPTIN, lipid	IDC	Average VCO2, Dark	9	0.880092593	-0.066666667	128
Clinical Chemistry	LEPTIN, lipid	IDC	Rearing Activity, Light	9	0.843182319	-0.083333333	130
Clinical Chemistry	LEPTIN, lipid	IDC	Rearing Activity, Dark	9	0.775628307	-0.116666667	134
Clinical Chemistry	LEPTIN, lipid	IDC	Rearing Activity, 24H	9	0.708068783	0.15	102
Clinical Chemistry	LEPTIN, lipid	IDC	Ambulatory Activity, Light	9	0.551708554	0.233333333	92
Clinical Chemistry	LEPTIN, lipid	IDC	Ambulatory Activity, Dark	9	0.981569665	0.016666667	118
Clinical Chemistry	LEPTIN, lipid	IDC	Ambulatory Activity, 24H	9	0.61340388	0.2	96
Clinical Chemistry	LEPTIN, lipid	IDC	Distance Traveled, Light (m)	9	0.358581349	0.35	78
Clinical Chemistry	LEPTIN, lipid	IDC	Distance Traveled, Dark (m)	9	0.775628307	0.116666667	106
Clinical Chemistry	LEPTIN, lipid	IDC	Distance Traveled, 24h (m)	9	0.61340388	0.2	96
Clinical Chemistry	LEPTIN, lipid	IDC	Directed Ambulatory Locomation, Light	9	0.358581349	0.35	78
Clinical Chemistry	LEPTIN, lipid	IDC	Directed Ambulatory Locomation, Dark	9	0.911618166	0.05	114
Clinical Chemistry	LEPTIN, lipid	IDC	Directed Ambulatory Locomtion, 24h	9	0.843182319	0.083333333	110
Clinical Chemistry	LEPTIN, lipid	IDC	Food Consumption per unit Body Weight (g/g), Light	9	0.336259921	-0.366666667	164
Clinical Chemistry	LEPTIN, lipid	IDC	Food Consumption per unit Body Weight (g/g), Dark	9	0.043253968	-0.7	204
Clinical Chemistry	LEPTIN, lipid	IDC	Food Consumption per unit Body Weight (g/g), 24h	9	0.021389991	-0.766666667	212
Clinical Chemistry	LEPTIN, lipid	IDC	Water Consumption per unit Body Weight (g/g), Light	9	0.880092593	0.066666667	112
Clinical Chemistry	LEPTIN, lipid	IDC	Water Consumption per unit Body Weight (g/g), Dark	9	0.229817019	-0.45	174
Clinical Chemistry	LEPTIN, lipid	IDC	Water Consumption per unit Body Weight (g/g), 24h	9	0.336259921	-0.366666667	164
Clinical Chemistry	LEPTIN, lipid	IDC	Food Consumption per unit Body Weight (kcal/g), Light	9	0.336259921	-0.366666667	164
Clinical Chemistry	LEPTIN, lipid	IDC	Food Consumption per unit Body Weight (kcal/g), Dark	9	0.043253968	-0.7	204
Clinical Chemistry	LEPTIN, lipid	IDC	Food Consumption per unit Body Weight (kcal/g), 24h	9	0.021389991	-0.766666667	212
Clinical Chemistry	LEPTIN, lipid	Body Weight	BODY WEIGHT (g), 6	7	0.353571429	0.428571429	32
Clinical Chemistry	LEPTIN, lipid	Body Weight	BODY WEIGHT (g), 10	7	0.353571429	0.428571429	32
Clinical Chemistry	LEPTIN, lipid	Body Weight	BODY WEIGHT (g), 14	9	0.212522046	0.466666667	64
Clinical Chemistry	LEPTIN, lipid	Wheel Running	Number of Revolutions, Total	9	0.3125	-0.383333333	166
Clinical Chemistry	LEPTIN, lipid	Wheel Running	Number of Revolutions, Night1	9	0.107997134	-0.583333333	190
Clinical Chemistry	LEPTIN, lipid	Wheel Running	Number of Revolutions, Night2	9	0.229817019	-0.45	174
Clinical Chemistry	LEPTIN, lipid	Wheel Running	Number of Revolutions, Night3	9	0.436623677	-0.3	156
Clinical Chemistry	LEPTIN, lipid	Wheel Running	Number of Revolutions, Day1	9	0.708068783	-0.15	138
Clinical Chemistry	LEPTIN, lipid	Wheel Running	Number of Revolutions, Day2	9	0.643639771	-0.183333333	142
Clinical Chemistry	LEPTIN, lipid	Wheel Running	Number of Revolutions, Total Night	9	0.107997134	-0.583333333	190
Clinical Chemistry	LEPTIN, lipid	Wheel Running	Number of Revolutions, Total Day	9	0.743540564	-0.133333333	136
Clinical Chemistry	LEPTIN, lipid	Wheel Running	Number of Revolutions, # Active Hours	9	0.212522046	-0.466666667	176
Clinical Chemistry	LEPTIN, lipid	Wheel Running	Number of Revolutions, # Highly Active Hours	9	0.120574295	-0.566666667	188
Clinical Chemistry	LEPTIN, lipid	Open Field	AMBULATORY ACTIVITY COUNT, Total	9	0.948390653	-0.033333333	124
Clinical Chemistry	LEPTIN, lipid	Open Field	AMBULATORY EPISODE COUNT, Total	9	0.880092593	-0.066666667	128
Clinical Chemistry	LEPTIN, lipid	Open Field	AMBULATORY TIME (s), Total	9	0.948390653	-0.033333333	124
Clinical Chemistry	LEPTIN, lipid	Open Field	CENTER DISTANCE LEGACY (cm), Total	9	0.911618166	-0.05	126
Clinical Chemistry	LEPTIN, lipid	Open Field	CENTER TIME LEGACY (s), Total	9	0.269582231	0.416666667	70
Clinical Chemistry	LEPTIN, lipid	Open Field	CLOCKWISE REVOLUTIONS, Total	9	0.643639771	-0.183333333	142
Clinical Chemistry	LEPTIN, lipid	Open Field	COUNTER CLOCKWISE REVOLUTIONS, Total	9	1	0	120
Clinical Chemistry	LEPTIN, lipid	Open Field	FRACTION TIME AMBULATORY, Total	9	0.948390653	-0.033333333	124
Clinical Chemistry	LEPTIN, lipid	Open Field	FRACTION TIME CENTER, Total	9	0.269582231	0.416666667	70
Clinical Chemistry	LEPTIN, lipid	Open Field	FRACTION TIME MARGINS, Total	9	0.269582231	-0.416666667	170
Clinical Chemistry	LEPTIN, lipid	Open Field	FRACTION TIME MOVING, Total	9	0.880092593	0.066666667	112
Clinical Chemistry	LEPTIN, lipid	Open Field	FRACTION TIME RESTING, Total	9	0.880092593	-0.066666667	128
Clinical Chemistry	LEPTIN, lipid	Open Field	FRACTION TIME VERTICAL, Total	9	0.948390653	0.033333333	116
Clinical Chemistry	LEPTIN, lipid	Open Field	HORIZONTAL ACTIVITY COUNT, Total	9	0.843182319	0.083333333	110
Clinical Chemistry	LEPTIN, lipid	Open Field	LEFT FRONT TIME LEGACY (s), Total	9	0.161800044	-0.516666667	182
Clinical Chemistry	LEPTIN, lipid	Open Field	LEFT REAR TIME LEGACY (s), Total	9	0.809981261	-0.1	132
Clinical Chemistry	LEPTIN, lipid	Open Field	MARGIN DISTANCE LEGACY (cm), Total	9	0.410080467	-0.316666667	158
Clinical Chemistry	LEPTIN, lipid	Open Field	MARGIN TIME LEGACY (s), Total	9	0.269582231	-0.416666667	170
Clinical Chemistry	LEPTIN, lipid	Open Field	MOVEMENT EPISODE COUNT, Total	9	0.643639771	-0.183333333	142
Clinical Chemistry	LEPTIN, lipid	Open Field	MOVEMENT TIME (s), Total	9	0.880092593	0.066666667	112
Clinical Chemistry	LEPTIN, lipid	Open Field	REST EPISODE COUNT, Total	9	0.643639771	-0.183333333	142
Clinical Chemistry	LEPTIN, lipid	Open Field	REST TIME (s), Total	9	0.880092593	-0.066666667	128
Clinical Chemistry	LEPTIN, lipid	Open Field	RIGHT FRONT TIME LEGACY (s), Total	9	0.336259921	-0.366666667	164
Clinical Chemistry	LEPTIN, lipid	Open Field	RIGHT REAR TIME LEGACY (s), Total	9	0.551708554	0.233333333	92
Clinical Chemistry	LEPTIN, lipid	Open Field	STEREOTYPIC ACTIVITY COUNT, Total	9	0.013828263	0.8	24
Clinical Chemistry	LEPTIN, lipid	Open Field	STEREOTYPIC EPISODE ACTIVITY COUNT, Total	9	0.147525353	0.533333333	56
Clinical Chemistry	LEPTIN, lipid	Open Field	STEREOTYPIC EPISODE COUNT, Total	9	0.021389991	0.766666667	28
Clinical Chemistry	LEPTIN, lipid	Open Field	STEREOTYPY TIME (s), Total	9	0.017223325	0.783333333	26
Clinical Chemistry	LEPTIN, lipid	Open Field	TOTAL DISTANCE (cm), Total	9	0.410080467	-0.316666667	158
Clinical Chemistry	LEPTIN, lipid	Open Field	TOTAL DISTANCE X AXIS (cm), Total	9	0.269582231	-0.416666667	170
Clinical Chemistry	LEPTIN, lipid	Open Field	TOTAL DISTANCE Y AXIS (cm), Total	9	0.269582231	-0.416666667	170
Clinical Chemistry	LEPTIN, lipid	Open Field	VERTICAL ACTIVITY COUNT, Total	9	0.948390653	0.033333333	116
Clinical Chemistry	LEPTIN, lipid	Open Field	VERTICAL ACTIVITY TIME (s), Total	9	0.948390653	0.033333333	116
Clinical Chemistry	LEPTIN, lipid	Open Field	VERTICAL EPISODE COUNT, Total	9	0.948390653	0.033333333	116
Clinical Chemistry	LEPTIN, lipid	Light-Dark Zone Data	AMBULATORY ACTIVITY COUNT (centroid), % Light	9	0.809981261	0.1	108
Clinical Chemistry	LEPTIN, lipid	Light-Dark Zone Data	AMBULATORY EPISODE COUNT (centroid), % Light	9	0.809981261	-0.1	132
Clinical Chemistry	LEPTIN, lipid	Light-Dark Zone Data	AMBULATORY TIME (centroid), % Light	9	0.948390653	-0.033333333	124
Clinical Chemistry	LEPTIN, lipid	Light-Dark Zone Data	CLOCKWISE REVOLUTIONS (centroid), % Light	9	0.385322972	0.333333333	80
Clinical Chemistry	LEPTIN, lipid	Light-Dark Zone Data	COUNTER CLOCKWISE REVOLUTIONS (centroid), % Light	9	0.229817019	0.45	66
Clinical Chemistry	LEPTIN, lipid	Light-Dark Zone Data	DURATION (centroid), % Light	9	0.551708554	0.233333333	92
Clinical Chemistry	LEPTIN, lipid	Light-Dark Zone Data	ENTRY COUNT (centroid), % Light	9	0.46299052	0.283333333	86
Clinical Chemistry	LEPTIN, lipid	Light-Dark Zone Data	HORIZONTAL ACTIVITY COUNT (centroid), % Light	9	0.981569665	-0.016666667	122
Clinical Chemistry	LEPTIN, lipid	Light-Dark Zone Data	LATENCY (centroid), % Light	9	0.514673586	0.251048223	89.87421328
Clinical Chemistry	LEPTIN, lipid	Light-Dark Zone Data	MOVEMENT EPISODE COUNT (centroid), % Light	9	0.843182319	0.083333333	110
Clinical Chemistry	LEPTIN, lipid	Light-Dark Zone Data	MOVEMENT TIME (centroid), % Light	9	0.677744709	0.166666667	100
Clinical Chemistry	LEPTIN, lipid	Light-Dark Zone Data	REST EPISODE COUNT (centroid), % Light	9	0.948390653	-0.033333333	124
Clinical Chemistry	LEPTIN, lipid	Light-Dark Zone Data	REST TIME (centroid), % Light	9	0.880092593	-0.066666667	128
Clinical Chemistry	LEPTIN, lipid	Light-Dark Zone Data	STEREOTYPIC ACTIVITY COUNT (centroid), % Light	9	0.493331129	0.266666667	88
Clinical Chemistry	LEPTIN, lipid	Light-Dark Zone Data	STEREOTYPIC EPISODE ACTIVITY COUNT (centroid), % Light	9	0.880092593	0.066666667	112
Clinical Chemistry	LEPTIN, lipid	Light-Dark Zone Data	STEREOTYPIC EPISODE COUNT (centroid), % Light	9	0.743540564	0.133333333	104
Clinical Chemistry	LEPTIN, lipid	Light-Dark Zone Data	STEREOTYPY TIME (centroid), % Light	9	0.61340388	0.2	96
Clinical Chemistry	LEPTIN, lipid	Light-Dark Zone Data	TOTAL DISTANCE (centroid), % Light	9	0.551708554	0.233333333	92
Clinical Chemistry	LEPTIN, lipid	Light-Dark Zone Data	TOTAL DISTANCE X AXIS (centroid), % Light	9	0.058889991	0.666666667	40
Clinical Chemistry	LEPTIN, lipid	Light-Dark Zone Data	TOTAL DISTANCE Y AXIS (centroid), % Light	9	0.580941358	0.216666667	94
Clinical Chemistry	LEPTIN, lipid	Light-Dark Zone Data	VERTICAL ACTIVITY COUNT (centroid), % Light	9	0.058889991	0.666666667	40
Clinical Chemistry	LEPTIN, lipid	Light-Dark Zone Data	VERTICAL ACTIVITY TIME (centroid), % Light	9	0.066561949	0.65	42
Clinical Chemistry	LEPTIN, lipid	Light-Dark Zone Data	VERTICAL EPISODE COUNT (centroid), % Light	9	0.021389991	0.766666667	28
Clinical Chemistry	LEPTIN, lipid	IDC	Respiratory Quotient, Light-Dark Ratio	9	0.520634921	0.25	90
Clinical Chemistry	LEPTIN, lipid	IDC	Water Consumption (g), Light-Dark Ratio	9	0.336259921	0.366666667	76
Clinical Chemistry	LEPTIN, lipid	IDC	Food Consumption (g), Light-Dark Ratio	9	0.212522046	0.466666667	64
Clinical Chemistry	LEPTIN, lipid	IDC	Food Consumption (kcal), Light-Dark Ratio	9	0.212522046	0.466666667	64
Clinical Chemistry	LEPTIN, lipid	IDC	Energy Expenditure (kcal), Light-Dark Ratio	9	0.161800044	0.516666667	58
Clinical Chemistry	LEPTIN, lipid	IDC	Average VO2, Light-Dark Ratio	9	0.161800044	0.516666667	58
Clinical Chemistry	LEPTIN, lipid	IDC	Average VCO2, Light-Dark Ratio	9	0.212522046	0.466666667	64
Clinical Chemistry	LEPTIN, lipid	IDC	Rearing Activity, Light-Dark Ratio	9	0.249917328	0.433333333	68
Clinical Chemistry	LEPTIN, lipid	IDC	Ambulatory Activity, Light-Dark Ratio	9	0.336259921	0.366666667	76
Clinical Chemistry	LEPTIN, lipid	IDC	Distance Traveled (m), Light-Dark Ratio	9	0.249917328	0.433333333	68
Clinical Chemistry	LEPTIN, lipid	IDC	Directed Ambulatory Locomation, Light-Dark Ratio	9	0.249917328	0.433333333	68
Clinical Chemistry	LEPTIN, lipid	IDC	Food Consumption per unit Body Weight (g/g), Light-Dark Ratio	9	0.212522046	0.466666667	64
Clinical Chemistry	LEPTIN, lipid	IDC	Water Consumption per unit Body Weight (g/g), Light-Dark Ratio	9	0.336259921	0.366666667	76
Clinical Chemistry	LEPTIN, lipid	IDC	Food Consumption per unit Body Weight (kcal/g), Light-Dark Ratio	9	0.212522046	0.466666667	64
Clinical Chemistry	LEPTIN, lipid	Spon Alt	Total Arm Entries	9	0.076036155	0.633333333	44
Clinical Chemistry	LEPTIN, lipid	Spon Alt	Number of Triplets	9	0.076036155	0.633333333	44
Clinical Chemistry	LEPTIN, lipid	Spon Alt	Number of Spontaneous Alternations	9	0.021389991	0.766666667	28
Clinical Chemistry	LEPTIN, lipid	Spon Alt	Alternation Ratio	9	0.677744709	0.166666667	100
Clinical Chemistry	LEPTIN, lipid	Spon Alt	Latency to Leave Start Arm	9	0.147525353	-0.533333333	184
Clinical Chemistry	LEPTIN, lipid	Spon Alt	A Arm Entry	9	0.161800044	0.516666667	58
Clinical Chemistry	LEPTIN, lipid	Spon Alt	B Arm Entry	9	0.147525353	0.533333333	56
Clinical Chemistry	LEPTIN, lipid	Spon Alt	C Arm Entry	9	0.076036155	0.633333333	44
Clinical Chemistry	LEPTIN, lipid	Spon Alt	A Arm Time	9	0.066561949	-0.65	198
Clinical Chemistry	LEPTIN, lipid	Spon Alt	B Arm Time	9	0.132776675	0.55	54
Clinical Chemistry	LEPTIN, lipid	Spon Alt	C Arm Time	9	0.269582231	0.416666667	70
Clinical Chemistry	LEPTIN, lipid	Organ Weights	GONADAL FAT PAD (g)	9	0.085725309	0.616666667	46
Clinical Chemistry	LEPTIN, lipid	Organ Weights	RIGHT GONAD (g)	9	0.880092593	-0.066666667	128
Clinical Chemistry	LEPTIN, lipid	Organ Weights	LEFT GONAD (g)	9	0.981569665	0.016666667	118
Clinical Chemistry	LEPTIN, lipid	Organ Weights	FEMUR (g)	9	0.61340388	0.2	96
Clinical Chemistry	LEPTIN, lipid	Organ Weights	SPLEEN (g)	9	0.46299052	0.283333333	86
Clinical Chemistry	LEPTIN, lipid	Organ Weights	RIGHT KIDNEY (g)	9	0.249917328	-0.433333333	172
Clinical Chemistry	LEPTIN, lipid	Organ Weights	LEFT KIDNEY (g)	9	0.410080467	-0.316666667	158
Clinical Chemistry	LEPTIN, lipid	Organ Weights	LIVER (g)	9	0.212522046	0.466666667	64
Clinical Chemistry	LEPTIN, lipid	Organ Weights	BRAIN (g)	9	0.775628307	0.116666667	106
Clinical Chemistry	LEPTIN, lipid	Organ Weights	HEART (g)	9	0.058889991	0.666666667	40
Clinical Chemistry	LEPTIN, lipid	Organ Weights	LUNGS (g)	9	0.161800044	0.516666667	58
Clinical Chemistry	LEPTIN, lipid	Organ Weights	RIGHT EYE (g)	9	0.336259921	-0.366666667	164
Clinical Chemistry	LEPTIN, lipid	Organ Weights	LEFT EYE (g)	9	0.743540564	-0.133333333	136
Clinical Chemistry	LEPTIN, lipid	Organ Weights	STD RIGHT GONAD (g/g)	9	0.147525353	-0.533333333	184
Clinical Chemistry	LEPTIN, lipid	Organ Weights	STD GONADAL FAT PAD (g/g)	9	0.249917328	0.433333333	68
Clinical Chemistry	LEPTIN, lipid	Organ Weights	STD LEFT GONAD (g/g)	9	0.177662037	-0.5	180
Clinical Chemistry	LEPTIN, lipid	Organ Weights	STD FEMUR (g/g)	9	0.336259921	-0.366666667	164
Clinical Chemistry	LEPTIN, lipid	Organ Weights	STD SPLEEN (g/g)	9	0.843182319	0.083333333	110
Clinical Chemistry	LEPTIN, lipid	Organ Weights	STD RIGHT KIDNEY (g/g)	9	0.006073633	-0.85	222
Clinical Chemistry	LEPTIN, lipid	Organ Weights	STD LEFT KIDNEY (g/g)	9	0.161800044	-0.516666667	182
Clinical Chemistry	LEPTIN, lipid	Organ Weights	STD LIVER (g/g)	9	0.743540564	-0.133333333	136
Clinical Chemistry	LEPTIN, lipid	Organ Weights	STD BRAIN (g/g)	9	0.02549052	-0.75	210
Clinical Chemistry	LEPTIN, lipid	Organ Weights	STD HEART (g/g)	9	0.61340388	-0.2	144
Clinical Chemistry	LEPTIN, lipid	Organ Weights	STD LUNGS (g/g)	9	0.3125	-0.383333333	166
Clinical Chemistry	LEPTIN, lipid	Organ Weights	STD RIGHT EYE (g/g)	9	0.076036155	-0.633333333	196
Clinical Chemistry	LEPTIN, lipid	Organ Weights	STD LEFT EYE (g/g)	9	0.085725309	-0.616666667	194
Clinical Chemistry	LEPTIN, lipid	Gross Morphology	OVERALL LENGTH (cm)	9	0.797138809	0.100419289	107.9496853
Clinical Chemistry	LEPTIN, lipid	Gross Morphology	BODY LENGTH (cm)	9	0.520634921	0.25	90
Clinical Chemistry	LEPTIN, lipid	Gross Morphology	TAIL LENGTH (cm)	9	0.212522046	-0.466666667	176
Clinical Chemistry	LEPTIN, lipid	Gross Morphology	STD OVERALL LENGTH (cm/g)	9	0.066561949	-0.65	198
Clinical Chemistry	LEPTIN, lipid	Gross Morphology	STD BODY LENGTH (cm/g)	9	0.050319665	-0.683333333	202
Clinical Chemistry	LEPTIN, lipid	Gross Morphology	STD TAIL LENGTH (cm/g)	9	0.058889991	-0.666666667	200
Clinical Chemistry	WBC (x10^3 uL), immune	Clinical Chemistry	RBC (x10^6 uL), rbc	9	0.809981261	0.1	108
Clinical Chemistry	WBC (x10^3 uL), immune	Clinical Chemistry	HGB (g/dL), rbc	9	0.911618166	-0.05	126
Clinical Chemistry	WBC (x10^3 uL), immune	Clinical Chemistry	HCT %, rbc	9	0.436623677	-0.3	156
Clinical Chemistry	WBC (x10^3 uL), immune	Clinical Chemistry	MCV (fL), rbc	9	0.46299052	-0.283333333	154
Clinical Chemistry	WBC (x10^3 uL), immune	Clinical Chemistry	MCH (pg), rbc	9	1	0	120
Clinical Chemistry	WBC (x10^3 uL), immune	Clinical Chemistry	MCHC (g/dL), rbc	9	0.085725309	0.616666667	46
Clinical Chemistry	WBC (x10^3 uL), immune	Clinical Chemistry	RDW %, rbc	9	0.677744709	-0.166666667	140
Clinical Chemistry	WBC (x10^3 uL), immune	Clinical Chemistry	PLT (x10^3 uL), platelets	9	0.843182319	-0.083333333	130
Clinical Chemistry	WBC (x10^3 uL), immune	Clinical Chemistry	MPV (fL), platelets	9	0.436623677	0.3	84
Clinical Chemistry	WBC (x10^3 uL), immune	Clinical Chemistry	% NEUT, immune	9	0.410080467	-0.316666667	158
Clinical Chemistry	WBC (x10^3 uL), immune	Clinical Chemistry	% LYMPH, immune	9	0.249917328	0.433333333	68
Clinical Chemistry	WBC (x10^3 uL), immune	Clinical Chemistry	% MONO, immune	9	0.46299052	0.283333333	86
Clinical Chemistry	WBC (x10^3 uL), immune	Clinical Chemistry	% EOS, immune	9	0.520634921	-0.25	150
Clinical Chemistry	WBC (x10^3 uL), immune	Clinical Chemistry	% BASO, immune	9	0.430823158	-0.301257867	156.1509441
Clinical Chemistry	WBC (x10^3 uL), immune	Clinical Chemistry	% RETIC, rbc	9	0.775628307	0.116666667	106
Clinical Chemistry	WBC (x10^3 uL), immune	Clinical Chemistry	# RETIC (x10^9 cells/L), rbc	9	0.436623677	0.3	84
Clinical Chemistry	WBC (x10^3 uL), immune	Clinical Chemistry	# NEUT (x10^3 cells/uL), immune	9	0.385322972	0.333333333	80
Clinical Chemistry	WBC (x10^3 uL), immune	Clinical Chemistry	# LYMPH (x10^3 cells/uL), immune	9	0.000352734	0.95	6
Clinical Chemistry	WBC (x10^3 uL), immune	Clinical Chemistry	# MONO (x10^3 cells/uL), immune	9	0.291192681	0.4	72
Clinical Chemistry	WBC (x10^3 uL), immune	Clinical Chemistry	# EOS (x10^3 cells/uL), immune	9	0.743540564	-0.133333333	136
Clinical Chemistry	WBC (x10^3 uL), immune	Clinical Chemistry	# BASO (x10^3 cells/uL), immune	9	0.520634921	0.25	90
Clinical Chemistry	WBC (x10^3 uL), immune	Clinical Chemistry	LCR %, platelets	9	0.410080467	0.316666667	82
Clinical Chemistry	WBC (x10^3 uL), immune	Clinical Chemistry	# NRBC (x10^3cells/uL), rbc	9	0.46299052	-0.283333333	154
Clinical Chemistry	WBC (x10^3 uL), immune	Clinical Chemistry	NRBC %%, rbc	9	0.058889991	-0.666666667	200
Clinical Chemistry	WBC (x10^3 uL), immune	Clinical Chemistry	RET-HE 0, rbc	9	0.911618166	0.05	114
Clinical Chemistry	WBC (x10^3 uL), immune	Clinical Chemistry	IRF %, rbc	9	0.085725309	-0.616666667	194
Clinical Chemistry	WBC (x10^3 uL), immune	Clinical Chemistry	RDW-SD 0, rbc	9	0.520634921	-0.25	150
Clinical Chemistry	WBC (x10^3 uL), immune	Clinical Chemistry	LFR %, rbc	9	0.085725309	0.616666667	46
Clinical Chemistry	WBC (x10^3 uL), immune	Clinical Chemistry	MFR %, rbc	9	0.132776675	0.55	54
Clinical Chemistry	WBC (x10^3 uL), immune	Clinical Chemistry	HFR %, rbc	9	0.09679784	-0.6	192
Clinical Chemistry	WBC (x10^3 uL), immune	Clinical Chemistry	PLT-I (x10^3/uL), platelets	9	0.843182319	-0.083333333	130
Clinical Chemistry	WBC (x10^3 uL), immune	Clinical Chemistry	PLT-0 (x10^3/uL), platelets	9	0.580941358	-0.216666667	146
Clinical Chemistry	WBC (x10^3 uL), immune	Clinical Chemistry	PCT %, immune	9	0.551708554	-0.233333333	148
Clinical Chemistry	WBC (x10^3 uL), immune	Clinical Chemistry	PDW (fL), platelets	8	0.53640873	-0.261904762	106
Clinical Chemistry	WBC (x10^3 uL), immune	Clinical Chemistry	ALB (g/dL), liver	9	0.436623677	-0.3	156
Clinical Chemistry	WBC (x10^3 uL), immune	Clinical Chemistry	ALP (IU/L), liver	9	0.580941358	0.216666667	94
Clinical Chemistry	WBC (x10^3 uL), immune	Clinical Chemistry	ALT (IU/L), liver	9	0.410080467	-0.316666667	158
Clinical Chemistry	WBC (x10^3 uL), immune	Clinical Chemistry	AST (IU/L), liver	9	0.809981261	0.1	108
Clinical Chemistry	WBC (x10^3 uL), immune	Clinical Chemistry	BUN (mg/dL), liver	9	0.229817019	-0.45	174
Clinical Chemistry	WBC (x10^3 uL), immune	Clinical Chemistry	CHOL (mg/dL), lipid	9	0.843182319	0.083333333	110
Clinical Chemistry	WBC (x10^3 uL), immune	Clinical Chemistry	GLU (mg/dL), lipid	9	0.743540564	-0.133333333	136
Clinical Chemistry	WBC (x10^3 uL), immune	Clinical Chemistry	HDLX (mg/dL), lipid	9	0.843182319	0.083333333	110
Clinical Chemistry	WBC (x10^3 uL), immune	Clinical Chemistry	TBILC (mg/dL), liver	9	0.493331129	0.266666667	88
Clinical Chemistry	WBC (x10^3 uL), immune	Clinical Chemistry	TP (g/dL), liver	9	0.336259921	-0.366666667	164
Clinical Chemistry	WBC (x10^3 uL), immune	Clinical Chemistry	TRIG (mg/dL), lipid	9	0.809981261	-0.1	132
Clinical Chemistry	WBC (x10^3 uL), immune	Clinical Chemistry	ALB (/GL), liver	9	0.156073103	0.514876722	58.21479332
Clinical Chemistry	WBC (x10^3 uL), immune	Clinical Chemistry	CREX (mg/dL), liver	9	0.809981261	-0.1	132
Clinical Chemistry	WBC (x10^3 uL), immune	Clinical Chemistry	GLOB, liver	9	0.584158179	-0.211894845	145.4273814
Clinical Chemistry	WBC (x10^3 uL), immune	Clinical Chemistry	Iron (ug/dL), rbc	9	0.677744709	-0.166666667	140
Clinical Chemistry	WBC (x10^3 uL), immune	EKG	RR INTERVAL (ms)	9	0.09679784	0.6	48
Clinical Chemistry	WBC (x10^3 uL), immune	EKG	HEART RATE (bpm)	9	0.177662037	-0.5	180
Clinical Chemistry	WBC (x10^3 uL), immune	EKG	PR INTERVAL (ms)	9	0.708068783	-0.15	138
Clinical Chemistry	WBC (x10^3 uL), immune	EKG	P DURATION (ms)	9	0.580941358	0.216666667	94
Clinical Chemistry	WBC (x10^3 uL), immune	EKG	QRS INTERVAL (ms)	9	0.61340388	-0.2	144
Clinical Chemistry	WBC (x10^3 uL), immune	EKG	QT INTERVAL (ms)	9	0.336259921	0.366666667	76
Clinical Chemistry	WBC (x10^3 uL), immune	EKG	QTc (ms)	9	0.61340388	0.2	96
Clinical Chemistry	WBC (x10^3 uL), immune	EKG	JT INTERVAL (ms)	9	0.177662037	0.5	60
Clinical Chemistry	WBC (x10^3 uL), immune	EKG	Tpeak-Tend INTERVAL (ms)	9	0.09679784	0.6	48
Clinical Chemistry	WBC (x10^3 uL), immune	EKG	P AMPLITUDE (mV)	9	0.551708554	0.233333333	92
Clinical Chemistry	WBC (x10^3 uL), immune	EKG	Q AMPLITUDE (mV)	9	0.809981261	-0.1	132
Clinical Chemistry	WBC (x10^3 uL), immune	EKG	R AMPLITUDE (mV)	9	0.336259921	0.366666667	76
Clinical Chemistry	WBC (x10^3 uL), immune	EKG	S AMPLITUDE (mV)	9	0.580941358	0.216666667	94
Clinical Chemistry	WBC (x10^3 uL), immune	EKG	ST HEIGHT (mV)	9	0.677744709	-0.166666667	140
Clinical Chemistry	WBC (x10^3 uL), immune	EKG	T AMPLITUDE (mV)	9	0.643639771	0.183333333	98
Clinical Chemistry	WBC (x10^3 uL), immune	Frailty	FRAILTY INDEX SCORE	9	0.843182319	-0.083333333	130
Clinical Chemistry	WBC (x10^3 uL), immune	NMR	BODY WEIGHT (g), 4	9	0.336259921	0.366666667	76
Clinical Chemistry	WBC (x10^3 uL), immune	NMR	LEAN MASS (g), 4	9	0.410080467	0.316666667	82
Clinical Chemistry	WBC (x10^3 uL), immune	NMR	% Lean Mass, 4	9	0.132776675	-0.55	186
Clinical Chemistry	WBC (x10^3 uL), immune	NMR	FAT MASS (g), 4	9	0.132776675	0.55	54
Clinical Chemistry	WBC (x10^3 uL), immune	NMR	% Fat Mass, 4	9	0.147525353	0.533333333	56
Clinical Chemistry	WBC (x10^3 uL), immune	NMR	TOTAL WATER (g), 4	9	0.410080467	0.316666667	82
Clinical Chemistry	WBC (x10^3 uL), immune	NMR	OTHER, 4	9	0.269582231	0.416666667	70
Clinical Chemistry	WBC (x10^3 uL), immune	NMR	BODY WEIGHT (g), 8	9	0.358581349	0.35	78
Clinical Chemistry	WBC (x10^3 uL), immune	NMR	LEAN MASS (g), 8	9	0.580941358	0.216666667	94
Clinical Chemistry	WBC (x10^3 uL), immune	NMR	% Lean Mass, 8	9	0.61340388	-0.2	144
Clinical Chemistry	WBC (x10^3 uL), immune	NMR	FAT MASS (g), 8	9	0.948390653	-0.033333333	124
Clinical Chemistry	WBC (x10^3 uL), immune	NMR	% Fat Mass, 8	9	0.775628307	-0.116666667	134
Clinical Chemistry	WBC (x10^3 uL), immune	NMR	TOTAL WATER (g), 8	9	0.580941358	0.216666667	94
Clinical Chemistry	WBC (x10^3 uL), immune	NMR	OTHER, 8	9	0.212522046	0.466666667	64
Clinical Chemistry	WBC (x10^3 uL), immune	NMR	BODY WEIGHT (g), 12	9	0.358581349	0.35	78
Clinical Chemistry	WBC (x10^3 uL), immune	NMR	LEAN MASS (g), 12	9	0.46299052	0.283333333	86
Clinical Chemistry	WBC (x10^3 uL), immune	NMR	% Lean Mass, 12	9	0.809981261	-0.1	132
Clinical Chemistry	WBC (x10^3 uL), immune	NMR	FAT MASS (g), 12	9	0.743540564	0.133333333	104
Clinical Chemistry	WBC (x10^3 uL), immune	NMR	% Fat Mass, 12	9	0.948390653	-0.033333333	124
Clinical Chemistry	WBC (x10^3 uL), immune	NMR	TOTAL WATER (g), 12	9	0.493331129	0.266666667	88
Clinical Chemistry	WBC (x10^3 uL), immune	NMR	OTHER, 12	9	0.520634921	0.25	90
Clinical Chemistry	WBC (x10^3 uL), immune	NMR	BODY WEIGHT (g), 16	9	0.580941358	0.216666667	94
Clinical Chemistry	WBC (x10^3 uL), immune	NMR	LEAN MASS (g), 16	9	0.358581349	0.35	78
Clinical Chemistry	WBC (x10^3 uL), immune	NMR	% Lean Mass, 16	9	0.677744709	0.166666667	100
Clinical Chemistry	WBC (x10^3 uL), immune	NMR	FAT MASS (g), 16	9	0.809981261	-0.1	132
Clinical Chemistry	WBC (x10^3 uL), immune	NMR	% Fat Mass, 16	9	0.911618166	-0.05	126
Clinical Chemistry	WBC (x10^3 uL), immune	NMR	TOTAL WATER (g), 16	9	0.3125	0.383333333	74
Clinical Chemistry	WBC (x10^3 uL), immune	NMR	OTHER, 16	9	0.229817019	0.45	66
Clinical Chemistry	WBC (x10^3 uL), immune	NMR	BODY WEIGHT (g), 19	9	0.520634921	0.25	90
Clinical Chemistry	WBC (x10^3 uL), immune	NMR	LEAN MASS (g), 19	9	0.551708554	0.233333333	92
Clinical Chemistry	WBC (x10^3 uL), immune	NMR	% Lean Mass, 19	9	0.809981261	-0.1	132
Clinical Chemistry	WBC (x10^3 uL), immune	NMR	FAT MASS (g), 19	9	1	0	120
Clinical Chemistry	WBC (x10^3 uL), immune	NMR	% Fat Mass, 19	9	0.880092593	-0.066666667	128
Clinical Chemistry	WBC (x10^3 uL), immune	NMR	TOTAL WATER (g), 19	9	0.436623677	0.3	84
Clinical Chemistry	WBC (x10^3 uL), immune	NMR	OTHER, 19	9	0.643639771	0.183333333	98
Clinical Chemistry	WBC (x10^3 uL), immune	GTT	GTT BODYWEIGHT	9	0.410080467	0.316666667	82
Clinical Chemistry	WBC (x10^3 uL), immune	GTT	GTT TIMEPOINT T0	9	0.3125	-0.383333333	166
Clinical Chemistry	WBC (x10^3 uL), immune	GTT	GTT TIMEPOINT T15	9	0.580941358	-0.216666667	146
Clinical Chemistry	WBC (x10^3 uL), immune	GTT	GTT TIMEPOINT T30	9	0.61340388	-0.2	144
Clinical Chemistry	WBC (x10^3 uL), immune	GTT	GTT TIMEPOINT T60	9	0.385322972	-0.333333333	160
Clinical Chemistry	WBC (x10^3 uL), immune	GTT	GTT TIMEPOINT T90	9	0.436623677	-0.3	156
Clinical Chemistry	WBC (x10^3 uL), immune	GTT	GTT TIMEPOINT T120	9	0.107997134	-0.583333333	190
Clinical Chemistry	WBC (x10^3 uL), immune	GTT	GTT AREA UNDER CURVE	9	0.050319665	0.683333333	38
Clinical Chemistry	WBC (x10^3 uL), immune	IDC	BODY WEIGHT (g)	9	0.336259921	0.366666667	76
Clinical Chemistry	WBC (x10^3 uL), immune	IDC	Respiratory Quotient, Light	9	0.161800044	0.516666667	58
Clinical Chemistry	WBC (x10^3 uL), immune	IDC	Respiratory Quotient, Dark	9	0.336259921	0.366666667	76
Clinical Chemistry	WBC (x10^3 uL), immune	IDC	Water Consumption, Light (g)	9	0.132776675	0.55	54
Clinical Chemistry	WBC (x10^3 uL), immune	IDC	Water Consumption, Dark (g)	9	0.107997134	0.583333333	50
Clinical Chemistry	WBC (x10^3 uL), immune	IDC	Water Consumption, 24h (g)	9	0.043253968	0.7	36
Clinical Chemistry	WBC (x10^3 uL), immune	IDC	Food Consumption, Light (g)	9	0.580941358	0.216666667	94
Clinical Chemistry	WBC (x10^3 uL), immune	IDC	Food Consumption, Dark (g)	9	0.336259921	0.366666667	76
Clinical Chemistry	WBC (x10^3 uL), immune	IDC	Food Consumption, 24h (g)	9	0.291192681	0.4	72
Clinical Chemistry	WBC (x10^3 uL), immune	IDC	Food Consumption, Light (kcal)	9	0.580941358	0.216666667	94
Clinical Chemistry	WBC (x10^3 uL), immune	IDC	Food Consumption, Dark (kcal)	9	0.336259921	0.366666667	76
Clinical Chemistry	WBC (x10^3 uL), immune	IDC	Food Consumption, 24h (kcal)	9	0.291192681	0.4	72
Clinical Chemistry	WBC (x10^3 uL), immune	IDC	Energy Expenditure, Light (kcal)	9	0.193799603	0.483333333	62
Clinical Chemistry	WBC (x10^3 uL), immune	IDC	Energy Expenditure, Dark (kcal)	9	0.09679784	0.6	48
Clinical Chemistry	WBC (x10^3 uL), immune	IDC	Energy Expenditure, 24h (kcal)	9	0.120574295	0.566666667	52
Clinical Chemistry	WBC (x10^3 uL), immune	IDC	Average VO2, Light	9	0.193799603	0.483333333	62
Clinical Chemistry	WBC (x10^3 uL), immune	IDC	Average VO2, Dark	9	0.09679784	0.6	48
Clinical Chemistry	WBC (x10^3 uL), immune	IDC	Average VCO2, Light	9	0.161800044	0.516666667	58
Clinical Chemistry	WBC (x10^3 uL), immune	IDC	Average VCO2, Dark	9	0.09679784	0.6	48
Clinical Chemistry	WBC (x10^3 uL), immune	IDC	Rearing Activity, Light	9	0.076036155	0.633333333	44
Clinical Chemistry	WBC (x10^3 uL), immune	IDC	Rearing Activity, Dark	9	0.036866182	0.716666667	34
Clinical Chemistry	WBC (x10^3 uL), immune	IDC	Rearing Activity, 24H	9	0.003075397	0.883333333	14
Clinical Chemistry	WBC (x10^3 uL), immune	IDC	Ambulatory Activity, Light	9	0.076036155	0.633333333	44
Clinical Chemistry	WBC (x10^3 uL), immune	IDC	Ambulatory Activity, Dark	9	0.358581349	0.35	78
Clinical Chemistry	WBC (x10^3 uL), immune	IDC	Ambulatory Activity, 24H	9	0.336259921	0.366666667	76
Clinical Chemistry	WBC (x10^3 uL), immune	IDC	Distance Traveled, Light (m)	9	0.249917328	0.433333333	68
Clinical Chemistry	WBC (x10^3 uL), immune	IDC	Distance Traveled, Dark (m)	9	0.385322972	0.333333333	80
Clinical Chemistry	WBC (x10^3 uL), immune	IDC	Distance Traveled, 24h (m)	9	0.249917328	0.433333333	68
Clinical Chemistry	WBC (x10^3 uL), immune	IDC	Directed Ambulatory Locomation, Light	9	0.249917328	0.433333333	68
Clinical Chemistry	WBC (x10^3 uL), immune	IDC	Directed Ambulatory Locomation, Dark	9	0.46299052	0.283333333	86
Clinical Chemistry	WBC (x10^3 uL), immune	IDC	Directed Ambulatory Locomtion, 24h	9	0.410080467	0.316666667	82
Clinical Chemistry	WBC (x10^3 uL), immune	IDC	Food Consumption per unit Body Weight (g/g), Light	9	0.61340388	0.2	96
Clinical Chemistry	WBC (x10^3 uL), immune	IDC	Food Consumption per unit Body Weight (g/g), Dark	9	0.677744709	0.166666667	100
Clinical Chemistry	WBC (x10^3 uL), immune	IDC	Food Consumption per unit Body Weight (g/g), 24h	9	0.493331129	0.266666667	88
Clinical Chemistry	WBC (x10^3 uL), immune	IDC	Water Consumption per unit Body Weight (g/g), Light	9	0.076036155	0.633333333	44
Clinical Chemistry	WBC (x10^3 uL), immune	IDC	Water Consumption per unit Body Weight (g/g), Dark	9	0.249917328	0.433333333	68
Clinical Chemistry	WBC (x10^3 uL), immune	IDC	Water Consumption per unit Body Weight (g/g), 24h	9	0.058889991	0.666666667	40
Clinical Chemistry	WBC (x10^3 uL), immune	IDC	Food Consumption per unit Body Weight (kcal/g), Light	9	0.61340388	0.2	96
Clinical Chemistry	WBC (x10^3 uL), immune	IDC	Food Consumption per unit Body Weight (kcal/g), Dark	9	0.677744709	0.166666667	100
Clinical Chemistry	WBC (x10^3 uL), immune	IDC	Food Consumption per unit Body Weight (kcal/g), 24h	9	0.493331129	0.266666667	88
Clinical Chemistry	WBC (x10^3 uL), immune	Body Weight	BODY WEIGHT (g), 6	7	0.661507937	0.214285714	44
Clinical Chemistry	WBC (x10^3 uL), immune	Body Weight	BODY WEIGHT (g), 10	7	0.661507937	0.214285714	44
Clinical Chemistry	WBC (x10^3 uL), immune	Body Weight	BODY WEIGHT (g), 14	9	0.551708554	0.233333333	92
Clinical Chemistry	WBC (x10^3 uL), immune	Wheel Running	Number of Revolutions, Total	9	0.981569665	0.016666667	118
Clinical Chemistry	WBC (x10^3 uL), immune	Wheel Running	Number of Revolutions, Night1	9	0.981569665	-0.016666667	122
Clinical Chemistry	WBC (x10^3 uL), immune	Wheel Running	Number of Revolutions, Night2	9	0.880092593	-0.066666667	128
Clinical Chemistry	WBC (x10^3 uL), immune	Wheel Running	Number of Revolutions, Night3	9	0.880092593	0.066666667	112
Clinical Chemistry	WBC (x10^3 uL), immune	Wheel Running	Number of Revolutions, Day1	9	0.249917328	0.433333333	68
Clinical Chemistry	WBC (x10^3 uL), immune	Wheel Running	Number of Revolutions, Day2	9	0.809981261	0.1	108
Clinical Chemistry	WBC (x10^3 uL), immune	Wheel Running	Number of Revolutions, Total Night	9	0.981569665	-0.016666667	122
Clinical Chemistry	WBC (x10^3 uL), immune	Wheel Running	Number of Revolutions, Total Day	9	0.291192681	0.4	72
Clinical Chemistry	WBC (x10^3 uL), immune	Wheel Running	Number of Revolutions, # Active Hours	9	0.981569665	0.016666667	118
Clinical Chemistry	WBC (x10^3 uL), immune	Wheel Running	Number of Revolutions, # Highly Active Hours	9	0.843182319	-0.083333333	130
Clinical Chemistry	WBC (x10^3 uL), immune	Open Field	AMBULATORY ACTIVITY COUNT, Total	9	0.120574295	0.566666667	52
Clinical Chemistry	WBC (x10^3 uL), immune	Open Field	AMBULATORY EPISODE COUNT, Total	9	0.336259921	-0.366666667	164
Clinical Chemistry	WBC (x10^3 uL), immune	Open Field	AMBULATORY TIME (s), Total	9	0.120574295	0.566666667	52
Clinical Chemistry	WBC (x10^3 uL), immune	Open Field	CENTER DISTANCE LEGACY (cm), Total	9	0.520634921	0.25	90
Clinical Chemistry	WBC (x10^3 uL), immune	Open Field	CENTER TIME LEGACY (s), Total	9	0.708068783	-0.15	138
Clinical Chemistry	WBC (x10^3 uL), immune	Open Field	CLOCKWISE REVOLUTIONS, Total	9	0.031123236	0.733333333	32
Clinical Chemistry	WBC (x10^3 uL), immune	Open Field	COUNTER CLOCKWISE REVOLUTIONS, Total	9	0.147525353	0.533333333	56
Clinical Chemistry	WBC (x10^3 uL), immune	Open Field	FRACTION TIME AMBULATORY, Total	9	0.120574295	0.566666667	52
Clinical Chemistry	WBC (x10^3 uL), immune	Open Field	FRACTION TIME CENTER, Total	9	0.708068783	-0.15	138
Clinical Chemistry	WBC (x10^3 uL), immune	Open Field	FRACTION TIME MARGINS, Total	9	0.708068783	0.15	102
Clinical Chemistry	WBC (x10^3 uL), immune	Open Field	FRACTION TIME MOVING, Total	9	0.076036155	0.633333333	44
Clinical Chemistry	WBC (x10^3 uL), immune	Open Field	FRACTION TIME RESTING, Total	9	0.076036155	-0.633333333	196
Clinical Chemistry	WBC (x10^3 uL), immune	Open Field	FRACTION TIME VERTICAL, Total	9	0.043253968	0.7	36
Clinical Chemistry	WBC (x10^3 uL), immune	Open Field	HORIZONTAL ACTIVITY COUNT, Total	9	0.107997134	0.583333333	50
Clinical Chemistry	WBC (x10^3 uL), immune	Open Field	LEFT FRONT TIME LEGACY (s), Total	9	0.212522046	-0.466666667	176
Clinical Chemistry	WBC (x10^3 uL), immune	Open Field	LEFT REAR TIME LEGACY (s), Total	9	0.147525353	0.533333333	56
Clinical Chemistry	WBC (x10^3 uL), immune	Open Field	MARGIN DISTANCE LEGACY (cm), Total	9	0.085725309	0.616666667	46
Clinical Chemistry	WBC (x10^3 uL), immune	Open Field	MARGIN TIME LEGACY (s), Total	9	0.708068783	0.15	102
Clinical Chemistry	WBC (x10^3 uL), immune	Open Field	MOVEMENT EPISODE COUNT, Total	9	0.809981261	0.1	108
Clinical Chemistry	WBC (x10^3 uL), immune	Open Field	MOVEMENT TIME (s), Total	9	0.076036155	0.633333333	44
Clinical Chemistry	WBC (x10^3 uL), immune	Open Field	REST EPISODE COUNT, Total	9	0.809981261	0.1	108
Clinical Chemistry	WBC (x10^3 uL), immune	Open Field	REST TIME (s), Total	9	0.076036155	-0.633333333	196
Clinical Chemistry	WBC (x10^3 uL), immune	Open Field	RIGHT FRONT TIME LEGACY (s), Total	9	0.3125	0.383333333	74
Clinical Chemistry	WBC (x10^3 uL), immune	Open Field	RIGHT REAR TIME LEGACY (s), Total	9	0.677744709	-0.166666667	140
Clinical Chemistry	WBC (x10^3 uL), immune	Open Field	STEREOTYPIC ACTIVITY COUNT, Total	9	0.880092593	-0.066666667	128
Clinical Chemistry	WBC (x10^3 uL), immune	Open Field	STEREOTYPIC EPISODE ACTIVITY COUNT, Total	9	0.46299052	0.283333333	86
Clinical Chemistry	WBC (x10^3 uL), immune	Open Field	STEREOTYPIC EPISODE COUNT, Total	9	0.677744709	-0.166666667	140
Clinical Chemistry	WBC (x10^3 uL), immune	Open Field	STEREOTYPY TIME (s), Total	9	1	0	120
Clinical Chemistry	WBC (x10^3 uL), immune	Open Field	TOTAL DISTANCE (cm), Total	9	0.085725309	0.616666667	46
Clinical Chemistry	WBC (x10^3 uL), immune	Open Field	TOTAL DISTANCE X AXIS (cm), Total	9	0.076036155	0.633333333	44
Clinical Chemistry	WBC (x10^3 uL), immune	Open Field	TOTAL DISTANCE Y AXIS (cm), Total	9	0.076036155	0.633333333	44
Clinical Chemistry	WBC (x10^3 uL), immune	Open Field	VERTICAL ACTIVITY COUNT, Total	9	0.043253968	0.7	36
Clinical Chemistry	WBC (x10^3 uL), immune	Open Field	VERTICAL ACTIVITY TIME (s), Total	9	0.043253968	0.7	36
Clinical Chemistry	WBC (x10^3 uL), immune	Open Field	VERTICAL EPISODE COUNT, Total	9	0.043253968	0.7	36
Clinical Chemistry	WBC (x10^3 uL), immune	Light-Dark Zone Data	AMBULATORY ACTIVITY COUNT (centroid), % Light	9	0.981569665	-0.016666667	122
Clinical Chemistry	WBC (x10^3 uL), immune	Light-Dark Zone Data	AMBULATORY EPISODE COUNT (centroid), % Light	9	0.410080467	0.316666667	82
Clinical Chemistry	WBC (x10^3 uL), immune	Light-Dark Zone Data	AMBULATORY TIME (centroid), % Light	9	0.708068783	0.15	102
Clinical Chemistry	WBC (x10^3 uL), immune	Light-Dark Zone Data	CLOCKWISE REVOLUTIONS (centroid), % Light	9	0.09679784	0.6	48
Clinical Chemistry	WBC (x10^3 uL), immune	Light-Dark Zone Data	COUNTER CLOCKWISE REVOLUTIONS (centroid), % Light	9	0.358581349	0.35	78
Clinical Chemistry	WBC (x10^3 uL), immune	Light-Dark Zone Data	DURATION (centroid), % Light	9	0.385322972	0.333333333	80
Clinical Chemistry	WBC (x10^3 uL), immune	Light-Dark Zone Data	ENTRY COUNT (centroid), % Light	9	0.269582231	0.416666667	70
Clinical Chemistry	WBC (x10^3 uL), immune	Light-Dark Zone Data	HORIZONTAL ACTIVITY COUNT (centroid), % Light	9	0.677744709	0.166666667	100
Clinical Chemistry	WBC (x10^3 uL), immune	Light-Dark Zone Data	LATENCY (centroid), % Light	9	0.176759832	0.493728171	60.75261946
Clinical Chemistry	WBC (x10^3 uL), immune	Light-Dark Zone Data	MOVEMENT EPISODE COUNT (centroid), % Light	9	0.193799603	0.483333333	62
Clinical Chemistry	WBC (x10^3 uL), immune	Light-Dark Zone Data	MOVEMENT TIME (centroid), % Light	9	0.643639771	0.183333333	98
Clinical Chemistry	WBC (x10^3 uL), immune	Light-Dark Zone Data	REST EPISODE COUNT (centroid), % Light	9	0.46299052	0.283333333	86
Clinical Chemistry	WBC (x10^3 uL), immune	Light-Dark Zone Data	REST TIME (centroid), % Light	9	0.269582231	0.416666667	70
Clinical Chemistry	WBC (x10^3 uL), immune	Light-Dark Zone Data	STEREOTYPIC ACTIVITY COUNT (centroid), % Light	9	0.46299052	0.283333333	86
Clinical Chemistry	WBC (x10^3 uL), immune	Light-Dark Zone Data	STEREOTYPIC EPISODE ACTIVITY COUNT (centroid), % Light	9	0.643639771	0.183333333	98
Clinical Chemistry	WBC (x10^3 uL), immune	Light-Dark Zone Data	STEREOTYPIC EPISODE COUNT (centroid), % Light	9	0.61340388	0.2	96
Clinical Chemistry	WBC (x10^3 uL), immune	Light-Dark Zone Data	STEREOTYPY TIME (centroid), % Light	9	0.436623677	0.3	84
Clinical Chemistry	WBC (x10^3 uL), immune	Light-Dark Zone Data	TOTAL DISTANCE (centroid), % Light	9	0.643639771	0.183333333	98
Clinical Chemistry	WBC (x10^3 uL), immune	Light-Dark Zone Data	TOTAL DISTANCE X AXIS (centroid), % Light	9	0.743540564	-0.133333333	136
Clinical Chemistry	WBC (x10^3 uL), immune	Light-Dark Zone Data	TOTAL DISTANCE Y AXIS (centroid), % Light	9	0.0107694	0.816666667	22
Clinical Chemistry	WBC (x10^3 uL), immune	Light-Dark Zone Data	VERTICAL ACTIVITY COUNT (centroid), % Light	9	0.743540564	-0.133333333	136
Clinical Chemistry	WBC (x10^3 uL), immune	Light-Dark Zone Data	VERTICAL ACTIVITY TIME (centroid), % Light	9	0.880092593	-0.066666667	128
Clinical Chemistry	WBC (x10^3 uL), immune	Light-Dark Zone Data	VERTICAL EPISODE COUNT (centroid), % Light	9	0.843182319	-0.083333333	130
Clinical Chemistry	WBC (x10^3 uL), immune	IDC	Respiratory Quotient, Light-Dark Ratio	9	0.981569665	-0.016666667	122
Clinical Chemistry	WBC (x10^3 uL), immune	IDC	Water Consumption (g), Light-Dark Ratio	9	0.743540564	-0.133333333	136
Clinical Chemistry	WBC (x10^3 uL), immune	IDC	Food Consumption (g), Light-Dark Ratio	9	0.493331129	-0.266666667	152
Clinical Chemistry	WBC (x10^3 uL), immune	IDC	Food Consumption (kcal), Light-Dark Ratio	9	0.493331129	-0.266666667	152
Clinical Chemistry	WBC (x10^3 uL), immune	IDC	Energy Expenditure (kcal), Light-Dark Ratio	9	0.520634921	-0.25	150
Clinical Chemistry	WBC (x10^3 uL), immune	IDC	Average VO2, Light-Dark Ratio	9	0.520634921	-0.25	150
Clinical Chemistry	WBC (x10^3 uL), immune	IDC	Average VCO2, Light-Dark Ratio	9	0.551708554	-0.233333333	148
Clinical Chemistry	WBC (x10^3 uL), immune	IDC	Rearing Activity, Light-Dark Ratio	9	0.775628307	0.116666667	106
Clinical Chemistry	WBC (x10^3 uL), immune	IDC	Ambulatory Activity, Light-Dark Ratio	9	0.336259921	0.366666667	76
Clinical Chemistry	WBC (x10^3 uL), immune	IDC	Distance Traveled (m), Light-Dark Ratio	9	0.580941358	0.216666667	94
Clinical Chemistry	WBC (x10^3 uL), immune	IDC	Directed Ambulatory Locomation, Light-Dark Ratio	9	0.493331129	0.266666667	88
Clinical Chemistry	WBC (x10^3 uL), immune	IDC	Food Consumption per unit Body Weight (g/g), Light-Dark Ratio	9	0.493331129	-0.266666667	152
Clinical Chemistry	WBC (x10^3 uL), immune	IDC	Water Consumption per unit Body Weight (g/g), Light-Dark Ratio	9	0.743540564	-0.133333333	136
Clinical Chemistry	WBC (x10^3 uL), immune	IDC	Food Consumption per unit Body Weight (kcal/g), Light-Dark Ratio	9	0.493331129	-0.266666667	152
Clinical Chemistry	WBC (x10^3 uL), immune	Spon Alt	Total Arm Entries	9	0.948390653	0.033333333	116
Clinical Chemistry	WBC (x10^3 uL), immune	Spon Alt	Number of Triplets	9	0.948390653	0.033333333	116
Clinical Chemistry	WBC (x10^3 uL), immune	Spon Alt	Number of Spontaneous Alternations	9	0.981569665	0.016666667	118
Clinical Chemistry	WBC (x10^3 uL), immune	Spon Alt	Alternation Ratio	9	0.336259921	0.366666667	76
Clinical Chemistry	WBC (x10^3 uL), immune	Spon Alt	Latency to Leave Start Arm	9	0.948390653	-0.033333333	124
Clinical Chemistry	WBC (x10^3 uL), immune	Spon Alt	A Arm Entry	9	0.911618166	0.05	114
Clinical Chemistry	WBC (x10^3 uL), immune	Spon Alt	B Arm Entry	9	0.843182319	0.083333333	110
Clinical Chemistry	WBC (x10^3 uL), immune	Spon Alt	C Arm Entry	9	0.743540564	-0.133333333	136
Clinical Chemistry	WBC (x10^3 uL), immune	Spon Alt	A Arm Time	9	0.212522046	-0.466666667	176
Clinical Chemistry	WBC (x10^3 uL), immune	Spon Alt	B Arm Time	9	0.249917328	0.433333333	68
Clinical Chemistry	WBC (x10^3 uL), immune	Spon Alt	C Arm Time	9	0.520634921	0.25	90
Clinical Chemistry	WBC (x10^3 uL), immune	Organ Weights	GONADAL FAT PAD (g)	9	0.743540564	-0.133333333	136
Clinical Chemistry	WBC (x10^3 uL), immune	Organ Weights	RIGHT GONAD (g)	9	0.911618166	-0.05	126
Clinical Chemistry	WBC (x10^3 uL), immune	Organ Weights	LEFT GONAD (g)	9	0.809981261	0.1	108
Clinical Chemistry	WBC (x10^3 uL), immune	Organ Weights	FEMUR (g)	9	0.843182319	0.083333333	110
Clinical Chemistry	WBC (x10^3 uL), immune	Organ Weights	SPLEEN (g)	9	0.743540564	0.133333333	104
Clinical Chemistry	WBC (x10^3 uL), immune	Organ Weights	RIGHT KIDNEY (g)	9	0.177662037	0.5	60
Clinical Chemistry	WBC (x10^3 uL), immune	Organ Weights	LEFT KIDNEY (g)	9	0.493331129	-0.266666667	152
Clinical Chemistry	WBC (x10^3 uL), immune	Organ Weights	LIVER (g)	9	0.493331129	-0.266666667	152
Clinical Chemistry	WBC (x10^3 uL), immune	Organ Weights	BRAIN (g)	9	0.336259921	0.366666667	76
Clinical Chemistry	WBC (x10^3 uL), immune	Organ Weights	HEART (g)	9	0.107997134	0.583333333	50
Clinical Chemistry	WBC (x10^3 uL), immune	Organ Weights	LUNGS (g)	9	0.269582231	0.416666667	70
Clinical Chemistry	WBC (x10^3 uL), immune	Organ Weights	RIGHT EYE (g)	9	0.066561949	-0.65	198
Clinical Chemistry	WBC (x10^3 uL), immune	Organ Weights	LEFT EYE (g)	9	0.066561949	-0.65	198
Clinical Chemistry	WBC (x10^3 uL), immune	Organ Weights	STD RIGHT GONAD (g/g)	9	0.520634921	-0.25	150
Clinical Chemistry	WBC (x10^3 uL), immune	Organ Weights	STD GONADAL FAT PAD (g/g)	9	0.880092593	-0.066666667	128
Clinical Chemistry	WBC (x10^3 uL), immune	Organ Weights	STD LEFT GONAD (g/g)	9	0.677744709	-0.166666667	140
Clinical Chemistry	WBC (x10^3 uL), immune	Organ Weights	STD FEMUR (g/g)	9	0.580941358	-0.216666667	146
Clinical Chemistry	WBC (x10^3 uL), immune	Organ Weights	STD SPLEEN (g/g)	9	0.410080467	-0.316666667	158
Clinical Chemistry	WBC (x10^3 uL), immune	Organ Weights	STD RIGHT KIDNEY (g/g)	9	0.708068783	0.15	102
Clinical Chemistry	WBC (x10^3 uL), immune	Organ Weights	STD LEFT KIDNEY (g/g)	9	0.336259921	-0.366666667	164
Clinical Chemistry	WBC (x10^3 uL), immune	Organ Weights	STD LIVER (g/g)	9	0.107997134	-0.583333333	190
Clinical Chemistry	WBC (x10^3 uL), immune	Organ Weights	STD BRAIN (g/g)	9	0.809981261	-0.1	132
Clinical Chemistry	WBC (x10^3 uL), immune	Organ Weights	STD HEART (g/g)	9	0.193799603	0.483333333	62
Clinical Chemistry	WBC (x10^3 uL), immune	Organ Weights	STD LUNGS (g/g)	9	0.107997134	0.583333333	50
Clinical Chemistry	WBC (x10^3 uL), immune	Organ Weights	STD RIGHT EYE (g/g)	9	0.161800044	-0.516666667	182
Clinical Chemistry	WBC (x10^3 uL), immune	Organ Weights	STD LEFT EYE (g/g)	9	0.229817019	-0.45	174
Clinical Chemistry	WBC (x10^3 uL), immune	Gross Morphology	OVERALL LENGTH (cm)	9	0.262381417	0.418413704	69.79035547
Clinical Chemistry	WBC (x10^3 uL), immune	Gross Morphology	BODY LENGTH (cm)	9	0.212522046	0.466666667	64
Clinical Chemistry	WBC (x10^3 uL), immune	Gross Morphology	TAIL LENGTH (cm)	9	0.520634921	0.25	90
Clinical Chemistry	WBC (x10^3 uL), immune	Gross Morphology	STD OVERALL LENGTH (cm/g)	9	0.708068783	-0.15	138
Clinical Chemistry	WBC (x10^3 uL), immune	Gross Morphology	STD BODY LENGTH (cm/g)	9	0.520634921	-0.25	150
Clinical Chemistry	WBC (x10^3 uL), immune	Gross Morphology	STD TAIL LENGTH (cm/g)	9	0.948390653	-0.033333333	124
Clinical Chemistry	RBC (x10^6 uL), rbc	Clinical Chemistry	HGB (g/dL), rbc	9	0.021389991	0.766666667	28
Clinical Chemistry	RBC (x10^6 uL), rbc	Clinical Chemistry	HCT %, rbc	9	0.02549052	0.75	30
Clinical Chemistry	RBC (x10^6 uL), rbc	Clinical Chemistry	MCV (fL), rbc	9	0.46299052	-0.283333333	154
Clinical Chemistry	RBC (x10^6 uL), rbc	Clinical Chemistry	MCH (pg), rbc	9	0.580941358	-0.216666667	146
Clinical Chemistry	RBC (x10^6 uL), rbc	Clinical Chemistry	MCHC (g/dL), rbc	9	0.843182319	-0.083333333	130
Clinical Chemistry	RBC (x10^6 uL), rbc	Clinical Chemistry	RDW %, rbc	9	0.677744709	-0.166666667	140
Clinical Chemistry	RBC (x10^6 uL), rbc	Clinical Chemistry	PLT (x10^3 uL), platelets	9	0.269582231	-0.416666667	170
Clinical Chemistry	RBC (x10^6 uL), rbc	Clinical Chemistry	MPV (fL), platelets	9	0.493331129	0.266666667	88
Clinical Chemistry	RBC (x10^6 uL), rbc	Clinical Chemistry	% NEUT, immune	9	0.911618166	-0.05	126
Clinical Chemistry	RBC (x10^6 uL), rbc	Clinical Chemistry	% LYMPH, immune	9	0.775628307	-0.116666667	134
Clinical Chemistry	RBC (x10^6 uL), rbc	Clinical Chemistry	% MONO, immune	9	0.520634921	0.25	90
Clinical Chemistry	RBC (x10^6 uL), rbc	Clinical Chemistry	% EOS, immune	9	0.132776675	0.55	54
Clinical Chemistry	RBC (x10^6 uL), rbc	Clinical Chemistry	% BASO, immune	9	0.306298535	0.384940608	73.80712704
Clinical Chemistry	RBC (x10^6 uL), rbc	Clinical Chemistry	% RETIC, rbc	9	0.269582231	-0.416666667	170
Clinical Chemistry	RBC (x10^6 uL), rbc	Clinical Chemistry	# RETIC (x10^9 cells/L), rbc	9	0.520634921	-0.25	150
Clinical Chemistry	RBC (x10^6 uL), rbc	Clinical Chemistry	# NEUT (x10^3 cells/uL), immune	9	0.981569665	0.016666667	118
Clinical Chemistry	RBC (x10^6 uL), rbc	Clinical Chemistry	# LYMPH (x10^3 cells/uL), immune	9	0.911618166	-0.05	126
Clinical Chemistry	RBC (x10^6 uL), rbc	Clinical Chemistry	# MONO (x10^3 cells/uL), immune	9	0.291192681	0.4	72
Clinical Chemistry	RBC (x10^6 uL), rbc	Clinical Chemistry	# EOS (x10^3 cells/uL), immune	9	0.09679784	0.6	48
Clinical Chemistry	RBC (x10^6 uL), rbc	Clinical Chemistry	# BASO (x10^3 cells/uL), immune	9	0.147525353	0.533333333	56
Clinical Chemistry	RBC (x10^6 uL), rbc	Clinical Chemistry	LCR %, platelets	9	0.410080467	0.316666667	82
Clinical Chemistry	RBC (x10^6 uL), rbc	Clinical Chemistry	# NRBC (x10^3cells/uL), rbc	9	0.358581349	-0.35	162
Clinical Chemistry	RBC (x10^6 uL), rbc	Clinical Chemistry	NRBC %%, rbc	9	0.520634921	-0.25	150
Clinical Chemistry	RBC (x10^6 uL), rbc	Clinical Chemistry	RET-HE 0, rbc	9	0.229817019	-0.45	174
Clinical Chemistry	RBC (x10^6 uL), rbc	Clinical Chemistry	IRF %, rbc	9	0.161800044	-0.516666667	182
Clinical Chemistry	RBC (x10^6 uL), rbc	Clinical Chemistry	RDW-SD 0, rbc	9	0.036866182	-0.716666667	206
Clinical Chemistry	RBC (x10^6 uL), rbc	Clinical Chemistry	LFR %, rbc	9	0.161800044	0.516666667	58
Clinical Chemistry	RBC (x10^6 uL), rbc	Clinical Chemistry	MFR %, rbc	9	0.085725309	0.616666667	46
Clinical Chemistry	RBC (x10^6 uL), rbc	Clinical Chemistry	HFR %, rbc	9	0.147525353	-0.533333333	184
Clinical Chemistry	RBC (x10^6 uL), rbc	Clinical Chemistry	PLT-I (x10^3/uL), platelets	9	0.177662037	-0.5	180
Clinical Chemistry	RBC (x10^6 uL), rbc	Clinical Chemistry	PLT-0 (x10^3/uL), platelets	9	0.132776675	-0.55	186
Clinical Chemistry	RBC (x10^6 uL), rbc	Clinical Chemistry	PCT %, immune	9	0.809981261	0.1	108
Clinical Chemistry	RBC (x10^6 uL), rbc	Clinical Chemistry	PDW (fL), platelets	8	0.427876984	0.333333333	56
Clinical Chemistry	RBC (x10^6 uL), rbc	Clinical Chemistry	ALB (g/dL), liver	9	0.212522046	-0.466666667	176
Clinical Chemistry	RBC (x10^6 uL), rbc	Clinical Chemistry	ALP (IU/L), liver	9	0.385322972	-0.333333333	160
Clinical Chemistry	RBC (x10^6 uL), rbc	Clinical Chemistry	ALT (IU/L), liver	9	0.775628307	-0.116666667	134
Clinical Chemistry	RBC (x10^6 uL), rbc	Clinical Chemistry	AST (IU/L), liver	9	0.948390653	0.033333333	116
Clinical Chemistry	RBC (x10^6 uL), rbc	Clinical Chemistry	BUN (mg/dL), liver	9	0.385322972	-0.333333333	160
Clinical Chemistry	RBC (x10^6 uL), rbc	Clinical Chemistry	CHOL (mg/dL), lipid	9	0.643639771	-0.183333333	142
Clinical Chemistry	RBC (x10^6 uL), rbc	Clinical Chemistry	GLU (mg/dL), lipid	9	0.580941358	-0.216666667	146
Clinical Chemistry	RBC (x10^6 uL), rbc	Clinical Chemistry	HDLX (mg/dL), lipid	9	0.643639771	-0.183333333	142
Clinical Chemistry	RBC (x10^6 uL), rbc	Clinical Chemistry	TBILC (mg/dL), liver	9	0.551708554	-0.233333333	148
Clinical Chemistry	RBC (x10^6 uL), rbc	Clinical Chemistry	TP (g/dL), liver	9	0.076036155	-0.633333333	196
Clinical Chemistry	RBC (x10^6 uL), rbc	Clinical Chemistry	TRIG (mg/dL), lipid	9	0.385322972	-0.333333333	160
Clinical Chemistry	RBC (x10^6 uL), rbc	Clinical Chemistry	ALB (/GL), liver	9	0.375695342	-0.336650165	160.3980198
Clinical Chemistry	RBC (x10^6 uL), rbc	Clinical Chemistry	CREX (mg/dL), liver	9	0.021389991	0.766666667	28
Clinical Chemistry	RBC (x10^6 uL), rbc	Clinical Chemistry	GLOB, liver	9	0.523794577	-0.24579802	149.4957624
Clinical Chemistry	RBC (x10^6 uL), rbc	Clinical Chemistry	Iron (ug/dL), rbc	9	0.410080467	0.316666667	82
Clinical Chemistry	RBC (x10^6 uL), rbc	EKG	RR INTERVAL (ms)	9	0.358581349	0.35	78
Clinical Chemistry	RBC (x10^6 uL), rbc	EKG	HEART RATE (bpm)	9	0.249917328	-0.433333333	172
Clinical Chemistry	RBC (x10^6 uL), rbc	EKG	PR INTERVAL (ms)	9	0.3125	-0.383333333	166
Clinical Chemistry	RBC (x10^6 uL), rbc	EKG	P DURATION (ms)	9	0.410080467	0.316666667	82
Clinical Chemistry	RBC (x10^6 uL), rbc	EKG	QRS INTERVAL (ms)	9	0.809981261	0.1	108
Clinical Chemistry	RBC (x10^6 uL), rbc	EKG	QT INTERVAL (ms)	9	0.076036155	0.633333333	44
Clinical Chemistry	RBC (x10^6 uL), rbc	EKG	QTc (ms)	9	0.385322972	0.333333333	80
Clinical Chemistry	RBC (x10^6 uL), rbc	EKG	JT INTERVAL (ms)	9	0.120574295	0.566666667	52
Clinical Chemistry	RBC (x10^6 uL), rbc	EKG	Tpeak-Tend INTERVAL (ms)	9	0.043253968	0.7	36
Clinical Chemistry	RBC (x10^6 uL), rbc	EKG	P AMPLITUDE (mV)	9	0.948390653	-0.033333333	124
Clinical Chemistry	RBC (x10^6 uL), rbc	EKG	Q AMPLITUDE (mV)	9	0.120574295	-0.566666667	188
Clinical Chemistry	RBC (x10^6 uL), rbc	EKG	R AMPLITUDE (mV)	9	0.249917328	-0.433333333	172
Clinical Chemistry	RBC (x10^6 uL), rbc	EKG	S AMPLITUDE (mV)	9	0.643639771	0.183333333	98
Clinical Chemistry	RBC (x10^6 uL), rbc	EKG	ST HEIGHT (mV)	9	0.493331129	-0.266666667	152
Clinical Chemistry	RBC (x10^6 uL), rbc	EKG	T AMPLITUDE (mV)	9	0.643639771	0.183333333	98
Clinical Chemistry	RBC (x10^6 uL), rbc	Frailty	FRAILTY INDEX SCORE	9	0.193799603	0.483333333	62
Clinical Chemistry	RBC (x10^6 uL), rbc	NMR	BODY WEIGHT (g), 4	9	0.493331129	0.266666667	88
Clinical Chemistry	RBC (x10^6 uL), rbc	NMR	LEAN MASS (g), 4	9	0.520634921	0.25	90
Clinical Chemistry	RBC (x10^6 uL), rbc	NMR	% Lean Mass, 4	9	0.358581349	-0.35	162
Clinical Chemistry	RBC (x10^6 uL), rbc	NMR	FAT MASS (g), 4	9	0.358581349	0.35	78
Clinical Chemistry	RBC (x10^6 uL), rbc	NMR	% Fat Mass, 4	9	0.677744709	0.166666667	100
Clinical Chemistry	RBC (x10^6 uL), rbc	NMR	TOTAL WATER (g), 4	9	0.520634921	0.25	90
Clinical Chemistry	RBC (x10^6 uL), rbc	NMR	OTHER, 4	9	0.410080467	0.316666667	82
Clinical Chemistry	RBC (x10^6 uL), rbc	NMR	BODY WEIGHT (g), 8	9	0.677744709	0.166666667	100
Clinical Chemistry	RBC (x10^6 uL), rbc	NMR	LEAN MASS (g), 8	9	0.677744709	0.166666667	100
Clinical Chemistry	RBC (x10^6 uL), rbc	NMR	% Lean Mass, 8	9	0.193799603	-0.483333333	178
Clinical Chemistry	RBC (x10^6 uL), rbc	NMR	FAT MASS (g), 8	9	0.46299052	0.283333333	86
Clinical Chemistry	RBC (x10^6 uL), rbc	NMR	% Fat Mass, 8	9	0.410080467	0.316666667	82
Clinical Chemistry	RBC (x10^6 uL), rbc	NMR	TOTAL WATER (g), 8	9	0.677744709	0.166666667	100
Clinical Chemistry	RBC (x10^6 uL), rbc	NMR	OTHER, 8	9	0.249917328	0.433333333	68
Clinical Chemistry	RBC (x10^6 uL), rbc	NMR	BODY WEIGHT (g), 12	9	0.677744709	0.166666667	100
Clinical Chemistry	RBC (x10^6 uL), rbc	NMR	LEAN MASS (g), 12	9	0.911618166	0.05	114
Clinical Chemistry	RBC (x10^6 uL), rbc	NMR	% Lean Mass, 12	9	0.120574295	-0.566666667	188
Clinical Chemistry	RBC (x10^6 uL), rbc	NMR	FAT MASS (g), 12	9	0.161800044	0.516666667	58
Clinical Chemistry	RBC (x10^6 uL), rbc	NMR	% Fat Mass, 12	9	0.085725309	0.616666667	46
Clinical Chemistry	RBC (x10^6 uL), rbc	NMR	TOTAL WATER (g), 12	9	1	0	120
Clinical Chemistry	RBC (x10^6 uL), rbc	NMR	OTHER, 12	9	0.493331129	0.266666667	88
Clinical Chemistry	RBC (x10^6 uL), rbc	NMR	BODY WEIGHT (g), 16	9	0.677744709	0.166666667	100
Clinical Chemistry	RBC (x10^6 uL), rbc	NMR	LEAN MASS (g), 16	9	0.708068783	0.15	102
Clinical Chemistry	RBC (x10^6 uL), rbc	NMR	% Lean Mass, 16	9	0.269582231	-0.416666667	170
Clinical Chemistry	RBC (x10^6 uL), rbc	NMR	FAT MASS (g), 16	9	0.336259921	0.366666667	76
Clinical Chemistry	RBC (x10^6 uL), rbc	NMR	% Fat Mass, 16	9	0.249917328	0.433333333	68
Clinical Chemistry	RBC (x10^6 uL), rbc	NMR	TOTAL WATER (g), 16	9	0.385322972	0.333333333	80
Clinical Chemistry	RBC (x10^6 uL), rbc	NMR	OTHER, 16	9	0.46299052	0.283333333	86
Clinical Chemistry	RBC (x10^6 uL), rbc	NMR	BODY WEIGHT (g), 19	9	0.948390653	0.033333333	116
Clinical Chemistry	RBC (x10^6 uL), rbc	NMR	LEAN MASS (g), 19	9	0.809981261	-0.1	132
Clinical Chemistry	RBC (x10^6 uL), rbc	NMR	% Lean Mass, 19	9	0.385322972	-0.333333333	160
Clinical Chemistry	RBC (x10^6 uL), rbc	NMR	FAT MASS (g), 19	9	0.269582231	0.416666667	70
Clinical Chemistry	RBC (x10^6 uL), rbc	NMR	% Fat Mass, 19	9	0.161800044	0.516666667	58
Clinical Chemistry	RBC (x10^6 uL), rbc	NMR	TOTAL WATER (g), 19	9	0.743540564	-0.133333333	136
Clinical Chemistry	RBC (x10^6 uL), rbc	NMR	OTHER, 19	9	0.708068783	-0.15	138
Clinical Chemistry	RBC (x10^6 uL), rbc	GTT	GTT BODYWEIGHT	9	0.436623677	0.3	84
Clinical Chemistry	RBC (x10^6 uL), rbc	GTT	GTT TIMEPOINT T0	9	0.132776675	-0.55	186
Clinical Chemistry	RBC (x10^6 uL), rbc	GTT	GTT TIMEPOINT T15	9	0.212522046	-0.466666667	176
Clinical Chemistry	RBC (x10^6 uL), rbc	GTT	GTT TIMEPOINT T30	9	0.269582231	-0.416666667	170
Clinical Chemistry	RBC (x10^6 uL), rbc	GTT	GTT TIMEPOINT T60	9	0.212522046	-0.466666667	176
Clinical Chemistry	RBC (x10^6 uL), rbc	GTT	GTT TIMEPOINT T90	9	0.058889991	-0.666666667	200
Clinical Chemistry	RBC (x10^6 uL), rbc	GTT	GTT TIMEPOINT T120	9	0.107997134	-0.583333333	190
Clinical Chemistry	RBC (x10^6 uL), rbc	GTT	GTT AREA UNDER CURVE	9	0.436623677	-0.3	156
Clinical Chemistry	RBC (x10^6 uL), rbc	IDC	BODY WEIGHT (g)	9	0.46299052	0.283333333	86
Clinical Chemistry	RBC (x10^6 uL), rbc	IDC	Respiratory Quotient, Light	9	0.291192681	0.4	72
Clinical Chemistry	RBC (x10^6 uL), rbc	IDC	Respiratory Quotient, Dark	9	0.46299052	-0.283333333	154
Clinical Chemistry	RBC (x10^6 uL), rbc	IDC	Water Consumption, Light (g)	9	0.107997134	0.583333333	50
Clinical Chemistry	RBC (x10^6 uL), rbc	IDC	Water Consumption, Dark (g)	9	0.911618166	0.05	114
Clinical Chemistry	RBC (x10^6 uL), rbc	IDC	Water Consumption, 24h (g)	9	0.61340388	0.2	96
Clinical Chemistry	RBC (x10^6 uL), rbc	IDC	Food Consumption, Light (g)	9	0.291192681	0.4	72
Clinical Chemistry	RBC (x10^6 uL), rbc	IDC	Food Consumption, Dark (g)	9	0.493331129	-0.266666667	152
Clinical Chemistry	RBC (x10^6 uL), rbc	IDC	Food Consumption, 24h (g)	9	0.775628307	-0.116666667	134
Clinical Chemistry	RBC (x10^6 uL), rbc	IDC	Food Consumption, Light (kcal)	9	0.291192681	0.4	72
Clinical Chemistry	RBC (x10^6 uL), rbc	IDC	Food Consumption, Dark (kcal)	9	0.493331129	-0.266666667	152
Clinical Chemistry	RBC (x10^6 uL), rbc	IDC	Food Consumption, 24h (kcal)	9	0.775628307	-0.116666667	134
Clinical Chemistry	RBC (x10^6 uL), rbc	IDC	Energy Expenditure, Light (kcal)	9	0.436623677	0.3	84
Clinical Chemistry	RBC (x10^6 uL), rbc	IDC	Energy Expenditure, Dark (kcal)	9	0.436623677	0.3	84
Clinical Chemistry	RBC (x10^6 uL), rbc	IDC	Energy Expenditure, 24h (kcal)	9	0.580941358	0.216666667	94
Clinical Chemistry	RBC (x10^6 uL), rbc	IDC	Average VO2, Light	9	0.436623677	0.3	84
Clinical Chemistry	RBC (x10^6 uL), rbc	IDC	Average VO2, Dark	9	0.436623677	0.3	84
Clinical Chemistry	RBC (x10^6 uL), rbc	IDC	Average VCO2, Light	9	0.291192681	0.4	72
Clinical Chemistry	RBC (x10^6 uL), rbc	IDC	Average VCO2, Dark	9	0.436623677	0.3	84
Clinical Chemistry	RBC (x10^6 uL), rbc	IDC	Rearing Activity, Light	9	0.212522046	0.466666667	64
Clinical Chemistry	RBC (x10^6 uL), rbc	IDC	Rearing Activity, Dark	9	0.291192681	0.4	72
Clinical Chemistry	RBC (x10^6 uL), rbc	IDC	Rearing Activity, 24H	9	0.493331129	0.266666667	88
Clinical Chemistry	RBC (x10^6 uL), rbc	IDC	Ambulatory Activity, Light	9	0.3125	0.383333333	74
Clinical Chemistry	RBC (x10^6 uL), rbc	IDC	Ambulatory Activity, Dark	9	0.036866182	0.716666667	34
Clinical Chemistry	RBC (x10^6 uL), rbc	IDC	Ambulatory Activity, 24H	9	0.017223325	0.783333333	26
Clinical Chemistry	RBC (x10^6 uL), rbc	IDC	Distance Traveled, Light (m)	9	0.385322972	0.333333333	80
Clinical Chemistry	RBC (x10^6 uL), rbc	IDC	Distance Traveled, Dark (m)	9	0.031123236	0.733333333	32
Clinical Chemistry	RBC (x10^6 uL), rbc	IDC	Distance Traveled, 24h (m)	9	0.107997134	0.583333333	50
Clinical Chemistry	RBC (x10^6 uL), rbc	IDC	Directed Ambulatory Locomation, Light	9	0.385322972	0.333333333	80
Clinical Chemistry	RBC (x10^6 uL), rbc	IDC	Directed Ambulatory Locomation, Dark	9	0.0107694	0.816666667	22
Clinical Chemistry	RBC (x10^6 uL), rbc	IDC	Directed Ambulatory Locomtion, 24h	9	0.021389991	0.766666667	28
Clinical Chemistry	RBC (x10^6 uL), rbc	IDC	Food Consumption per unit Body Weight (g/g), Light	9	0.948390653	-0.033333333	124
Clinical Chemistry	RBC (x10^6 uL), rbc	IDC	Food Consumption per unit Body Weight (g/g), Dark	9	0.677744709	-0.166666667	140
Clinical Chemistry	RBC (x10^6 uL), rbc	IDC	Food Consumption per unit Body Weight (g/g), 24h	9	0.775628307	-0.116666667	134
Clinical Chemistry	RBC (x10^6 uL), rbc	IDC	Water Consumption per unit Body Weight (g/g), Light	9	0.249917328	0.433333333	68
Clinical Chemistry	RBC (x10^6 uL), rbc	IDC	Water Consumption per unit Body Weight (g/g), Dark	9	0.775628307	0.116666667	106
Clinical Chemistry	RBC (x10^6 uL), rbc	IDC	Water Consumption per unit Body Weight (g/g), 24h	9	1	0	120
Clinical Chemistry	RBC (x10^6 uL), rbc	IDC	Food Consumption per unit Body Weight (kcal/g), Light	9	0.948390653	-0.033333333	124
Clinical Chemistry	RBC (x10^6 uL), rbc	IDC	Food Consumption per unit Body Weight (kcal/g), Dark	9	0.677744709	-0.166666667	140
Clinical Chemistry	RBC (x10^6 uL), rbc	IDC	Food Consumption per unit Body Weight (kcal/g), 24h	9	0.775628307	-0.116666667	134
Clinical Chemistry	RBC (x10^6 uL), rbc	Body Weight	BODY WEIGHT (g), 6	7	0.661507937	0.214285714	44
Clinical Chemistry	RBC (x10^6 uL), rbc	Body Weight	BODY WEIGHT (g), 10	7	0.661507937	0.214285714	44
Clinical Chemistry	RBC (x10^6 uL), rbc	Body Weight	BODY WEIGHT (g), 14	9	0.580941358	0.216666667	94
Clinical Chemistry	RBC (x10^6 uL), rbc	Wheel Running	Number of Revolutions, Total	9	0.076036155	0.633333333	44
Clinical Chemistry	RBC (x10^6 uL), rbc	Wheel Running	Number of Revolutions, Night1	9	0.147525353	0.533333333	56
Clinical Chemistry	RBC (x10^6 uL), rbc	Wheel Running	Number of Revolutions, Night2	9	0.147525353	0.533333333	56
Clinical Chemistry	RBC (x10^6 uL), rbc	Wheel Running	Number of Revolutions, Night3	9	0.085725309	0.616666667	46
Clinical Chemistry	RBC (x10^6 uL), rbc	Wheel Running	Number of Revolutions, Day1	9	0.036866182	0.716666667	34
Clinical Chemistry	RBC (x10^6 uL), rbc	Wheel Running	Number of Revolutions, Day2	9	0.036866182	0.716666667	34
Clinical Chemistry	RBC (x10^6 uL), rbc	Wheel Running	Number of Revolutions, Total Night	9	0.147525353	0.533333333	56
Clinical Chemistry	RBC (x10^6 uL), rbc	Wheel Running	Number of Revolutions, Total Day	9	0.043253968	0.7	36
Clinical Chemistry	RBC (x10^6 uL), rbc	Wheel Running	Number of Revolutions, # Active Hours	9	0.249917328	0.433333333	68
Clinical Chemistry	RBC (x10^6 uL), rbc	Wheel Running	Number of Revolutions, # Highly Active Hours	9	0.177662037	0.5	60
Clinical Chemistry	RBC (x10^6 uL), rbc	Open Field	AMBULATORY ACTIVITY COUNT, Total	9	0.066561949	0.65	42
Clinical Chemistry	RBC (x10^6 uL), rbc	Open Field	AMBULATORY EPISODE COUNT, Total	9	0.043253968	-0.7	204
Clinical Chemistry	RBC (x10^6 uL), rbc	Open Field	AMBULATORY TIME (s), Total	9	0.066561949	0.65	42
Clinical Chemistry	RBC (x10^6 uL), rbc	Open Field	CENTER DISTANCE LEGACY (cm), Total	9	0.193799603	0.483333333	62
Clinical Chemistry	RBC (x10^6 uL), rbc	Open Field	CENTER TIME LEGACY (s), Total	9	0.46299052	-0.283333333	154
Clinical Chemistry	RBC (x10^6 uL), rbc	Open Field	CLOCKWISE REVOLUTIONS, Total	9	0.193799603	0.483333333	62
Clinical Chemistry	RBC (x10^6 uL), rbc	Open Field	COUNTER CLOCKWISE REVOLUTIONS, Total	9	0.031123236	0.733333333	32
Clinical Chemistry	RBC (x10^6 uL), rbc	Open Field	FRACTION TIME AMBULATORY, Total	9	0.066561949	0.65	42
Clinical Chemistry	RBC (x10^6 uL), rbc	Open Field	FRACTION TIME CENTER, Total	9	0.46299052	-0.283333333	154
Clinical Chemistry	RBC (x10^6 uL), rbc	Open Field	FRACTION TIME MARGINS, Total	9	0.46299052	0.283333333	86
Clinical Chemistry	RBC (x10^6 uL), rbc	Open Field	FRACTION TIME MOVING, Total	9	0.132776675	0.55	54
Clinical Chemistry	RBC (x10^6 uL), rbc	Open Field	FRACTION TIME RESTING, Total	9	0.132776675	-0.55	186
Clinical Chemistry	RBC (x10^6 uL), rbc	Open Field	FRACTION TIME VERTICAL, Total	9	0.336259921	0.366666667	76
Clinical Chemistry	RBC (x10^6 uL), rbc	Open Field	HORIZONTAL ACTIVITY COUNT, Total	9	0.085725309	0.616666667	46
Clinical Chemistry	RBC (x10^6 uL), rbc	Open Field	LEFT FRONT TIME LEGACY (s), Total	9	0.708068783	-0.15	138
Clinical Chemistry	RBC (x10^6 uL), rbc	Open Field	LEFT REAR TIME LEGACY (s), Total	9	0.981569665	0.016666667	118
Clinical Chemistry	RBC (x10^6 uL), rbc	Open Field	MARGIN DISTANCE LEGACY (cm), Total	9	0.120574295	0.566666667	52
Clinical Chemistry	RBC (x10^6 uL), rbc	Open Field	MARGIN TIME LEGACY (s), Total	9	0.46299052	0.283333333	86
Clinical Chemistry	RBC (x10^6 uL), rbc	Open Field	MOVEMENT EPISODE COUNT, Total	9	0.291192681	-0.4	168
Clinical Chemistry	RBC (x10^6 uL), rbc	Open Field	MOVEMENT TIME (s), Total	9	0.132776675	0.55	54
Clinical Chemistry	RBC (x10^6 uL), rbc	Open Field	REST EPISODE COUNT, Total	9	0.291192681	-0.4	168
Clinical Chemistry	RBC (x10^6 uL), rbc	Open Field	REST TIME (s), Total	9	0.132776675	-0.55	186
Clinical Chemistry	RBC (x10^6 uL), rbc	Open Field	RIGHT FRONT TIME LEGACY (s), Total	9	0.743540564	0.133333333	104
Clinical Chemistry	RBC (x10^6 uL), rbc	Open Field	RIGHT REAR TIME LEGACY (s), Total	9	0.410080467	-0.316666667	158
Clinical Chemistry	RBC (x10^6 uL), rbc	Open Field	STEREOTYPIC ACTIVITY COUNT, Total	9	0.643639771	-0.183333333	142
Clinical Chemistry	RBC (x10^6 uL), rbc	Open Field	STEREOTYPIC EPISODE ACTIVITY COUNT, Total	9	0.147525353	0.533333333	56
Clinical Chemistry	RBC (x10^6 uL), rbc	Open Field	STEREOTYPIC EPISODE COUNT, Total	9	0.61340388	-0.2	144
Clinical Chemistry	RBC (x10^6 uL), rbc	Open Field	STEREOTYPY TIME (s), Total	9	0.580941358	-0.216666667	146
Clinical Chemistry	RBC (x10^6 uL), rbc	Open Field	TOTAL DISTANCE (cm), Total	9	0.120574295	0.566666667	52
Clinical Chemistry	RBC (x10^6 uL), rbc	Open Field	TOTAL DISTANCE X AXIS (cm), Total	9	0.193799603	0.483333333	62
Clinical Chemistry	RBC (x10^6 uL), rbc	Open Field	TOTAL DISTANCE Y AXIS (cm), Total	9	0.193799603	0.483333333	62
Clinical Chemistry	RBC (x10^6 uL), rbc	Open Field	VERTICAL ACTIVITY COUNT, Total	9	0.336259921	0.366666667	76
Clinical Chemistry	RBC (x10^6 uL), rbc	Open Field	VERTICAL ACTIVITY TIME (s), Total	9	0.336259921	0.366666667	76
Clinical Chemistry	RBC (x10^6 uL), rbc	Open Field	VERTICAL EPISODE COUNT, Total	9	0.336259921	0.366666667	76
Clinical Chemistry	RBC (x10^6 uL), rbc	Light-Dark Zone Data	AMBULATORY ACTIVITY COUNT (centroid), % Light	9	0.269582231	-0.416666667	170
Clinical Chemistry	RBC (x10^6 uL), rbc	Light-Dark Zone Data	AMBULATORY EPISODE COUNT (centroid), % Light	9	0.843182319	0.083333333	110
Clinical Chemistry	RBC (x10^6 uL), rbc	Light-Dark Zone Data	AMBULATORY TIME (centroid), % Light	9	0.3125	-0.383333333	166
Clinical Chemistry	RBC (x10^6 uL), rbc	Light-Dark Zone Data	CLOCKWISE REVOLUTIONS (centroid), % Light	9	0.948390653	-0.033333333	124
Clinical Chemistry	RBC (x10^6 uL), rbc	Light-Dark Zone Data	COUNTER CLOCKWISE REVOLUTIONS (centroid), % Light	9	0.809981261	0.1	108
Clinical Chemistry	RBC (x10^6 uL), rbc	Light-Dark Zone Data	DURATION (centroid), % Light	9	0.911618166	-0.05	126
Clinical Chemistry	RBC (x10^6 uL), rbc	Light-Dark Zone Data	ENTRY COUNT (centroid), % Light	9	0.843182319	0.083333333	110
Clinical Chemistry	RBC (x10^6 uL), rbc	Light-Dark Zone Data	HORIZONTAL ACTIVITY COUNT (centroid), % Light	9	0.358581349	-0.35	162
Clinical Chemistry	RBC (x10^6 uL), rbc	Light-Dark Zone Data	LATENCY (centroid), % Light	9	0.366029243	0.343099238	78.82809149
Clinical Chemistry	RBC (x10^6 uL), rbc	Light-Dark Zone Data	MOVEMENT EPISODE COUNT (centroid), % Light	9	0.981569665	0.016666667	118
Clinical Chemistry	RBC (x10^6 uL), rbc	Light-Dark Zone Data	MOVEMENT TIME (centroid), % Light	9	0.911618166	-0.05	126
Clinical Chemistry	RBC (x10^6 uL), rbc	Light-Dark Zone Data	REST EPISODE COUNT (centroid), % Light	9	0.981569665	0.016666667	118
Clinical Chemistry	RBC (x10^6 uL), rbc	Light-Dark Zone Data	REST TIME (centroid), % Light	9	0.708068783	0.15	102
Clinical Chemistry	RBC (x10^6 uL), rbc	Light-Dark Zone Data	STEREOTYPIC ACTIVITY COUNT (centroid), % Light	9	0.410080467	0.316666667	82
Clinical Chemistry	RBC (x10^6 uL), rbc	Light-Dark Zone Data	STEREOTYPIC EPISODE ACTIVITY COUNT (centroid), % Light	9	0.981569665	0.016666667	118
Clinical Chemistry	RBC (x10^6 uL), rbc	Light-Dark Zone Data	STEREOTYPIC EPISODE COUNT (centroid), % Light	9	0.46299052	0.283333333	86
Clinical Chemistry	RBC (x10^6 uL), rbc	Light-Dark Zone Data	STEREOTYPY TIME (centroid), % Light	9	0.880092593	0.066666667	112
Clinical Chemistry	RBC (x10^6 uL), rbc	Light-Dark Zone Data	TOTAL DISTANCE (centroid), % Light	9	0.031123236	-0.733333333	208
Clinical Chemistry	RBC (x10^6 uL), rbc	Light-Dark Zone Data	TOTAL DISTANCE X AXIS (centroid), % Light	9	0.212522046	-0.466666667	176
Clinical Chemistry	RBC (x10^6 uL), rbc	Light-Dark Zone Data	TOTAL DISTANCE Y AXIS (centroid), % Light	9	0.493331129	-0.266666667	152
Clinical Chemistry	RBC (x10^6 uL), rbc	Light-Dark Zone Data	VERTICAL ACTIVITY COUNT (centroid), % Light	9	1	0	120
Clinical Chemistry	RBC (x10^6 uL), rbc	Light-Dark Zone Data	VERTICAL ACTIVITY TIME (centroid), % Light	9	0.948390653	-0.033333333	124
Clinical Chemistry	RBC (x10^6 uL), rbc	Light-Dark Zone Data	VERTICAL EPISODE COUNT (centroid), % Light	9	0.981569665	-0.016666667	122
Clinical Chemistry	RBC (x10^6 uL), rbc	IDC	Respiratory Quotient, Light-Dark Ratio	9	0.229817019	0.45	66
Clinical Chemistry	RBC (x10^6 uL), rbc	IDC	Water Consumption (g), Light-Dark Ratio	9	0.843182319	0.083333333	110
Clinical Chemistry	RBC (x10^6 uL), rbc	IDC	Food Consumption (g), Light-Dark Ratio	9	0.708068783	0.15	102
Clinical Chemistry	RBC (x10^6 uL), rbc	IDC	Food Consumption (kcal), Light-Dark Ratio	9	0.708068783	0.15	102
Clinical Chemistry	RBC (x10^6 uL), rbc	IDC	Energy Expenditure (kcal), Light-Dark Ratio	9	0.61340388	-0.2	144
Clinical Chemistry	RBC (x10^6 uL), rbc	IDC	Average VO2, Light-Dark Ratio	9	0.61340388	-0.2	144
Clinical Chemistry	RBC (x10^6 uL), rbc	IDC	Average VCO2, Light-Dark Ratio	9	0.843182319	0.083333333	110
Clinical Chemistry	RBC (x10^6 uL), rbc	IDC	Rearing Activity, Light-Dark Ratio	9	0.61340388	0.2	96
Clinical Chemistry	RBC (x10^6 uL), rbc	IDC	Ambulatory Activity, Light-Dark Ratio	9	0.948390653	0.033333333	116
Clinical Chemistry	RBC (x10^6 uL), rbc	IDC	Distance Traveled (m), Light-Dark Ratio	9	0.911618166	0.05	114
Clinical Chemistry	RBC (x10^6 uL), rbc	IDC	Directed Ambulatory Locomation, Light-Dark Ratio	9	0.809981261	-0.1	132
Clinical Chemistry	RBC (x10^6 uL), rbc	IDC	Food Consumption per unit Body Weight (g/g), Light-Dark Ratio	9	0.708068783	0.15	102
Clinical Chemistry	RBC (x10^6 uL), rbc	IDC	Water Consumption per unit Body Weight (g/g), Light-Dark Ratio	9	0.843182319	0.083333333	110
Clinical Chemistry	RBC (x10^6 uL), rbc	IDC	Food Consumption per unit Body Weight (kcal/g), Light-Dark Ratio	9	0.708068783	0.15	102
Clinical Chemistry	RBC (x10^6 uL), rbc	Spon Alt	Total Arm Entries	9	0.708068783	0.15	102
Clinical Chemistry	RBC (x10^6 uL), rbc	Spon Alt	Number of Triplets	9	0.708068783	0.15	102
Clinical Chemistry	RBC (x10^6 uL), rbc	Spon Alt	Number of Spontaneous Alternations	9	0.809981261	0.1	108
Clinical Chemistry	RBC (x10^6 uL), rbc	Spon Alt	Alternation Ratio	9	0.708068783	-0.15	138
Clinical Chemistry	RBC (x10^6 uL), rbc	Spon Alt	Latency to Leave Start Arm	9	0.843182319	0.083333333	110
Clinical Chemistry	RBC (x10^6 uL), rbc	Spon Alt	A Arm Entry	9	0.743540564	0.133333333	104
Clinical Chemistry	RBC (x10^6 uL), rbc	Spon Alt	B Arm Entry	9	0.580941358	0.216666667	94
Clinical Chemistry	RBC (x10^6 uL), rbc	Spon Alt	C Arm Entry	9	0.61340388	0.2	96
Clinical Chemistry	RBC (x10^6 uL), rbc	Spon Alt	A Arm Time	9	0.291192681	0.4	72
Clinical Chemistry	RBC (x10^6 uL), rbc	Spon Alt	B Arm Time	9	0.120574295	-0.566666667	188
Clinical Chemistry	RBC (x10^6 uL), rbc	Spon Alt	C Arm Time	9	0.132776675	-0.55	186
Clinical Chemistry	RBC (x10^6 uL), rbc	Organ Weights	GONADAL FAT PAD (g)	9	0.249917328	0.433333333	68
Clinical Chemistry	RBC (x10^6 uL), rbc	Organ Weights	RIGHT GONAD (g)	9	0.911618166	-0.05	126
Clinical Chemistry	RBC (x10^6 uL), rbc	Organ Weights	LEFT GONAD (g)	9	0.708068783	-0.15	138
Clinical Chemistry	RBC (x10^6 uL), rbc	Organ Weights	FEMUR (g)	9	0.066561949	0.65	42
Clinical Chemistry	RBC (x10^6 uL), rbc	Organ Weights	SPLEEN (g)	9	0.3125	0.383333333	74
Clinical Chemistry	RBC (x10^6 uL), rbc	Organ Weights	RIGHT KIDNEY (g)	9	0.520634921	0.25	90
Clinical Chemistry	RBC (x10^6 uL), rbc	Organ Weights	LEFT KIDNEY (g)	9	0.843182319	-0.083333333	130
Clinical Chemistry	RBC (x10^6 uL), rbc	Organ Weights	LIVER (g)	9	0.269582231	-0.416666667	170
Clinical Chemistry	RBC (x10^6 uL), rbc	Organ Weights	BRAIN (g)	9	0.981569665	0.016666667	118
Clinical Chemistry	RBC (x10^6 uL), rbc	Organ Weights	HEART (g)	9	0.911618166	-0.05	126
Clinical Chemistry	RBC (x10^6 uL), rbc	Organ Weights	LUNGS (g)	9	0.551708554	0.233333333	92
Clinical Chemistry	RBC (x10^6 uL), rbc	Organ Weights	RIGHT EYE (g)	9	0.493331129	-0.266666667	152
Clinical Chemistry	RBC (x10^6 uL), rbc	Organ Weights	LEFT EYE (g)	9	0.809981261	-0.1	132
Clinical Chemistry	RBC (x10^6 uL), rbc	Organ Weights	STD RIGHT GONAD (g/g)	9	0.493331129	-0.266666667	152
Clinical Chemistry	RBC (x10^6 uL), rbc	Organ Weights	STD GONADAL FAT PAD (g/g)	9	0.132776675	0.55	54
Clinical Chemistry	RBC (x10^6 uL), rbc	Organ Weights	STD LEFT GONAD (g/g)	9	0.177662037	-0.5	180
Clinical Chemistry	RBC (x10^6 uL), rbc	Organ Weights	STD FEMUR (g/g)	9	0.076036155	0.633333333	44
Clinical Chemistry	RBC (x10^6 uL), rbc	Organ Weights	STD SPLEEN (g/g)	9	0.580941358	0.216666667	94
Clinical Chemistry	RBC (x10^6 uL), rbc	Organ Weights	STD RIGHT KIDNEY (g/g)	9	0.643639771	0.183333333	98
Clinical Chemistry	RBC (x10^6 uL), rbc	Organ Weights	STD LEFT KIDNEY (g/g)	9	0.643639771	-0.183333333	142
Clinical Chemistry	RBC (x10^6 uL), rbc	Organ Weights	STD LIVER (g/g)	9	0.036866182	-0.716666667	206
Clinical Chemistry	RBC (x10^6 uL), rbc	Organ Weights	STD BRAIN (g/g)	9	0.677744709	-0.166666667	140
Clinical Chemistry	RBC (x10^6 uL), rbc	Organ Weights	STD HEART (g/g)	9	0.708068783	-0.15	138
Clinical Chemistry	RBC (x10^6 uL), rbc	Organ Weights	STD LUNGS (g/g)	9	0.743540564	-0.133333333	136
Clinical Chemistry	RBC (x10^6 uL), rbc	Organ Weights	STD RIGHT EYE (g/g)	9	0.61340388	-0.2	144
Clinical Chemistry	RBC (x10^6 uL), rbc	Organ Weights	STD LEFT EYE (g/g)	9	0.743540564	-0.133333333	136
Clinical Chemistry	RBC (x10^6 uL), rbc	Gross Morphology	OVERALL LENGTH (cm)	9	0.037864054	0.694566749	36.65199009
Clinical Chemistry	RBC (x10^6 uL), rbc	Gross Morphology	BODY LENGTH (cm)	9	0.269582231	0.416666667	70
Clinical Chemistry	RBC (x10^6 uL), rbc	Gross Morphology	TAIL LENGTH (cm)	9	0.46299052	0.283333333	86
Clinical Chemistry	RBC (x10^6 uL), rbc	Gross Morphology	STD OVERALL LENGTH (cm/g)	9	0.643639771	-0.183333333	142
Clinical Chemistry	RBC (x10^6 uL), rbc	Gross Morphology	STD BODY LENGTH (cm/g)	9	0.948390653	-0.033333333	124
Clinical Chemistry	RBC (x10^6 uL), rbc	Gross Morphology	STD TAIL LENGTH (cm/g)	9	0.911618166	-0.05	126
Clinical Chemistry	HGB (g/dL), rbc	Clinical Chemistry	HCT %, rbc	9	0.000749559	0.933333333	8
Clinical Chemistry	HGB (g/dL), rbc	Clinical Chemistry	MCV (fL), rbc	9	0.410080467	0.316666667	82
Clinical Chemistry	HGB (g/dL), rbc	Clinical Chemistry	MCH (pg), rbc	9	0.249917328	0.433333333	68
Clinical Chemistry	HGB (g/dL), rbc	Clinical Chemistry	MCHC (g/dL), rbc	9	0.520634921	-0.25	150
Clinical Chemistry	HGB (g/dL), rbc	Clinical Chemistry	RDW %, rbc	9	0.520634921	-0.25	150
Clinical Chemistry	HGB (g/dL), rbc	Clinical Chemistry	PLT (x10^3 uL), platelets	9	0.147525353	-0.533333333	184
Clinical Chemistry	HGB (g/dL), rbc	Clinical Chemistry	MPV (fL), platelets	9	0.269582231	0.416666667	70
Clinical Chemistry	HGB (g/dL), rbc	Clinical Chemistry	% NEUT, immune	9	0.775628307	0.116666667	106
Clinical Chemistry	HGB (g/dL), rbc	Clinical Chemistry	% LYMPH, immune	9	0.948390653	0.033333333	116
Clinical Chemistry	HGB (g/dL), rbc	Clinical Chemistry	% MONO, immune	9	0.410080467	-0.316666667	158
Clinical Chemistry	HGB (g/dL), rbc	Clinical Chemistry	% EOS, immune	9	0.436623677	0.3	84
Clinical Chemistry	HGB (g/dL), rbc	Clinical Chemistry	% BASO, immune	9	0.81379431	0.092051015	108.9538782
Clinical Chemistry	HGB (g/dL), rbc	Clinical Chemistry	% RETIC, rbc	9	0.3125	-0.383333333	166
Clinical Chemistry	HGB (g/dL), rbc	Clinical Chemistry	# RETIC (x10^9 cells/L), rbc	9	0.520634921	-0.25	150
Clinical Chemistry	HGB (g/dL), rbc	Clinical Chemistry	# NEUT (x10^3 cells/uL), immune	9	0.809981261	0.1	108
Clinical Chemistry	HGB (g/dL), rbc	Clinical Chemistry	# LYMPH (x10^3 cells/uL), immune	9	0.643639771	-0.183333333	142
Clinical Chemistry	HGB (g/dL), rbc	Clinical Chemistry	# MONO (x10^3 cells/uL), immune	9	0.775628307	-0.116666667	134
Clinical Chemistry	HGB (g/dL), rbc	Clinical Chemistry	# EOS (x10^3 cells/uL), immune	9	0.291192681	0.4	72
Clinical Chemistry	HGB (g/dL), rbc	Clinical Chemistry	# BASO (x10^3 cells/uL), immune	9	0.61340388	0.2	96
Clinical Chemistry	HGB (g/dL), rbc	Clinical Chemistry	LCR %, platelets	9	0.120574295	0.566666667	52
Clinical Chemistry	HGB (g/dL), rbc	Clinical Chemistry	# NRBC (x10^3cells/uL), rbc	9	0.708068783	-0.15	138
Clinical Chemistry	HGB (g/dL), rbc	Clinical Chemistry	NRBC %%, rbc	9	0.743540564	-0.133333333	136
Clinical Chemistry	HGB (g/dL), rbc	Clinical Chemistry	RET-HE 0, rbc	9	0.775628307	0.116666667	106
Clinical Chemistry	HGB (g/dL), rbc	Clinical Chemistry	IRF %, rbc	9	0.911618166	-0.05	126
Clinical Chemistry	HGB (g/dL), rbc	Clinical Chemistry	RDW-SD 0, rbc	9	0.269582231	-0.416666667	170
Clinical Chemistry	HGB (g/dL), rbc	Clinical Chemistry	LFR %, rbc	9	0.911618166	0.05	114
Clinical Chemistry	HGB (g/dL), rbc	Clinical Chemistry	MFR %, rbc	9	0.708068783	0.15	102
Clinical Chemistry	HGB (g/dL), rbc	Clinical Chemistry	HFR %, rbc	9	0.843182319	-0.083333333	130
Clinical Chemistry	HGB (g/dL), rbc	Clinical Chemistry	PLT-I (x10^3/uL), platelets	9	0.107997134	-0.583333333	190
Clinical Chemistry	HGB (g/dL), rbc	Clinical Chemistry	PLT-0 (x10^3/uL), platelets	9	0.043253968	-0.7	204
Clinical Chemistry	HGB (g/dL), rbc	Clinical Chemistry	PCT %, immune	9	0.291192681	0.4	72
Clinical Chemistry	HGB (g/dL), rbc	Clinical Chemistry	PDW (fL), platelets	8	0.299206349	0.428571429	48
Clinical Chemistry	HGB (g/dL), rbc	Clinical Chemistry	ALB (g/dL), liver	9	0.809981261	-0.1	132
Clinical Chemistry	HGB (g/dL), rbc	Clinical Chemistry	ALP (IU/L), liver	9	0.580941358	-0.216666667	146
Clinical Chemistry	HGB (g/dL), rbc	Clinical Chemistry	ALT (IU/L), liver	9	0.61340388	-0.2	144
Clinical Chemistry	HGB (g/dL), rbc	Clinical Chemistry	AST (IU/L), liver	9	0.880092593	-0.066666667	128
Clinical Chemistry	HGB (g/dL), rbc	Clinical Chemistry	BUN (mg/dL), liver	9	0.843182319	0.083333333	110
Clinical Chemistry	HGB (g/dL), rbc	Clinical Chemistry	CHOL (mg/dL), lipid	9	0.981569665	0.016666667	118
Clinical Chemistry	HGB (g/dL), rbc	Clinical Chemistry	GLU (mg/dL), lipid	9	0.520634921	-0.25	150
Clinical Chemistry	HGB (g/dL), rbc	Clinical Chemistry	HDLX (mg/dL), lipid	9	0.981569665	0.016666667	118
Clinical Chemistry	HGB (g/dL), rbc	Clinical Chemistry	TBILC (mg/dL), liver	9	0.551708554	-0.233333333	148
Clinical Chemistry	HGB (g/dL), rbc	Clinical Chemistry	TP (g/dL), liver	9	0.843182319	-0.083333333	130
Clinical Chemistry	HGB (g/dL), rbc	Clinical Chemistry	TRIG (mg/dL), lipid	9	0.61340388	0.2	96
Clinical Chemistry	HGB (g/dL), rbc	Clinical Chemistry	ALB (/GL), liver	9	0.291321404	-0.396059017	167.5270821
Clinical Chemistry	HGB (g/dL), rbc	Clinical Chemistry	CREX (mg/dL), liver	9	0.120574295	0.566666667	52
Clinical Chemistry	HGB (g/dL), rbc	Clinical Chemistry	GLOB, liver	9	0.372111793	0.339031752	79.31618978
Clinical Chemistry	HGB (g/dL), rbc	Clinical Chemistry	Iron (ug/dL), rbc	9	0.385322972	0.333333333	80
Clinical Chemistry	HGB (g/dL), rbc	EKG	RR INTERVAL (ms)	9	0.743540564	-0.133333333	136
Clinical Chemistry	HGB (g/dL), rbc	EKG	HEART RATE (bpm)	9	0.911618166	0.05	114
Clinical Chemistry	HGB (g/dL), rbc	EKG	PR INTERVAL (ms)	9	0.249917328	-0.433333333	172
Clinical Chemistry	HGB (g/dL), rbc	EKG	P DURATION (ms)	9	0.580941358	0.216666667	94
Clinical Chemistry	HGB (g/dL), rbc	EKG	QRS INTERVAL (ms)	9	0.147525353	0.533333333	56
Clinical Chemistry	HGB (g/dL), rbc	EKG	QT INTERVAL (ms)	9	0.008267196	0.833333333	20
Clinical Chemistry	HGB (g/dL), rbc	EKG	QTc (ms)	9	0.013828263	0.8	24
Clinical Chemistry	HGB (g/dL), rbc	EKG	JT INTERVAL (ms)	9	0.043253968	0.7	36
Clinical Chemistry	HGB (g/dL), rbc	EKG	Tpeak-Tend INTERVAL (ms)	9	0.212522046	0.466666667	64
Clinical Chemistry	HGB (g/dL), rbc	EKG	P AMPLITUDE (mV)	9	0.385322972	-0.333333333	160
Clinical Chemistry	HGB (g/dL), rbc	EKG	Q AMPLITUDE (mV)	9	0.269582231	-0.416666667	170
Clinical Chemistry	HGB (g/dL), rbc	EKG	R AMPLITUDE (mV)	9	0.493331129	-0.266666667	152
Clinical Chemistry	HGB (g/dL), rbc	EKG	S AMPLITUDE (mV)	9	0.911618166	0.05	114
Clinical Chemistry	HGB (g/dL), rbc	EKG	ST HEIGHT (mV)	9	0.147525353	-0.533333333	184
Clinical Chemistry	HGB (g/dL), rbc	EKG	T AMPLITUDE (mV)	9	0.410080467	-0.316666667	158
Clinical Chemistry	HGB (g/dL), rbc	Frailty	FRAILTY INDEX SCORE	9	0.948390653	-0.033333333	124
Clinical Chemistry	HGB (g/dL), rbc	NMR	BODY WEIGHT (g), 4	9	0.269582231	0.416666667	70
Clinical Chemistry	HGB (g/dL), rbc	NMR	LEAN MASS (g), 4	9	0.3125	0.383333333	74
Clinical Chemistry	HGB (g/dL), rbc	NMR	% Lean Mass, 4	9	0.551708554	-0.233333333	148
Clinical Chemistry	HGB (g/dL), rbc	NMR	FAT MASS (g), 4	9	0.551708554	0.233333333	92
Clinical Chemistry	HGB (g/dL), rbc	NMR	% Fat Mass, 4	9	0.843182319	0.083333333	110
Clinical Chemistry	HGB (g/dL), rbc	NMR	TOTAL WATER (g), 4	9	0.3125	0.383333333	74
Clinical Chemistry	HGB (g/dL), rbc	NMR	OTHER, 4	9	0.229817019	0.45	66
Clinical Chemistry	HGB (g/dL), rbc	NMR	BODY WEIGHT (g), 8	9	0.249917328	0.433333333	68
Clinical Chemistry	HGB (g/dL), rbc	NMR	LEAN MASS (g), 8	9	0.212522046	0.466666667	64
Clinical Chemistry	HGB (g/dL), rbc	NMR	% Lean Mass, 8	9	0.107997134	-0.583333333	190
Clinical Chemistry	HGB (g/dL), rbc	NMR	FAT MASS (g), 8	9	0.229817019	0.45	66
Clinical Chemistry	HGB (g/dL), rbc	NMR	% Fat Mass, 8	9	0.436623677	0.3	84
Clinical Chemistry	HGB (g/dL), rbc	NMR	TOTAL WATER (g), 8	9	0.212522046	0.466666667	64
Clinical Chemistry	HGB (g/dL), rbc	NMR	OTHER, 8	9	0.09679784	0.6	48
Clinical Chemistry	HGB (g/dL), rbc	NMR	BODY WEIGHT (g), 12	9	0.249917328	0.433333333	68
Clinical Chemistry	HGB (g/dL), rbc	NMR	LEAN MASS (g), 12	9	0.3125	0.383333333	74
Clinical Chemistry	HGB (g/dL), rbc	NMR	% Lean Mass, 12	9	0.058889991	-0.666666667	200
Clinical Chemistry	HGB (g/dL), rbc	NMR	FAT MASS (g), 12	9	0.09679784	0.6	48
Clinical Chemistry	HGB (g/dL), rbc	NMR	% Fat Mass, 12	9	0.120574295	0.566666667	52
Clinical Chemistry	HGB (g/dL), rbc	NMR	TOTAL WATER (g), 12	9	0.358581349	0.35	78
Clinical Chemistry	HGB (g/dL), rbc	NMR	OTHER, 12	9	0.09679784	0.6	48
Clinical Chemistry	HGB (g/dL), rbc	NMR	BODY WEIGHT (g), 16	9	0.229817019	0.45	66
Clinical Chemistry	HGB (g/dL), rbc	NMR	LEAN MASS (g), 16	9	0.358581349	0.35	78
Clinical Chemistry	HGB (g/dL), rbc	NMR	% Lean Mass, 16	9	0.107997134	-0.583333333	190
Clinical Chemistry	HGB (g/dL), rbc	NMR	FAT MASS (g), 16	9	0.410080467	0.316666667	82
Clinical Chemistry	HGB (g/dL), rbc	NMR	% Fat Mass, 16	9	0.436623677	0.3	84
Clinical Chemistry	HGB (g/dL), rbc	NMR	TOTAL WATER (g), 16	9	0.177662037	0.5	60
Clinical Chemistry	HGB (g/dL), rbc	NMR	OTHER, 16	9	0.229817019	0.45	66
Clinical Chemistry	HGB (g/dL), rbc	NMR	BODY WEIGHT (g), 19	9	0.358581349	0.35	78
Clinical Chemistry	HGB (g/dL), rbc	NMR	LEAN MASS (g), 19	9	0.520634921	0.25	90
Clinical Chemistry	HGB (g/dL), rbc	NMR	% Lean Mass, 19	9	0.358581349	-0.35	162
Clinical Chemistry	HGB (g/dL), rbc	NMR	FAT MASS (g), 19	9	0.358581349	0.35	78
Clinical Chemistry	HGB (g/dL), rbc	NMR	% Fat Mass, 19	9	0.336259921	0.366666667	76
Clinical Chemistry	HGB (g/dL), rbc	NMR	TOTAL WATER (g), 19	9	0.551708554	0.233333333	92
Clinical Chemistry	HGB (g/dL), rbc	NMR	OTHER, 19	9	0.336259921	0.366666667	76
Clinical Chemistry	HGB (g/dL), rbc	GTT	GTT BODYWEIGHT	9	0.161800044	0.516666667	58
Clinical Chemistry	HGB (g/dL), rbc	GTT	GTT TIMEPOINT T0	9	0.212522046	-0.466666667	176
Clinical Chemistry	HGB (g/dL), rbc	GTT	GTT TIMEPOINT T15	9	0.229817019	-0.45	174
Clinical Chemistry	HGB (g/dL), rbc	GTT	GTT TIMEPOINT T30	9	0.291192681	-0.4	168
Clinical Chemistry	HGB (g/dL), rbc	GTT	GTT TIMEPOINT T60	9	0.161800044	-0.516666667	182
Clinical Chemistry	HGB (g/dL), rbc	GTT	GTT TIMEPOINT T90	9	0.076036155	-0.633333333	196
Clinical Chemistry	HGB (g/dL), rbc	GTT	GTT TIMEPOINT T120	9	0.177662037	-0.5	180
Clinical Chemistry	HGB (g/dL), rbc	GTT	GTT AREA UNDER CURVE	9	0.177662037	-0.5	180
Clinical Chemistry	HGB (g/dL), rbc	IDC	BODY WEIGHT (g)	9	0.229817019	0.45	66
Clinical Chemistry	HGB (g/dL), rbc	IDC	Respiratory Quotient, Light	9	0.981569665	0.016666667	118
Clinical Chemistry	HGB (g/dL), rbc	IDC	Respiratory Quotient, Dark	9	0.120574295	-0.566666667	188
Clinical Chemistry	HGB (g/dL), rbc	IDC	Water Consumption, Light (g)	9	0.249917328	0.433333333	68
Clinical Chemistry	HGB (g/dL), rbc	IDC	Water Consumption, Dark (g)	9	0.643639771	-0.183333333	142
Clinical Chemistry	HGB (g/dL), rbc	IDC	Water Consumption, 24h (g)	9	0.981569665	0.016666667	118
Clinical Chemistry	HGB (g/dL), rbc	IDC	Food Consumption, Light (g)	9	0.677744709	-0.166666667	140
Clinical Chemistry	HGB (g/dL), rbc	IDC	Food Consumption, Dark (g)	9	0.336259921	-0.366666667	164
Clinical Chemistry	HGB (g/dL), rbc	IDC	Food Consumption, 24h (g)	9	0.291192681	-0.4	168
Clinical Chemistry	HGB (g/dL), rbc	IDC	Food Consumption, Light (kcal)	9	0.677744709	-0.166666667	140
Clinical Chemistry	HGB (g/dL), rbc	IDC	Food Consumption, Dark (kcal)	9	0.336259921	-0.366666667	164
Clinical Chemistry	HGB (g/dL), rbc	IDC	Food Consumption, 24h (kcal)	9	0.291192681	-0.4	168
Clinical Chemistry	HGB (g/dL), rbc	IDC	Energy Expenditure, Light (kcal)	9	0.643639771	0.183333333	98
Clinical Chemistry	HGB (g/dL), rbc	IDC	Energy Expenditure, Dark (kcal)	9	0.551708554	0.233333333	92
Clinical Chemistry	HGB (g/dL), rbc	IDC	Energy Expenditure, 24h (kcal)	9	0.643639771	0.183333333	98
Clinical Chemistry	HGB (g/dL), rbc	IDC	Average VO2, Light	9	0.643639771	0.183333333	98
Clinical Chemistry	HGB (g/dL), rbc	IDC	Average VO2, Dark	9	0.551708554	0.233333333	92
Clinical Chemistry	HGB (g/dL), rbc	IDC	Average VCO2, Light	9	0.493331129	0.266666667	88
Clinical Chemistry	HGB (g/dL), rbc	IDC	Average VCO2, Dark	9	0.551708554	0.233333333	92
Clinical Chemistry	HGB (g/dL), rbc	IDC	Rearing Activity, Light	9	0.643639771	0.183333333	98
Clinical Chemistry	HGB (g/dL), rbc	IDC	Rearing Activity, Dark	9	0.880092593	0.066666667	112
Clinical Chemistry	HGB (g/dL), rbc	IDC	Rearing Activity, 24H	9	1	0	120
Clinical Chemistry	HGB (g/dL), rbc	IDC	Ambulatory Activity, Light	9	0.580941358	0.216666667	94
Clinical Chemistry	HGB (g/dL), rbc	IDC	Ambulatory Activity, Dark	9	0.177662037	0.5	60
Clinical Chemistry	HGB (g/dL), rbc	IDC	Ambulatory Activity, 24H	9	0.193799603	0.483333333	62
Clinical Chemistry	HGB (g/dL), rbc	IDC	Distance Traveled, Light (m)	9	0.520634921	0.25	90
Clinical Chemistry	HGB (g/dL), rbc	IDC	Distance Traveled, Dark (m)	9	0.229817019	0.45	66
Clinical Chemistry	HGB (g/dL), rbc	IDC	Distance Traveled, 24h (m)	9	0.358581349	0.35	78
Clinical Chemistry	HGB (g/dL), rbc	IDC	Directed Ambulatory Locomation, Light	9	0.520634921	0.25	90
Clinical Chemistry	HGB (g/dL), rbc	IDC	Directed Ambulatory Locomation, Dark	9	0.161800044	0.516666667	58
Clinical Chemistry	HGB (g/dL), rbc	IDC	Directed Ambulatory Locomtion, 24h	9	0.229817019	0.45	66
Clinical Chemistry	HGB (g/dL), rbc	IDC	Food Consumption per unit Body Weight (g/g), Light	9	0.085725309	-0.616666667	194
Clinical Chemistry	HGB (g/dL), rbc	IDC	Food Consumption per unit Body Weight (g/g), Dark	9	0.358581349	-0.35	162
Clinical Chemistry	HGB (g/dL), rbc	IDC	Food Consumption per unit Body Weight (g/g), 24h	9	0.269582231	-0.416666667	170
Clinical Chemistry	HGB (g/dL), rbc	IDC	Water Consumption per unit Body Weight (g/g), Light	9	0.493331129	0.266666667	88
Clinical Chemistry	HGB (g/dL), rbc	IDC	Water Consumption per unit Body Weight (g/g), Dark	9	0.61340388	-0.2	144
Clinical Chemistry	HGB (g/dL), rbc	IDC	Water Consumption per unit Body Weight (g/g), 24h	9	0.551708554	-0.233333333	148
Clinical Chemistry	HGB (g/dL), rbc	IDC	Food Consumption per unit Body Weight (kcal/g), Light	9	0.085725309	-0.616666667	194
Clinical Chemistry	HGB (g/dL), rbc	IDC	Food Consumption per unit Body Weight (kcal/g), Dark	9	0.358581349	-0.35	162
Clinical Chemistry	HGB (g/dL), rbc	IDC	Food Consumption per unit Body Weight (kcal/g), 24h	9	0.269582231	-0.416666667	170
Clinical Chemistry	HGB (g/dL), rbc	Body Weight	BODY WEIGHT (g), 6	7	0.10952381	0.678571429	18
Clinical Chemistry	HGB (g/dL), rbc	Body Weight	BODY WEIGHT (g), 10	7	0.10952381	0.678571429	18
Clinical Chemistry	HGB (g/dL), rbc	Body Weight	BODY WEIGHT (g), 14	9	0.177662037	0.5	60
Clinical Chemistry	HGB (g/dL), rbc	Wheel Running	Number of Revolutions, Total	9	0.066561949	0.65	42
Clinical Chemistry	HGB (g/dL), rbc	Wheel Running	Number of Revolutions, Night1	9	0.120574295	0.566666667	52
Clinical Chemistry	HGB (g/dL), rbc	Wheel Running	Number of Revolutions, Night2	9	0.120574295	0.566666667	52
Clinical Chemistry	HGB (g/dL), rbc	Wheel Running	Number of Revolutions, Night3	9	0.107997134	0.583333333	50
Clinical Chemistry	HGB (g/dL), rbc	Wheel Running	Number of Revolutions, Day1	9	0.212522046	0.466666667	64
Clinical Chemistry	HGB (g/dL), rbc	Wheel Running	Number of Revolutions, Day2	9	0.09679784	0.6	48
Clinical Chemistry	HGB (g/dL), rbc	Wheel Running	Number of Revolutions, Total Night	9	0.120574295	0.566666667	52
Clinical Chemistry	HGB (g/dL), rbc	Wheel Running	Number of Revolutions, Total Day	9	0.147525353	0.533333333	56
Clinical Chemistry	HGB (g/dL), rbc	Wheel Running	Number of Revolutions, # Active Hours	9	0.551708554	0.233333333	92
Clinical Chemistry	HGB (g/dL), rbc	Wheel Running	Number of Revolutions, # Highly Active Hours	9	0.107997134	0.583333333	50
Clinical Chemistry	HGB (g/dL), rbc	Open Field	AMBULATORY ACTIVITY COUNT, Total	9	0.643639771	0.183333333	98
Clinical Chemistry	HGB (g/dL), rbc	Open Field	AMBULATORY EPISODE COUNT, Total	9	0.249917328	-0.433333333	172
Clinical Chemistry	HGB (g/dL), rbc	Open Field	AMBULATORY TIME (s), Total	9	0.643639771	0.183333333	98
Clinical Chemistry	HGB (g/dL), rbc	Open Field	CENTER DISTANCE LEGACY (cm), Total	9	0.775628307	-0.116666667	134
Clinical Chemistry	HGB (g/dL), rbc	Open Field	CENTER TIME LEGACY (s), Total	9	0.066561949	-0.65	198
Clinical Chemistry	HGB (g/dL), rbc	Open Field	CLOCKWISE REVOLUTIONS, Total	9	0.743540564	0.133333333	104
Clinical Chemistry	HGB (g/dL), rbc	Open Field	COUNTER CLOCKWISE REVOLUTIONS, Total	9	0.551708554	0.233333333	92
Clinical Chemistry	HGB (g/dL), rbc	Open Field	FRACTION TIME AMBULATORY, Total	9	0.643639771	0.183333333	98
Clinical Chemistry	HGB (g/dL), rbc	Open Field	FRACTION TIME CENTER, Total	9	0.066561949	-0.65	198
Clinical Chemistry	HGB (g/dL), rbc	Open Field	FRACTION TIME MARGINS, Total	9	0.066561949	0.65	42
Clinical Chemistry	HGB (g/dL), rbc	Open Field	FRACTION TIME MOVING, Total	9	0.520634921	0.25	90
Clinical Chemistry	HGB (g/dL), rbc	Open Field	FRACTION TIME RESTING, Total	9	0.520634921	-0.25	150
Clinical Chemistry	HGB (g/dL), rbc	Open Field	FRACTION TIME VERTICAL, Total	9	0.551708554	0.233333333	92
Clinical Chemistry	HGB (g/dL), rbc	Open Field	HORIZONTAL ACTIVITY COUNT, Total	9	0.677744709	0.166666667	100
Clinical Chemistry	HGB (g/dL), rbc	Open Field	LEFT FRONT TIME LEGACY (s), Total	9	0.551708554	0.233333333	92
Clinical Chemistry	HGB (g/dL), rbc	Open Field	LEFT REAR TIME LEGACY (s), Total	9	0.520634921	-0.25	150
Clinical Chemistry	HGB (g/dL), rbc	Open Field	MARGIN DISTANCE LEGACY (cm), Total	9	0.775628307	0.116666667	106
Clinical Chemistry	HGB (g/dL), rbc	Open Field	MARGIN TIME LEGACY (s), Total	9	0.066561949	0.65	42
Clinical Chemistry	HGB (g/dL), rbc	Open Field	MOVEMENT EPISODE COUNT, Total	9	0.981569665	-0.016666667	122
Clinical Chemistry	HGB (g/dL), rbc	Open Field	MOVEMENT TIME (s), Total	9	0.520634921	0.25	90
Clinical Chemistry	HGB (g/dL), rbc	Open Field	REST EPISODE COUNT, Total	9	0.981569665	-0.016666667	122
Clinical Chemistry	HGB (g/dL), rbc	Open Field	REST TIME (s), Total	9	0.520634921	-0.25	150
Clinical Chemistry	HGB (g/dL), rbc	Open Field	RIGHT FRONT TIME LEGACY (s), Total	9	0.743540564	0.133333333	104
Clinical Chemistry	HGB (g/dL), rbc	Open Field	RIGHT REAR TIME LEGACY (s), Total	9	0.46299052	0.283333333	86
Clinical Chemistry	HGB (g/dL), rbc	Open Field	STEREOTYPIC ACTIVITY COUNT, Total	9	0.520634921	0.25	90
Clinical Chemistry	HGB (g/dL), rbc	Open Field	STEREOTYPIC EPISODE ACTIVITY COUNT, Total	9	0.61340388	0.2	96
Clinical Chemistry	HGB (g/dL), rbc	Open Field	STEREOTYPIC EPISODE COUNT, Total	9	0.743540564	0.133333333	104
Clinical Chemistry	HGB (g/dL), rbc	Open Field	STEREOTYPY TIME (s), Total	9	0.551708554	0.233333333	92
Clinical Chemistry	HGB (g/dL), rbc	Open Field	TOTAL DISTANCE (cm), Total	9	0.775628307	0.116666667	106
Clinical Chemistry	HGB (g/dL), rbc	Open Field	TOTAL DISTANCE X AXIS (cm), Total	9	0.880092593	0.066666667	112
Clinical Chemistry	HGB (g/dL), rbc	Open Field	TOTAL DISTANCE Y AXIS (cm), Total	9	0.880092593	0.066666667	112
Clinical Chemistry	HGB (g/dL), rbc	Open Field	VERTICAL ACTIVITY COUNT, Total	9	0.551708554	0.233333333	92
Clinical Chemistry	HGB (g/dL), rbc	Open Field	VERTICAL ACTIVITY TIME (s), Total	9	0.551708554	0.233333333	92
Clinical Chemistry	HGB (g/dL), rbc	Open Field	VERTICAL EPISODE COUNT, Total	9	0.551708554	0.233333333	92
Clinical Chemistry	HGB (g/dL), rbc	Light-Dark Zone Data	AMBULATORY ACTIVITY COUNT (centroid), % Light	9	0.120574295	-0.566666667	188
Clinical Chemistry	HGB (g/dL), rbc	Light-Dark Zone Data	AMBULATORY EPISODE COUNT (centroid), % Light	9	1	0	120
Clinical Chemistry	HGB (g/dL), rbc	Light-Dark Zone Data	AMBULATORY TIME (centroid), % Light	9	0.147525353	-0.533333333	184
Clinical Chemistry	HGB (g/dL), rbc	Light-Dark Zone Data	CLOCKWISE REVOLUTIONS (centroid), % Light	9	0.981569665	0.016666667	118
Clinical Chemistry	HGB (g/dL), rbc	Light-Dark Zone Data	COUNTER CLOCKWISE REVOLUTIONS (centroid), % Light	9	0.385322972	-0.333333333	160
Clinical Chemistry	HGB (g/dL), rbc	Light-Dark Zone Data	DURATION (centroid), % Light	9	0.291192681	-0.4	168
Clinical Chemistry	HGB (g/dL), rbc	Light-Dark Zone Data	ENTRY COUNT (centroid), % Light	9	0.643639771	-0.183333333	142
Clinical Chemistry	HGB (g/dL), rbc	Light-Dark Zone Data	HORIZONTAL ACTIVITY COUNT (centroid), % Light	9	0.076036155	-0.633333333	196
Clinical Chemistry	HGB (g/dL), rbc	Light-Dark Zone Data	LATENCY (centroid), % Light	9	0.830514635	-0.083682741	130.0419289
Clinical Chemistry	HGB (g/dL), rbc	Light-Dark Zone Data	MOVEMENT EPISODE COUNT (centroid), % Light	9	0.743540564	-0.133333333	136
Clinical Chemistry	HGB (g/dL), rbc	Light-Dark Zone Data	MOVEMENT TIME (centroid), % Light	9	0.358581349	-0.35	162
Clinical Chemistry	HGB (g/dL), rbc	Light-Dark Zone Data	REST EPISODE COUNT (centroid), % Light	9	0.520634921	-0.25	150
Clinical Chemistry	HGB (g/dL), rbc	Light-Dark Zone Data	REST TIME (centroid), % Light	9	0.61340388	-0.2	144
Clinical Chemistry	HGB (g/dL), rbc	Light-Dark Zone Data	STEREOTYPIC ACTIVITY COUNT (centroid), % Light	9	0.677744709	-0.166666667	140
Clinical Chemistry	HGB (g/dL), rbc	Light-Dark Zone Data	STEREOTYPIC EPISODE ACTIVITY COUNT (centroid), % Light	9	0.249917328	-0.433333333	172
Clinical Chemistry	HGB (g/dL), rbc	Light-Dark Zone Data	STEREOTYPIC EPISODE COUNT (centroid), % Light	9	0.551708554	-0.233333333	148
Clinical Chemistry	HGB (g/dL), rbc	Light-Dark Zone Data	STEREOTYPY TIME (centroid), % Light	9	0.385322972	-0.333333333	160
Clinical Chemistry	HGB (g/dL), rbc	Light-Dark Zone Data	TOTAL DISTANCE (centroid), % Light	9	0.017223325	-0.783333333	214
Clinical Chemistry	HGB (g/dL), rbc	Light-Dark Zone Data	TOTAL DISTANCE X AXIS (centroid), % Light	9	0.229817019	-0.45	174
Clinical Chemistry	HGB (g/dL), rbc	Light-Dark Zone Data	TOTAL DISTANCE Y AXIS (centroid), % Light	9	0.291192681	-0.4	168
Clinical Chemistry	HGB (g/dL), rbc	Light-Dark Zone Data	VERTICAL ACTIVITY COUNT (centroid), % Light	9	0.981569665	-0.016666667	122
Clinical Chemistry	HGB (g/dL), rbc	Light-Dark Zone Data	VERTICAL ACTIVITY TIME (centroid), % Light	9	0.948390653	-0.033333333	124
Clinical Chemistry	HGB (g/dL), rbc	Light-Dark Zone Data	VERTICAL EPISODE COUNT (centroid), % Light	9	0.809981261	-0.1	132
Clinical Chemistry	HGB (g/dL), rbc	IDC	Respiratory Quotient, Light-Dark Ratio	9	0.107997134	0.583333333	50
Clinical Chemistry	HGB (g/dL), rbc	IDC	Water Consumption (g), Light-Dark Ratio	9	0.291192681	0.4	72
Clinical Chemistry	HGB (g/dL), rbc	IDC	Food Consumption (g), Light-Dark Ratio	9	0.843182319	0.083333333	110
Clinical Chemistry	HGB (g/dL), rbc	IDC	Food Consumption (kcal), Light-Dark Ratio	9	0.843182319	0.083333333	110
Clinical Chemistry	HGB (g/dL), rbc	IDC	Energy Expenditure (kcal), Light-Dark Ratio	9	1	0	120
Clinical Chemistry	HGB (g/dL), rbc	IDC	Average VO2, Light-Dark Ratio	9	1	0	120
Clinical Chemistry	HGB (g/dL), rbc	IDC	Average VCO2, Light-Dark Ratio	9	0.520634921	0.25	90
Clinical Chemistry	HGB (g/dL), rbc	IDC	Rearing Activity, Light-Dark Ratio	9	0.493331129	0.266666667	88
Clinical Chemistry	HGB (g/dL), rbc	IDC	Ambulatory Activity, Light-Dark Ratio	9	0.843182319	0.083333333	110
Clinical Chemistry	HGB (g/dL), rbc	IDC	Distance Traveled (m), Light-Dark Ratio	9	0.61340388	0.2	96
Clinical Chemistry	HGB (g/dL), rbc	IDC	Directed Ambulatory Locomation, Light-Dark Ratio	9	0.911618166	0.05	114
Clinical Chemistry	HGB (g/dL), rbc	IDC	Food Consumption per unit Body Weight (g/g), Light-Dark Ratio	9	0.843182319	0.083333333	110
Clinical Chemistry	HGB (g/dL), rbc	IDC	Water Consumption per unit Body Weight (g/g), Light-Dark Ratio	9	0.291192681	0.4	72
Clinical Chemistry	HGB (g/dL), rbc	IDC	Food Consumption per unit Body Weight (kcal/g), Light-Dark Ratio	9	0.843182319	0.083333333	110
Clinical Chemistry	HGB (g/dL), rbc	Spon Alt	Total Arm Entries	9	0.981569665	-0.016666667	122
Clinical Chemistry	HGB (g/dL), rbc	Spon Alt	Number of Triplets	9	0.981569665	-0.016666667	122
Clinical Chemistry	HGB (g/dL), rbc	Spon Alt	Number of Spontaneous Alternations	9	0.948390653	0.033333333	116
Clinical Chemistry	HGB (g/dL), rbc	Spon Alt	Alternation Ratio	9	0.981569665	0.016666667	118
Clinical Chemistry	HGB (g/dL), rbc	Spon Alt	Latency to Leave Start Arm	9	0.843182319	0.083333333	110
Clinical Chemistry	HGB (g/dL), rbc	Spon Alt	A Arm Entry	9	0.911618166	0.05	114
Clinical Chemistry	HGB (g/dL), rbc	Spon Alt	B Arm Entry	9	0.948390653	-0.033333333	124
Clinical Chemistry	HGB (g/dL), rbc	Spon Alt	C Arm Entry	9	0.843182319	0.083333333	110
Clinical Chemistry	HGB (g/dL), rbc	Spon Alt	A Arm Time	9	0.410080467	0.316666667	82
Clinical Chemistry	HGB (g/dL), rbc	Spon Alt	B Arm Time	9	0.058889991	-0.666666667	200
Clinical Chemistry	HGB (g/dL), rbc	Spon Alt	C Arm Time	9	0.436623677	-0.3	156
Clinical Chemistry	HGB (g/dL), rbc	Organ Weights	GONADAL FAT PAD (g)	9	0.177662037	0.5	60
Clinical Chemistry	HGB (g/dL), rbc	Organ Weights	RIGHT GONAD (g)	9	0.3125	0.383333333	74
Clinical Chemistry	HGB (g/dL), rbc	Organ Weights	LEFT GONAD (g)	9	0.775628307	0.116666667	106
Clinical Chemistry	HGB (g/dL), rbc	Organ Weights	FEMUR (g)	9	0.050319665	0.683333333	38
Clinical Chemistry	HGB (g/dL), rbc	Organ Weights	SPLEEN (g)	9	0.580941358	0.216666667	94
Clinical Chemistry	HGB (g/dL), rbc	Organ Weights	RIGHT KIDNEY (g)	9	0.743540564	0.133333333	104
Clinical Chemistry	HGB (g/dL), rbc	Organ Weights	LEFT KIDNEY (g)	9	0.385322972	0.333333333	80
Clinical Chemistry	HGB (g/dL), rbc	Organ Weights	LIVER (g)	9	0.809981261	0.1	108
Clinical Chemistry	HGB (g/dL), rbc	Organ Weights	BRAIN (g)	9	0.229817019	0.45	66
Clinical Chemistry	HGB (g/dL), rbc	Organ Weights	HEART (g)	9	0.911618166	0.05	114
Clinical Chemistry	HGB (g/dL), rbc	Organ Weights	LUNGS (g)	9	0.161800044	0.516666667	58
Clinical Chemistry	HGB (g/dL), rbc	Organ Weights	RIGHT EYE (g)	9	0.948390653	0.033333333	116
Clinical Chemistry	HGB (g/dL), rbc	Organ Weights	LEFT EYE (g)	9	0.948390653	-0.033333333	124
Clinical Chemistry	HGB (g/dL), rbc	Organ Weights	STD RIGHT GONAD (g/g)	9	0.911618166	0.05	114
Clinical Chemistry	HGB (g/dL), rbc	Organ Weights	STD GONADAL FAT PAD (g/g)	9	0.147525353	0.533333333	56
Clinical Chemistry	HGB (g/dL), rbc	Organ Weights	STD LEFT GONAD (g/g)	9	0.46299052	-0.283333333	154
Clinical Chemistry	HGB (g/dL), rbc	Organ Weights	STD FEMUR (g/g)	9	0.120574295	0.566666667	52
Clinical Chemistry	HGB (g/dL), rbc	Organ Weights	STD SPLEEN (g/g)	9	0.809981261	-0.1	132
Clinical Chemistry	HGB (g/dL), rbc	Organ Weights	STD RIGHT KIDNEY (g/g)	9	0.809981261	-0.1	132
Clinical Chemistry	HGB (g/dL), rbc	Organ Weights	STD LEFT KIDNEY (g/g)	9	0.880092593	-0.066666667	128
Clinical Chemistry	HGB (g/dL), rbc	Organ Weights	STD LIVER (g/g)	9	0.358581349	-0.35	162
Clinical Chemistry	HGB (g/dL), rbc	Organ Weights	STD BRAIN (g/g)	9	0.743540564	-0.133333333	136
Clinical Chemistry	HGB (g/dL), rbc	Organ Weights	STD HEART (g/g)	9	0.520634921	-0.25	150
Clinical Chemistry	HGB (g/dL), rbc	Organ Weights	STD LUNGS (g/g)	9	0.880092593	-0.066666667	128
Clinical Chemistry	HGB (g/dL), rbc	Organ Weights	STD RIGHT EYE (g/g)	9	0.493331129	-0.266666667	152
Clinical Chemistry	HGB (g/dL), rbc	Organ Weights	STD LEFT EYE (g/g)	9	0.643639771	-0.183333333	142
Clinical Chemistry	HGB (g/dL), rbc	Gross Morphology	OVERALL LENGTH (cm)	9	0.130054689	0.543937816	54.72746212
Clinical Chemistry	HGB (g/dL), rbc	Gross Morphology	BODY LENGTH (cm)	9	0.269582231	0.416666667	70
Clinical Chemistry	HGB (g/dL), rbc	Gross Morphology	TAIL LENGTH (cm)	9	1	0	120
Clinical Chemistry	HGB (g/dL), rbc	Gross Morphology	STD OVERALL LENGTH (cm/g)	9	0.229817019	-0.45	174
Clinical Chemistry	HGB (g/dL), rbc	Gross Morphology	STD BODY LENGTH (cm/g)	9	0.358581349	-0.35	162
Clinical Chemistry	HGB (g/dL), rbc	Gross Morphology	STD TAIL LENGTH (cm/g)	9	0.436623677	-0.3	156
Clinical Chemistry	HCT %, rbc	Clinical Chemistry	MCV (fL), rbc	9	0.358581349	0.35	78
Clinical Chemistry	HCT %, rbc	Clinical Chemistry	MCH (pg), rbc	9	0.410080467	0.316666667	82
Clinical Chemistry	HCT %, rbc	Clinical Chemistry	MCHC (g/dL), rbc	9	0.161800044	-0.516666667	182
Clinical Chemistry	HCT %, rbc	Clinical Chemistry	RDW %, rbc	9	0.436623677	-0.3	156
Clinical Chemistry	HCT %, rbc	Clinical Chemistry	PLT (x10^3 uL), platelets	9	0.161800044	-0.516666667	182
Clinical Chemistry	HCT %, rbc	Clinical Chemistry	MPV (fL), platelets	9	0.46299052	0.283333333	86
Clinical Chemistry	HCT %, rbc	Clinical Chemistry	% NEUT, immune	9	0.551708554	0.233333333	92
Clinical Chemistry	HCT %, rbc	Clinical Chemistry	% LYMPH, immune	9	0.580941358	-0.216666667	146
Clinical Chemistry	HCT %, rbc	Clinical Chemistry	% MONO, immune	9	0.551708554	-0.233333333	148
Clinical Chemistry	HCT %, rbc	Clinical Chemistry	% EOS, immune	9	0.212522046	0.466666667	64
Clinical Chemistry	HCT %, rbc	Clinical Chemistry	% BASO, immune	9	0.780553853	0.108787563	106.9454924
Clinical Chemistry	HCT %, rbc	Clinical Chemistry	% RETIC, rbc	9	0.193799603	-0.483333333	178
Clinical Chemistry	HCT %, rbc	Clinical Chemistry	# RETIC (x10^9 cells/L), rbc	9	0.3125	-0.383333333	166
Clinical Chemistry	HCT %, rbc	Clinical Chemistry	# NEUT (x10^3 cells/uL), immune	9	0.843182319	0.083333333	110
Clinical Chemistry	HCT %, rbc	Clinical Chemistry	# LYMPH (x10^3 cells/uL), immune	9	0.229817019	-0.45	174
Clinical Chemistry	HCT %, rbc	Clinical Chemistry	# MONO (x10^3 cells/uL), immune	9	0.809981261	-0.1	132
Clinical Chemistry	HCT %, rbc	Clinical Chemistry	# EOS (x10^3 cells/uL), immune	9	0.132776675	0.55	54
Clinical Chemistry	HCT %, rbc	Clinical Chemistry	# BASO (x10^3 cells/uL), immune	9	0.880092593	0.066666667	112
Clinical Chemistry	HCT %, rbc	Clinical Chemistry	LCR %, platelets	9	0.269582231	0.416666667	70
Clinical Chemistry	HCT %, rbc	Clinical Chemistry	# NRBC (x10^3cells/uL), rbc	9	0.580941358	-0.216666667	146
Clinical Chemistry	HCT %, rbc	Clinical Chemistry	NRBC %%, rbc	9	0.911618166	-0.05	126
Clinical Chemistry	HCT %, rbc	Clinical Chemistry	RET-HE 0, rbc	9	0.911618166	0.05	114
Clinical Chemistry	HCT %, rbc	Clinical Chemistry	IRF %, rbc	9	0.981569665	0.016666667	118
Clinical Chemistry	HCT %, rbc	Clinical Chemistry	RDW-SD 0, rbc	9	0.269582231	-0.416666667	170
Clinical Chemistry	HCT %, rbc	Clinical Chemistry	LFR %, rbc	9	0.981569665	-0.016666667	122
Clinical Chemistry	HCT %, rbc	Clinical Chemistry	MFR %, rbc	9	0.911618166	0.05	114
Clinical Chemistry	HCT %, rbc	Clinical Chemistry	HFR %, rbc	9	0.981569665	0.016666667	118
Clinical Chemistry	HCT %, rbc	Clinical Chemistry	PLT-I (x10^3/uL), platelets	9	0.107997134	-0.583333333	190
Clinical Chemistry	HCT %, rbc	Clinical Chemistry	PLT-0 (x10^3/uL), platelets	9	0.085725309	-0.616666667	194
Clinical Chemistry	HCT %, rbc	Clinical Chemistry	PCT %, immune	9	0.410080467	0.316666667	82
Clinical Chemistry	HCT %, rbc	Clinical Chemistry	PDW (fL), platelets	8	0.243055556	0.476190476	44
Clinical Chemistry	HCT %, rbc	Clinical Chemistry	ALB (g/dL), liver	9	0.981569665	-0.016666667	122
Clinical Chemistry	HCT %, rbc	Clinical Chemistry	ALP (IU/L), liver	9	0.708068783	-0.15	138
Clinical Chemistry	HCT %, rbc	Clinical Chemistry	ALT (IU/L), liver	9	0.643639771	-0.183333333	142
Clinical Chemistry	HCT %, rbc	Clinical Chemistry	AST (IU/L), liver	9	1	0	120
Clinical Chemistry	HCT %, rbc	Clinical Chemistry	BUN (mg/dL), liver	9	0.580941358	0.216666667	94
Clinical Chemistry	HCT %, rbc	Clinical Chemistry	CHOL (mg/dL), lipid	9	0.708068783	-0.15	138
Clinical Chemistry	HCT %, rbc	Clinical Chemistry	GLU (mg/dL), lipid	9	0.358581349	-0.35	162
Clinical Chemistry	HCT %, rbc	Clinical Chemistry	HDLX (mg/dL), lipid	9	0.708068783	-0.15	138
Clinical Chemistry	HCT %, rbc	Clinical Chemistry	TBILC (mg/dL), liver	9	0.775628307	-0.116666667	134
Clinical Chemistry	HCT %, rbc	Clinical Chemistry	TP (g/dL), liver	9	0.809981261	-0.1	132
Clinical Chemistry	HCT %, rbc	Clinical Chemistry	TRIG (mg/dL), lipid	9	0.843182319	0.083333333	110
Clinical Chemistry	HCT %, rbc	Clinical Chemistry	ALB (/GL), liver	9	0.318262424	-0.376256066	165.150728
Clinical Chemistry	HCT %, rbc	Clinical Chemistry	CREX (mg/dL), liver	9	0.107997134	0.583333333	50
Clinical Chemistry	HCT %, rbc	Clinical Chemistry	GLOB, liver	9	0.466049594	0.279701195	86.43585657
Clinical Chemistry	HCT %, rbc	Clinical Chemistry	Iron (ug/dL), rbc	9	0.161800044	0.516666667	58
Clinical Chemistry	HCT %, rbc	EKG	RR INTERVAL (ms)	9	0.743540564	-0.133333333	136
Clinical Chemistry	HCT %, rbc	EKG	HEART RATE (bpm)	9	0.981569665	0.016666667	118
Clinical Chemistry	HCT %, rbc	EKG	PR INTERVAL (ms)	9	0.385322972	-0.333333333	160
Clinical Chemistry	HCT %, rbc	EKG	P DURATION (ms)	9	0.61340388	0.2	96
Clinical Chemistry	HCT %, rbc	EKG	QRS INTERVAL (ms)	9	0.291192681	0.4	72
Clinical Chemistry	HCT %, rbc	EKG	QT INTERVAL (ms)	9	0.043253968	0.7	36
Clinical Chemistry	HCT %, rbc	EKG	QTc (ms)	9	0.085725309	0.616666667	46
Clinical Chemistry	HCT %, rbc	EKG	JT INTERVAL (ms)	9	0.120574295	0.566666667	52
Clinical Chemistry	HCT %, rbc	EKG	Tpeak-Tend INTERVAL (ms)	9	0.336259921	0.366666667	76
Clinical Chemistry	HCT %, rbc	EKG	P AMPLITUDE (mV)	9	0.193799603	-0.483333333	178
Clinical Chemistry	HCT %, rbc	EKG	Q AMPLITUDE (mV)	9	0.493331129	-0.266666667	152
Clinical Chemistry	HCT %, rbc	EKG	R AMPLITUDE (mV)	9	0.291192681	-0.4	168
Clinical Chemistry	HCT %, rbc	EKG	S AMPLITUDE (mV)	9	1	0	120
Clinical Chemistry	HCT %, rbc	EKG	ST HEIGHT (mV)	9	0.46299052	-0.283333333	154
Clinical Chemistry	HCT %, rbc	EKG	T AMPLITUDE (mV)	9	0.677744709	-0.166666667	140
Clinical Chemistry	HCT %, rbc	Frailty	FRAILTY INDEX SCORE	9	0.948390653	0.033333333	116
Clinical Chemistry	HCT %, rbc	NMR	BODY WEIGHT (g), 4	9	0.46299052	0.283333333	86
Clinical Chemistry	HCT %, rbc	NMR	LEAN MASS (g), 4	9	0.436623677	0.3	84
Clinical Chemistry	HCT %, rbc	NMR	% Lean Mass, 4	9	0.911618166	-0.05	126
Clinical Chemistry	HCT %, rbc	NMR	FAT MASS (g), 4	9	0.911618166	0.05	114
Clinical Chemistry	HCT %, rbc	NMR	% Fat Mass, 4	9	0.743540564	-0.133333333	136
Clinical Chemistry	HCT %, rbc	NMR	TOTAL WATER (g), 4	9	0.436623677	0.3	84
Clinical Chemistry	HCT %, rbc	NMR	OTHER, 4	9	0.3125	0.383333333	74
Clinical Chemistry	HCT %, rbc	NMR	BODY WEIGHT (g), 8	9	0.580941358	0.216666667	94
Clinical Chemistry	HCT %, rbc	NMR	LEAN MASS (g), 8	9	0.493331129	0.266666667	88
Clinical Chemistry	HCT %, rbc	NMR	% Lean Mass, 8	9	0.336259921	-0.366666667	164
Clinical Chemistry	HCT %, rbc	NMR	FAT MASS (g), 8	9	0.551708554	0.233333333	92
Clinical Chemistry	HCT %, rbc	NMR	% Fat Mass, 8	9	0.743540564	0.133333333	104
Clinical Chemistry	HCT %, rbc	NMR	TOTAL WATER (g), 8	9	0.493331129	0.266666667	88
Clinical Chemistry	HCT %, rbc	NMR	OTHER, 8	9	0.291192681	0.4	72
Clinical Chemistry	HCT %, rbc	NMR	BODY WEIGHT (g), 12	9	0.580941358	0.216666667	94
Clinical Chemistry	HCT %, rbc	NMR	LEAN MASS (g), 12	9	0.61340388	0.2	96
Clinical Chemistry	HCT %, rbc	NMR	% Lean Mass, 12	9	0.193799603	-0.483333333	178
Clinical Chemistry	HCT %, rbc	NMR	FAT MASS (g), 12	9	0.291192681	0.4	72
Clinical Chemistry	HCT %, rbc	NMR	% Fat Mass, 12	9	0.249917328	0.433333333	68
Clinical Chemistry	HCT %, rbc	NMR	TOTAL WATER (g), 12	9	0.708068783	0.15	102
Clinical Chemistry	HCT %, rbc	NMR	OTHER, 12	9	0.291192681	0.4	72
Clinical Chemistry	HCT %, rbc	NMR	BODY WEIGHT (g), 16	9	0.46299052	0.283333333	86
Clinical Chemistry	HCT %, rbc	NMR	LEAN MASS (g), 16	9	0.580941358	0.216666667	94
Clinical Chemistry	HCT %, rbc	NMR	% Lean Mass, 16	9	0.249917328	-0.433333333	172
Clinical Chemistry	HCT %, rbc	NMR	FAT MASS (g), 16	9	0.643639771	0.183333333	98
Clinical Chemistry	HCT %, rbc	NMR	% Fat Mass, 16	9	0.677744709	0.166666667	100
Clinical Chemistry	HCT %, rbc	NMR	TOTAL WATER (g), 16	9	0.385322972	0.333333333	80
Clinical Chemistry	HCT %, rbc	NMR	OTHER, 16	9	0.46299052	0.283333333	86
Clinical Chemistry	HCT %, rbc	NMR	BODY WEIGHT (g), 19	9	0.677744709	0.166666667	100
Clinical Chemistry	HCT %, rbc	NMR	LEAN MASS (g), 19	9	0.843182319	0.083333333	110
Clinical Chemistry	HCT %, rbc	NMR	% Lean Mass, 19	9	0.61340388	-0.2	144
Clinical Chemistry	HCT %, rbc	NMR	FAT MASS (g), 19	9	0.61340388	0.2	96
Clinical Chemistry	HCT %, rbc	NMR	% Fat Mass, 19	9	0.493331129	0.266666667	88
Clinical Chemistry	HCT %, rbc	NMR	TOTAL WATER (g), 19	9	0.911618166	0.05	114
Clinical Chemistry	HCT %, rbc	NMR	OTHER, 19	9	0.677744709	0.166666667	100
Clinical Chemistry	HCT %, rbc	GTT	GTT BODYWEIGHT	9	0.358581349	0.35	78
Clinical Chemistry	HCT %, rbc	GTT	GTT TIMEPOINT T0	9	0.193799603	-0.483333333	178
Clinical Chemistry	HCT %, rbc	GTT	GTT TIMEPOINT T15	9	0.161800044	-0.516666667	182
Clinical Chemistry	HCT %, rbc	GTT	GTT TIMEPOINT T30	9	0.193799603	-0.483333333	178
Clinical Chemistry	HCT %, rbc	GTT	GTT TIMEPOINT T60	9	0.147525353	-0.533333333	184
Clinical Chemistry	HCT %, rbc	GTT	GTT TIMEPOINT T90	9	0.066561949	-0.65	198
Clinical Chemistry	HCT %, rbc	GTT	GTT TIMEPOINT T120	9	0.249917328	-0.433333333	172
Clinical Chemistry	HCT %, rbc	GTT	GTT AREA UNDER CURVE	9	0.031123236	-0.733333333	208
Clinical Chemistry	HCT %, rbc	IDC	BODY WEIGHT (g)	9	0.436623677	0.3	84
Clinical Chemistry	HCT %, rbc	IDC	Respiratory Quotient, Light	9	0.981569665	-0.016666667	122
Clinical Chemistry	HCT %, rbc	IDC	Respiratory Quotient, Dark	9	0.132776675	-0.55	186
Clinical Chemistry	HCT %, rbc	IDC	Water Consumption, Light (g)	9	0.493331129	0.266666667	88
Clinical Chemistry	HCT %, rbc	IDC	Water Consumption, Dark (g)	9	0.580941358	-0.216666667	146
Clinical Chemistry	HCT %, rbc	IDC	Water Consumption, 24h (g)	9	0.843182319	-0.083333333	130
Clinical Chemistry	HCT %, rbc	IDC	Food Consumption, Light (g)	9	0.708068783	-0.15	138
Clinical Chemistry	HCT %, rbc	IDC	Food Consumption, Dark (g)	9	0.3125	-0.383333333	166
Clinical Chemistry	HCT %, rbc	IDC	Food Consumption, 24h (g)	9	0.269582231	-0.416666667	170
Clinical Chemistry	HCT %, rbc	IDC	Food Consumption, Light (kcal)	9	0.708068783	-0.15	138
Clinical Chemistry	HCT %, rbc	IDC	Food Consumption, Dark (kcal)	9	0.3125	-0.383333333	166
Clinical Chemistry	HCT %, rbc	IDC	Food Consumption, 24h (kcal)	9	0.269582231	-0.416666667	170
Clinical Chemistry	HCT %, rbc	IDC	Energy Expenditure, Light (kcal)	9	0.981569665	0.016666667	118
Clinical Chemistry	HCT %, rbc	IDC	Energy Expenditure, Dark (kcal)	9	0.643639771	0.183333333	98
Clinical Chemistry	HCT %, rbc	IDC	Energy Expenditure, 24h (kcal)	9	0.843182319	0.083333333	110
Clinical Chemistry	HCT %, rbc	IDC	Average VO2, Light	9	0.981569665	0.016666667	118
Clinical Chemistry	HCT %, rbc	IDC	Average VO2, Dark	9	0.643639771	0.183333333	98
Clinical Chemistry	HCT %, rbc	IDC	Average VCO2, Light	9	0.809981261	0.1	108
Clinical Chemistry	HCT %, rbc	IDC	Average VCO2, Dark	9	0.643639771	0.183333333	98
Clinical Chemistry	HCT %, rbc	IDC	Rearing Activity, Light	9	0.843182319	0.083333333	110
Clinical Chemistry	HCT %, rbc	IDC	Rearing Activity, Dark	9	1	0	120
Clinical Chemistry	HCT %, rbc	IDC	Rearing Activity, 24H	9	0.708068783	-0.15	138
Clinical Chemistry	HCT %, rbc	IDC	Ambulatory Activity, Light	9	0.911618166	0.05	114
Clinical Chemistry	HCT %, rbc	IDC	Ambulatory Activity, Dark	9	0.147525353	0.533333333	56
Clinical Chemistry	HCT %, rbc	IDC	Ambulatory Activity, 24H	9	0.229817019	0.45	66
Clinical Chemistry	HCT %, rbc	IDC	Distance Traveled, Light (m)	9	0.775628307	0.116666667	106
Clinical Chemistry	HCT %, rbc	IDC	Distance Traveled, Dark (m)	9	0.193799603	0.483333333	62
Clinical Chemistry	HCT %, rbc	IDC	Distance Traveled, 24h (m)	9	0.358581349	0.35	78
Clinical Chemistry	HCT %, rbc	IDC	Directed Ambulatory Locomation, Light	9	0.775628307	0.116666667	106
Clinical Chemistry	HCT %, rbc	IDC	Directed Ambulatory Locomation, Dark	9	0.132776675	0.55	54
Clinical Chemistry	HCT %, rbc	IDC	Directed Ambulatory Locomtion, 24h	9	0.212522046	0.466666667	64
Clinical Chemistry	HCT %, rbc	IDC	Food Consumption per unit Body Weight (g/g), Light	9	0.132776675	-0.55	186
Clinical Chemistry	HCT %, rbc	IDC	Food Consumption per unit Body Weight (g/g), Dark	9	0.493331129	-0.266666667	152
Clinical Chemistry	HCT %, rbc	IDC	Food Consumption per unit Body Weight (g/g), 24h	9	0.410080467	-0.316666667	158
Clinical Chemistry	HCT %, rbc	IDC	Water Consumption per unit Body Weight (g/g), Light	9	0.775628307	0.116666667	106
Clinical Chemistry	HCT %, rbc	IDC	Water Consumption per unit Body Weight (g/g), Dark	9	0.743540564	-0.133333333	136
Clinical Chemistry	HCT %, rbc	IDC	Water Consumption per unit Body Weight (g/g), 24h	9	0.520634921	-0.25	150
Clinical Chemistry	HCT %, rbc	IDC	Food Consumption per unit Body Weight (kcal/g), Light	9	0.132776675	-0.55	186
Clinical Chemistry	HCT %, rbc	IDC	Food Consumption per unit Body Weight (kcal/g), Dark	9	0.493331129	-0.266666667	152
Clinical Chemistry	HCT %, rbc	IDC	Food Consumption per unit Body Weight (kcal/g), 24h	9	0.410080467	-0.316666667	158
Clinical Chemistry	HCT %, rbc	Body Weight	BODY WEIGHT (g), 6	7	0.555952381	0.285714286	40
Clinical Chemistry	HCT %, rbc	Body Weight	BODY WEIGHT (g), 10	7	0.555952381	0.285714286	40
Clinical Chemistry	HCT %, rbc	Body Weight	BODY WEIGHT (g), 14	9	0.410080467	0.316666667	82
Clinical Chemistry	HCT %, rbc	Wheel Running	Number of Revolutions, Total	9	0.036866182	0.716666667	34
Clinical Chemistry	HCT %, rbc	Wheel Running	Number of Revolutions, Night1	9	0.066561949	0.65	42
Clinical Chemistry	HCT %, rbc	Wheel Running	Number of Revolutions, Night2	9	0.058889991	0.666666667	40
Clinical Chemistry	HCT %, rbc	Wheel Running	Number of Revolutions, Night3	9	0.076036155	0.633333333	44
Clinical Chemistry	HCT %, rbc	Wheel Running	Number of Revolutions, Day1	9	0.249917328	0.433333333	68
Clinical Chemistry	HCT %, rbc	Wheel Running	Number of Revolutions, Day2	9	0.09679784	0.6	48
Clinical Chemistry	HCT %, rbc	Wheel Running	Number of Revolutions, Total Night	9	0.066561949	0.65	42
Clinical Chemistry	HCT %, rbc	Wheel Running	Number of Revolutions, Total Day	9	0.193799603	0.483333333	62
Clinical Chemistry	HCT %, rbc	Wheel Running	Number of Revolutions, # Active Hours	9	0.3125	0.383333333	74
Clinical Chemistry	HCT %, rbc	Wheel Running	Number of Revolutions, # Highly Active Hours	9	0.058889991	0.666666667	40
Clinical Chemistry	HCT %, rbc	Open Field	AMBULATORY ACTIVITY COUNT, Total	9	0.809981261	0.1	108
Clinical Chemistry	HCT %, rbc	Open Field	AMBULATORY EPISODE COUNT, Total	9	0.385322972	-0.333333333	160
Clinical Chemistry	HCT %, rbc	Open Field	AMBULATORY TIME (s), Total	9	0.809981261	0.1	108
Clinical Chemistry	HCT %, rbc	Open Field	CENTER DISTANCE LEGACY (cm), Total	9	0.775628307	-0.116666667	134
Clinical Chemistry	HCT %, rbc	Open Field	CENTER TIME LEGACY (s), Total	9	0.09679784	-0.6	192
Clinical Chemistry	HCT %, rbc	Open Field	CLOCKWISE REVOLUTIONS, Total	9	1	0	120
Clinical Chemistry	HCT %, rbc	Open Field	COUNTER CLOCKWISE REVOLUTIONS, Total	9	0.708068783	0.15	102
Clinical Chemistry	HCT %, rbc	Open Field	FRACTION TIME AMBULATORY, Total	9	0.809981261	0.1	108
Clinical Chemistry	HCT %, rbc	Open Field	FRACTION TIME CENTER, Total	9	0.09679784	-0.6	192
Clinical Chemistry	HCT %, rbc	Open Field	FRACTION TIME MARGINS, Total	9	0.09679784	0.6	48
Clinical Chemistry	HCT %, rbc	Open Field	FRACTION TIME MOVING, Total	9	0.775628307	0.116666667	106
Clinical Chemistry	HCT %, rbc	Open Field	FRACTION TIME RESTING, Total	9	0.775628307	-0.116666667	134
Clinical Chemistry	HCT %, rbc	Open Field	FRACTION TIME VERTICAL, Total	9	0.775628307	0.116666667	106
Clinical Chemistry	HCT %, rbc	Open Field	HORIZONTAL ACTIVITY COUNT, Total	9	0.843182319	0.083333333	110
Clinical Chemistry	HCT %, rbc	Open Field	LEFT FRONT TIME LEGACY (s), Total	9	0.46299052	0.283333333	86
Clinical Chemistry	HCT %, rbc	Open Field	LEFT REAR TIME LEGACY (s), Total	9	0.3125	-0.383333333	166
Clinical Chemistry	HCT %, rbc	Open Field	MARGIN DISTANCE LEGACY (cm), Total	9	0.911618166	0.05	114
Clinical Chemistry	HCT %, rbc	Open Field	MARGIN TIME LEGACY (s), Total	9	0.09679784	0.6	48
Clinical Chemistry	HCT %, rbc	Open Field	MOVEMENT EPISODE COUNT, Total	9	0.843182319	-0.083333333	130
Clinical Chemistry	HCT %, rbc	Open Field	MOVEMENT TIME (s), Total	9	0.775628307	0.116666667	106
Clinical Chemistry	HCT %, rbc	Open Field	REST EPISODE COUNT, Total	9	0.843182319	-0.083333333	130
Clinical Chemistry	HCT %, rbc	Open Field	REST TIME (s), Total	9	0.775628307	-0.116666667	134
Clinical Chemistry	HCT %, rbc	Open Field	RIGHT FRONT TIME LEGACY (s), Total	9	0.580941358	0.216666667	94
Clinical Chemistry	HCT %, rbc	Open Field	RIGHT REAR TIME LEGACY (s), Total	9	0.677744709	0.166666667	100
Clinical Chemistry	HCT %, rbc	Open Field	STEREOTYPIC ACTIVITY COUNT, Total	9	0.911618166	0.05	114
Clinical Chemistry	HCT %, rbc	Open Field	STEREOTYPIC EPISODE ACTIVITY COUNT, Total	9	0.843182319	0.083333333	110
Clinical Chemistry	HCT %, rbc	Open Field	STEREOTYPIC EPISODE COUNT, Total	9	0.948390653	-0.033333333	124
Clinical Chemistry	HCT %, rbc	Open Field	STEREOTYPY TIME (s), Total	9	0.981569665	0.016666667	118
Clinical Chemistry	HCT %, rbc	Open Field	TOTAL DISTANCE (cm), Total	9	0.911618166	0.05	114
Clinical Chemistry	HCT %, rbc	Open Field	TOTAL DISTANCE X AXIS (cm), Total	9	1	0	120
Clinical Chemistry	HCT %, rbc	Open Field	TOTAL DISTANCE Y AXIS (cm), Total	9	1	0	120
Clinical Chemistry	HCT %, rbc	Open Field	VERTICAL ACTIVITY COUNT, Total	9	0.775628307	0.116666667	106
Clinical Chemistry	HCT %, rbc	Open Field	VERTICAL ACTIVITY TIME (s), Total	9	0.775628307	0.116666667	106
Clinical Chemistry	HCT %, rbc	Open Field	VERTICAL EPISODE COUNT, Total	9	0.775628307	0.116666667	106
Clinical Chemistry	HCT %, rbc	Light-Dark Zone Data	AMBULATORY ACTIVITY COUNT (centroid), % Light	9	0.120574295	-0.566666667	188
Clinical Chemistry	HCT %, rbc	Light-Dark Zone Data	AMBULATORY EPISODE COUNT (centroid), % Light	9	0.948390653	-0.033333333	124
Clinical Chemistry	HCT %, rbc	Light-Dark Zone Data	AMBULATORY TIME (centroid), % Light	9	0.161800044	-0.516666667	182
Clinical Chemistry	HCT %, rbc	Light-Dark Zone Data	CLOCKWISE REVOLUTIONS (centroid), % Light	9	0.743540564	-0.133333333	136
Clinical Chemistry	HCT %, rbc	Light-Dark Zone Data	COUNTER CLOCKWISE REVOLUTIONS (centroid), % Light	9	0.229817019	-0.45	174
Clinical Chemistry	HCT %, rbc	Light-Dark Zone Data	DURATION (centroid), % Light	9	0.269582231	-0.416666667	170
Clinical Chemistry	HCT %, rbc	Light-Dark Zone Data	ENTRY COUNT (centroid), % Light	9	0.3125	-0.383333333	166
Clinical Chemistry	HCT %, rbc	Light-Dark Zone Data	HORIZONTAL ACTIVITY COUNT (centroid), % Light	9	0.085725309	-0.616666667	194
Clinical Chemistry	HCT %, rbc	Light-Dark Zone Data	LATENCY (centroid), % Light	9	0.471961793	-0.276153045	153.1383654
Clinical Chemistry	HCT %, rbc	Light-Dark Zone Data	MOVEMENT EPISODE COUNT (centroid), % Light	9	0.493331129	-0.266666667	152
Clinical Chemistry	HCT %, rbc	Light-Dark Zone Data	MOVEMENT TIME (centroid), % Light	9	0.358581349	-0.35	162
Clinical Chemistry	HCT %, rbc	Light-Dark Zone Data	REST EPISODE COUNT (centroid), % Light	9	0.385322972	-0.333333333	160
Clinical Chemistry	HCT %, rbc	Light-Dark Zone Data	REST TIME (centroid), % Light	9	0.580941358	-0.216666667	146
Clinical Chemistry	HCT %, rbc	Light-Dark Zone Data	STEREOTYPIC ACTIVITY COUNT (centroid), % Light	9	0.677744709	-0.166666667	140
Clinical Chemistry	HCT %, rbc	Light-Dark Zone Data	STEREOTYPIC EPISODE ACTIVITY COUNT (centroid), % Light	9	0.249917328	-0.433333333	172
Clinical Chemistry	HCT %, rbc	Light-Dark Zone Data	STEREOTYPIC EPISODE COUNT (centroid), % Light	9	0.61340388	-0.2	144
Clinical Chemistry	HCT %, rbc	Light-Dark Zone Data	STEREOTYPY TIME (centroid), % Light	9	0.410080467	-0.316666667	158
Clinical Chemistry	HCT %, rbc	Light-Dark Zone Data	TOTAL DISTANCE (centroid), % Light	9	0.013828263	-0.8	216
Clinical Chemistry	HCT %, rbc	Light-Dark Zone Data	TOTAL DISTANCE X AXIS (centroid), % Light	9	0.161800044	-0.516666667	182
Clinical Chemistry	HCT %, rbc	Light-Dark Zone Data	TOTAL DISTANCE Y AXIS (centroid), % Light	9	0.09679784	-0.6	192
Clinical Chemistry	HCT %, rbc	Light-Dark Zone Data	VERTICAL ACTIVITY COUNT (centroid), % Light	9	0.677744709	-0.166666667	140
Clinical Chemistry	HCT %, rbc	Light-Dark Zone Data	VERTICAL ACTIVITY TIME (centroid), % Light	9	0.61340388	-0.2	144
Clinical Chemistry	HCT %, rbc	Light-Dark Zone Data	VERTICAL EPISODE COUNT (centroid), % Light	9	0.551708554	-0.233333333	148
Clinical Chemistry	HCT %, rbc	IDC	Respiratory Quotient, Light-Dark Ratio	9	0.229817019	0.45	66
Clinical Chemistry	HCT %, rbc	IDC	Water Consumption (g), Light-Dark Ratio	9	0.436623677	0.3	84
Clinical Chemistry	HCT %, rbc	IDC	Food Consumption (g), Light-Dark Ratio	9	0.981569665	0.016666667	118
Clinical Chemistry	HCT %, rbc	IDC	Food Consumption (kcal), Light-Dark Ratio	9	0.981569665	0.016666667	118
Clinical Chemistry	HCT %, rbc	IDC	Energy Expenditure (kcal), Light-Dark Ratio	9	0.743540564	-0.133333333	136
Clinical Chemistry	HCT %, rbc	IDC	Average VO2, Light-Dark Ratio	9	0.743540564	-0.133333333	136
Clinical Chemistry	HCT %, rbc	IDC	Average VCO2, Light-Dark Ratio	9	0.809981261	0.1	108
Clinical Chemistry	HCT %, rbc	IDC	Rearing Activity, Light-Dark Ratio	9	0.775628307	0.116666667	106
Clinical Chemistry	HCT %, rbc	IDC	Ambulatory Activity, Light-Dark Ratio	9	0.708068783	-0.15	138
Clinical Chemistry	HCT %, rbc	IDC	Distance Traveled (m), Light-Dark Ratio	9	0.948390653	-0.033333333	124
Clinical Chemistry	HCT %, rbc	IDC	Directed Ambulatory Locomation, Light-Dark Ratio	9	0.61340388	-0.2	144
Clinical Chemistry	HCT %, rbc	IDC	Food Consumption per unit Body Weight (g/g), Light-Dark Ratio	9	0.981569665	0.016666667	118
Clinical Chemistry	HCT %, rbc	IDC	Water Consumption per unit Body Weight (g/g), Light-Dark Ratio	9	0.436623677	0.3	84
Clinical Chemistry	HCT %, rbc	IDC	Food Consumption per unit Body Weight (kcal/g), Light-Dark Ratio	9	0.981569665	0.016666667	118
Clinical Chemistry	HCT %, rbc	Spon Alt	Total Arm Entries	9	0.643639771	-0.183333333	142
Clinical Chemistry	HCT %, rbc	Spon Alt	Number of Triplets	9	0.643639771	-0.183333333	142
Clinical Chemistry	HCT %, rbc	Spon Alt	Number of Spontaneous Alternations	9	0.708068783	-0.15	138
Clinical Chemistry	HCT %, rbc	Spon Alt	Alternation Ratio	9	0.880092593	-0.066666667	128
Clinical Chemistry	HCT %, rbc	Spon Alt	Latency to Leave Start Arm	9	0.493331129	0.266666667	88
Clinical Chemistry	HCT %, rbc	Spon Alt	A Arm Entry	9	0.708068783	-0.15	138
Clinical Chemistry	HCT %, rbc	Spon Alt	B Arm Entry	9	0.61340388	-0.2	144
Clinical Chemistry	HCT %, rbc	Spon Alt	C Arm Entry	9	0.911618166	-0.05	126
Clinical Chemistry	HCT %, rbc	Spon Alt	A Arm Time	9	0.120574295	0.566666667	52
Clinical Chemistry	HCT %, rbc	Spon Alt	B Arm Time	9	0.0107694	-0.816666667	218
Clinical Chemistry	HCT %, rbc	Spon Alt	C Arm Time	9	0.212522046	-0.466666667	176
Clinical Chemistry	HCT %, rbc	Organ Weights	GONADAL FAT PAD (g)	9	0.291192681	0.4	72
Clinical Chemistry	HCT %, rbc	Organ Weights	RIGHT GONAD (g)	9	0.249917328	0.433333333	68
Clinical Chemistry	HCT %, rbc	Organ Weights	LEFT GONAD (g)	9	0.708068783	0.15	102
Clinical Chemistry	HCT %, rbc	Organ Weights	FEMUR (g)	9	0.107997134	0.583333333	50
Clinical Chemistry	HCT %, rbc	Organ Weights	SPLEEN (g)	9	0.880092593	0.066666667	112
Clinical Chemistry	HCT %, rbc	Organ Weights	RIGHT KIDNEY (g)	9	0.880092593	0.066666667	112
Clinical Chemistry	HCT %, rbc	Organ Weights	LEFT KIDNEY (g)	9	0.385322972	0.333333333	80
Clinical Chemistry	HCT %, rbc	Organ Weights	LIVER (g)	9	0.981569665	-0.016666667	122
Clinical Chemistry	HCT %, rbc	Organ Weights	BRAIN (g)	9	0.436623677	0.3	84
Clinical Chemistry	HCT %, rbc	Organ Weights	HEART (g)	9	0.493331129	-0.266666667	152
Clinical Chemistry	HCT %, rbc	Organ Weights	LUNGS (g)	9	0.493331129	0.266666667	88
Clinical Chemistry	HCT %, rbc	Organ Weights	RIGHT EYE (g)	9	0.677744709	0.166666667	100
Clinical Chemistry	HCT %, rbc	Organ Weights	LEFT EYE (g)	9	0.948390653	0.033333333	116
Clinical Chemistry	HCT %, rbc	Organ Weights	STD RIGHT GONAD (g/g)	9	0.580941358	0.216666667	94
Clinical Chemistry	HCT %, rbc	Organ Weights	STD GONADAL FAT PAD (g/g)	9	0.269582231	0.416666667	70
Clinical Chemistry	HCT %, rbc	Organ Weights	STD LEFT GONAD (g/g)	9	0.775628307	-0.116666667	134
Clinical Chemistry	HCT %, rbc	Organ Weights	STD FEMUR (g/g)	9	0.085725309	0.616666667	46
Clinical Chemistry	HCT %, rbc	Organ Weights	STD SPLEEN (g/g)	9	0.880092593	-0.066666667	128
Clinical Chemistry	HCT %, rbc	Organ Weights	STD RIGHT KIDNEY (g/g)	9	1	0	120
Clinical Chemistry	HCT %, rbc	Organ Weights	STD LEFT KIDNEY (g/g)	9	0.981569665	0.016666667	118
Clinical Chemistry	HCT %, rbc	Organ Weights	STD LIVER (g/g)	9	0.493331129	-0.266666667	152
Clinical Chemistry	HCT %, rbc	Organ Weights	STD BRAIN (g/g)	9	1	0	120
Clinical Chemistry	HCT %, rbc	Organ Weights	STD HEART (g/g)	9	0.229817019	-0.45	174
Clinical Chemistry	HCT %, rbc	Organ Weights	STD LUNGS (g/g)	9	0.493331129	-0.266666667	152
Clinical Chemistry	HCT %, rbc	Organ Weights	STD RIGHT EYE (g/g)	9	0.843182319	-0.083333333	130
Clinical Chemistry	HCT %, rbc	Organ Weights	STD LEFT EYE (g/g)	9	0.948390653	-0.033333333	124
Clinical Chemistry	HCT %, rbc	Gross Morphology	OVERALL LENGTH (cm)	9	0.283899976	0.401677156	71.79874126
Clinical Chemistry	HCT %, rbc	Gross Morphology	BODY LENGTH (cm)	9	0.493331129	0.266666667	88
Clinical Chemistry	HCT %, rbc	Gross Morphology	TAIL LENGTH (cm)	9	0.981569665	0.016666667	118
Clinical Chemistry	HCT %, rbc	Gross Morphology	STD OVERALL LENGTH (cm/g)	9	0.46299052	-0.283333333	154
Clinical Chemistry	HCT %, rbc	Gross Morphology	STD BODY LENGTH (cm/g)	9	0.677744709	-0.166666667	140
Clinical Chemistry	HCT %, rbc	Gross Morphology	STD TAIL LENGTH (cm/g)	9	0.677744709	-0.166666667	140
Clinical Chemistry	MCV (fL), rbc	Clinical Chemistry	MCH (pg), rbc	9	0.004508377	0.866666667	16
Clinical Chemistry	MCV (fL), rbc	Clinical Chemistry	MCHC (g/dL), rbc	9	0.09679784	-0.6	192
Clinical Chemistry	MCV (fL), rbc	Clinical Chemistry	RDW %, rbc	9	0.410080467	-0.316666667	158
Clinical Chemistry	MCV (fL), rbc	Clinical Chemistry	PLT (x10^3 uL), platelets	9	0.520634921	-0.25	150
Clinical Chemistry	MCV (fL), rbc	Clinical Chemistry	MPV (fL), platelets	9	0.809981261	0.1	108
Clinical Chemistry	MCV (fL), rbc	Clinical Chemistry	% NEUT, immune	9	0.269582231	0.416666667	70
Clinical Chemistry	MCV (fL), rbc	Clinical Chemistry	% LYMPH, immune	9	0.809981261	0.1	108
Clinical Chemistry	MCV (fL), rbc	Clinical Chemistry	% MONO, immune	9	0.017223325	-0.783333333	214
Clinical Chemistry	MCV (fL), rbc	Clinical Chemistry	% EOS, immune	9	0.336259921	-0.366666667	164
Clinical Chemistry	MCV (fL), rbc	Clinical Chemistry	% BASO, immune	9	0.20323552	-0.468623349	176.2348019
Clinical Chemistry	MCV (fL), rbc	Clinical Chemistry	% RETIC, rbc	9	1	0	120
Clinical Chemistry	MCV (fL), rbc	Clinical Chemistry	# RETIC (x10^9 cells/L), rbc	9	0.981569665	-0.016666667	122
Clinical Chemistry	MCV (fL), rbc	Clinical Chemistry	# NEUT (x10^3 cells/uL), immune	9	0.677744709	0.166666667	100
Clinical Chemistry	MCV (fL), rbc	Clinical Chemistry	# LYMPH (x10^3 cells/uL), immune	9	0.436623677	-0.3	156
Clinical Chemistry	MCV (fL), rbc	Clinical Chemistry	# MONO (x10^3 cells/uL), immune	9	0.017223325	-0.783333333	214
Clinical Chemistry	MCV (fL), rbc	Clinical Chemistry	# EOS (x10^3 cells/uL), immune	9	0.46299052	-0.283333333	154
Clinical Chemistry	MCV (fL), rbc	Clinical Chemistry	# BASO (x10^3 cells/uL), immune	9	0.085725309	-0.616666667	194
Clinical Chemistry	MCV (fL), rbc	Clinical Chemistry	LCR %, platelets	9	0.410080467	0.316666667	82
Clinical Chemistry	MCV (fL), rbc	Clinical Chemistry	# NRBC (x10^3cells/uL), rbc	9	0.809981261	0.1	108
Clinical Chemistry	MCV (fL), rbc	Clinical Chemistry	NRBC %%, rbc	9	0.677744709	0.166666667	100
Clinical Chemistry	MCV (fL), rbc	Clinical Chemistry	RET-HE 0, rbc	9	0.058889991	0.666666667	40
Clinical Chemistry	MCV (fL), rbc	Clinical Chemistry	IRF %, rbc	9	0.058889991	0.666666667	40
Clinical Chemistry	MCV (fL), rbc	Clinical Chemistry	RDW-SD 0, rbc	9	0.436623677	0.3	84
Clinical Chemistry	MCV (fL), rbc	Clinical Chemistry	LFR %, rbc	9	0.058889991	-0.666666667	200
Clinical Chemistry	MCV (fL), rbc	Clinical Chemistry	MFR %, rbc	9	0.076036155	-0.633333333	196
Clinical Chemistry	MCV (fL), rbc	Clinical Chemistry	HFR %, rbc	9	0.09679784	0.6	48
Clinical Chemistry	MCV (fL), rbc	Clinical Chemistry	PLT-I (x10^3/uL), platelets	9	0.643639771	-0.183333333	142
Clinical Chemistry	MCV (fL), rbc	Clinical Chemistry	PLT-0 (x10^3/uL), platelets	9	0.643639771	-0.183333333	142
Clinical Chemistry	MCV (fL), rbc	Clinical Chemistry	PCT %, immune	9	0.708068783	0.15	102
Clinical Chemistry	MCV (fL), rbc	Clinical Chemistry	PDW (fL), platelets	8	0.500793651	0.285714286	60
Clinical Chemistry	MCV (fL), rbc	Clinical Chemistry	ALB (g/dL), liver	9	0.269582231	0.416666667	70
Clinical Chemistry	MCV (fL), rbc	Clinical Chemistry	ALP (IU/L), liver	9	0.775628307	0.116666667	106
Clinical Chemistry	MCV (fL), rbc	Clinical Chemistry	ALT (IU/L), liver	9	0.643639771	-0.183333333	142
Clinical Chemistry	MCV (fL), rbc	Clinical Chemistry	AST (IU/L), liver	9	1	0	120
Clinical Chemistry	MCV (fL), rbc	Clinical Chemistry	BUN (mg/dL), liver	9	0.050319665	0.683333333	38
Clinical Chemistry	MCV (fL), rbc	Clinical Chemistry	CHOL (mg/dL), lipid	9	0.61340388	0.2	96
Clinical Chemistry	MCV (fL), rbc	Clinical Chemistry	GLU (mg/dL), lipid	9	0.46299052	-0.283333333	154
Clinical Chemistry	MCV (fL), rbc	Clinical Chemistry	HDLX (mg/dL), lipid	9	0.61340388	0.2	96
Clinical Chemistry	MCV (fL), rbc	Clinical Chemistry	TBILC (mg/dL), liver	9	0.708068783	0.15	102
Clinical Chemistry	MCV (fL), rbc	Clinical Chemistry	TP (g/dL), liver	9	0.107997134	0.583333333	50
Clinical Chemistry	MCV (fL), rbc	Clinical Chemistry	TRIG (mg/dL), lipid	9	0.017223325	0.783333333	26
Clinical Chemistry	MCV (fL), rbc	Clinical Chemistry	ALB (/GL), liver	9	0.760776185	0.118817705	105.7418754
Clinical Chemistry	MCV (fL), rbc	Clinical Chemistry	CREX (mg/dL), liver	9	0.580941358	-0.216666667	146
Clinical Chemistry	MCV (fL), rbc	Clinical Chemistry	GLOB, liver	9	0.086438654	0.601781359	47.78623686
Clinical Chemistry	MCV (fL), rbc	Clinical Chemistry	Iron (ug/dL), rbc	9	0.61340388	0.2	96
Clinical Chemistry	MCV (fL), rbc	EKG	RR INTERVAL (ms)	9	0.132776675	-0.55	186
Clinical Chemistry	MCV (fL), rbc	EKG	HEART RATE (bpm)	9	0.147525353	0.533333333	56
Clinical Chemistry	MCV (fL), rbc	EKG	PR INTERVAL (ms)	9	0.743540564	-0.133333333	136
Clinical Chemistry	MCV (fL), rbc	EKG	P DURATION (ms)	9	0.358581349	-0.35	162
Clinical Chemistry	MCV (fL), rbc	EKG	QRS INTERVAL (ms)	9	0.212522046	0.466666667	64
Clinical Chemistry	MCV (fL), rbc	EKG	QT INTERVAL (ms)	9	0.493331129	0.266666667	88
Clinical Chemistry	MCV (fL), rbc	EKG	QTc (ms)	9	0.161800044	0.516666667	58
Clinical Chemistry	MCV (fL), rbc	EKG	JT INTERVAL (ms)	9	0.677744709	0.166666667	100
Clinical Chemistry	MCV (fL), rbc	EKG	Tpeak-Tend INTERVAL (ms)	9	0.677744709	-0.166666667	140
Clinical Chemistry	MCV (fL), rbc	EKG	P AMPLITUDE (mV)	9	0.02549052	-0.75	210
Clinical Chemistry	MCV (fL), rbc	EKG	Q AMPLITUDE (mV)	9	0.358581349	0.35	78
Clinical Chemistry	MCV (fL), rbc	EKG	R AMPLITUDE (mV)	9	0.493331129	0.266666667	88
Clinical Chemistry	MCV (fL), rbc	EKG	S AMPLITUDE (mV)	9	0.161800044	-0.516666667	182
Clinical Chemistry	MCV (fL), rbc	EKG	ST HEIGHT (mV)	9	0.520634921	-0.25	150
Clinical Chemistry	MCV (fL), rbc	EKG	T AMPLITUDE (mV)	9	0.358581349	-0.35	162
Clinical Chemistry	MCV (fL), rbc	Frailty	FRAILTY INDEX SCORE	9	0.013828263	-0.8	216
Clinical Chemistry	MCV (fL), rbc	NMR	BODY WEIGHT (g), 4	9	0.436623677	0.3	84
Clinical Chemistry	MCV (fL), rbc	NMR	LEAN MASS (g), 4	9	0.358581349	0.35	78
Clinical Chemistry	MCV (fL), rbc	NMR	% Lean Mass, 4	9	0.643639771	0.183333333	98
Clinical Chemistry	MCV (fL), rbc	NMR	FAT MASS (g), 4	9	0.643639771	-0.183333333	142
Clinical Chemistry	MCV (fL), rbc	NMR	% Fat Mass, 4	9	0.520634921	-0.25	150
Clinical Chemistry	MCV (fL), rbc	NMR	TOTAL WATER (g), 4	9	0.358581349	0.35	78
Clinical Chemistry	MCV (fL), rbc	NMR	OTHER, 4	9	0.291192681	0.4	72
Clinical Chemistry	MCV (fL), rbc	NMR	BODY WEIGHT (g), 8	9	0.291192681	0.4	72
Clinical Chemistry	MCV (fL), rbc	NMR	LEAN MASS (g), 8	9	0.3125	0.383333333	74
Clinical Chemistry	MCV (fL), rbc	NMR	% Lean Mass, 8	9	0.743540564	-0.133333333	136
Clinical Chemistry	MCV (fL), rbc	NMR	FAT MASS (g), 8	9	0.948390653	0.033333333	116
Clinical Chemistry	MCV (fL), rbc	NMR	% Fat Mass, 8	9	0.551708554	-0.233333333	148
Clinical Chemistry	MCV (fL), rbc	NMR	TOTAL WATER (g), 8	9	0.3125	0.383333333	74
Clinical Chemistry	MCV (fL), rbc	NMR	OTHER, 8	9	0.436623677	0.3	84
Clinical Chemistry	MCV (fL), rbc	NMR	BODY WEIGHT (g), 12	9	0.291192681	0.4	72
Clinical Chemistry	MCV (fL), rbc	NMR	LEAN MASS (g), 12	9	0.193799603	0.483333333	62
Clinical Chemistry	MCV (fL), rbc	NMR	% Lean Mass, 12	9	0.708068783	-0.15	138
Clinical Chemistry	MCV (fL), rbc	NMR	FAT MASS (g), 12	9	0.843182319	0.083333333	110
Clinical Chemistry	MCV (fL), rbc	NMR	% Fat Mass, 12	9	0.775628307	-0.116666667	134
Clinical Chemistry	MCV (fL), rbc	NMR	TOTAL WATER (g), 12	9	0.177662037	0.5	60
Clinical Chemistry	MCV (fL), rbc	NMR	OTHER, 12	9	0.193799603	0.483333333	62
Clinical Chemistry	MCV (fL), rbc	NMR	BODY WEIGHT (g), 16	9	0.358581349	0.35	78
Clinical Chemistry	MCV (fL), rbc	NMR	LEAN MASS (g), 16	9	0.385322972	0.333333333	80
Clinical Chemistry	MCV (fL), rbc	NMR	% Lean Mass, 16	9	0.880092593	-0.066666667	128
Clinical Chemistry	MCV (fL), rbc	NMR	FAT MASS (g), 16	9	0.436623677	-0.3	156
Clinical Chemistry	MCV (fL), rbc	NMR	% Fat Mass, 16	9	0.269582231	-0.416666667	170
Clinical Chemistry	MCV (fL), rbc	NMR	TOTAL WATER (g), 16	9	0.46299052	0.283333333	86
Clinical Chemistry	MCV (fL), rbc	NMR	OTHER, 16	9	0.336259921	0.366666667	76
Clinical Chemistry	MCV (fL), rbc	NMR	BODY WEIGHT (g), 19	9	0.291192681	0.4	72
Clinical Chemistry	MCV (fL), rbc	NMR	LEAN MASS (g), 19	9	0.212522046	0.466666667	64
Clinical Chemistry	MCV (fL), rbc	NMR	% Lean Mass, 19	9	0.843182319	0.083333333	110
Clinical Chemistry	MCV (fL), rbc	NMR	FAT MASS (g), 19	9	0.551708554	-0.233333333	148
Clinical Chemistry	MCV (fL), rbc	NMR	% Fat Mass, 19	9	0.358581349	-0.35	162
Clinical Chemistry	MCV (fL), rbc	NMR	TOTAL WATER (g), 19	9	0.161800044	0.516666667	58
Clinical Chemistry	MCV (fL), rbc	NMR	OTHER, 19	9	0.043253968	0.7	36
Clinical Chemistry	MCV (fL), rbc	GTT	GTT BODYWEIGHT	9	0.410080467	0.316666667	82
Clinical Chemistry	MCV (fL), rbc	GTT	GTT TIMEPOINT T0	9	0.843182319	0.083333333	110
Clinical Chemistry	MCV (fL), rbc	GTT	GTT TIMEPOINT T15	9	0.580941358	-0.216666667	146
Clinical Chemistry	MCV (fL), rbc	GTT	GTT TIMEPOINT T30	9	0.61340388	-0.2	144
Clinical Chemistry	MCV (fL), rbc	GTT	GTT TIMEPOINT T60	9	0.580941358	-0.216666667	146
Clinical Chemistry	MCV (fL), rbc	GTT	GTT TIMEPOINT T90	9	0.775628307	-0.116666667	134
Clinical Chemistry	MCV (fL), rbc	GTT	GTT TIMEPOINT T120	9	0.880092593	-0.066666667	128
Clinical Chemistry	MCV (fL), rbc	GTT	GTT AREA UNDER CURVE	9	0.132776675	-0.55	186
Clinical Chemistry	MCV (fL), rbc	IDC	BODY WEIGHT (g)	9	0.493331129	0.266666667	88
Clinical Chemistry	MCV (fL), rbc	IDC	Respiratory Quotient, Light	9	0.410080467	-0.316666667	158
Clinical Chemistry	MCV (fL), rbc	IDC	Respiratory Quotient, Dark	9	0.551708554	-0.233333333	148
Clinical Chemistry	MCV (fL), rbc	IDC	Water Consumption, Light (g)	9	0.61340388	-0.2	144
Clinical Chemistry	MCV (fL), rbc	IDC	Water Consumption, Dark (g)	9	0.948390653	-0.033333333	124
Clinical Chemistry	MCV (fL), rbc	IDC	Water Consumption, 24h (g)	9	0.948390653	-0.033333333	124
Clinical Chemistry	MCV (fL), rbc	IDC	Food Consumption, Light (g)	9	0.076036155	-0.633333333	196
Clinical Chemistry	MCV (fL), rbc	IDC	Food Consumption, Dark (g)	9	0.911618166	0.05	114
Clinical Chemistry	MCV (fL), rbc	IDC	Food Consumption, 24h (g)	9	0.677744709	-0.166666667	140
Clinical Chemistry	MCV (fL), rbc	IDC	Food Consumption, Light (kcal)	9	0.076036155	-0.633333333	196
Clinical Chemistry	MCV (fL), rbc	IDC	Food Consumption, Dark (kcal)	9	0.911618166	0.05	114
Clinical Chemistry	MCV (fL), rbc	IDC	Food Consumption, 24h (kcal)	9	0.677744709	-0.166666667	140
Clinical Chemistry	MCV (fL), rbc	IDC	Energy Expenditure, Light (kcal)	9	0.643639771	-0.183333333	142
Clinical Chemistry	MCV (fL), rbc	IDC	Energy Expenditure, Dark (kcal)	9	0.708068783	0.15	102
Clinical Chemistry	MCV (fL), rbc	IDC	Energy Expenditure, 24h (kcal)	9	0.775628307	0.116666667	106
Clinical Chemistry	MCV (fL), rbc	IDC	Average VO2, Light	9	0.643639771	-0.183333333	142
Clinical Chemistry	MCV (fL), rbc	IDC	Average VO2, Dark	9	0.708068783	0.15	102
Clinical Chemistry	MCV (fL), rbc	IDC	Average VCO2, Light	9	0.643639771	-0.183333333	142
Clinical Chemistry	MCV (fL), rbc	IDC	Average VCO2, Dark	9	0.708068783	0.15	102
Clinical Chemistry	MCV (fL), rbc	IDC	Rearing Activity, Light	9	0.147525353	-0.533333333	184
Clinical Chemistry	MCV (fL), rbc	IDC	Rearing Activity, Dark	9	0.520634921	-0.25	150
Clinical Chemistry	MCV (fL), rbc	IDC	Rearing Activity, 24H	9	0.291192681	-0.4	168
Clinical Chemistry	MCV (fL), rbc	IDC	Ambulatory Activity, Light	9	0.410080467	-0.316666667	158
Clinical Chemistry	MCV (fL), rbc	IDC	Ambulatory Activity, Dark	9	0.743540564	-0.133333333	136
Clinical Chemistry	MCV (fL), rbc	IDC	Ambulatory Activity, 24H	9	0.3125	-0.383333333	166
Clinical Chemistry	MCV (fL), rbc	IDC	Distance Traveled, Light (m)	9	0.551708554	-0.233333333	148
Clinical Chemistry	MCV (fL), rbc	IDC	Distance Traveled, Dark (m)	9	0.551708554	-0.233333333	148
Clinical Chemistry	MCV (fL), rbc	IDC	Distance Traveled, 24h (m)	9	0.580941358	-0.216666667	146
Clinical Chemistry	MCV (fL), rbc	IDC	Directed Ambulatory Locomation, Light	9	0.551708554	-0.233333333	148
Clinical Chemistry	MCV (fL), rbc	IDC	Directed Ambulatory Locomation, Dark	9	0.493331129	-0.266666667	152
Clinical Chemistry	MCV (fL), rbc	IDC	Directed Ambulatory Locomtion, 24h	9	0.385322972	-0.333333333	160
Clinical Chemistry	MCV (fL), rbc	IDC	Food Consumption per unit Body Weight (g/g), Light	9	0.031123236	-0.733333333	208
Clinical Chemistry	MCV (fL), rbc	IDC	Food Consumption per unit Body Weight (g/g), Dark	9	0.775628307	-0.116666667	134
Clinical Chemistry	MCV (fL), rbc	IDC	Food Consumption per unit Body Weight (g/g), 24h	9	0.520634921	-0.25	150
Clinical Chemistry	MCV (fL), rbc	IDC	Water Consumption per unit Body Weight (g/g), Light	9	0.643639771	-0.183333333	142
Clinical Chemistry	MCV (fL), rbc	IDC	Water Consumption per unit Body Weight (g/g), Dark	9	0.843182319	-0.083333333	130
Clinical Chemistry	MCV (fL), rbc	IDC	Water Consumption per unit Body Weight (g/g), 24h	9	0.911618166	-0.05	126
Clinical Chemistry	MCV (fL), rbc	IDC	Food Consumption per unit Body Weight (kcal/g), Light	9	0.031123236	-0.733333333	208
Clinical Chemistry	MCV (fL), rbc	IDC	Food Consumption per unit Body Weight (kcal/g), Dark	9	0.775628307	-0.116666667	134
Clinical Chemistry	MCV (fL), rbc	IDC	Food Consumption per unit Body Weight (kcal/g), 24h	9	0.520634921	-0.25	150
Clinical Chemistry	MCV (fL), rbc	Body Weight	BODY WEIGHT (g), 6	7	0.353571429	0.428571429	32
Clinical Chemistry	MCV (fL), rbc	Body Weight	BODY WEIGHT (g), 10	7	0.353571429	0.428571429	32
Clinical Chemistry	MCV (fL), rbc	Body Weight	BODY WEIGHT (g), 14	9	0.336259921	0.366666667	76
Clinical Chemistry	MCV (fL), rbc	Wheel Running	Number of Revolutions, Total	9	0.410080467	0.316666667	82
Clinical Chemistry	MCV (fL), rbc	Wheel Running	Number of Revolutions, Night1	9	0.385322972	0.333333333	80
Clinical Chemistry	MCV (fL), rbc	Wheel Running	Number of Revolutions, Night2	9	0.385322972	0.333333333	80
Clinical Chemistry	MCV (fL), rbc	Wheel Running	Number of Revolutions, Night3	9	0.493331129	0.266666667	88
Clinical Chemistry	MCV (fL), rbc	Wheel Running	Number of Revolutions, Day1	9	0.775628307	-0.116666667	134
Clinical Chemistry	MCV (fL), rbc	Wheel Running	Number of Revolutions, Day2	9	0.775628307	0.116666667	106
Clinical Chemistry	MCV (fL), rbc	Wheel Running	Number of Revolutions, Total Night	9	0.385322972	0.333333333	80
Clinical Chemistry	MCV (fL), rbc	Wheel Running	Number of Revolutions, Total Day	9	0.981569665	0.016666667	118
Clinical Chemistry	MCV (fL), rbc	Wheel Running	Number of Revolutions, # Active Hours	9	0.948390653	0.033333333	116
Clinical Chemistry	MCV (fL), rbc	Wheel Running	Number of Revolutions, # Highly Active Hours	9	0.336259921	0.366666667	76
Clinical Chemistry	MCV (fL), rbc	Open Field	AMBULATORY ACTIVITY COUNT, Total	9	0.147525353	-0.533333333	184
Clinical Chemistry	MCV (fL), rbc	Open Field	AMBULATORY EPISODE COUNT, Total	9	0.436623677	0.3	84
Clinical Chemistry	MCV (fL), rbc	Open Field	AMBULATORY TIME (s), Total	9	0.147525353	-0.533333333	184
Clinical Chemistry	MCV (fL), rbc	Open Field	CENTER DISTANCE LEGACY (cm), Total	9	0.000749559	-0.933333333	232
Clinical Chemistry	MCV (fL), rbc	Open Field	CENTER TIME LEGACY (s), Total	9	0.132776675	-0.55	186
Clinical Chemistry	MCV (fL), rbc	Open Field	CLOCKWISE REVOLUTIONS, Total	9	0.269582231	-0.416666667	170
Clinical Chemistry	MCV (fL), rbc	Open Field	COUNTER CLOCKWISE REVOLUTIONS, Total	9	0.036866182	-0.716666667	206
Clinical Chemistry	MCV (fL), rbc	Open Field	FRACTION TIME AMBULATORY, Total	9	0.147525353	-0.533333333	184
Clinical Chemistry	MCV (fL), rbc	Open Field	FRACTION TIME CENTER, Total	9	0.132776675	-0.55	186
Clinical Chemistry	MCV (fL), rbc	Open Field	FRACTION TIME MARGINS, Total	9	0.132776675	0.55	54
Clinical Chemistry	MCV (fL), rbc	Open Field	FRACTION TIME MOVING, Total	9	0.520634921	-0.25	150
Clinical Chemistry	MCV (fL), rbc	Open Field	FRACTION TIME RESTING, Total	9	0.520634921	0.25	90
Clinical Chemistry	MCV (fL), rbc	Open Field	FRACTION TIME VERTICAL, Total	9	0.911618166	0.05	114
Clinical Chemistry	MCV (fL), rbc	Open Field	HORIZONTAL ACTIVITY COUNT, Total	9	0.193799603	-0.483333333	178
Clinical Chemistry	MCV (fL), rbc	Open Field	LEFT FRONT TIME LEGACY (s), Total	9	0.076036155	0.633333333	44
Clinical Chemistry	MCV (fL), rbc	Open Field	LEFT REAR TIME LEGACY (s), Total	9	0.46299052	-0.283333333	154
Clinical Chemistry	MCV (fL), rbc	Open Field	MARGIN DISTANCE LEGACY (cm), Total	9	0.193799603	-0.483333333	178
Clinical Chemistry	MCV (fL), rbc	Open Field	MARGIN TIME LEGACY (s), Total	9	0.132776675	0.55	54
Clinical Chemistry	MCV (fL), rbc	Open Field	MOVEMENT EPISODE COUNT, Total	9	0.249917328	0.433333333	68
Clinical Chemistry	MCV (fL), rbc	Open Field	MOVEMENT TIME (s), Total	9	0.520634921	-0.25	150
Clinical Chemistry	MCV (fL), rbc	Open Field	REST EPISODE COUNT, Total	9	0.249917328	0.433333333	68
Clinical Chemistry	MCV (fL), rbc	Open Field	REST TIME (s), Total	9	0.520634921	0.25	90
Clinical Chemistry	MCV (fL), rbc	Open Field	RIGHT FRONT TIME LEGACY (s), Total	9	0.677744709	0.166666667	100
Clinical Chemistry	MCV (fL), rbc	Open Field	RIGHT REAR TIME LEGACY (s), Total	9	0.058889991	0.666666667	40
Clinical Chemistry	MCV (fL), rbc	Open Field	STEREOTYPIC ACTIVITY COUNT, Total	9	0.3125	0.383333333	74
Clinical Chemistry	MCV (fL), rbc	Open Field	STEREOTYPIC EPISODE ACTIVITY COUNT, Total	9	0.147525353	-0.533333333	184
Clinical Chemistry	MCV (fL), rbc	Open Field	STEREOTYPIC EPISODE COUNT, Total	9	0.493331129	0.266666667	88
Clinical Chemistry	MCV (fL), rbc	Open Field	STEREOTYPY TIME (s), Total	9	0.249917328	0.433333333	68
Clinical Chemistry	MCV (fL), rbc	Open Field	TOTAL DISTANCE (cm), Total	9	0.193799603	-0.483333333	178
Clinical Chemistry	MCV (fL), rbc	Open Field	TOTAL DISTANCE X AXIS (cm), Total	9	0.161800044	-0.516666667	182
Clinical Chemistry	MCV (fL), rbc	Open Field	TOTAL DISTANCE Y AXIS (cm), Total	9	0.161800044	-0.516666667	182
Clinical Chemistry	MCV (fL), rbc	Open Field	VERTICAL ACTIVITY COUNT, Total	9	0.911618166	0.05	114
Clinical Chemistry	MCV (fL), rbc	Open Field	VERTICAL ACTIVITY TIME (s), Total	9	0.911618166	0.05	114
Clinical Chemistry	MCV (fL), rbc	Open Field	VERTICAL EPISODE COUNT, Total	9	0.911618166	0.05	114
Clinical Chemistry	MCV (fL), rbc	Light-Dark Zone Data	AMBULATORY ACTIVITY COUNT (centroid), % Light	9	0.677744709	-0.166666667	140
Clinical Chemistry	MCV (fL), rbc	Light-Dark Zone Data	AMBULATORY EPISODE COUNT (centroid), % Light	9	0.336259921	-0.366666667	164
Clinical Chemistry	MCV (fL), rbc	Light-Dark Zone Data	AMBULATORY TIME (centroid), % Light	9	0.775628307	-0.116666667	134
Clinical Chemistry	MCV (fL), rbc	Light-Dark Zone Data	CLOCKWISE REVOLUTIONS (centroid), % Light	9	0.843182319	0.083333333	110
Clinical Chemistry	MCV (fL), rbc	Light-Dark Zone Data	COUNTER CLOCKWISE REVOLUTIONS (centroid), % Light	9	0.031123236	-0.733333333	208
Clinical Chemistry	MCV (fL), rbc	Light-Dark Zone Data	DURATION (centroid), % Light	9	0.177662037	-0.5	180
Clinical Chemistry	MCV (fL), rbc	Light-Dark Zone Data	ENTRY COUNT (centroid), % Light	9	0.021389991	-0.766666667	212
Clinical Chemistry	MCV (fL), rbc	Light-Dark Zone Data	HORIZONTAL ACTIVITY COUNT (centroid), % Light	9	0.436623677	-0.3	156
Clinical Chemistry	MCV (fL), rbc	Light-Dark Zone Data	LATENCY (centroid), % Light	9	0.004116597	-0.845195683	221.4234819
Clinical Chemistry	MCV (fL), rbc	Light-Dark Zone Data	MOVEMENT EPISODE COUNT (centroid), % Light	9	0.291192681	-0.4	168
Clinical Chemistry	MCV (fL), rbc	Light-Dark Zone Data	MOVEMENT TIME (centroid), % Light	9	0.336259921	-0.366666667	164
Clinical Chemistry	MCV (fL), rbc	Light-Dark Zone Data	REST EPISODE COUNT (centroid), % Light	9	0.107997134	-0.583333333	190
Clinical Chemistry	MCV (fL), rbc	Light-Dark Zone Data	REST TIME (centroid), % Light	9	0.132776675	-0.55	186
Clinical Chemistry	MCV (fL), rbc	Light-Dark Zone Data	STEREOTYPIC ACTIVITY COUNT (centroid), % Light	9	0.09679784	-0.6	192
Clinical Chemistry	MCV (fL), rbc	Light-Dark Zone Data	STEREOTYPIC EPISODE ACTIVITY COUNT (centroid), % Light	9	0.09679784	-0.6	192
Clinical Chemistry	MCV (fL), rbc	Light-Dark Zone Data	STEREOTYPIC EPISODE COUNT (centroid), % Light	9	0.085725309	-0.616666667	194
Clinical Chemistry	MCV (fL), rbc	Light-Dark Zone Data	STEREOTYPY TIME (centroid), % Light	9	0.161800044	-0.516666667	182
Clinical Chemistry	MCV (fL), rbc	Light-Dark Zone Data	TOTAL DISTANCE (centroid), % Light	9	0.948390653	-0.033333333	124
Clinical Chemistry	MCV (fL), rbc	Light-Dark Zone Data	TOTAL DISTANCE X AXIS (centroid), % Light	9	0.677744709	-0.166666667	140
Clinical Chemistry	MCV (fL), rbc	Light-Dark Zone Data	TOTAL DISTANCE Y AXIS (centroid), % Light	9	0.708068783	-0.15	138
Clinical Chemistry	MCV (fL), rbc	Light-Dark Zone Data	VERTICAL ACTIVITY COUNT (centroid), % Light	9	0.708068783	-0.15	138
Clinical Chemistry	MCV (fL), rbc	Light-Dark Zone Data	VERTICAL ACTIVITY TIME (centroid), % Light	9	0.809981261	-0.1	132
Clinical Chemistry	MCV (fL), rbc	Light-Dark Zone Data	VERTICAL EPISODE COUNT (centroid), % Light	9	0.551708554	-0.233333333	148
Clinical Chemistry	MCV (fL), rbc	IDC	Respiratory Quotient, Light-Dark Ratio	9	0.677744709	0.166666667	100
Clinical Chemistry	MCV (fL), rbc	IDC	Water Consumption (g), Light-Dark Ratio	9	0.643639771	0.183333333	98
Clinical Chemistry	MCV (fL), rbc	IDC	Food Consumption (g), Light-Dark Ratio	9	0.46299052	-0.283333333	154
Clinical Chemistry	MCV (fL), rbc	IDC	Food Consumption (kcal), Light-Dark Ratio	9	0.46299052	-0.283333333	154
Clinical Chemistry	MCV (fL), rbc	IDC	Energy Expenditure (kcal), Light-Dark Ratio	9	0.843182319	-0.083333333	130
Clinical Chemistry	MCV (fL), rbc	IDC	Average VO2, Light-Dark Ratio	9	0.843182319	-0.083333333	130
Clinical Chemistry	MCV (fL), rbc	IDC	Average VCO2, Light-Dark Ratio	9	0.809981261	-0.1	132
Clinical Chemistry	MCV (fL), rbc	IDC	Rearing Activity, Light-Dark Ratio	9	0.61340388	-0.2	144
Clinical Chemistry	MCV (fL), rbc	IDC	Ambulatory Activity, Light-Dark Ratio	9	0.493331129	-0.266666667	152
Clinical Chemistry	MCV (fL), rbc	IDC	Distance Traveled (m), Light-Dark Ratio	9	0.809981261	-0.1	132
Clinical Chemistry	MCV (fL), rbc	IDC	Directed Ambulatory Locomation, Light-Dark Ratio	9	0.708068783	-0.15	138
Clinical Chemistry	MCV (fL), rbc	IDC	Food Consumption per unit Body Weight (g/g), Light-Dark Ratio	9	0.46299052	-0.283333333	154
Clinical Chemistry	MCV (fL), rbc	IDC	Water Consumption per unit Body Weight (g/g), Light-Dark Ratio	9	0.643639771	0.183333333	98
Clinical Chemistry	MCV (fL), rbc	IDC	Food Consumption per unit Body Weight (kcal/g), Light-Dark Ratio	9	0.46299052	-0.283333333	154
Clinical Chemistry	MCV (fL), rbc	Spon Alt	Total Arm Entries	9	0.132776675	-0.55	186
Clinical Chemistry	MCV (fL), rbc	Spon Alt	Number of Triplets	9	0.132776675	-0.55	186
Clinical Chemistry	MCV (fL), rbc	Spon Alt	Number of Spontaneous Alternations	9	0.336259921	-0.366666667	164
Clinical Chemistry	MCV (fL), rbc	Spon Alt	Alternation Ratio	9	0.291192681	0.4	72
Clinical Chemistry	MCV (fL), rbc	Spon Alt	Latency to Leave Start Arm	9	0.551708554	0.233333333	92
Clinical Chemistry	MCV (fL), rbc	Spon Alt	A Arm Entry	9	0.269582231	-0.416666667	170
Clinical Chemistry	MCV (fL), rbc	Spon Alt	B Arm Entry	9	0.058889991	-0.666666667	200
Clinical Chemistry	MCV (fL), rbc	Spon Alt	C Arm Entry	9	0.177662037	-0.5	180
Clinical Chemistry	MCV (fL), rbc	Spon Alt	A Arm Time	9	0.843182319	0.083333333	110
Clinical Chemistry	MCV (fL), rbc	Spon Alt	B Arm Time	9	0.580941358	-0.216666667	146
Clinical Chemistry	MCV (fL), rbc	Spon Alt	C Arm Time	9	0.336259921	0.366666667	76
Clinical Chemistry	MCV (fL), rbc	Organ Weights	GONADAL FAT PAD (g)	9	0.809981261	-0.1	132
Clinical Chemistry	MCV (fL), rbc	Organ Weights	RIGHT GONAD (g)	9	0.02549052	0.75	30
Clinical Chemistry	MCV (fL), rbc	Organ Weights	LEFT GONAD (g)	9	0.229817019	0.45	66
Clinical Chemistry	MCV (fL), rbc	Organ Weights	FEMUR (g)	9	0.743540564	0.133333333	104
Clinical Chemistry	MCV (fL), rbc	Organ Weights	SPLEEN (g)	9	0.61340388	-0.2	144
Clinical Chemistry	MCV (fL), rbc	Organ Weights	RIGHT KIDNEY (g)	9	0.911618166	-0.05	126
Clinical Chemistry	MCV (fL), rbc	Organ Weights	LEFT KIDNEY (g)	9	0.050319665	0.683333333	38
Clinical Chemistry	MCV (fL), rbc	Organ Weights	LIVER (g)	9	0.120574295	0.566666667	52
Clinical Chemistry	MCV (fL), rbc	Organ Weights	BRAIN (g)	9	0.09679784	0.6	48
Clinical Chemistry	MCV (fL), rbc	Organ Weights	HEART (g)	9	0.981569665	0.016666667	118
Clinical Chemistry	MCV (fL), rbc	Organ Weights	LUNGS (g)	9	0.336259921	0.366666667	76
Clinical Chemistry	MCV (fL), rbc	Organ Weights	RIGHT EYE (g)	9	0.132776675	0.55	54
Clinical Chemistry	MCV (fL), rbc	Organ Weights	LEFT EYE (g)	9	0.911618166	0.05	114
Clinical Chemistry	MCV (fL), rbc	Organ Weights	STD RIGHT GONAD (g/g)	9	0.193799603	0.483333333	62
Clinical Chemistry	MCV (fL), rbc	Organ Weights	STD GONADAL FAT PAD (g/g)	9	0.61340388	-0.2	144
Clinical Chemistry	MCV (fL), rbc	Organ Weights	STD LEFT GONAD (g/g)	9	0.385322972	0.333333333	80
Clinical Chemistry	MCV (fL), rbc	Organ Weights	STD FEMUR (g/g)	9	0.809981261	0.1	108
Clinical Chemistry	MCV (fL), rbc	Organ Weights	STD SPLEEN (g/g)	9	0.336259921	-0.366666667	164
Clinical Chemistry	MCV (fL), rbc	Organ Weights	STD RIGHT KIDNEY (g/g)	9	0.385322972	-0.333333333	160
Clinical Chemistry	MCV (fL), rbc	Organ Weights	STD LEFT KIDNEY (g/g)	9	0.61340388	0.2	96
Clinical Chemistry	MCV (fL), rbc	Organ Weights	STD LIVER (g/g)	9	0.3125	0.383333333	74
Clinical Chemistry	MCV (fL), rbc	Organ Weights	STD BRAIN (g/g)	9	0.677744709	0.166666667	100
Clinical Chemistry	MCV (fL), rbc	Organ Weights	STD HEART (g/g)	9	0.551708554	-0.233333333	148
Clinical Chemistry	MCV (fL), rbc	Organ Weights	STD LUNGS (g/g)	9	0.981569665	0.016666667	118
Clinical Chemistry	MCV (fL), rbc	Organ Weights	STD RIGHT EYE (g/g)	9	0.948390653	-0.033333333	124
Clinical Chemistry	MCV (fL), rbc	Organ Weights	STD LEFT EYE (g/g)	9	0.880092593	-0.066666667	128
Clinical Chemistry	MCV (fL), rbc	Gross Morphology	OVERALL LENGTH (cm)	9	0.604359355	-0.200838578	144.1006294
Clinical Chemistry	MCV (fL), rbc	Gross Morphology	BODY LENGTH (cm)	9	0.948390653	0.033333333	116
Clinical Chemistry	MCV (fL), rbc	Gross Morphology	TAIL LENGTH (cm)	9	0.269582231	-0.416666667	170
Clinical Chemistry	MCV (fL), rbc	Gross Morphology	STD OVERALL LENGTH (cm/g)	9	0.336259921	-0.366666667	164
Clinical Chemistry	MCV (fL), rbc	Gross Morphology	STD BODY LENGTH (cm/g)	9	0.291192681	-0.4	168
Clinical Chemistry	MCV (fL), rbc	Gross Morphology	STD TAIL LENGTH (cm/g)	9	0.358581349	-0.35	162
Clinical Chemistry	MCH (pg), rbc	Clinical Chemistry	MCHC (g/dL), rbc	9	0.61340388	-0.2	144
Clinical Chemistry	MCH (pg), rbc	Clinical Chemistry	RDW %, rbc	9	0.775628307	-0.116666667	134
Clinical Chemistry	MCH (pg), rbc	Clinical Chemistry	PLT (x10^3 uL), platelets	9	0.708068783	-0.15	138
Clinical Chemistry	MCH (pg), rbc	Clinical Chemistry	MPV (fL), platelets	9	0.61340388	0.2	96
Clinical Chemistry	MCH (pg), rbc	Clinical Chemistry	% NEUT, immune	9	0.708068783	0.15	102
Clinical Chemistry	MCH (pg), rbc	Clinical Chemistry	% LYMPH, immune	9	0.358581349	0.35	78
Clinical Chemistry	MCH (pg), rbc	Clinical Chemistry	% MONO, immune	9	0.031123236	-0.733333333	208
Clinical Chemistry	MCH (pg), rbc	Clinical Chemistry	% EOS, immune	9	0.229817019	-0.45	174
Clinical Chemistry	MCH (pg), rbc	Clinical Chemistry	% BASO, immune	9	0.12307663	-0.55230609	186.2767308
Clinical Chemistry	MCH (pg), rbc	Clinical Chemistry	% RETIC, rbc	9	0.981569665	-0.016666667	122
Clinical Chemistry	MCH (pg), rbc	Clinical Chemistry	# RETIC (x10^9 cells/L), rbc	9	1	0	120
Clinical Chemistry	MCH (pg), rbc	Clinical Chemistry	# NEUT (x10^3 cells/uL), immune	9	0.643639771	0.183333333	98
Clinical Chemistry	MCH (pg), rbc	Clinical Chemistry	# LYMPH (x10^3 cells/uL), immune	9	0.981569665	-0.016666667	122
Clinical Chemistry	MCH (pg), rbc	Clinical Chemistry	# MONO (x10^3 cells/uL), immune	9	0.076036155	-0.633333333	196
Clinical Chemistry	MCH (pg), rbc	Clinical Chemistry	# EOS (x10^3 cells/uL), immune	9	0.385322972	-0.333333333	160
Clinical Chemistry	MCH (pg), rbc	Clinical Chemistry	# BASO (x10^3 cells/uL), immune	9	0.193799603	-0.483333333	178
Clinical Chemistry	MCH (pg), rbc	Clinical Chemistry	LCR %, platelets	9	0.291192681	0.4	72
Clinical Chemistry	MCH (pg), rbc	Clinical Chemistry	# NRBC (x10^3cells/uL), rbc	9	0.643639771	0.183333333	98
Clinical Chemistry	MCH (pg), rbc	Clinical Chemistry	NRBC %%, rbc	9	0.948390653	-0.033333333	124
Clinical Chemistry	MCH (pg), rbc	Clinical Chemistry	RET-HE 0, rbc	9	0.008267196	0.833333333	20
Clinical Chemistry	MCH (pg), rbc	Clinical Chemistry	IRF %, rbc	9	0.177662037	0.5	60
Clinical Chemistry	MCH (pg), rbc	Clinical Chemistry	RDW-SD 0, rbc	9	0.3125	0.383333333	74
Clinical Chemistry	MCH (pg), rbc	Clinical Chemistry	LFR %, rbc	9	0.177662037	-0.5	180
Clinical Chemistry	MCH (pg), rbc	Clinical Chemistry	MFR %, rbc	9	0.132776675	-0.55	186
Clinical Chemistry	MCH (pg), rbc	Clinical Chemistry	HFR %, rbc	9	0.161800044	0.516666667	58
Clinical Chemistry	MCH (pg), rbc	Clinical Chemistry	PLT-I (x10^3/uL), platelets	9	0.809981261	-0.1	132
Clinical Chemistry	MCH (pg), rbc	Clinical Chemistry	PLT-0 (x10^3/uL), platelets	9	0.520634921	-0.25	150
Clinical Chemistry	MCH (pg), rbc	Clinical Chemistry	PCT %, immune	9	0.336259921	0.366666667	76
Clinical Chemistry	MCH (pg), rbc	Clinical Chemistry	PDW (fL), platelets	8	0.934871032	0.047619048	80
Clinical Chemistry	MCH (pg), rbc	Clinical Chemistry	ALB (g/dL), liver	9	0.249917328	0.433333333	68
Clinical Chemistry	MCH (pg), rbc	Clinical Chemistry	ALP (IU/L), liver	9	0.643639771	0.183333333	98
Clinical Chemistry	MCH (pg), rbc	Clinical Chemistry	ALT (IU/L), liver	9	0.677744709	-0.166666667	140
Clinical Chemistry	MCH (pg), rbc	Clinical Chemistry	AST (IU/L), liver	9	0.708068783	-0.15	138
Clinical Chemistry	MCH (pg), rbc	Clinical Chemistry	BUN (mg/dL), liver	9	0.09679784	0.6	48
Clinical Chemistry	MCH (pg), rbc	Clinical Chemistry	CHOL (mg/dL), lipid	9	0.436623677	0.3	84
Clinical Chemistry	MCH (pg), rbc	Clinical Chemistry	GLU (mg/dL), lipid	9	0.809981261	-0.1	132
Clinical Chemistry	MCH (pg), rbc	Clinical Chemistry	HDLX (mg/dL), lipid	9	0.436623677	0.3	84
Clinical Chemistry	MCH (pg), rbc	Clinical Chemistry	TBILC (mg/dL), liver	9	0.911618166	0.05	114
Clinical Chemistry	MCH (pg), rbc	Clinical Chemistry	TP (g/dL), liver	9	0.066561949	0.65	42
Clinical Chemistry	MCH (pg), rbc	Clinical Chemistry	TRIG (mg/dL), lipid	9	0.031123236	0.733333333	32
Clinical Chemistry	MCH (pg), rbc	Clinical Chemistry	ALB (/GL), liver	9	0.799929504	0.099014754	108.1182295
Clinical Chemistry	MCH (pg), rbc	Clinical Chemistry	CREX (mg/dL), liver	9	0.677744709	-0.166666667	140
Clinical Chemistry	MCH (pg), rbc	Clinical Chemistry	GLOB, liver	9	0.01015628	0.796724617	24.39304599
Clinical Chemistry	MCH (pg), rbc	Clinical Chemistry	Iron (ug/dL), rbc	9	1	0	120
Clinical Chemistry	MCH (pg), rbc	EKG	RR INTERVAL (ms)	9	0.177662037	-0.5	180
Clinical Chemistry	MCH (pg), rbc	EKG	HEART RATE (bpm)	9	0.161800044	0.516666667	58
Clinical Chemistry	MCH (pg), rbc	EKG	PR INTERVAL (ms)	9	0.493331129	-0.266666667	152
Clinical Chemistry	MCH (pg), rbc	EKG	P DURATION (ms)	9	0.643639771	-0.183333333	142
Clinical Chemistry	MCH (pg), rbc	EKG	QRS INTERVAL (ms)	9	0.120574295	0.566666667	52
Clinical Chemistry	MCH (pg), rbc	EKG	QT INTERVAL (ms)	9	0.249917328	0.433333333	68
Clinical Chemistry	MCH (pg), rbc	EKG	QTc (ms)	9	0.021389991	0.766666667	28
Clinical Chemistry	MCH (pg), rbc	EKG	JT INTERVAL (ms)	9	0.336259921	0.366666667	76
Clinical Chemistry	MCH (pg), rbc	EKG	Tpeak-Tend INTERVAL (ms)	9	0.743540564	-0.133333333	136
Clinical Chemistry	MCH (pg), rbc	EKG	P AMPLITUDE (mV)	9	0.229817019	-0.45	174
Clinical Chemistry	MCH (pg), rbc	EKG	Q AMPLITUDE (mV)	9	0.809981261	0.1	108
Clinical Chemistry	MCH (pg), rbc	EKG	R AMPLITUDE (mV)	9	0.269582231	0.416666667	70
Clinical Chemistry	MCH (pg), rbc	EKG	S AMPLITUDE (mV)	9	0.520634921	-0.25	150
Clinical Chemistry	MCH (pg), rbc	EKG	ST HEIGHT (mV)	9	0.229817019	-0.45	174
Clinical Chemistry	MCH (pg), rbc	EKG	T AMPLITUDE (mV)	9	0.066561949	-0.65	198
Clinical Chemistry	MCH (pg), rbc	Frailty	FRAILTY INDEX SCORE	9	0.006073633	-0.85	222
Clinical Chemistry	MCH (pg), rbc	NMR	BODY WEIGHT (g), 4	9	0.410080467	0.316666667	82
Clinical Chemistry	MCH (pg), rbc	NMR	LEAN MASS (g), 4	9	0.436623677	0.3	84
Clinical Chemistry	MCH (pg), rbc	NMR	% Lean Mass, 4	9	0.948390653	0.033333333	116
Clinical Chemistry	MCH (pg), rbc	NMR	FAT MASS (g), 4	9	0.948390653	-0.033333333	124
Clinical Chemistry	MCH (pg), rbc	NMR	% Fat Mass, 4	9	0.911618166	-0.05	126
Clinical Chemistry	MCH (pg), rbc	NMR	TOTAL WATER (g), 4	9	0.436623677	0.3	84
Clinical Chemistry	MCH (pg), rbc	NMR	OTHER, 4	9	0.358581349	0.35	78
Clinical Chemistry	MCH (pg), rbc	NMR	BODY WEIGHT (g), 8	9	0.212522046	0.466666667	64
Clinical Chemistry	MCH (pg), rbc	NMR	LEAN MASS (g), 8	9	0.229817019	0.45	66
Clinical Chemistry	MCH (pg), rbc	NMR	% Lean Mass, 8	9	0.520634921	-0.25	150
Clinical Chemistry	MCH (pg), rbc	NMR	FAT MASS (g), 8	9	0.643639771	0.183333333	98
Clinical Chemistry	MCH (pg), rbc	NMR	% Fat Mass, 8	9	0.809981261	-0.1	132
Clinical Chemistry	MCH (pg), rbc	NMR	TOTAL WATER (g), 8	9	0.229817019	0.45	66
Clinical Chemistry	MCH (pg), rbc	NMR	OTHER, 8	9	0.291192681	0.4	72
Clinical Chemistry	MCH (pg), rbc	NMR	BODY WEIGHT (g), 12	9	0.212522046	0.466666667	64
Clinical Chemistry	MCH (pg), rbc	NMR	LEAN MASS (g), 12	9	0.177662037	0.5	60
Clinical Chemistry	MCH (pg), rbc	NMR	% Lean Mass, 12	9	0.551708554	-0.233333333	148
Clinical Chemistry	MCH (pg), rbc	NMR	FAT MASS (g), 12	9	0.61340388	0.2	96
Clinical Chemistry	MCH (pg), rbc	NMR	% Fat Mass, 12	9	0.948390653	-0.033333333	124
Clinical Chemistry	MCH (pg), rbc	NMR	TOTAL WATER (g), 12	9	0.147525353	0.533333333	56
Clinical Chemistry	MCH (pg), rbc	NMR	OTHER, 12	9	0.085725309	0.616666667	46
[truncated: 75,003 more rows]
